# Supplementary material for: Variation in metabolic pattern regulation under hypoxic conditions: a comparative study of rodents distributed at different altitudes
Source: Front Zool. 2025 Oct 1;22:27. doi: 10.1186/s12983-025-00582-2 (PMC12487112; doi:10.1186/s12983-025-00582-2)
Supplement: Supplementary file 2 — Supplementary Material2. [file 12983_2025_582_MOESM2_ESM.xlsx]

## Sheet: Legend_page
Table S1. Qualitative, quantitative, and classification details regarding metabolites in the skeletal muscle tissues of N. fuscus, L. brandtii, and M. musculus.
1. All_metabolites_information: Qualitative and quantitative information of all metabolites
2. All_metabolites_classification: The number of metabolites in different classifications
Meaning of column headings or abbreviations:
Compound_ID: Random unique id of metabolites
Name: Common name of metabolites
Class: Categories of metabolites
RT [min]: Retention time refers to the time (minute) from the entry of metabolites into the chromatographic column to the appearance of the maximum peak
Formula: Chemical formula of metabolites
Molecular Weight: Average molecular weight of metabolites
CAS: CAS stands for Chemical Abstracts Service Registry Number, which is a unique numerical identification number for a substance, such as a compound or polymer material
SMILES: SMILES stands for Simplified Molecular Input Line Entry System, which is a linear representation method for chemical structures
PubChem_ID: The id of metabolites in the PubChem database (https://pubchem.ncbi.nlm.nih.gov/),which can be used to query metabolite information
all_QC: Quantitative results of metabolites in quality control samples
QC_CV: CV distribution of identified metabolites across all QC samples
all_NF_Hyp: Quantitative results of metabolites in hypoxia group samples of N. fuscus
all_NF_Nor: Quantitative results of metabolites in normoxia group samples of N. fuscus
all_LB_Hyp: Quantitative results of metabolites in hypoxia group samples of L. brandtii
all_LB_Nor: Quantitative results of metabolites in normoxia group samples of L. brandtii
all_MM_Hyp: Quantitative results of metabolites in hypoxia group samples of M. musculus
all_MM_Nor: Quantitative results of metabolites in normoxia group samples of M. musculus

## Sheet: All_metabolites_information
Compound_ID	Name	Class	RT [min]	Formula	Molecular Weight	CAS	SMILES	PubChem_ID	all_QC1	all_QC2	all_QC3	QC_CV	all_NF_Hyp_1	all_NF_Hyp_2	all_NF_Hyp_3	all_NF_Nor_1	all_NF_Nor_2	all_NF_Nor_3	all_LB_Hyp_1	all_LB_Hyp_2	all_LB_Hyp_3	all_LB_Nor_1	all_LB_Nor_2	all_LB_Nor_3	all_MM_Hyp_1	all_MM_Hyp_2	all_MM_Hyp_3	all_MM_Nor_1	all_MM_Nor_2	all_MM_Nor_3
Com_1_neg	3beta-Ursodeoxycholic acid	Bile Acids	11.93	C24H40O4	392.57	"78919-26-3"	_	_	1256000	1427000	1230000	6.6996	1089000	189400	228300	681800	943300	792787	4068000	1789000	2082000	226400	7452000	1869000	776761	198300	901330	814656	516870	1006527
Com_2_neg	Tauro-alpha-Muricholic acid sodium salt	Bile Acids	9.01	C26H44NO7S.Na	537.69	"25696-60-0"	_	_	56430000	60480000	60570000	3.2636	165500	103400	43790	114200000	1201000	348900000	107700	1390000	470400	472500	168600	10500000	617900	306300	294600	241300	237400	8962000
Com_3_neg	2,3-Dinor-TXB2	Eicosanoid	0.97	C18H30O6	342.427	"63250-09-9"	CCCCC[C@@H](/C=C/[C@@H]1[C@H]([C@H](CC(O1)O)O)C/C=C\CC(=O)O)O	5283138	29610	29800	36590	10.1455	25660	22760	19000	65000	15100	42140	40980	37860	22930	77020	59090	27350	33290	64390	20430	51000	23020	17760
Com_4_neg	Indolelactic acid	Indole And Its Derivatives	6.93	C11H11NO3	205.21	"1821-52-9"	C1=CC=C2C(=C1)C(=CN2)CC(C(=O)O)O	92904	12700	14300	11010	10.6022	3884	3507	1633	4292	4921	7231	4162	2930	7612	4139	107700	5259	22460	48290	24910	11250	12980	9722
Com_5_neg	Capric acid	Fatty Acyls	2.16	C10H20O2	172.265	"334-48-5"	CCCCCCCCCC(=O)O	2969	423600	350300	382400	7.7838	535800	1184000	302600	397600	270300	1122000	391200	201000	182000	185500	340800	585500	156200	196800	199500	115900	72010	124900
Com_6_neg	Maltotriose	Carbohydrates And Its Derivatives	0.7	C18H32O16	504.437	"1109-28-0"	C([C@@H]1[C@H]([C@@H]([C@H]([C@H](O1)O[C@@H]2[C@H](O[C@@H]([C@@H]([C@H]2O)O)O[C@@H]3[C@H](OC([C@@H]([C@H]3O)O)O)CO)CO)O)O)O)O	439586	54660	41620	38470	15.6035	41090	13710	18010	59530	37790	56500	159600	108500	54590	60190	13720	30630	56300	17340	34120	38240	44190	4249
Com_7_neg	12(S)-HETE	Eicosanoid	13.03	C20H32O3	320.466	"54397-83-0"	_	_	20240	21250	21570	2.6965	8028	10060	1933	18960	6733	3555	19910	6571	2962	3141	12020	24020	11020	4938	46800	28850	45020	80990
Com_8_neg	1,5-Anhydro-D-Glucitol	Sugar Alcohols	1.11	C6H12O5	164.156	"154-58-5"	C1[C@@H]([C@H]([C@@H]([C@H](O1)CO)O)O)O	64960	17500	16740	18190	3.3885	16980	15060	15540	24790	15950	26810	22890	26190	23190	21970	12460	21920	23530	15710	24470	16560	9161	11370
Com_9_neg	1,3-diphopshateglycerate	Glycerolipids	12	_	_	_	_	_	55430	77080	59290	14.7477	68770	65200	72960	57100	63030	74730	105400	59980	69650	76640	81160	56500	72210	66710	63180	72370	74510	74440
Com_10_neg	1,3-Dimethyluric Acid	Organic Acid And Its Derivatives	11.3	C7H8N4O3	196.163	"944-73-0"	CN1C2=C(C(=O)N(C1=O)C)NC(=O)N2	70346	6571	10460	12950	26.2667	7647	6891	8481	7184	7100	8517	10270	9838	9730	9738	12060	11400	10010	9735	12340	12780	13270	14420
Com_11_neg	1-Methylhistamine	Polyamine	0.95	C6H13Cl2N3	198.09	"6481-48-7"	CN1C=C(N=C1)CCN	3614	8138000	9231000	9845000	7.7824	7945000	9832000	9181000	8471000	8533000	7695000	6088000	7540000	8948000	3240000	9065000	10900000	9933000	17410000	5676000	7717000	7082000	9576000
Com_12_neg	13-Hpotre(R)	Eicosanoid	11.93	C18H30O4	310.428	"121107-97-9"	_	_	8252	8578	9572	6.3793	10070	7470	6787	8552	7644	6427	5012	7343	9387	11220	5155	6547	7051	7939	8801	8695	7962	5099
Com_13_neg	13-HOTrE(r)	Eicosanoid	11.34	C18H30O3	294.429	"74784-20-6"	_	_	814500	814000	880300	3.7233	803300	850200	866800	821700	839600	864200	850100	878600	796200	841700	861300	849200	866800	900300	865300	841400	871900	864300
Com_14_neg	Taurochenodeoxycholic acid sodium salt	Bile Acids	10.09	C26H44NO6S.Na	521.68	"6009-98-9"	_	_	12380000	12790000	13510000	3.6226	13650	7563	5609	21060000	89750	160200000	81840	550400	133400	22500	146500	8013000	30060	44190	13720	5973	8235	240200
Com_15_neg	D-Glucose 6-phosphate	Carbohydrates And Its Derivatives	0.92	C6H13O9P	260.136	"56-73-5"	C([C@@H]1[C@H]([C@@H]([C@H](C(O1)O)O)O)O)OP(=O)(O)O	5958	229600000	263900000	255300000	5.8379	282900000	202100000	284300000	344100000	294100000	271800000	393000000	299000000	282900000	304800000	83460000	1582000	216100000	14150000	209100000	247300000	224600000	603700
Com_16_neg	5'-Adenylic acid	Nucleotide And Its Derivates	1.036	C10H14N5O7P	347.221	"61-19-8"	C1=NC2=C(C(=N1)N)N=CN2[C@H]3[C@@H]([C@@H]([C@H](O3)COP(=O)(O)O)O)O	6083	848000	1033000	903100	8.3571	759000	719500	205400	788700	1633000	1968000	840200	271400	770100	377100	599400	414000	1694000	733100	4211000	2416000	1651000	118500
Com_17_neg	UMP	Nucleotide And Its Derivates	1.037	C9H13N2O9P	324.181	"58-97-9"	C1=CN(C(=O)NC1=O)[C@H]2[C@@H]([C@@H]([C@H](O2)COP(=O)(O)O)O)O	6030	5522000	5499000	6640000	9.0459	5683000	4420000	5000000	7044000	6454000	7377000	8708000	8947000	5418000	6025000	8429000	4439000	804100	835100	7445000	5193000	4910000	3105000
Com_18_neg	L-Threonine	Amino Acid And Its Derivatives	0.888	C4H9NO3	119.12	"72-19-5"	C[C@H]([C@@H](C(=O)O)N)O	6288	29920	44700	37290	16.1753	19890	17380	23860	19040	18130	37960	39970	48060	41980	23000	55290	50730	50740	59050	41360	53660	43560	46210
Com_19_neg	Deoxyguanosine	Nucleotide And Its Derivates	3.181	C10H13N5O4	267.241	"961-07-9"	C1[C@@H]([C@H](O[C@H]1N2C=NC3=C2NC(=NC3=O)N)CO)O	187790	11720	12030	17140	18.2331	10230	8962	11250	5755	10378	4526	17820	1810	4552	9010	3266	95440	16130	9566	11723	6409	2598	9877
Com_20_neg	Sinigrin	Organic Acid And Its Derivatives	1.751	C10H16KNO9S2	397.464	"3952-98-5"	C=CC/C(=N\OS(=O)(=O)O)/S[C@H]1[C@@H]([C@H]([C@@H]([C@H](O1)CO)O)O)O	6911854	3473	3630	2928	8.997	3031	1606	3259	2525	1866	1814	3577	2423	2548	3892	2421	1937	1777	4869	3278	1783	1894	2295
Com_21_neg	Trehalose	Carbohydrates And Its Derivatives	0.962	C12H22O11	342.296	"99-20-7"	C([C@@H]1[C@H]([C@@H]([C@H]([C@H](O1)O[C@@H]2[C@@H]([C@H]([C@@H]([C@H](O2)CO)O)O)O)O)O)O)O	7427	57570	56720	63480	5.0736	46930	38550	40710	168800	33220	109100	33210	65880	67670	90310	75110	48520	49870	167900	36380	52520	40240	63470
Com_22_neg	L-Asparagine	Amino Acid And Its Derivatives	0.843	C4H8N2O3	132.12	"70-47-3"	C([C@@H](C(=O)O)N)C(=O)N	6267	239100	283000	247500	7.4167	272100	236100	266700	241600	511300	215700	391200	271100	295400	166000	464400	360700	147300	149900	129300	131500	108300	194000
Com_23_neg	15-Hete	Eicosanoid	13.08	C20H32O3	320.5	"54845-95-3"	CCCCC[C@@H](/C=C/C=C\C/C=C\C/C=C\CCCC(=O)O)O	9966861	18950	22200	20880	6.4545	7820	10500	2307	17520	8049	3072	17040	5778	2928	3054	14660	23880	10860	4739	45150	29640	46890	74920
Com_24_neg	Shikimic Acid	Alcohols and polyols	5.24	C7H10O5	174.15	"138-59-0"	C1[C@H]([C@@H]([C@@H](C=C1C(=O)O)O)O)O	8742	811900	756400	777100	2.9292	26950	72320	60810	28730	560100	75120	199500	51980	80150	21130	151000	95550	91720	14680000	425100	125200	198000	358900
Com_25_neg	P–Hydroxyphenyl Acetic Acid	Phenols And Its Derivatives	0.7	C8H8O3	152.15	"156-38-7"	_	_	110100	131500	139500	9.77	112200	92740	124200	143300	131700	101200	168700	168000	141700	118700	114700	136600	186200	115400	133800	130500	125800	106600
Com_26_neg	Erythronolactone	Organoheterocyclic compounds	4.03	C4H6O4	118.09	"15667-21-7"	_	_	45100	57510	52810	9.8748	17080	12710	9631	11640	12340	9486	17610	19670	17570	12030	16270	13360	16600	48640	19320	11880	12670	12660
Com_27_neg	Pyrroloquinoline Quinone	Organoheterocyclic compounds	6.3	C14H6N2O8	330.21	"72909-34-3"	C1=C(C2=C(C(=O)C(=O)C3=C2NC(=C3)C(=O)O)N=C1C(=O)O)C(=O)O	1024	4254000	4051000	3778000	4.8421	4187000	3884000	4304000	3969000	4124000	4149000	3969000	3803000	4137000	3887000	3895000	3950000	3694000	3869000	3888000	3819000	3735000	3782000
Com_28_neg	Rosmarinic Acid	Cinnamic acids and derivatives	0.89	C18H16O8	360.3	"20283-92-5"	C1=CC(=C(C=C1C[C@H](C(=O)O)OC(=O)/C=C/C2=CC(=C(C=C2)O)O)O)O	5281792	12680	7627	10190	20.2933	6323	9531	5983	2368	10240	9126	8838	9551	15480	10090	14400	14812	6683	2451	6001	8445	9833	6523
Com_29_neg	Tartaric Acid	Sugar Acids And Its Derivatives	0.96	C4H6O6	150.09	"87-69-4"	O[C@H]([C@@H](O)C(O)=O)C(O)=O	444305	15530	23820	15850	20.841	18000	16270	32230	35910	51330	31210	16230	18470	29580	10020	19060	22380	8422	34830	10490	12660	25150	18862
Com_30_neg	Hydroxyphenyllactic acid	Organic Acid And Its Derivatives	5.07	C9H10O4	182.17	"306-23-0"	C1=CC(=CC=C1CC(C(=O)O)O)O	9378	55470	57010	56320	1.1194	30480	26150	37340	34630	31420	43400	51220	45240	46020	32730	195700	52930	99230	147100	129200	52360	56890	50640
Com_31_neg	2-(4-Hydroxyphenyl)ethanol	Phenols And Its Derivatives	7.61	C8H10O2	138.16	"501-94-0"	C1=CC(=CC=C1CCO)O	10393	42720	30180	35300	14.2737	35980	25937	42890	34290	30890	29440	20590	36580	33910	27910	79610	78440	30410	33300	12070	22290	48680	56450
Com_32_neg	3b,7b-Dihydroxy-5-androsten-17-one	Hormones	0.96	C19H28O3	304.424	"2487-48-1"	C[C@]12CC[C@H]3[C@H]([C@@H]1CCC2=O)[C@H](C=C4[C@@]3(CC[C@@H](C4)O)C)O	9817954	5309	4290	2905	23.6375	1966	2920	4227	4310	3838	6071	4615	3112	4433	6945	7551	4200	4413	6759	3532	4013	1744	6153
Com_33_neg	13,14-dihydro-15-keto-PGD2	Eicosanoid	1.04	C20H32O5	352.465	"59894-07-4"	_	_	25830	28990	18460	18.0618	21160	27522	16492	24350	15334	12915	15092	11679	9446	10129	12840	3102	10170	335300	41730	17300	13070	9778
Com_34_neg	dCMP	Nucleotide And Its Derivates	1.04	C9H14N3O7P	307.197	"1032-65-1"	C1[C@@H]([C@H](O[C@H]1N2C=CC(=NC2=O)N)COP(=O)(O)O)O	13945	35850	37110	47470	12.9691	42750	32810	28950	34400	56340	40200	50960	62480	30730	67920	49760	45630	27720	21370	38300	31920	27370	35420
Com_35_neg	Xylitol	Sugar Alcohols	0.92	C5H12O5	152.146	"87-99-0"	C([C@H](C([C@H](CO)O)O)O)O	6912	2830	2481	3480	14.1269	2111	1397	2080	6679	1049	6680	2475	1236	1773	1069	2855	2957	1041	3047	3577	695	710	712
Com_36_neg	Pantetheine	Amino Acid And Its Derivatives	5.84	C11H22N2O4S	278.13	"496-65-1"	CC(C)(CO)C(C(=O)NCCC(=O)NCCS)O	479	35580	37430	31800	6.7065	39620	39090	20540	64250	94420	149600	78500	130900	52610	36210	116400	44140	8728	7734	13350	10330	11990	8398
Com_37_neg	4-Hydroxy-2-Oxoglutaric Acid	Organic Acid And Its Derivatives	0.74	C5H6O6	162.098	"1187-99-1"	C(C(C(=O)O)O)C(=O)C(=O)O	599	1299000	1346000	1259000	2.7323	1199000	1057000	1095000	1396000	1393000	1685000	2080000	1714000	1729000	1405000	1131000	1374000	1426000	954200	1272000	1194000	1353000	743200
Com_38_neg	beta-Hydroxyisobutyrate	Organic Acid And Its Derivatives	2.4	C4H8O3	104.104	"2068-83-9"	_	_	192100	175700	178000	3.985	101800	150600	85960	125300	124100	248500	357800	326500	299100	114300	311500	177800	240800	229800	1245	207000	190000	53160
Com_39_neg	Fructose	Carbohydrates And Its Derivatives	0.92	C6H12O6	180.063	"7660-25-5"	C([C@@H]1[C@H]([C@@H]([C@](O1)(CO)O)O)O)O	439709	25940	32010	51920	30.2993	29420	18230	23630	25000	30850	30080	45230	46860	24870	68310	70170	42010	33660	22400	34530	40220	54380	7535
Com_40_neg	Undecanedioic acid	Fatty Acyls	8.77	C11H20O4	216.27	"1852-04-6"	C(CCCCC(=O)O)CCCCC(=O)O	15816	127600	120700	120200	2.749	113500	87560	109000	96060	101100	100100	114900	122300	144100	139000	429800	110500	116700	111500	89880	109100	108300	119800
Com_41_neg	Monobutyl phthalate	Organic Acid And Its Derivatives	9.719	C12H14O4	222.24	"131-70-4"	CCCCOC(=O)C1=CC=CC=C1C(=O)O	8575	10830	11450	11850	3.6885	11690	9410	8802	9890	14080	11920	9736	13860	9542	10260	12070	12330	12110	13960	9819	9161	9696	10380
Com_42_neg	D-Ribose	Carbohydrates And Its Derivatives	0.92	C5H10O5	150.13	"50-69-1"	C([C@@H]1[C@H]([C@H](C(O1)O)O)O)O	5779	4293	4329	4888	6.0488	3224	5817	6890	5359	5082	5537	6676	7154	5864	4472	11630	9164	4588	33160	10550	6968	5362	6953
Com_43_neg	Quinoline-4-carboxylic acid	Organic Acid And Its Derivatives	2.637	C10H7NO2	173.17	"486-74-8"	_	_	11740	10360	13230	9.9515	15350	25320	6611	10750	5992	24630	11590	7832	3537	5854	5251	14360	4105	3856	9783	4478	5171	3215
Com_44_neg	2-Hydroxy-3-methylbutanoic acid	Fatty Acyls	4.932	C5H10O3	118.13	"4026-18-0"	CC(C)C(C(=O)O)O	99823	143900	146700	159200	4.4363	151800	355700	53400	119400	139400	357300	172300	98190	225500	101200	69160	104700	65360	332800	120300	75360	52280	42220
Com_45_neg	orotidine-5-phosphate	Nucleotide And Its Derivates	2.75	_	_	_	_	_	67990	63020	75410	7.3991	44730	55280	49720	63260	41920	95450	77220	83630	71220	131900	152100	121100	22130	14700	33160	31830	23760	69690
Com_46_neg	Oleoyl-L-alpha-lysophosphatidic acid	Phospholipid	13.2	C21H41O7P	436.258	"22556-62-3"	_	_	15610	12160	10220	17.6024	8789	8180	7874	12740	10360	16510	3610	5507	6130	5864	24450	27630	14210	16620	13480	16540	13330	18270
Com_47_neg	O-Phospho-L-Tyrosine	Amino Acid And Its Derivatives	0.94	C9H12NO6P	261.168	"21820-51-9"	C1=CC(=CC=C1C[C@@H](C(=O)O)N)OP(=O)(O)O	30819	75160	95760	94200	10.597	81700	64120	52980	93420	73700	84280	93560	101800	82470	74580	159500	90090	67410	43240	67640	63880	85050	61880
Com_48_neg	O-Desmethylnaproxen	Benzene and substituted derivatives	11.86	C13H12O3	216.233	"52079-10-4"	CC(C1=CC2=C(C=C1)C=C(C=C2)O)C(=O)O	162920	5872	9003	7731	17.0622	6831	4726	6567	4332	4427	5477	6487	6808	6775	5409	6764	10310	5631	6574	5344	4141	6062	5224
Com_49_neg	Nelarabine	Others	4.11	C11H15N5O5	297.267	"121032-29-9"	COC1=NC(=NC2=C1N=CN2[C@H]3[C@H]([C@@H]([C@H](O3)CO)O)O)N	3011155	19160	18810	17790	3.1268	10810	10010	10180	14380	11940	24190	33950	16340	19880	16380	21840	30500	13260	39740	18300	10620	10620	10580
Com_50_neg	N-Oleoyl Glycine	Organic Acid And Its Derivatives	14.62	C20H37NO3	339.513	"2601-90-3"	_	_	6746	7406	7780	5.8473	10310	21710	9606	7911	7689	21680	2885	3813	4011	2060	3828	16680	2096	2035	1717	2416	1498	2079
Com_51_neg	Carbamoylphosphate	Organic Acid And Its Derivatives	0.86	CH2NO5P--	139.004	"590-55-6"	C(=O)(N)OP(=O)(O)O	278	1262000	1035000	1163000	8.057	938000	1419000	845800	1940000	1053000	2302000	1076000	1437000	1237000	1023000	1066000	1352000	491600	442800	664500	786800	775500	608200
Com_52_neg	carbamaoyl asparatate	Amino Acid And Its Derivatives	1.07	_	_	_	_	_	56550	57450	57690	0.8574	29640	39700	35750	36350	46310	24190	38280	35860	26250	24850	63080	58430	65210	462500	143200	66950	81180	68920
Com_53_neg	Butylmalonic acid	Organic Acid And Its Derivatives	0.7	C7H12O4	160.168	"534-59-8"	_	_	4195000	3458000	4028000	8.1033	4073000	3026000	2945000	4942000	4905000	4505000	7673000	6172000	4453000	4561000	3003000	3295000	5569000	2979000	3905000	3831000	4514000	1787000
Com_54_neg	ATP	Nucleotide And Its Derivates	1.04	C10H16N5O13P3	507.181	"56-65-5"	C1=NC2=C(C(=N1)N)N=CN2[C@H]3[C@@H]([C@@H]([C@H](O3)COP(=O)(O)OP(=O)(O)OP(=O)(O)O)O)O	5957	5219	5062	6876	14.3492	5454	4276	6772	8035	5594	10540	32120	15870	7593	7241	17496	6506	6739	21150	5962	6363	10750	4830
Com_55_neg	Anthranilic acid	Benzoic Acid And Its Derivatives	1.44	C7H7NO2	137.14	"118-92-3"	C1=CC=C(C(=C1)C(=O)O)N	227	18080	8401	16010	29.3817	5539	6049	8459	14980	7808	7479	16210	13520	6989	13910	15310	13250	14160	5175	15580	9891	10920	8499
Com_56_neg	Alloxan	Organoheterocyclic compounds	0.7	C4H4N2O5	160.085	"2244-11-3"	C1(=O)C(=O)NC(=O)NC1=O	5781	17090000	16360000	17110000	2.0704	15050000	12420000	11430000	19370000	16780000	15800000	26090000	21070000	18240000	18340000	11820000	14670000	18680000	11190000	16040000	15580000	18300000	7625000
Com_57_neg	allantoate	Organic Acid And Its Derivatives	1.06	C4H8N4O4	176.131	_	C(C(=O)O)(NC(=O)N)NC(=O)N	203	16690	17200	24050	17.3755	17640	13100	20210	14840	19890	13720	11050	11600	12030	9710	14290	12290	22260	115100	41460	21030	22240	20010
Com_58_neg	cis-4-Hydroxy-D-proline	Organic Acid And Its Derivatives	2.26	C5H9NO3	131.13	"2584-71-6"	O[C@H]1CN[C@H](C1)C(O)=O	440014	7051	8358	7341	7.3902	7070	6671	3737	6125	6918	13040	8588	8634	8022	6665	6417	7305	7871	3912	6591	8022	6978	3345
Com_59_neg	cholesteryl sulfate	Hormones	0.94	C27H46O4S	466.717	"1256-86-6"	C[C@H](CCCC(C)C)[C@H]1CC[C@@H]2[C@@]1(CC[C@H]3[C@H]2CC=C4[C@@]3(CC[C@@H](C4)OS(=O)(=O)O)C)C	65076	39700	40570	45980	6.6016	27310	16450	47950	64680	38210	53130	70050	49370	36580	49940	9296	2626	29400	12050	24450	30290	24200	21447
Com_60_neg	8(R)-Hydroxy-(5Z,9E,11Z,14Z)-eicosatetraenoic acid	Eicosanoid	13.08	C20H32O3	320.466	"105500-09-2"	_	_	17760	18890	17760	2.9371	6357	10480	3218	18480	6047	2874	16070	6305	3973	2248	11120	21760	9958	5222	33780	21850	35530	56650
Com_61_neg	6-phospho-D-glucono-1,5-lactone	Sugar Acids And Its Derivatives	0.97	C6H11O9P	258.12	"2641-81-8"	C([C@@H]1[C@H]([C@@H]([C@H](C(=O)O1)O)O)O)OP(=O)(O)O	439452	1273000	1239000	1365000	4.1185	1684000	831000	1431000	1899000	1556000	1493000	2433000	1619000	1300000	1827000	436300	32440	1061000	117900	936100	1363000	1327000	14430
Com_62_neg	6-Phosphogluconic acid	Sugar Acids And Its Derivatives	0.98	C6H13O10P	276.135	"921-62-0"	C([C@H]([C@H]([C@@H]([C@H](C(=O)O)O)O)O)O)OP(=O)(O)O	91493	868200	802300	789600	4.2012	719300	740900	620700	1744000	1181000	1158000	1166000	1523000	1485000	779100	1842000	503000	585800	514100	518500	621200	861900	104200
Com_64_neg	acetyl phospahte	Organic Acid And Its Derivatives	0.9	C2H5O5P	140.032	"590-54-5"	_	_	2823000	2517000	2440000	6.3784	3141000	2024000	2828000	4101000	3849000	3713000	5446000	3781000	3184000	3835000	1276000	582100	2412000	261700	1692000	2153000	2542000	311900
Com_65_neg	9,10-Dihome	Eicosanoid	11.33	C18H34O4	314.46	"53734-70-6"	CCCCC/C=C\CC(C(CCCCCCCC(=O)O)O)O	9966640	32090	25980	21860	15.7737	23460	29480	27210	23780	24600	25030	26030	29750	19350	29960	25270	35370	18100	20870	23030	21030	20640	21390
Com_66_neg	ADP-ribose	Nucleotide And Its Derivates	1.05	C15H23N5O14P2	591.315	"20762-30-5"	C1=NC2=C(C(=N1)N)N=CN2C3C(C(C(O3)COP(=O)(O)OP(=O)(O)OCC4C(C(C(O4)O)O)O)O)O	33576	23140000	19490000	20720000	7.1805	24340000	14010000	19240000	28300000	27490000	28390000	28420000	23840000	11810000	22530000	15900000	11880000	11640000	13190000	18600000	9900000	9546000	6812000
Com_67_neg	N-Acetylglucosamine 1-phosphate	Carbohydrates And Its Derivatives	0.91	C8H16NO9P	301.1	_	_	_	95510	112100	70400	18.4979	43920	41480	30580	89880	61540	97850	85720	98460	72080	100300	376500	105900	68510	68710	70280	72660	84540	41760
Com_68_neg	Adrenochrome	Organoheterocyclic compounds	5.84	C9H9NO3	179.17	"54-06-8"	CN1CC(C2=CC(=O)C(=O)C=C21)O	5898	106300	113700	119800	4.8733	104400	99320	28780	41770	178500	6638	292800	59900	117700	163900	81820	144500	15760	415200	84450	43820	21580	12640
Com_69_neg	2-C-Methyl-D-erythritol 2,4-cyclodiphosphate	Organic oxygen compounds	0.89	C5H12O9P2	278.09	"143488-44-2"	_	_	118100	120600	140100	7.7889	199000	108100	93660	169400	85900	115100	133400	130700	189200	151700	201200	211400	130800	92960	153000	156200	189600	22960
Com_70_neg	Allolithocholic acid	Bile Acids	11.18	C24H40O3	376.579	"2276-93-9"	C[C@@H](CCC(=O)O)C1CCC2[C@@]1(CCC3C2CCC4[C@@]3(CC[C@H](C4)O)C)C	53477689	1974000	2084000	2060000	2.3157	2456000	1787000	2303000	2239000	1412000	1664000	2429000	1607000	1895000	2231000	2082000	1462000	6599000	7010000	3017000	2031000	1640000	2591000
Com_71_neg	D-Mannose 6-phosphate	Carbohydrates And Its Derivatives	0.87	C6H13O9P	260.14	"3672-15-9"	C([C@@H]1[C@H]([C@@H]([C@@H]([C@@H](O1)O)O)O)O)OP(=O)(O)O	439198	232400000	203900000	220100000	5.3342	248000000	181900000	223100000	294600000	288200000	260000000	357700000	269700000	243100000	306500000	71760000	1341000	196600000	13290000	152000000	240500000	214800000	608200
Com_72_neg	4-Hydroxy-6-methyl-2-pyrone	Organoheterocyclic compounds	0.84	C6H6O3	126.11	"675-10-5"	_	_	1619000	1579000	1461000	4.3189	1495000	1261000	1220000	1236000	1276000	1398000	1638000	1656000	1867000	1485000	1912000	1982000	2375000	1912000	2504000	1941000	1848000	1927000
Com_73_neg	Ethyl myristate	Fatty Acyls	15.68	C16H32O2	256.42	"124-06-1"	CCCCCCCCCCCCCC(=O)OCC	31283	4578000	6594000	6565000	15.9597	5837000	5141000	5768000	6086000	5900000	6510000	4610000	5653000	7007000	6947000	5535000	6652000	5979000	6001000	5531000	5873000	4949000	5199000
Com_74_neg	Isocitrate	Organic Acid And Its Derivatives	1.46	C6H8O7	192.12	"320-77-4"	C(C(C(C(=O)O)O)C(=O)O)C(=O)O	1198	2224000	1598000	1708000	14.8043	1219000	1253000	1965000	1396000	2464000	2115000	2099000	1899000	782300	923800	585500	4732000	738300	6767000	1086000	384000	719600	8446000
Com_75_neg	Alpha-Muricholic acid	Bile Acids	9.513	C24H40O5	408.578	"2393-58-0"	C[C@H](CCC(=O)O)C1CC[C@@H]2[C@@]1(CC[C@H]3[C@H]2[C@@H]([C@H]([C@H]4[C@@]3(CC[C@H](C4)O)C)O)O)C	96023991	55480	46390	61680	11.5179	63530	89560	51440	55260	50940	15020	24500	20040	58610	68050	116800	32700	54930	29930	13180	20690	12500	266100
Com_76_neg	Gamma-Muricholic acid	Bile Acids	9.997	C24H40O5	408.57	"547-75-1"	[H][C@@]12CCC([C@H](C)CCC(O)=O)[C@@]1(C)CC[C@@]1([H])[C@@]2([H])[C@H](O)[C@H](O)[C@]2([H])C[C@H](O)CC[C@]12C	131750324	1436000	1574000	1586000	4.4425	2990000	2840000	2629000	8191000	1102000	365300	339600	976300	258800	103500	725300	349600	148978	41420	119427	256706	151261	2348000
Com_77_neg	Glycodeoxycholic acid	Bile Acids	10.677	C26H43NO5	449.628	"360-65-6"	C[C@H](CCC(=O)NCC(=O)O)[C@H]1CCC2[C@@]1([C@H](CC3C2CC[C@H]4[C@@]3(CC[C@H](C4)O)C)O)C	3035026	8886000	8531000	9687000	5.3516	119100	13350	18126	77710000	820700	90170	335100	3612000	1274000	196900	3045000	37740000	29910	36217	77550	15693	21283	1336067
Com_78_neg	Glycohyocholic acid Sodium salt	Bile Acids	8.98	C26H42NNaO6	487.6	"32747-08-3"	_	_	23200000	23560000	24810000	2.892	425200	235800	111100	187500000	2995000	21350000	236200	2551000	891300	169900	1214000	14390000	23570	5210	54970	15130	8382	32610
Com_79_neg	N alpha-Acetyl-L-Arginine	Amino Acid And Its Derivatives	1.03	C8H16N4O3	216.238	"155-84-0"	_	_	122600	239600	287800	32.0145	322900	571700	350500	153800	288400	225800	119400	139300	424000	113900	171700	438100	270000	99380	222700	177500	283400	769900
Com_80_neg	L-Fucose	Carbohydrates And Its Derivatives	0.98	C6H12O5	164.156	"2438-80-4"	C[C@H]1[C@H]([C@H]([C@@H](C(O1)O)O)O)O	25310	8429	11080	9310	11.4754	7722	8070	8161	10750	7816	6979	10100	9143	8315	8247	7728	19830	3327	9938	9701	4901	8247	6129
Com_81_neg	Leu-Pro	Amino Acid And Its Derivatives	1.3	C11H21ClN2O3	264.749	"87178-63-0"	CC(C)CC(C(=O)N1CCCC1C(=O)[O-])[NH3+]	44369311	2307	4121	4366	25.5236	4584	2951	2532	2745	4839	4378	5909	4964	3164	2733	6183	6887	9748	4919	6499	5039	4374	5987
Com_82_neg	Prostaglandin B2	Hormones	0.7	C20H30O4	334.45	"13367-85-6"	CCCCC[C@H](/C=C/C1=C(C(=O)CC1)C/C=C\CCCC(=O)O)O	5288144	36440	23770	35910	18.264	21990	17580	16170	44820	20610	35390	85460	50030	53070	36740	26320	32420	22050	22470	34370	41220	35450	7687
Com_83_neg	Uridine 5'-Diphospho-N-Acetylgalactosamine	Nucleotide And Its Derivates	1	C17H27N3O17P2	607.354	"7277-98-7"	CC(=O)NC1C(C(C(OC1OP(=O)(O)OP(=O)(O)OCC2C(C(C(O2)N3C=CC(=O)NC3=O)O)O)CO)O)O	1167	860100	783500	675100	9.8198	538100	569200	805100	962800	831100	1074000	1138000	1356000	1174000	559900	112600	663100	484000	924900	588400	556200	584900	184100
Com_84_neg	D-Glucuronic acid	Sugar Acids And Its Derivatives	0.894	C6H10O7	194.14	"6556-12-3"	[C@@H]1([C@@H]([C@H](O[C@@H]([C@@H]1O)O)C(=O)O)O)O	94715	34960	26090	36510	14.116	17660	22790	18840	31940	26280	38290	27500	21170	24990	16310	73480	36510	17350	119800	23050	18970	20660	13930
Com_85_neg	L-Lactic acid	Organic Acid And Its Derivatives	1.487	C3H6O3	90.08	"79-33-4"	C[C@@H](C(=O)O)O	61503	470100	438900	455200	2.802	483000	293200	302200	533700	462500	428000	674000	596000	479600	640200	521000	546100	417400	238600	558000	450300	410900	313900
Com_86_neg	L-Malate	Tca Cycle	1.089	C4H6O5	134.09	"97-67-6"	C([C@@H](C(=O)O)O)C(=O)O	222656	21550000	23140000	22750000	3.0098	20140000	17370000	18260000	31820000	25910000	26580000	30170000	27960000	27790000	28870000	20340000	34890000	11160000	5562000	17480000	13890000	12490000	13330000
Com_87_neg	Ureidosuccinic acid	Amino Acid And Its Derivatives	1.031	C5H8N2O5	176.13	"923-37-5"	C([C@@H](C(=O)O)NC(=O)N)C(=O)O	93072	45130	53960	68040	16.935	30980	27870	37240	31150	50200	24800	29790	37670	29090	34420	37170	51320	67230	432000	90230	67350	71440	63670
Com_88_neg	L-Gulono-1,4-lactone	Sugar Acids And Its Derivatives	0.948	C6H10O6	178.14	"1128-23-0"	C([C@@H]([C@@H]1[C@@H]([C@@H](C(=O)O1)O)O)O)O	439373	15180	6355	13730	32.871	8927	10370	7908	22180	19020	14960	20000	15120	18730	9164	44140	8632	8070	19750	13740	6526	10240	7971
Com_89_neg	3-Methyladipic acid	Fatty Acyls	5.747	C7H12O4	160.17	"3058-01-3"	C[C@@H](CCC(=O)O)CC(=O)O	6999745	40640	47810	40860	7.7241	32920	26830	30630	28310	22730	25660	51980	46650	54250	46980	225700	58870	20780	40440	22540	23370	30700	26990
Com_90_neg	o-Toluic Acid	Benzoic Acid And Its Derivatives	8.191	C8H8O2	136.15	"118-90-1"	_	_	38210	36110	34660	4.0118	35670	32050	36240	37390	31380	38470	33820	35620	38850	37650	42730	33330	40900	37140	38150	39320	35830	31070
Com_91_neg	Taurocholic acid sodium salt hydrate	Bile Acids	8.96	C26H45NO7SNa	537.68	"345909-26-4"	_	_	223200	239900	236000	3.061	406	236157	302	554300	4460	3387000	299	5870	1971	1223	806	36590	1867	900	1266	862	547	30410
Com_92_neg	Erucic acid	Fatty Acyls	2.37	C22H42O2	338.568	"112-86-7"	CCCCCCCC/C=C\CCCCCCCCCCCC(=O)O	5281116	27020	31830	29770	6.6703	15980	13690	28500	33580	25810	28880	32430	34240	34180	33900	48250	3840	50490	12660	35970	39630	36950	26556
Com_93_neg	CTP	Nucleotide And Its Derivates	0.87	C9H16N3O14P3	483.156	"65-47-4"	C1=CN(C(=O)N=C1N)[C@H]2[C@@H]([C@@H]([C@H](O2)COP(=O)(O)OP(=O)(O)OP(=O)(O)O)O)O	6176	38000	39040	43300	5.7162	45470	35430	34070	40240	31890	29280	51460	50330	43830	45920	17240	12160	37960	4588	36200	44600	43660	5168
Com_94_neg	Phosphocreatine	Organic Acid And Its Derivatives	0.91	C4H10N3O5P	211.113	"67-07-2"	CN(CC(=O)O)C(=NP(=O)(O)O)N	587	455800	327100	360900	14.2891	160900	432700	35270	267900	314200	583800	273500	164800	577600	372800	115400	29720	304100	349500	440800	356600	1019000	24720
Com_95_neg	L-Histidine	Amino Acid And Its Derivatives	0.76	C6H9N3O2	155.15	"71-00-1"	C1=C(NC=N1)C[C@@H](C(=O)O)N	6274	1825000	1775000	1653000	4.1257	2781000	1599000	2191000	2521000	2194000	2160000	1841000	1871000	1855000	1681000	1553000	1602000	1094000	1148000	994400	1064000	803100	1032000
Com_96_neg	D-threo-Isocitric acid	Organic Acid And Its Derivatives	1.41	C6H8O7	192.124	"6061-97-8"	C([C@@H]([C@H](C(=O)O)O)C(=O)O)C(=O)O	5318532	173200	160700	221400	14.1385	113500	143900	204600	127300	235400	219800	216100	215600	111600	134100	105900	449400	69040	613500	100800	60370	70010	82110
Com_97_neg	Stearic acid	Fatty Acyls	2.27	C18H36O2	284.477	"57-11-4"	CCCCCCCCCCCCCCCCCC(=O)O	5281	100100	87030	66640	16.2768	104000	89850	29260	77770	71920	271500	114000	86040	99450	50820	51270	103600	59740	32960	96980	63660	98640	50980
Com_98_neg	3'-Dephospho-CoA	Co-Enzyme Factor	4.47	C21H35N7O13P2S	687.554	"3633-59-8"	CC(C)(COP(=O)(O)OP(=O)(O)OC[C@@H]1[C@H]([C@H]([C@@H](O1)N2C=NC3=C2N=CN=C3N)O)O)C(C(=O)NCCC(=O)NCCS)O	439335	6575	6173	6545	2.8432	3693	1165	5632	10570	6454	13640	11510	10020	17950	8478	7207	7449	2819	3501	13040	11800	12180	8870
Com_99_neg	L-Homoserine	Amino Acid And Its Derivatives	1.9	C4H9NO3	119.119	"672-15-1"	C(CO)[C@@H](C(=O)O)N	12647	2670	2260	2349	7.2574	2008	2788	3204	2017	1507	5107	4164	2000	1854	3535	9735	1176	6915	827	4052	5178	3111	1180
Com_100_neg	6-Keto-prostaglandin f1alpha	Hormones	8.26	C20H34O6	370.48	"58962-34-8"	CCCCC[C@@H](/C=C/[C@H]1[C@@H](C[C@@H]([C@@H]1CC(=O)CCCCC(=O)O)O)O)O	5280888	31990	29970	31390	2.722	41600	49920	3190	40980	36670	35220	70880	17970	29074	1578	31060	38860	3544	72139	24360	22380	11480	15520
Com_101_neg	D-Glyceraldehyde 3-phosphate	Organic Acid And Its Derivatives	7.37	C3H7O6P	170.058	"591-57-1"	C(C(C=O)O)OP(=O)(O)O	729	7508	6907	9624	14.5423	5869	4213	6294	5058	6587	5229	7399	5748	9530	6813	40510	8065	8587	7329	4431	5327	5102	6003
Com_102_neg	DL-o-Tyrosine	Organic Acid And Its Derivatives	1.81	C9H11NO3	181.189	"2370-61-8"	C1=CC=C(C(=C1)CC(C(=O)O)N)O	91482	1349000	1443000	1284000	4.804	1142000	922800	1201000	1573000	1221000	1395000	2208000	2074000	2115000	1053000	1861000	2384000	1465000	500200	1722000	1227000	1129000	999000
Com_103_neg	D-Lactic acid	Organic Acid And Its Derivatives	1.44	C3H6O3	90.08	"10326-41-7"	C[C@H](C(=O)O)O	61503	649300	845800	659300	12.5835	700700	498700	468200	769000	636400	632500	1023000	924500	744800	831200	811800	737200	709100	287500	878200	688500	659400	660400
Com_104_neg	Dihydroxyacetone phosphate	Carbohydrates And Its Derivatives	0.9	C3H7O6P	170.058	"57-04-5"	C(C(=O)COP(=O)(O)O)O	668	2909000	2753000	2658000	3.731	3385000	2243000	4856000	3483000	4328000	3979000	3774000	4263000	3647000	4350000	933700	493400	2764000	361200	1089000	3444000	3287000	246400
Com_105_neg	Sucrose	Carbohydrates And Its Derivatives	0.99	C12H22O11	342.297	"57-50-1"	C([C@@H]1[C@H]([C@@H]([C@H]([C@H](O1)O[C@]2([C@H]([C@@H]([C@H](O2)CO)O)O)CO)O)O)O)O	5988	34860	38110	33240	5.7197	31330	32010	25760	142100	16930	125500	39970	37530	51420	37460	63770	29800	28220	104800	21270	43790	23070	31120
Com_106_neg	D-Ribulose 1,5-bisphosphate	Carbohydrates And Its Derivatives	10.95	C5H12O11P2	310.09	"14689-84-0"	_	_	3811	5358	3765	17.172	3712	3666	4943	3303	4547	4441	3301	4530	4171	3594	2337	3514	6073	4532	3470	3625	3593	3119
Com_107_neg	D-Ribose 5-phosphate	Organic Acid And Its Derivatives	0.89	C5H11O8P	230.11	"207671-46-3"	C([C@@H]1[C@H]([C@H](C(O1)O)O)O)OP(=O)(O)O	439167	3403000	3548000	3512000	1.7675	3323000	3750000	3019000	5046000	3131000	4819000	3711000	4731000	3415000	3560000	6034000	7145000	1142000	791000	1780000	1445000	1481000	2354000
Com_108_neg	D-Xylulose 5-phosphate	Carbohydrates And Its Derivatives	0.9	C5H11O8P	230.11	"4212-65-1"	C([C@H]([C@@H](C(=O)CO)O)O)OP(=O)(O)O	439190	8669000	8124000	9944000	8.5575	7988000	10010000	6335000	9437000	7106000	10330000	8267000	10140000	7581000	8249000	15070000	17620000	3549000	2274000	5758000	3937000	4336000	8156000
Com_109_neg	D-Xylonic Acid Lithium Salt	Organic Acid And Its Derivatives	0.91	C5H10O6	166.129	"526-91-0"	_	_	99910	103600	103000	1.5824	37020	27190	50670	75140	44340	84570	162500	110300	137100	111600	131400	127900	31010	205100	72470	30230	45880	25700
Com_110_neg	dUMP	Nucleotide And Its Derivates	0.92	C9H13N2O8P	308.182	"964-26-1"	C1[C@@H]([C@H](O[C@H]1N2C=CC(=O)NC2=O)COP(=O)(O)O)O	65063	68010	48150	70670	16.1343	59040	50560	42090	63680	63050	96930	72860	126800	55580	78910	62670	15760	51080	20470	36250	40950	45890	30980
Com_111_neg	Ethylmalonate	Organic Acid And Its Derivatives	6.37	C5H8O4	132.115	"601-75-2"	CCC(C(=O)O)C(=O)O	11756	3931	7226	5574	24.1201	5985	10040	2355	4241	5066	14300	6797	5639	6113	4702	3934	3409	1911	3087	1548	2985	2751	2072
Com_112_neg	Thymidine 3,5-cyclic monophosphate	Nucleotide And Its Derivates	4.2	C10H13N2O7P	304.193	"6453-60-7"	_	_	1767	948	1763	25.8022	294	461	1133	3034	2179	1145	1558	1303	398	1906	1150	923	1299	6748	4296	1157	1943	3000
Com_113_neg	2-Methylpentanedioic acid	Organic Acid And Its Derivatives	5.012	C6H10O4	146.14	"617-62-9"	CC(CCC(=O)O)C(=O)O	12046	12660	16000	16030	10.6172	19880	18530	19630	25750	20640	9762	4769	16390	25470	6878	9019	14510	15672	21754	16740	19190	7864	6665
Com_114_neg	Methylmalonate	Organic Acid And Its Derivatives	1.938	C4H6O4	118.09	"516-05-2"	CC(C(=O)O)C(=O)O	487	621400	670800	615000	3.922	482700	118000	587700	646400	789200	1566000	749200	379700	719500	827800	2143000	70780	1799000	245100	1427000	1349000	797700	114800
Com_115_neg	Dulcitol	Carbohydrates And Its Derivatives	0.897	C6H14O6	182.17	"608-66-2"	C([C@H]([C@@H]([C@@H]([C@H](CO)O)O)O)O)O	11850	9223	9335	12950	16.4828	5907	6376	6886	8921	11850	14510	11160	6647	18350	8034	11750	11400	11940	10590	18020	8906	10880	10300
Com_116_neg	Gluconolactone	Amino Acid And Its Derivatives	1.02	C6H10O6	178.14	"90-80-2"	C([C@@H]1[C@H]([C@@H]([C@H](C(=O)O1)O)O)O)O	7027	4471	8094	10970	33.8947	4518	5200	8136	16620	10270	15360	14900	15380	7594	3397	21170	5367	10070	7262	8154	7941	8655	7200
Com_117_neg	DL-Panthenol	Fatty Acyls	4.647	C9H19NO4	205.25	"16485-10-2"	CC(C)(CO)C(C(=O)NCCCO)O	4678	2385	1663	2679	19.0369	1854	6072	4999	5818	2955	4976	3566	2572	4136	2338	3296	4178	20830	3906	4792	4098	4027	4129
Com_118_neg	Sebacic acid	Organic Acid And Its Derivatives	8.111	C10H18O4	202.248	"111-20-6"	C(CCCCC(=O)O)CCCC(=O)O	5192	142100	143600	145100	0.8529	89270	86570	96090	87690	90730	83930	128100	98340	138900	117600	903300	117200	100000	208000	100900	94550	86700	96430
Com_119_neg	Tiglic acid	Fatty Acyls	1.07	C5H8O2	100.116	"80-59-1"	C/C=C(\C)/C(=O)O	125468	710100	754500	739000	2.5049	414200	379500	361200	345600	308500	578800	679600	435000	941300	366500	765500	695900	717800	4128000	754300	493500	483500	422500
Com_120_neg	4-Hydroxyphenylpyruvic Acid	Benzene and substituted derivatives	1.38	C9H8O4	180.16	"156-39-8"	C1=CC(=CC=C1CC(=O)C(=O)O)O	979	77610	89220	97800	9.3792	85320	73190	73630	57780	86240	72280	89850	68040	79770	68010	83540	109200	135100	78940	77950	86070	95030	90930
Com_121_neg	Homo-Gamma-Linolenic Acid (C20:3)	Eicosanoid	7.41	C20H34O2	306.483	_	_	_	2967	3699	4482	16.6473	483	2704	801	966	1029	1104	1150	1298	534	1732	1519	1493	1537	982	3111	1687	417	1237
Com_122_neg	Oxaloacetate	Organic Acid And Its Derivatives	0.71	C4H4O5	132.072	"328-42-7"	C(C(=O)C(=O)O)C(=O)O	970	925200	701000	898000	11.8727	782300	607000	567800	855100	748200	737600	1296000	1036000	1036000	1072000	658400	947900	1119000	814400	768900	906700	850500	544400
Com_123_neg	Tetrahydroaldosterone	Hormones	0.97	C21H32O5	364.476	"13489-75-3"	_	_	7481	10540	7175	18.0897	12770	3511	3420	8292	8281	7447	8361	21860	7007	17600	19929	9054	7120	12169	9661	7368	7928	6560
Com_124_neg	(+/-)-Equol	Hormones	7.83	C15H14O3	242.27	"94105-90-5"	_	_	2213	3742	3741	22.294	4669	5031	3107	4282	3627	4605	8173	3479	3688	4302	3735	7764	1947	5289	5322	4180	5077	1249
Com_125_neg	3-PRENYL-4-HYDROXYACETOPHENONE	Ketones	3.76	C13H16O2	204.26	"26932-05-8"	_	_	8558	7744	6598	10.5325	1238	8328	1706	2410	1824	1624	6815	1939	5055	3161	20790	6272	7301	101600	1594	1077	1369	3364
Com_126_neg	alpha-Benzylsuccinic acid	Organic Acid And Its Derivatives	0.71	C11H12O4	208.211	"884-33-3"	_	_	92870	61520	60610	20.9269	55480	57390	57030	71300	64400	79000	107600	113600	107300	80300	50660	59890	93340	44390	59530	67160	66600	24170
Com_127_neg	5-Methoxytryptophol	Organoheterocyclic compounds	3.77	C11H13NO2	191.23	"712-09-4"	COC1=CC2=C(C=C1)NC=C2CCO	12835	20800	23870	22140	5.643	20610	62620	7409	22200	5581	43150	21300	19400	13300	72730	14280	40330	5253	16500	11630	7230	7677	4038
Com_128_neg	6-Sialyllactose	Carbohydrates And Its Derivatives	0.73	C23H39NO19	633.551	"35890-39-2"	_	_	7221	6553	10820	22.859	4929	1314	1972	10840	4935	5905	16740	13040	5243	8216	4268	3936	9854	3918	6535	9488	10170	6074
Com_129_neg	2-Hydroxyisocaproic Acid	Fatty Acyls	6.39	C6H12O3	132.158	"498-36-2"	CC(C)CC(C(=O)O)O	92779	2705	2762	2694	1.0956	3787	5247	2811	3752	3540	5404	7208	4293	3596	2238	8217	3008	2448	3149	2460	1357	2556	1676
Com_130_neg	Trehalose 6-phosphate	Carbohydrates And Its Derivatives	0.96	C12H23O14P	422.276	"4484-88-2"	C([C@@H]1[C@H]([C@@H]([C@H]([C@H](O1)O[C@@H]2[C@@H]([C@H]([C@@H]([C@H](O2)COP(=O)(O)O)O)O)O)O)O)O)O	122336	313100	460300	398600	15.4493	496200	241400	367000	613600	507500	366500	760500	342200	241100	633700	109900	3748	580900	5090	122900	844300	552500	2319
Com_131_neg	Terephthalic Acid	Benzoic Acid And Its Derivatives	5.7	C8H6O4	166.131	"100-21-0"	C1=CC(=CC=C1C(=O)O)C(=O)O	7489	318000	345400	313400	4.3385	269700	284500	285400	253200	315600	241700	308600	328000	298400	237100	226400	321400	307700	362700	292100	274500	244000	336300
Com_132_neg	Citicoline	Pyrimidines and pyrimidine derivatives	0.89	C14H26N4O11P2	488.324	"987-78-0"	C[N+](C)(C)CCOP(=O)([O-])OP(=O)(O)OC[C@@H]1[C@H]([C@H]([C@@H](O1)N2C=CC(=NC2=O)N)O)O	13804	14420	15190	10170	16.6475	14550	7635	11600	12660	9437	22090	7304	5458	8012	14630	9068	18570	7624	18080	12750	8333	3994	22230
Com_133_neg	Homotaurine	Organic Acid And Its Derivatives	0.84	C3H9NO3S	139.17	"3687-18-1"	_	_	40730	41580	52950	12.3563	30300	35870	36940	61300	20460	64320	45350	38220	43120	30910	52730	63740	43460	39560	44790	30370	27880	29090
Com_134_neg	Glycylglycine	Amino Acid And Its Derivatives	0.8	C4H8N2O3	132.12	"556-50-3"	_	_	1921	3204	3852	26.8155	4036	3808	3892	6562	7019	9686	4035	8306	4005	3067	5216	10330	2466	1505	3718	1283	2484	5460
Com_135_neg	Allitol	Sugar Alcohols	0.91	C6H14O6	182.172	"488-44-8"	_	_	12380	13690	18150	16.756	10110	15740	21040	21090	18100	10920	27100	23130	20840	23910	18810	19050	20190	16380	32300	13580	23590	15500
Com_136_neg	10-Undecenoic acid	Fatty Acyls	6.665	C11H20O2	184.28	"112-38-9"	_	_	1724000	1540000	1633000	4.602	2100000	1472000	1865000	1815000	742900	2210000	798700	1158000	1604000	1896000	1376000	1216000	986200	1593000	1573000	1725000	1036000	1376000
Com_137_neg	scyllo-Inositol	Carbohydrates And Its Derivatives	0.853	C6H12O6	180.16	"488-59-5"	C1(C(C(C(C(C1O)O)O)O)O)O	892	89890	65550	81460	12.78	69180	70150	68130	63420	63740	65930	72740	99210	81960	56790	106200	131400	116900	152300	88520	90350	125700	120500
Com_138_neg	Succinic acid	Tca Cycle	1.936	C4H6O4	118.09	"110-15-6"	C(CC(=O)O)C(=O)O	1110	3476000	3265000	4038000	9.0799	2708000	685200	3458000	2685000	3939000	7875000	3307000	2014000	3426000	4580000	10670000	423600	7846000	1363000	5575000	6577000	4731000	815000
Com_139_neg	Thymidine	Nucleotide And Its Derivates	4.289	C10H14N2O5	242.23	"50-89-5"	CC1=CN(C(=O)NC1=O)[C@H]2C[C@@H]([C@H](O2)CO)O	5789	1565	3009	1845	29.2218	1050	1237	1643	1050	1695	2457	1214	931	1725	690	1488	6057	2649	857	2805	1501	404	1678
Com_140_neg	Cytosine	Nucleotide And Its Derivates	0.875	C4H5N3O	111.1	"71-30-7"	C1=C(NC(=O)N=C1)N	597	10750	4135	7617	36.021	3808	1387	7292	6240	4859	4143	11120	11780	12850	11810	3823	6248	347	1386	694	1041	2051	2074
Com_141_neg	Xanthurenic Acid	Organic Acid And Its Derivatives	4.977	C10H7NO4	205.17	"59-00-7"	C1=CC2=C(C(=C1)O)NC(=CC2=O)C(=O)O	5699	40950	43320	43880	2.973	26220	21520	25000	29580	26560	50400	64320	37660	54410	10020	50990	51950	52780	24120	51040	41590	42430	31070
Com_142_neg	Nicotinamide N-oxide	Vitamins	18.288	C6H6N2O2	138.12	"1986-81-8"	C1=CC(=C[N+](=C1)[O-])C(=O)N	72661	715300	699500	711400	0.9482	782900	764200	727300	697600	680600	663000	694200	696400	714500	690900	705000	696600	690500	699500	705500	698800	698900	722500
Com_143_neg	cis-Aconitic acid	Tca Cycle	1.766	C6H6O6	174.11	"585-84-2"	C(/C(=C/C(=O)O)/C(=O)O)C(=O)O	643757	45650	54820	39270	13.7017	38870	35970	49080	43810	63720	60160	52630	51350	30110	33010	25900	108900	30750	122200	26260	28670	26860	34960
Com_144_neg	Riboflavin-5-phosphate	Nucleotide And Its Derivates	5.52	C17H21N4O9P	456.344	"146-17-8"	CC1=CC2=C(C=C1C)N(C3=NC(=O)NC(=O)C3=N2)C[C@@H]([C@@H]([C@@H](COP(=O)(O)O)O)O)O	643976	6854	7512	7101	3.7927	5128	3586	4938	6348	7326	8085	5811	7080	6476	6067	25610	6438	7418	4644	8127	5427	6198	6145
Com_145_neg	D-Glucopyranose	Carbohydrates And Its Derivatives	0.87	C6H12O6	180.156	"28905-12-6"	_	_	31930	32460	39830	10.379	22900	24210	32990	35460	33120	34310	51560	55590	45780	37800	47460	39780	34200	70200	44800	28840	42120	11830
Com_146_neg	Pyruvic Acid	Tca Cycle	1.78	C3H4O3	88.062	"127-17-3"	CC(=O)C(=O)O	1060	16890	20020	14080	14.2744	19280	10750	12310	22730	15951	14400	23770	27920	8639	28490	21100	34240	17190	20686	25010	14400	24070	13690
Com_147_neg	Pyrophosphate	Others	0.97	H4O7P2	177.975	"2466-09-3"	[O-]P(=O)([O-])OP(=O)([O-])[O-]	644102	7084000	8204000	7134000	6.9118	5783000	7615000	2860000	5230000	3495000	5356000	5329000	6174000	6282000	2928000	14780000	14300000	6122000	5863000	12170000	6263000	5988000	11820000
Com_148_neg	Prostaglandin G2	Hormones	2.69	C20H32O6	368.465	"51982-36-6"	CCCCC[C@@H](/C=C/[C@H]1[C@H]2C[C@@H]([C@@H]1C/C=C\CCCC(=O)O)OO2)OO	5280883	30480	27700	30590	4.519	21300	22360	22690	29540	17580	34540	34080	31790	31520	58740	72500	48470	9486	7199	14930	13430	9837	29020
Com_149_neg	Phosphopyruvic acid	Organic Acid And Its Derivatives	1.03	C3H5O6P	168.042	_	_	_	1163000	951400	741500	18.076	1220000	58640	124300	1172000	651400	828500	3233000	6635000	335800	2087000	191700	32800	106700	40930	101500	1009000	120000	14230
Com_150_neg	Dodecanol	Fatty Acyls	6.18	C12H26O	186.33	"112-53-8"	CCCCCCCCCCCCO	8193	49780	48360	46920	2.4147	87490	45600	48780	45240	46600	68790	39630	42070	62320	67280	41740	42240	50700	46890	42940	60540	31460	42500
Com_151_neg	Succinic anhydride	Organic Acid And Its Derivatives	1.02	C4H4O3	100.07	"108-30-5"	C1CC(=O)OC1=O	7922	601900	637700	638500	2.7264	333200	309100	264800	259000	281900	454800	551100	439000	670900	261100	674600	701200	567000	3272000	649200	447600	420000	354100
Com_152_neg	Hydantoin-5-propionic acid	Organoheterocyclic compounds	2.18	C6H8N2O4	172.14	"5624-26-0"	C(CC(=O)O)C1C(=O)NC(=O)N1	782	297900	252400	258000	7.5189	347100	717800	174000	271800	187900	769800	282600	127600	114000	157500	203100	354500	86740	146800	111400	91690	83330	88230
Com_153_neg	Indoleacetaldehyde	Organoheterocyclic compounds	6.92	C10H9NO	159.18	"2591-98-2"	C1=CC=C2C(=C1)C(=CN2)CC=O	800	5696	5546	2698	29.6831	6399	5287	4674	8663	7135	2318	12116	13347	10574	8833	33990	8346	5616	14280	7584	4029	4745	2082
Com_154_neg	Dimethylmalonic acid	Organic Acid And Its Derivatives	0.68	C5H8O4	132.11	"595-46-0"	CC(C)(C(=O)O)C(=O)O	11686	466400	358300	498500	13.5975	523200	463300	408900	372000	486800	357600	525800	446100	461500	515400	359400	563900	438600	641500	666400	505200	792500	426200
Com_155_neg	Glucotropaeolin	Carbohydrates And Its Derivatives	0.98	C14H19NO9S2	409.4	"499-26-3"	_	12829	200000	172700	164900	8.3976	198200	149000	141800	239100	175000	174900	285400	169600	177000	197200	57380	4057	154900	23620	164200	165500	200000	2776
Com_156_neg	Diflunisal	Benzene and substituted derivatives	13.67	C13H8F2O3	250.2	"22494-42-4"	C1=CC(=C(C=C1C2=C(C=C(C=C2)F)F)C(=O)O)O	3059	199400	203700	209200	1.9651	211800	208900	209300	205500	209500	219000	215000	217500	204800	201700	210500	202900	205200	210000	209700	208500	211800	212800
Com_157_neg	Hexadecanedioic acid	Fatty Acyls	11.86	C16H30O4	286.41	"505-54-4"	C(CCCCCCCC(=O)O)CCCCCCC(=O)O	10459	69840	77750	74850	4.4066	65610	62490	91420	102600	85630	69570	71060	76940	66970	63630	70240	85650	62700	68110	63260	75370	68210	74390
Com_158_neg	Hydroxyhydroquinone	Phenols And Its Derivatives	0.92	C6H6O3	126.11	"533-73-3"	_	_	924400	728200	608600	17.2717	419200	307400	233600	323200	271200	524200	798600	407800	647500	754900	608100	602200	893800	4695000	1222000	422500	641600	307400
Com_159_neg	3-Phosphoglyceric acid	Carbohydrates And Its Derivatives	1.03	C3H8NaO6P	194.056	"17603-42-8"	C(C(C(=O)O)O)OP(=O)(O)O	724	9275000	7523000	8104000	8.7781	10740000	63370	233200	10820000	5652000	7007000	26060000	50620000	2600000	43100000	1486000	28020	116600	21890	113000	8251000	116700	16320
Com_160_neg	Phenylbutazone	Others	18.31	C19H20N2O2	186.049	"50-33-9"	CCCCC1C(=O)N(N(C1=O)C2=CC=CC=C2)C3=CC=CC=C3	4781	88960	110900	98940	9.0051	97410	94140	109000	97150	100000	110400	109400	102500	102800	100700	98080	101100	97030	99670	105700	91410	91800	89170
Com_161_neg	4-Pyridoxic acid	Pyridine And Its Derivatives	2.94	C8H9NO4	183.161	"82-82-6"	CC1=NC=C(C(=C1O)C(=O)O)CO	6723	37420	29840	36140	9.6122	4751	7988	10540	15060	23600	37170	40100	18590	32120	26220	253200	46310	1478	129400	10820	8969	7698	8070
Com_162_neg	5-Aminoimidazole-4-carboxamide-1-beta-d-ribofuranosyl 5-monophosphate	Nucleotide And Its Derivates	1.06	C9H15N4O8P	338.211	"3031-94-5"	_	_	53540	40840	35500	17.4769	23880	35550	50760	79600	57740	79560	57390	129200	43840	28430	81270	88660	40777	28000	18430	44310	26360	65270
Com_163_neg	APS	Nucleotide And Its Derivates	1.05	C10H14N5O10PS	427.284	"485-84-7"	C1=NC2=C(C(=N1)N)N=CN2[C@H]3[C@@H]([C@@H]([C@H](O3)COP(=O)(O)OS(=O)(=O)O)O)O	10238	988400	750300	842000	11.3987	1103000	686600	753100	1101000	1441000	1154000	1310000	1310000	955900	873400	936900	472700	1692000	1299000	442800	406500	286500	77810
Com_164_neg	5beta-Androstane-3,17-dione	Hormones	11.39	C19H28O2	288.424	"1229-12-5"	C[C@]12CCC(=O)C[C@H]1CC[C@@H]3[C@@H]2CC[C@]4([C@H]3CCC4=O)C	440114	67170	63510	59850	4.7054	56130	61990	63410	67580	62630	60190	62450	64630	64270	70220	62080	60950	62180	61160	56470	62230	57980	63530
Com_165_neg	5-Phosphoribosyl 1-pyrophosphate	Carbohydrates And Its Derivatives	1.01	C5H13O14P3	196.25	"97-55-2"	C([C@@H]1[C@H]([C@H]([C@H](O1)OP(=O)(O)OP(=O)(O)O)O)O)OP(=O)(O)O	7339	35390	54780	52480	18.1904	32410	58930	33240	34480	21810	31180	30740	37680	70880	16990	77620	5211	56590	34760	53820	45410	53810	8490
Com_166_neg	p-cresol	Phenols And Its Derivatives	6.59	C7H8O	108.14	"106-44-5"	CC1=CC=C(C=C1)O	2879	1362	1980	1102	24.8587	2305	1647	2548	747	1276	219	581	499	2605	233	808	1114	683	23670	1822	235	2137	545
Com_167_neg	Galactaric acid	Sugar Acids And Its Derivatives	0.9	C6H10O8	210.14	"526-99-8"	[C@@H]([C@@H]([C@H](C(=O)O)O)O)([C@@H](C(=O)O)O)O	3037582	34680	40010	27570	14.9499	10810	2674	16310	18600	17500	12500	23140	14420	17770	16220	32020	29710	11700	229700	28540	10640	12630	2449
Com_168_neg	6-keto PGE1	Eicosanoid	0.9	C20H32O6	368.5	"67786-53-2"	CCCCC[C@@H](/C=C/[C@H]1[C@@H](CC(=O)[C@@H]1CC(=O)CCCCC(=O)O)O)O	5280889	4406	4665	3694	9.6483	5308	4381	1325	4645	4490	6571	6034	5011	5313	4206	3976	6377	5268	3174	6035	3867	3589	3260
Com_169_neg	Pimelic acid	Fatty Acyls	5.77	C7H12O4	160.17	"111-16-0"	C(CCC(=O)O)CCC(=O)O	385	41420	44420	45410	3.8775	29360	25770	35850	33460	27630	22510	50860	44830	54870	48020	217100	61840	25180	39030	21680	24540	22800	27470
Com_170_neg	Mefenamic acid	Benzoic Acid And Its Derivatives	11.14	C15H15NO2	241.28	"61-68-7"	CC1=C(C(=CC=C1)NC2=CC=CC=C2C(=O)O)C	4044	15910	19100	16190	8.4511	16370	14900	13510	14010	18760	13160	14200	13730	11680	13070	15060	13800	13160	12520	16770	13270	18060	17650
Com_171_neg	Ribulose-5-phosphate	Carbohydrates And Its Derivatives	0.93	C5H11O8P	230.02	_	_	_	3857000	3225000	3806000	7.8985	3307000	4465000	3160000	5072000	3338000	4346000	4094000	5432000	3142000	3592000	6232000	7686000	1162000	751200	2001000	1557000	1470000	2328000
Com_172_neg	Glycoursodeoxycholic acid	Bile Acids	10.47	C26H43NO5	449.631	"64480-66-6"	C[C@H](CCC(=O)NCC(=O)O)[C@H]1CC[C@@H]2[C@@]1(CC[C@H]3[C@H]2[C@H](C[C@H]4[C@@]3(CC[C@H](C4)O)C)O)C	12310288	5880000	6397000	6188000	3.45	54070	13340	29940	67440000	245500	7532000	291400	1101000	450200	261200	815100	15070000	27882	73413	34904	9155	20256	1328333
Com_173_neg	Glycochenodeoxycholic acid sodium salt	Bile Acids	10.48	C26H43NO5.Na	471.6	"640-79-9"	_	_	7528000	7732000	7736000	1.267	44720	35260	38980	80890000	331200	8913000	350700	1337000	522400	317800	995000	18790000	18110	73413	14450	15894	20256	1328333
Com_174_neg	Taurocholic acid	Bile Acids	8.09	C26H45NO7S	515.7	"81-24-3"	CC(CCC(=O)NCCS(=O)(=O)O)C1CCC2C1([C@H](CC3C2[C@@H](C[C@H]4C3(CC[C@H](C4)O)C)O)O)C	6675	910400	1026000	981000	4.8925	12120	26280	30620	40410	23840	76324	26280	18660	151700	19760	32370	132400	197100	174100	174700	86620	122800	7952000
Com_175_neg	Cytidine 5'-Monophosphate-N-Acetylneuraminic Acid	Pyrimidines and pyrimidine derivatives	1.11	C20H30N4NaO16P	636.433	"3063-71-6"	_	_	2215	3310	6291	43.7299	4052	3037	4051	8460	4684	4431	7743	4452	4069	4485	3683	2583	4423	5507	8181	6284	2588	1855
Com_176_neg	D-Mannose	Carbohydrates And Its Derivatives	1.41	C6H12O6	180.156	"3458-28-4"	C([C@@H]1[C@H]([C@@H]([C@@H](C(O1)O)O)O)O)O	18950	9932	12200	8864	13.4628	10160	8459	11910	11350	6334	10980	8217	7188	8010	9459	5794	6625	32600	16470	12930	7731	10310	7518
Com_177_neg	dTMP	Nucleotide And Its Derivates	2.14	C10H15N2O8P	322.208	"365-07-1"	CC1=CN(C(=O)NC1=O)[C@H]2C[C@@H]([C@H](O2)COP(=O)(O)O)O	9700	39410	41710	47810	8.2471	32030	21190	14500	36400	31880	35270	115100	107600	67600	97150	153600	56050	3797	2075	18840	15390	10800	28960
Com_178_neg	N-acetyl-L-ornithine	Amino Acid And Its Derivatives	0.896	C7H14N2O3	174.198	"6205-08-9"	_	_	42540	46170	45440	3.5059	43990	40330	26260	50740	72970	56630	77890	82610	49240	63290	27560	37030	59380	37570	34370	44590	36720	26590
Com_179_neg	Aminomalonic acid	Organic Acid And Its Derivatives	0.88	C3H5NO4	119.08	"1068-84-4"	C(C(=O)O)(C(=O)O)N	100714	56730	53720	66710	9.4013	33880	30260	46260	43300	31640	49680	60470	70000	70690	38610	81560	82760	76710	90200	55800	97690	70410	70490
Com_180_neg	TPP	Co-Enzyme Factor	0.915	C12H19ClN4O7P2S	460.77	"154-87-0"	CC1=C(SC=[N+]1CC2=CN=C(N=C2N)C)CCOP(=O)(O)OP(=O)(O)O	1132	25040	25540	20770	9	13970	2949	16530	19930	14590	17790	47540	30450	34950	53880	22310	20240	15040	9881	21620	18960	11070	23980
Com_181_neg	Homoarginine	Amino Acid And Its Derivatives	0.807	C7H16N4O2	188.23	"156-86-5"	C(CCN=C(N)N)C[C@@H](C(=O)O)N	9085	18130	20170	22180	8.2015	25140	60150	15060	28280	67180	17510	7799	8089	9208	3821	41850	21520	9343	5070	4834	5420	4095	6290
Com_182_neg	Creatine phosphate disodium salt	Organic Acid And Its Derivatives	0.93	C4H8N3Na2O5P	255.08	"922-32-7"	_	_	534400	662800	820900	17.4182	342300	803300	78470	508300	861200	1301000	494600	249400	937300	638800	179500	45830	474600	633500	843500	732800	2178000	32790
Com_183_neg	Tetradecanedioic acid	Fatty Acyls	10.673	C14H26O4	258.35	"821-38-5"	C(CCCCCCC(=O)O)CCCCCC(=O)O	13185	26100	27290	28040	2.9428	21160	27190	28410	25310	28960	24150	24040	29020	31010	26870	31650	30720	21920	28810	23070	24020	23180	29400
Com_184_neg	Taurine	Organic Acid And Its Derivatives	0.865	C2H7NO3S	125.15	"107-35-7"	C(CS(=O)(=O)O)N	1123	245200000	244600000	235800000	1.7765	203900000	184300000	186500000	182700000	188400000	204800000	234100000	203200000	259500000	198600000	270400000	300200000	292700000	258500000	298200000	232100000	267400000	269500000
Com_185_neg	N-Acetyl-DL-phenylalanine	Amino Acid And Its Derivatives	6.85	C11H13NO3	207.226	"2901-75-9"	_	_	42370	49510	48990	6.9217	5511	11330	3325	9888	9715	9910	10780	7218	7377	3796	265200	13040	32600	556500	50890	20640	29470	13820
Com_186_neg	Sulfoacetic acid	Organic Acid And Its Derivatives	0.95	C2H4O5S	140.115	"123-43-3"	_	_	81190	87120	75710	5.7282	39100	45250	28770	192600	28850	415500	33640	55510	59370	28090	108400	55570	64570	237300	41950	47190	39460	18940
Com_187_neg	Thymidine 5'-diphosphate	Nucleotide And Its Derivates	0.69	C10H16N2O11P2	402.188	_	CC1=CN(C(=O)NC1=O)[C@H]2C[C@@H]([C@H](O2)COP(=O)(O)OP(=O)(O)O)O	164628	6824	2718	5383	34.1892	1327	2470	3251	2937	3956	6794	3928	4802	6619	3954	2953	3948	9208	5574	5802	5695	5176	2758
Com_188_neg	UDP-N-acetylglucosamine	Nucleotide And Its Derivates	0.96	C17H27N3O17P2	607.354	"26575-17-7"	CC(=O)N[C@@H]1[C@H]([C@@H]([C@H](O[C@@H]1OP(=O)(O)OP(=O)(O)OC[C@@H]2[C@H]([C@H]([C@@H](O2)N3C=CC(=O)NC3=O)O)O)CO)O)O	9547196	4562000	3921000	3763000	8.4636	2329000	2880000	4060000	5502000	4289000	5268000	6078000	6664000	6105000	3020000	354500	3287000	2249000	4787000	2768000	2990000	3001000	964500
Com_189_neg	Uric Acid	Organic Acid And Its Derivatives	1.14	C5H4N4O3	168.11	"69-93-2"	C12=C(NC(=O)N1)NC(=O)NC2=O	1175	144100	130100	120200	7.4581	189700	75460	99230	109200	135100	376600	148800	291300	184300	99720	217400	178700	80030	144900	74270	41380	42170	78385
Com_190_neg	Ribose 1-phosphate	Carbohydrates And Its Derivatives	0.9	C5H11O8P	230.11	"14075-00-4"	C([C@@H]1[C@H]([C@H]([C@H](O1)OP(=O)(O)O)O)O)O	439236	7935000	7032000	6765000	6.9108	6581000	9028000	5693000	9906000	6316000	9747000	7017000	8234000	5912000	6338000	15100000	14480000	2758000	2022000	4838000	3544000	3409000	6864000
Com_191_neg	s7p	Carbohydrates And Its Derivatives	0.87	C7H13BaO10P	425.473	"2646-35-7"	_	_	314900	288700	281700	4.8422	252200	228700	237200	334100	278000	248200	342300	473600	332400	320000	565000	214700	191900	71350	107300	243500	225800	28130
Com_192_neg	Sedoheptulose 1,7-bisphosphate	Organic Acid And Its Derivatives	0.88	C7H16O13P2	370.142	"815-91-8"	O[C@H](COP(O)(O)=O)[C@@H](O)[C@@H](O)[C@H](O)C(=O)COP(O)(O)=O	164735	275500	295500	281500	2.9489	285700	140800	525400	599000	575800	397500	641300	1388000	348600	564400	226965	247975	89330	43310	206228	124300	115300	118746
Com_193_neg	S-Sulfo-L-cysteine	Amino Acid And Its Derivatives	0.92	C3H7NO5S2	201.221	"1637-71-4"	C([C@@H](C(=O)O)N)SS(=O)(=O)O	115015	4246	4599	7809	28.8742	5369	6380	4599	18760	6481	23800	10207	7676	7846	6429	3174	2820	6144	5865	2481	5401	5526	3193
Com_194_neg	dGDP	Nucleotide And Its Derivates	1.08	C10H15N5O10P2	427.201	"3493-09-2"	C1[C@@H]([C@H](O[C@H]1N2C=NC3=C2NC(=NC3=O)N)COP(=O)(O)OP(=O)(O)O)O	439220	249700	212000	179300	13.4625	196000	138300	174100	342300	262400	233100	313300	364200	254900	335700	263100	89270	943800	541700	119000	113500	70570	15930
Com_195_neg	D-Galactonic acid	Organic Acid And Its Derivatives	0.92	C6H12O7	196.155	"13382-27-9"	C([C@H]([C@@H]([C@@H]([C@H](C(=O)O)O)O)O)O)O	128869	27470	18890	26970	16.0866	14580	13500	14880	29130	23130	61130	44540	21360	36370	16750	36750	28490	9958	46820	18440	12480	12650	9599
Com_196_neg	D-Gluconic acid	Sugar Acids And Its Derivatives	0.91	C6H12O7	196.155	"526-95-4"	C([C@H]([C@H]([C@@H]([C@H](C(=O)O)O)O)O)O)O	10690	95580	81590	89740	6.4486	62350	41620	57110	78480	61840	200900	111600	95980	126600	66060	120200	149400	49820	175300	91820	39400	37450	34500
Com_197_neg	D-Glucarate	Carbohydrates And Its Derivatives	0.82	C6H10O8	210.139	"87-73-0"	[C@H]([C@@H]([C@@H](C(=O)O)O)O)([C@H](C(=O)O)O)O	33037	22940	24960	36450	21.1618	19820	26410	15670	37140	22240	20900	33760	25290	19820	20230	23000	20680	21410	24620	25630	28310	31130	8388
Com_198_neg	UDP	Nucleotide And Its Derivates	0.7	C9H14N2O12P2	404.16	"58-98-0"	C1=CN(C(=O)NC1=O)[C@H]2[C@@H]([C@@H]([C@H](O2)COP(=O)(O)OP(=O)(O)O)O)O	6031	453500	435000	490000	4.973	392400	224000	269400	395400	387200	367200	715400	623900	475600	375200	221800	334200	682800	449300	497800	571900	502500	175700
Com_199_neg	D-Erythrose 4-phosphate	Carbohydrates And Its Derivatives	0.95	C4H9O7P	200.084	"585-18-2"	C([C@H]([C@H](C=O)O)O)OP(=O)(O)O	122357	11470000	12610000	11430000	4.6219	12350000	9238000	12990000	14830000	13320000	14870000	19520000	16670000	11710000	16330000	4351000	389600	9804000	1026000	8245000	12810000	12680000	93770
Com_200_neg	D-Fructose 1,6-bisphosphate	Sugar Acids And Its Derivatives	0.86	C6H14O12P2	340.116	"488-69-7"	C([C@@H]1[C@H]([C@@H](C(O1)(COP(=O)(O)O)O)O)O)OP(=O)(O)O	445557	24330000	27530000	27880000	6.0098	20030000	11280000	89100000	40140000	74560000	54670000	24710000	35940000	35090000	52360000	356800	132800	42300000	2063000	1074000	37300000	30030000	89520
Com_201_neg	dATP	Nucleotide And Its Derivates	0.73	C10H16N5O12P3	491.001	"1927-31-7"	C1[C@@H]([C@H](O[C@H]1N2C=NC3=C2N=CN=C3N)COP(=O)(O)OP(=O)(O)OP(=O)(O)O)O	15993	3308	2664	1991	20.2577	3637	3639	665	4987	993	1339	5634	4628	3963	3319	1328	997	4984	1969	2981	3314	6616	323
Com_202_neg	1,3 bisphopshoglycerate	Glycerolipids	12.04	_	_	_	_	_	77130	87460	57010	17.1167	83420	81920	88930	82650	83400	89970	129400	75470	81140	85850	56120	65270	78780	77850	79230	74640	82440	93210
Com_203_neg	Octanedioic acid	Organic Acid And Its Derivatives	6.649	C8H14O4	174.19	"505-48-6"	C(CCCC(=O)O)CCC(=O)O	10457	16380	19110	13780	13.2505	14480	14690	13460	12520	13050	12350	17000	13210	20650	16260	64610	13800	12720	13820	10720	13360	12210	13050
Com_204_neg	2-Hydroxybutyric acid	Organic Acid And Its Derivatives	2.741	C4H8O3	104.1	"600-15-7"	CCC(C(=O)O)O	11266	72140	78210	81920	5.2067	154400	164200	42130	107600	87230	232300	44270	42260	27900	43910	37740	138800	15670	25820	85320	52582	13350	46835
Com_205_neg	N-Acetyl-L-methionine	Amino Acid And Its Derivatives	5.315	C7H13NO3S	191.25	"65-82-7"	CC(=O)NC(CCSC)C(=O)O	6180	9848	8647	9588	5.5113	8903	9305	3935	10370	6469	17870	11320	9632	6412	6751	22940	13180	6663	11730	9077	8558	8012	4536
Com_206_neg	(R)-3-Hydroxyisobutyric acid	Organic Acid And Its Derivatives	2.37	C4H8O3	104.104	"1910-47-0"	C[C@H](CO)C(=O)O	11217234	126500	136400	132300	3.0831	66070	102600	58270	83310	89420	174200	256000	217800	209500	78380	212800	126000	166500	162000	117500	145600	129800	41020
Com_207_neg	(S)-2-Hydroxybutanoicacid	Organic Acid And Its Derivatives	2.64	C4H8O3	104.104	"3347-90-8"	_	_	46050	59230	48720	11.0828	33890	21460	13390	12000	42600	22760	85900	67130	99790	49920	120500	69650	7131	328100	87590	2505	2359	3959
Com_208_neg	N-Acetyl-L-tyrosine	Amino Acid And Its Derivatives	5.17	C11H13NO4	223.23	"537-55-3"	CC(=O)N[C@@H](CC1=CC=C(C=C1)O)C(=O)O	68310	4656	5885	5692	9.9732	9216	8812	4803	7890	9104	8200	10751	9625	1372	7750	36550	1556	4966	40880	13990	1901	7684	1892
Com_209_neg	(3-Methoxy-4-hydroxyphenyl)ethylene glycol sulfate	Organic Acid And Its Derivatives	2.21	C9H12O7S	264.252	"3415-67-6"	COC1=C(C=CC(=C1)C(CO)O)OS(=O)(=O)O	4183	10250	10340	11130	3.739	6725	10330	12210	7853	9866	18320	18610	6784	9711	9724	7135	14440	8741	86860	3901	6747	5641	3914
Com_210_neg	Lactitol	Carbohydrates And Its Derivatives	0.9	C12H24O11	344.31	"585-86-4"	_	_	44450	54470	70360	18.9056	36240	22810	55990	47330	21660	53910	113600	89340	71330	55640	104700	59840	92780	24630	133300	40840	59990	63920
Com_211_neg	Itaconic acid	Fatty Acyls	1.45	C5H6O4	130.1	"97-65-4"	C=C(CC(=O)O)C(=O)O	811	57620	68310	42060	19.2472	43550	44160	51260	58330	64210	66150	65040	77030	50130	54260	62280	111500	22060	130500	50980	24290	26930	29060
Com_212_neg	Pyridoxal 5-phosphate monohydrate	Vitamins	1.7	C8H12NO7P	265.16	"41468-25-1"	_	_	83860	82540	73410	5.8126	54640	30250	53410	43950	54030	45340	143900	122000	93710	89920	120800	88280	68570	131600	91080	65560	79830	48830
Com_213_neg	DL-Serine	Amino Acid And Its Derivatives	0.83	C3H7NO3	105.09	"302-84-1"	C([C@H](C(=O)O)N)O	71077	843300	957900	837600	6.3001	1020000	596600	1297000	1286000	1145000	737700	1222000	1093000	1272000	362000	770600	914800	337500	273500	308500	615500	372300	404400
Com_214_neg	7-Ketodeoxycholic acid	Bile Acids	9.67	C24H38O5	406.556	"911-40-0"	C[C@H](CCC(=O)O)[C@H]1CC[C@@H]2[C@@]1([C@H](C[C@H]3[C@H]2C(=O)C[C@H]4[C@@]3(CC[C@H](C4)O)C)O)C	188292	24360	25830	28770	6.9659	57410	138400	83350	109600	21210	22738	4317	3138	6368	26390	13300	21384	898	51412	13367	12490	13706	7123
Com_216_neg	Hydroquinone	Phenols And Its Derivatives	4.79	C6H6O2	110.111	"123-31-9"	C1=CC(=CC=C1O)O	785	13930	15590	13030	7.4761	4466	2730	4360	4944	4768	4594	27970	14490	17250	15920	12700	11030	6215	96960	23520	12230	11480	1447
Com_217_neg	Calcium D-Panthotenate	Vitamins	4.59	C18H32CaN2O10	476.53	"137-08-6"	_	_	3231000	3276000	3238000	0.6086	1181000	983900	1538000	717700	1242000	1874000	4650000	4230000	4697000	4542000	8917000	3392000	3280000	2441000	4698000	3985000	4148000	2668000
Com_218_neg	D-3-Phenyllactic acid	Organic Acid And Its Derivatives	6.77	C9H10O3	166.17	"7326-19-4"	[H][C@](O)(CC1=CC=CC=C1)C(O)=O	444718	19170	18710	18000	2.5838	11400	6728	5179	19120	14480	11550	15060	5063	15340	7239	113400	31180	20050	47080	29110	18820	16780	9102
Com_219_neg	L-Glutamic acid monosodium salt	Amino Acid And Its Derivatives	0.86	C5H8NNaO4	169.11	"142-47-2"	_	_	922900	1141000	1205000	11.0825	876700	1373000	1329000	1269000	1407000	1762000	1185000	1523000	1677000	707500	1654000	1513000	742900	398700	702100	754000	664900	657900
Com_220_neg	L(+)-Asparagine monohydrate	Amino Acid And Its Derivatives	0.83	C4H8N2O3.H2O	150.13	"5794-13-8"	_	_	713700	629400	598100	7.5446	565700	385200	770000	546800	1184000	499900	824400	963300	1054000	297500	809600	930000	236700	351200	361600	543100	213600	320300
Com_221_neg	Cytidine-5'-monophosphate	Nucleotide And Its Derivates	0.97	C9H14N3O8P	323.197	"63-37-6"	C1=CN(C(=O)N=C1N)[C@H]2[C@@H]([C@@H]([C@H](O2)COP(=O)(O)O)O)O	8117	65700	76310	74480	6.4173	61750	65330	58020	71370	90750	62600	108600	139100	87230	74630	33660	84970	25100	28480	98440	80380	63940	47340
Com_222_neg	L-Pyroglutamic acid	Organic Acid And Its Derivatives	1.689	C5H7NO3	129.11	"98-79-3"	C1CC(=O)N[C@@H]1C(=O)O	7405	28190	29220	35210	10.0254	15660	18030	23520	14130	15510	21710	37210	16990	43010	11530	49490	139900	9867	13130	10980	17780	13890	11760
Com_223_neg	Citric acid	Tca Cycle	1.516	C6H8O7	192.12	"77-92-9"	C(C(=O)O)C(CC(=O)O)(C(=O)O)O	311	17800000	20470000	18120000	6.3331	14550000	13130000	19320000	17440000	23990000	20140000	18960000	17360000	13480000	13080000	11240000	40130000	9221000	47650000	10330000	7649000	7607000	11950000
Com_224_neg	Hippuric acid	Organic Acid And Its Derivatives	5.87	C9H9NO3	179.17	"495-69-2"	C1=CC=C(C=C1)C(=O)NCC(=O)O	464	218300	226900	198000	5.6513	223700	202300	62990	73700	355100	10320	600800	119900	249500	306200	155300	269100	35020	809600	154100	85600	56220	26730
Com_225_neg	Lactobionic acid	Carbohydrates And Its Derivatives	0.91	C12H22O12	358.3	"96-82-2"	_	_	47970	48190	57730	8.8699	31520	8702	31560	31310	17020	12580	61670	41580	46280	65290	39070	19570	160500	77030	198600	163500	102600	29140
Com_226_neg	Fumaric acid	Tca Cycle	1.82	C4H4O4	116.07	"110-17-8"	C(=C/C(=O)O)\C(=O)O	444972	692300	644100	694500	3.4356	560400	547300	909500	862900	765700	729100	884400	936900	909600	839000	606400	1094000	346800	219600	534900	372600	348700	347300
Com_227_neg	L-Arabinitol	Sugar Alcohols	0.925	C5H12O5	152.15	"7643-75-6"	C(C(C(C(CO)O)O)O)O	827	6633	2759	3836	37.028	2770	1489	4311	2918	1922	4878	5166	6485	5013	4223	1901	3062	6147	3449	10390	4658	3597	6028
Com_228_neg	alpha-D-Glucose	Carbohydrates And Its Derivatives	0.912	C6H12O6	180.16	"492-62-6"	C([C@@H]1[C@H]([C@@H]([C@H]([C@H](O1)O)O)O)O)O	79025	47680	50680	47820	2.837	46600	32470	47370	40830	43920	45320	63190	70130	64120	99750	70890	57810	36840	58720	48290	44410	51310	25000
Com_229_neg	Taurohyocholic acid sodium salt	Bile Acids	9.03	C26H44NNaO7S	537.69	_	_	_	68000000	68360000	70150000	1.3659	184700	102400	49980	141700000	1296000	388100000	114500	1557000	503000	530800	200500	11570000	722000	328500	340300	261400	265700	9364000
Com_230_neg	L-(-)-Glyceric acid	Sugar Acids And Its Derivatives	1	C3H6O4	106.077	"28305-26-2"	_	_	174000	164700	171900	2.3399	199100	72700	35960	244900	107800	182800	266000	316000	116700	158100	215600	106800	106100	79610	173800	159000	79430	31370
Com_231_neg	Lactic acid	Organic Acid And Its Derivatives	1.44	C3H6O3	90.078	"50-21-5"	C[C@@H](C(=O)O)O	61503	21460000	25140000	24360000	6.6937	23650000	17570000	16090000	23750000	21790000	22580000	33870000	30560000	26800000	29880000	26560000	26050000	22740000	10380000	27760000	22270000	23080000	21200000
Com_232_neg	L-Cysteinesulfinic acid	Organic Acid And Its Derivatives	0.88	C3H7NO4S	153.16	"1115-65-7"	C([C@@H](C(=O)O)N)S(=O)=O	439270	27490	41600	29470	18.9857	12950	28680	16290	70610	25920	61660	20630	19880	29210	21350	44480	50300	28790	21830	41880	25770	28230	30700
Com_233_neg	L-Homocystine	Amino Acid And Its Derivatives	0.83	C8H16N2O4S2	268.354	"626-72-2"	C(CSSCCC(C(=O)O)N)[C@@H](C(=O)O)N	69382	28630	28140	25240	5.4725	29080	18220	23830	43070	25680	34720	24480	37700	37370	23990	41240	42860	29100	36910	28690	28070	20000	35340
Com_234_neg	Linolelaidic Acid (C18:2N6T)	Fatty Acyls	15.16	C18H32O2	280.445	"506-21-8"	_	_	1847000	1923000	2093000	5.2624	3350000	3594000	2397000	3821000	3552000	3244000	884000	1750000	1288000	1947000	1052000	2159000	654500	321500	488700	1146000	686400	493000
Com_235_neg	Lysopa 16:0	Phospholipid	12.54	C19H39O7P	410.48	_	_	_	65020	64480	57340	5.6199	66690	39490	41170	62690	43840	26840	47640	60370	57310	83670	60570	54140	76600	83150	70510	72380	76150	29630
Com_236_neg	Lysopa 18:0	Phospholipid	13.78	C21H43O7P	438.53	_	_	_	36900	39880	41040	4.44	66520	60450	79810	56570	53950	21370	5956	11900	17700	43530	21890	7220	44250	56370	26490	44010	36270	15080
Com_237_neg	Lysope 14:0	Phospholipid	11.27	C19H40NO7P	425.5	_	_	_	8493	11230	10320	11.3646	8998	3884	1203	2640	1130	1905	11520	36090	21680	27860	29940	19660	2445	1758	1165	1734	1730	4661
Com_238_neg	Lysope 16:0	Phospholipid	12.48	C21H44NO7P	453.55	_	_	_	1418000	1447000	1445000	0.9205	1085000	1236000	893000	1208000	955400	600200	1256000	2322000	1896000	3648000	1328000	1226000	1426000	1955000	1146000	1766000	1590000	529100
Com_239_neg	LysoPE 18:0	Phospholipid	13.73	C23H48NO7P	481.6	"69747-55-3"	_	_	2350000	2491000	2512000	2.9347	5995000	6846000	4079000	4113000	4358000	1590000	427100	1057000	1523000	4943000	1190000	695600	1351000	2090000	1129000	1618000	1483000	745100
Com_240_neg	PE(18:1(9Z)/0:0)	Glycerolipids	12.85	C23H46NO7P	479.6	"89576-29-4"	_	_	2863000	3054000	3191000	4.4305	6955000	5636000	4133000	5975000	4492000	2132000	1322000	2931000	3153000	9066000	1659000	1653000	890800	695800	602000	953900	758500	416200
Com_241_neg	Dl-P-Hydroxyphenyl lactic acid	Organic Acid And Its Derivatives	5.02	C9H10O4	182.173	"6482-98-0"	_	_	50440	49490	64000	12.1287	23730	24830	30300	28050	32030	41000	33720	33430	33910	28470	168300	41110	80460	121200	104000	43910	60450	44160
Com_242_neg	D-Glucosamine 6-phosphate	Sugar Acids And Its Derivatives	0.86	C6H14NO8P	259.151	"3616-42-0"	C([C@@H]1[C@H]([C@@H]([C@H]([C@H](O1)O)N)O)O)OP(=O)(O)O	439217	155900	214100	216200	14.3009	191100	148000	144500	283100	171100	300900	201400	207100	189100	190500	338700	281000	200500	147500	189300	164800	140100	166100
Com_243_neg	2-Hydroxy-2-methylbutanedioic acid	Fatty Acyls	1.5	C5H8O5	148.114	"597-44-4"	CC(CC(=O)O)(C(=O)O)O	441696	29440	30210	26140	6.1732	20900	48150	23020	29970	29210	40450	31350	26210	23220	14700	50690	39230	14250	32540	27830	11010	12150	12950
Com_244_neg	2-Isopropylmalate	Organic Acid And Its Derivatives	5.46	C7H12O5	176.167	_	CC(C)[C@@](CC(=O)O)(C(=O)O)O	5280523	2011	1493	3258	32.8643	1912	1548	3203	1406	1364	3348	3677	3046	3295	2936	10840	3048	3431	2314	2046	2800	2218	1944
Com_245_neg	3-(2-Naphthyl)-D-Alanine	Amino Acid And Its Derivatives	6.22	C13H13NO2	215.248	"76985-09-6"	_	_	18510	18060	16300	5.411	53590	21430	67710	21050	25230	18140	13760	59380	23720	14360	19860	21140	29370	26910	15150	20950	29350	20010
Com_246_neg	21-Deoxycortisol	Hormones	13.21	C21H30O4	346.461	"641-77-0"	CC(=O)[C@]1(CC[C@@H]2[C@@]1(C[C@H]([C@H]3[C@H]2CCC4=CC(=O)CC[C@]34C)O)C)O	222803	3286	1796	2679	23.6474	3111	3492	2733	3010	3724	2426	6029	2494	3598	3234	4514	11240	5383	3545	3677	2215	3285	5759
Com_247_neg	dADP	Nucleotide And Its Derivates	0.75	C10H15N5O9P2	411.202	"2793-06-8"	C1[C@@H]([C@H](OC1N2C=NC3=C2N=CN=C3N)COP(=O)(O)OP(=O)(O)O)O	53477733	35750	40080	42070	6.7135	37620	25490	29350	44180	48000	33290	48030	55830	42580	46350	25440	47000	40450	28640	42930	39390	48800	19640
Com_248_neg	2-deoxyglucose-6-phosphate	Nucleotide And Its Derivates	0.98	C6H13O8P	244.136	"3573-50-0"	_	_	39890	64850	73850	24.1314	76040	34450	78920	70190	130000	70660	77350	46930	51550	57860	42550	25860	35220	16220	28110	68510	59330	9142
Com_249_neg	3-Cresotinic acid	Benzene and substituted derivatives	0.71	C8H8O3	152.147	"83-40-9"	CC1=CC=CC(=C1O)C(=O)O	6738	47980	88450	66140	24.5111	54490	22090	63620	83960	38290	62140	72590	67500	60540	62520	29040	59270	71080	39340	57250	57760	73580	37560
Com_250_neg	S-(Methyl)Glutathione	Amino Acid And Its Derivatives	2.13	C11H19N3O6S	321.35	"2922-56-7"	_	_	4945	5416	8470	24.8934	2192	2722	4069	6749	6529	7758	8901	7385	9650	4126	5256	7575	3956	1215	3151	5357	4922	3555
Com_251_neg	Traumatic acid	Fatty Acyls	9.19	C12H20O4	228.28	"6402-36-4"	C(CCCCC(=O)O)CCC/C=C/C(=O)O	5283028	74190	78940	67280	6.516	70380	64650	63640	57470	64890	37280	60120	51350	72520	52960	75450	67810	69120	68420	64120	63680	71380	68050
Com_252_neg	Inositol	Phenols And Its Derivatives	0.85	C6H12O6	180.16	"87-89-8"	O[C@H]1[C@H](O)[C@@H](O)[C@H](O)[C@H](O)[C@@H]1O	_	49780	49410	53230	3.3858	45720	50620	81850	34840	59020	47470	53730	68480	70100	53720	33510	64580	39990	137500	34360	24620	31850	38730
Com_253_neg	Methyl 3-Hydroxyphenylacetate	Phenols And Its Derivatives	6.69	C9H10O3	166.17	"42058-59-3"	_	_	7583	8381	8107	4.1261	29640	36630	1783	2851	14480	12258	1499	1742	9827	3887	13010	5781	1543	18763	2936	1087	3401	2658
Com_254_neg	Hexadecanoic Acid (C16:0)	Fatty Acyls	15.7	C16H32O2	256.41	"57-10-3"	_	_	800400	1241000	1327000	20.5432	1118000	1122000	1168000	1093000	976700	1228000	1052000	1301000	1156000	1265000	1157000	1554000	1206000	1265000	1231000	1497000	1017000	1253000
Com_255_neg	Linoleic Acid (C18:2N6C)	Fatty Acyls	15.19	C18H32O2	280.4	"60-33-3"	_	_	1639000	2052000	1895000	9.1414	3016000	3865000	1777000	4114000	2851000	2706000	757200	1642000	841600	2127000	1093000	2210000	652600	285100	503800	1123000	635700	409800
Com_256_neg	γ-Linolenic Acid(C18:3N6)	Fatty Acyls	12.03	C18H30O2	278.4	"506-26-3"	_	_	281700	265600	277400	2.4759	272700	264500	268200	280300	270300	261400	278600	265100	247700	275200	259100	268700	269200	281100	260500	268800	273800	273400
Com_257_neg	Palmitoleic Acid (C16:1)	Fatty Acyls	14.94	C16H30O2	254.41	"373-49-9"	_	_	30500	47270	46960	18.8409	17710	18950	11470	26760	17970	16220	57400	68270	51910	64630	30870	119100	57440	22380	53240	67270	62340	63860
Com_258_neg	5-Hydroxyhexanoic Acid	Fatty Acyls	6.36	C6H12O3	132.16	"185956-02-9"	CC(CCCC(=O)O)O	170748	13770	10900	14130	11.1748	15220	43660	4726	13930	11680	40190	17950	4497	10670	6463	4640	8521	2358	32210	12920	5497	3293	4197
Com_259_neg	Elaidic Acid (C18:1N9T)	Fatty Acyls	5.21	C18H34O2	282.5	"112-79-8"	_	_	1696	1264	949	23.5001	1453	962	587	1235	1615	2509	1953	1959	1560	1464	4425	2165	1264	2299	2206	2548	2026	1384
Com_260_neg	Cis-4,7,10,13,16,19-Docosahexaenoic Acid(C22:6N3)	Fatty Acyls	14.89	C22H32O2	328.5	"6217-54-5"	_	_	17420	17710	16890	1.958	10880	10490	8221	19730	4901	13520	10300	38080	7687	16020	21230	31290	16690	18480	30360	13570	5142	11580
Com_261_neg	Arachidic acid	Fatty Acyls	12.43	C20H40O2	312.53	"506-30-9"	CCCCCCCCCCCCCCCCCCCC(=O)O	10467	23030	23150	23690	1.2325	33070	21060	61200	79460	82850	22640	6873	14330	5783	6049	7907	26150	3302	3959	3988	6054	6173	4112
Com_262_neg	Adenosine5'-diphosphoglucose	Nucleotide And Its Derivates	1.02	C16H23N5Na2O15P2	633.305	"102129-65-7"	_	_	16840	23090	15190	18.5189	24900	15000	10780	17930	13040	16590	14220	15170	11570	23280	17930	17380	12430	4053	9882	12530	4397	5536
Com_263_neg	Adenosine 5'-Diphosphate	Nucleotide And Its Derivates	1.04	C10H15N5O10P2	427.201	"58-64-0"	C1=NC2=C(C(=N1)N)N=CN2[C@H]3[C@@H]([C@@H]([C@H](O3)COP(=O)(O)OP(=O)(O)O)O)O	6022	685700	881800	925300	12.5425	838600	692900	790500	1112000	1192000	1274000	1488000	1014000	970000	1001000	929500	543500	1690000	1212000	284600	310800	280900	46450
Com_264_neg	5-Methyl-dl-tryptophan	Amino Acid And Its Derivatives	4.26	C12H14N2O2	218.252	"951-55-3"	_	_	10420	10730	10990	2.1749	8514	4868	1822	13250	5385	18290	15420	15710	5986	13670	21550	4646	10120	5198	17320	13360	11560	5561
Com_265_neg	5-Hydroxyindole-2-carboxylic acid	Indole And Its Derivatives	0.71	C9H7NO3	177.157	"21598-06-1"	_	_	180200	185200	177300	1.8037	175100	148800	102900	216500	166900	216400	301400	247300	231300	210500	132600	171100	192100	133300	164500	207400	212400	76740
Com_266_neg	Guanidineacetic acid	Organic Acid And Its Derivatives	1.13	C3H7N3O2	117.107	"352-97-6"	C(C(=O)O)N=C(N)N	763	11920	13610	10350	11.1304	9566	8365	15020	13000	9863	15330	12350	9274	16920	4619	5484	11530	11630	11470	12770	9039	9947	8055
Com_267_neg	D-Fructose 6-phosphate	Carbohydrates And Its Derivatives	0.87	C6H13O9P	260.03	"643-13-0"	C([C@H]([C@H]([C@@H](C(=O)CO)O)O)O)OP(=O)(O)O	69507	115900000	97950000	102200000	7.2701	133800000	81770000	118200000	142800000	142000000	134000000	190200000	139900000	115100000	151500000	28630000	563000	95390000	5725000	89820000	112600000	107400000	272300
Com_268_neg	5-oxoproline	Amino Acid And Its Derivatives	1.63	C5H7NO3	129.043	"149-87-1"	C1CC(=O)N[C@@H]1C(=O)O	7405	15050	14770	11070	13.3074	8535	6569	9874	7405	7838	10950	14490	8371	15370	3760	15150	58060	5655	1977	3750	6969	5295	4668
Com_269_neg	Uridine 5'-diphospho-D-glucose	Carbohydrates And Its Derivatives	0.95	C15H24N2O17P2	566.1	"133-89-1"	_	_	593800	497400	485300	9.2383	133000	261100	455400	151400	250900	749300	185100	73430	377200	121300	56390	747400	752400	1425000	795700	294000	438800	1483000
Com_270_neg	13-HPODE	Eicosanoid	11.45	C18H32O4	312.1	"33964-75-9"	CCCCC[C@@H](/C=C/C=C\CCCCCCCC(=O)O)OO	6437847	29950	26440	25410	7.1275	23810	23520	26690	26450	24500	24470	25110	29770	25760	21660	23670	25100	21730	18440	20970	20940	28190	48120
Com_271_neg	12,13-EODE	Eicosanoid	12.67	C18H32O3	296	_	_	_	105800	111700	120800	5.4715	92600	132500	52120	164300	110700	67380	106500	93010	47000	70330	84120	253100	38250	14860	57580	58440	94820	222200
Com_272_neg	Sodium cholate	Bile Acids	10.34	C24H39NaO5	430.55	"361-09-1"	_	_	73580	69030	73340	2.9043	154200	130900	133600	404800	55140	18470	13710	46990	12140	4160	29500	12740	24030	2864	21323	28586	20947	111000
Com_273_neg	Cyclohexaneacetic acid	Fatty Acyls	1.03	C8H14O2	142.2	"5292-21-7"	C1CCC(CC1)CC(=O)O	21363	583900	484100	627800	10.6369	595400	355600	593200	556900	351800	461400	626600	494000	683300	679400	971800	877800	677000	695300	625100	683600	646700	676900
Com_274_neg	4-Nitrophenol	Phenols And Its Derivatives	7.71	C6H5NO3	139.11	"100-02-7"	C1=CC(=CC=C1[N+](=O)[O-])O	980	16420	24040	47380	44.9839	35890	11160	16250	22000	16700	22060	19940	19410	39760	13700	15710	14590	22760	35920	25130	16330	13200	38940
Com_275_neg	GDP	Nucleotide And Its Derivates	1.07	C10H15N5O11P2	443.201	"146-91-8"	C1=NC2=C(N1[C@H]3[C@@H]([C@@H]([C@H](O3)COP(=O)(O)OP(=O)(O)O)O)O)NC(=NC2=O)N	8977	9027	17840	10300	31.3933	4975	3425	6606	6194	3104	5906	9025	11100	3824	7684	3701	11440	8162	8864	7562	3992	2848	5130
Com_276_neg	CDP	Nucleotide And Its Derivates	0.99	C9H15N3O11P2	403.176	"63-38-7"	C1=CN(C(=O)N=C1N)[C@H]2[C@@H]([C@@H]([C@H](O2)COP(=O)(O)OP(=O)(O)O)O)O	6132	23940	22140	18300	10.9608	10590	6784	126000	6173	5852	9393	4579	5460	8650	6668	186000	17540	100000	77600	6218	3228	8183	18930
Com_277_neg	N-Methylhydantoin	Organoheterocyclic compounds	1.39	C4H6N2O2	114.1	"616-04-6"	CN1CC(=O)NC1=O	69217	102200	74760	60430	21.901	30260	105600	81370	89650	136400	71410	106500	64130	58950	40250	111333	87480	147500	87060	87810	72947	43820	65400
Com_278_neg	Pentadecanoic acid	Fatty Acyls	9.84	C15H30O2	242.4	"1002-84-2"	CCCCCCCCCCCCCCC(=O)O	13849	794000	591600	762300	12.4151	682000	626300	665300	813600	700000	801000	660900	842000	718900	721000	629900	710600	737200	702900	589500	773200	640600	728600
Com_279_neg	O-Phospho-L-serine	Amino Acid And Its Derivatives	0.83	C3H8NO6P	185.072	"407-41-0"	C(C(C(=O)O)N)OP(=O)(O)O	106	14210	16720	13920	8.4091	5607	6340	8925	13100	9923	8397	14630	15010	8288	8793	223300	6422	3610	1800	2881	4792	4638	1400
Com_280_neg	UDP-D-glucuronate	Nucleotide And Its Derivates	0.94	C15H22N2O18P2	580.285	"2616-64-0"	C1=CN(C(=O)NC1=O)[C@H]2[C@@H]([C@@H]([C@H](O2)COP(=O)(O)OP(=O)(O)O[C@@H]3[C@@H]([C@H]([C@@H]([C@H](O3)C(=O)O)O)O)O)O)O	17473	491100	593900	450100	11.8206	285200	385900	639100	905300	579400	804500	857500	1371000	894600	266100	171100	455300	199000	141900	163900	328800	355300	83790
Com_281_neg	UDP-galactose	Nucleotide And Its Derivates	0.92	C15H22N2Na2O17P2	610.265	"2956-16-3"	C1=CN(C(=O)NC1=O)[C@H]2[C@@H]([C@@H]([C@H](O2)COP(=O)(O)OP(=O)(O)O[C@@H]3[C@@H]([C@H]([C@H]([C@H](O3)CO)O)O)O)O)O	18068	1141000	987200	957900	7.8064	248600	459600	888500	304400	476400	1598000	384400	130700	733400	204000	135000	1330000	1387000	2550000	1501000	574100	878100	2880000
Com_282_neg	geranyl pp	Prenol lipids	0.83	C10H20O7P2	314.209	_	_	_	30980	29610	41930	16.1331	20070	11930	14850	21160	19650	26570	37010	37480	22080	20840	22320	18280	91260	14250	63220	100400	116400	23860
Com_283_neg	Glyceraldehyde 3-phosphate diethyl acetal	Organic Acid And Its Derivatives	0.96	C7H15BaO7P	379.491	"93965-35-6"	_	_	224000	247800	249000	4.7916	135400	126100	259700	212500	168100	252900	228700	212300	207600	216400	635300	188000	189600	388100	472500	217600	220400	172300
Com_284_neg	2-Phosphoglyceric acid	Carbohydrates And Its Derivatives	0.92	C3H7O7P	186.057	"2553-59-5"	C(C(C(=O)O)OP(=O)(O)O)O	59	6875000	5279000	5700000	11.3482	7352000	57180	166900	8253000	4039000	4747000	18090000	31740000	2045000	24040000	1375000	66180	105000	18680	102300	5920000	117200	26610
Com_285_neg	Citraconic acid	Fatty Acyls	1.56	C5H6O4	130.099	"498-23-7"	C/C(=C/C(=O)O)/C(=O)O	643798	259800	271700	268800	1.8992	180300	218600	309400	269100	372600	315600	377500	296700	207400	194100	208400	516400	100500	553500	188000	97150	108800	142800
Com_286_neg	Citramalate	Organic Acid And Its Derivatives	1.44	C5H8O5	148.114	"2306-22-1"	CC(CC(=O)O)(C(=O)O)O	441696	26090	20020	30670	17.0435	10250	20390	20830	27580	36130	21230	25010	20490	16470	13500	14730	47880	10670	53250	13990	10270	10720	16450
Com_287_neg	Cyclohexylsulfamate	Organic Acid And Its Derivatives	1.2	C6H13NO3S	179.237	"100-88-9"	C1CCC(CC1)NS(=O)(=O)O	7533	19710	22020	43730	37.9821	20470	28770	39250	18380	13310	25910	137100	76960	68520	80790	14890	115300	40400	137013	180100	33510	30740	175600
Com_288_neg	Cytidine-3(2)-Monophisphoric acid	Nucleotide And Its Derivates	1.22	C9H14N3O8P	323.197	"84-52-6"	_	_	88400	88360	90710	1.2321	79240	54650	70620	91810	77570	103900	139900	102300	104800	102800	29850	84160	28260	33790	133700	108700	94610	69470
Com_289_neg	D-Arabinose 5-phosphate	Carbohydrates And Its Derivatives	0.9	C5H11O8P	230.11	"13137-52-5"	C([C@H]([C@H]([C@@H](C=O)O)O)O)OP(=O)(O)O	188324	5811000	6078000	5776000	2.2905	5063000	7084000	5016000	7898000	4667000	7342000	5490000	7413000	4867000	5178000	10160000	12500000	2432000	1659000	3614000	2679000	2903000	5573000
Com_290_neg	Deoxyribose 5-Phosphate	Nucleotide And Its Derivates	0.82	C5H11O7P	214.11	"7685-50-9"	C1[C@@H]([C@H](O[C@H]1O)COP(=O)(O)O)O	45934311	27440	27770	36180	13.2767	18620	16600	29380	45710	52260	11420	8553	21610	8236	3362	50290	20950	23710	27900	32030	47780	43050	33260
Com_291_neg	L-Adrenaline	Hormones	1.034	C9H13NO3	183.204	"51-43-4"	CNC[C@@H](C1=CC(=C(C=C1)O)O)O	5816	93550	119800	159900	21.929	112100	79160	96500	83660	94880	86880	89430	85770	127500	140800	124800	111400	66860	86120	169600	98250	123000	93340
Com_292_neg	Ribitol	Sugar Alcohols	0.927	C5H12O5	152.15	"488-81-3"	OC[C@H](O)[C@H](O)[C@H](O)CO	_	6639	5983	11520	30.6947	2981	9977	4869	15120	3558	28010	4943	3546	7507	8835	7698	6404	2820	15950	3207	4236	3329	3534
Com_293_neg	L-Ascorbate	Vitamins	1.03	C6H8O6	176.12	"50-81-7"	C([C@@H]([C@@H]1C(=C(C(=O)O1)O)O)O)O	54670067	1709000	1700000	1642000	1.7635	339900	871000	518600	1581000	305900	776100	3402000	2144000	2245000	1352000	999900	205000	3600000	3271000	3619000	4571000	4123000	2262000
Com_294_neg	4-Amino-5-imidazolecarboxamide	Organoheterocyclic compounds	0.915	C4H6N4O	126.12	"360-97-4"	C1=NC(=C(N1)C(=O)N)N	9679	164600	141300	145500	6.7389	130800	114300	110100	112800	108400	123700	146300	136700	133900	132500	166300	214900	149500	160600	199800	160200	154700	196800
Com_295_neg	2,6-Dihydroxypurine	Nucleotide And Its Derivates	1.714	C5H4N4O2	152.11	"69-89-6"	C1=NC2=C(N1)C(=O)NC(=O)N2	1188	1625000	1877000	2282000	14.037	1400000	2459000	754200	2947000	1205000	3057000	1350000	1567000	889000	1286000	3084000	2970000	1288000	759800	1956000	1533000	1375000	3014000
Com_296_neg	4-Hydroxybenzoic acid	Benzoic Acid And Its Derivatives	5.379	C7H6O3	138.12	"99-96-7"	C1=CC(=CC=C1C(=O)O)O	135	167700	134200	143600	9.5006	124000	103600	103500	86100	70110	143900	111900	114800	115700	107600	130500	167200	103000	92270	97560	83140	104100	86030
Com_297_neg	Deoxyinosine	Nucleotide And Its Derivates	3.33	C10H12N4O4	252.23	"890-38-0"	C1[C@@H]([C@H](O[C@H]1N2C=NC3=C2NC=NC3=O)CO)O	65058	25500	26480	29240	5.8487	26330	7847	25690	5163	4882	7280	27480	11690	18920	15890	23450	137700	14350	12750	8923	7475	4306	15710
Com_298_neg	Indoxylsulfuric acid	Organic Acid And Its Derivatives	5.62	C8H7NO4S	213.21	"487-94-5"	C1=CC=C2C(=C1)C(=CN2)OS(=O)(=O)O	10258	369500	380800	374900	1.2304	216300	264400	123300	119200	534100	49660	289500	95650	346300	27130	99520	190800	139900	4248000	372200	106600	164400	227500
Com_299_neg	Glutaric Acid	Organic Acid And Its Derivatives	0.7	C5H8O4	132.115	"110-94-1"	C(CC(=O)O)CC(=O)O	743	388500	401400	339000	7.1474	400000	301600	281700	429200	410800	427300	570000	493000	553700	353500	239800	313300	528300	363300	540200	466800	535000	375000
Com_300_neg	N-Acetyl-Asp-Glu	Amino Acid And Its Derivatives	2.02	C11H16N2O8	304.253	"3106-85-2"	_	_	2257000	2041000	2048000	4.7375	1487000	3221000	1578000	2754000	2717000	4081000	2130000	5187000	2438000	1975000	1700000	1516000	1735000	3070000	1801000	893100	823300	682900
Com_301_neg	N-lactoyl-phenylalanine	Amino Acid And Its Derivatives	6.97	C12H15NO4	237.25	_	_	_	31370	35710	31110	6.4462	20500	24430	9803	30360	24930	51610	26920	19670	25440	28020	50620	42460	41110	19010	37670	35560	24620	37930
Com_302_neg	NADH	Co-Enzyme Factor	2.79	C21H29N7O14P2	665.441	"58-68-4"	C1C=CN(C=C1C(=O)N)C2C(C(C(O2)COP(=O)(O)OP(=O)(O)OCC3C(C(C(O3)N4C=NC5=C4N=CN=C5N)O)O)O)O	928	8167	10110	8827	8.929	12930	11400	13480	4863	5823	7116	13290	15470	20760	26360	12710	15890	966000	503300	145400	15920	121900	41680
Com_303_neg	Glycocholic acid hydrate	Bile Acids	9.373	C26H43NO6.H2O	483.62	"475-31-0"	_	_	26230000	26180000	26400000	0.3584	490900	279200	114900	220100000	3628000	25810000	236800	2710000	896700	164700	1337000	15870000	18650	11910	36030	10400	4706	24210
Com_304_neg	Taurolithocholic acid sodium salt	Bile Acids	12.297	C26H44NNaO5S	505.69	"6042-32-6"	_	_	1182000	1161000	1314000	5.5554	1359000	862300	717300	1279000	780700	616700	806500	1230000	1219000	1672000	1100000	1010000	1575000	2077000	1446000	1709000	1406000	554900
Com_305_neg	Glycolithocholic acid	Bile Acids	12.023	C26H43NO4	433.629	"474-74-8"	C[C@H](CCC(=O)NCC(=O)O)[C@H]1CC[C@@H]2[C@@]1(CC[C@H]3[C@H]2CC[C@H]4[C@@]3(CC[C@H](C4)O)C)C	115245	208100	203000	185200	4.9387	70423	94720	22840	1361000	14470	12680	15350	52580	25820	26770	72300	1144000	15610	150442	56747	42867	38582	57780
Com_306_neg	Chenodeoxycholic acid	Bile Acids	11.768	C24H40O4	392.57	"474-25-9"	C[C@H](CCC(=O)O)[C@H]1CC[C@@H]2[C@@]1(CC[C@H]3[C@H]2[C@@H](C[C@H]4[C@@]3(CC[C@H](C4)O)C)O)C	10133	1275000	1416000	1420000	4.9207	933200	421300	223200	613800	1052000	762787	4101000	1818000	1985000	208600	7400000	1699000	521161	272428	617687	61280	100200	702727
Com_307_neg	Deoxycholic acid	Bile Acids	11.976	C24H40O4	392.57	"83-44-3"	C[C@H](CCC(=O)O)[C@H]1CC[C@@H]2[C@@]1([C@H](C[C@H]3[C@H]2CC[C@H]4[C@@]3(CC[C@H](C4)O)C)O)C	222528	1188000	1219000	1254000	2.2093	982400	260400	236900	614000	1000000	776731	3930000	1848000	1805000	200000	7181000	1594000	70050	73510	31080	495291	27210	32090
Com_308_neg	lithocholic acid	Bile Acids	11.159	C24H40O3	376.57	"434-13-9"	C[C@H](CCC(=O)O)[C@H]1CC[C@@H]2[C@@]1(CC[C@H]3[C@H]2CCC4[C@@]3(CC[C@H](C4)O)C)C	11740284	2038000	2222000	1798000	8.5969	2230000	1757000	2288000	2287000	1339000	1493000	2515000	1552000	2114000	2087000	1935000	1388000	6202000	7228000	2780000	1862000	1689000	2339000
Com_309_neg	Cholic acid	Bile Acids	10.361	C24H40O5	408.57	"81-25-4"	C[C@H](CCC(=O)O)[C@H]1CC[C@@H]2[C@@]1([C@H](C[C@H]3[C@H]2[C@@H](C[C@H]4[C@@]3(CC[C@H](C4)O)C)O)O)C	221493	1405000	1467000	1513000	3.0275	2867000	2639000	2455000	7607000	1022000	324500	280900	874300	225900	64600	578700	264000	148978	58280	119427	9984	151261	2170000
Com_310_neg	Tauroursodeoxycholic acid Dihydrate	Bile Acids	9.015	C26H45NO6S.2H2O	535.7	"14605-22-2"	_	_	223900	231200	246000	3.934	17470	16970	10330	941200	36900	1980000	11000	17110	5001	7422	11290	56280	13810	81887	30892	5304	7380	442000
Com_311_neg	Myristic acid	Fatty Acyls	1.03	C14H28O2	228.371	"544-63-8"	CCCCCCCCCCCCCC(=O)O	11005	862300	698900	694400	10.3888	447500	513800	708500	499500	546600	1171000	941700	911200	1366000	569600	1217000	161400	881900	1009000	851000	726300	746400	153600
Com_312_neg	gamma-Glutamylcysteine	Amino Acid And Its Derivatives	1.48	C8H14N2O5S	250.272	"636-58-8"	C(CC(=O)N[C@@H](CS)C(=O)O)[C@@H](C(=O)O)N	123938	11650	8199	9373	14.7079	6227	8962	2996	10970	13230	7835	4738	7450	8604	12110	18880	4807	9853	4952	18420	16010	15580	8615
Com_313_neg	Sorbitol	Sugar Alcohols	0.91	C6H14O6	182.172	"50-70-4"	C([C@H]([C@H]([C@@H]([C@H](CO)O)O)O)O)O	5780	3759	8535	6424	31.32	5632	2603	8678	5950	8287	8402	8412	6939	6771	7781	10480	8325	6401	4129	11330	5979	6624	6274
Com_314_neg	Taurodeoxycholic acid sodium salt	Bile Acids	10.504	C26H44NNaO6S	521.69	"1180-95-6"	C[C@H](CCC(=O)NCCS(=O)(=O)O)[C@H]1CC[C@@H]2[C@@]1([C@H](C[C@H]3[C@H]2CC[C@H]4[C@@]3(CC[C@H](C4)O)C)O)C	2733768	5883000	6434000	6450000	4.2137	60050	2910280	2139660	36970000	420300	21694862	206100	3663000	947400	58450	1254000	39180000	1001074	37730	70110	1141708	1349444	56180
Com_315_neg	Taurohyodeoxycholic acid sodium salt	Bile Acids	8.928	C26H44NNaO6S	521.69	"110026-03-4"	_	_	59520	84300	60240	16.9295	15600	4347	33269	182500	33523	27394	13760	12130	3270	26881	20270	450900	11200	108300	81510	21304	4812	68230
Com_316_neg	L-Rhamnose monohydrate	Carbohydrates And Its Derivatives	0.98	C6H14O6	182.17	"6155-35-7"	C[C@H]1[C@@H]([C@H]([C@H](C(O1)O)O)O)O	25310	9400	3899	6103	34.9526	6490	4162	8042	12870	10040	9870	11450	6838	8989	8441	8237	11610	4697	9121	6215	3825	2541	6946
Com_317_neg	4-Hydroxyisoleucine	Amino Acid And Its Derivatives	1.038	C6H13NO3	147.172	"781658-23-9"	_	_	865000	967700	1020000	6.7708	756300	1198000	1105000	993000	1055000	1414000	973200	1307000	1443000	559000	1589000	1349000	567400	396700	605500	677900	572300	574500
Com_318_neg	Ala-Gln	Amino Acid And Its Derivatives	0.85	C8H15N3O4	217.22	"39537-23-0"	CC(N)C(=O)NC(CCC(N)=O)C(O)=O	542027	49210	55810	61390	8.9747	50310	27980	63410	61650	68400	43190	103700	50770	149600	70600	69440	78700	18770	10140	15160	14980	17670	19140
Com_319_neg	O-Aceyl-L-Serine	Amino Acid And Its Derivatives	1.056	C5H9NO4	147.129	"5147-00-2"	_	_	3654	5287	5674	17.9691	9154	4153	6763	5480	9682	9313	3560	5525	3384	5076	10350	7145	4437	7538	3388	2810	3146	4436
Com_320_neg	3-Methyl-2-oxobutanoic acid	Organic Acid And Its Derivatives	3.829	C5H8O3	116.12	"759-05-7"	CC(C)C(=O)C(=O)O	49	1874	4022	5098	36.5716	7578	7073	4878	2765	1610	3652	2215	5088	3417	2948	2072	2793	1820	4885	2221	4541	3612	1637
Com_321_neg	(S)-Leucic acid	Organic Acid And Its Derivatives	6.404	C6H12O3	132.16	"13748-90-8"	CC(C)C[C@@H](C(=O)O)O	83697	30580	27700	29770	4.1318	39030	52730	10510	32940	26030	106400	45430	42730	40440	24240	25410	19400	12100	12620	11460	15040	17000	5126
Com_322_neg	Lactose	Carbohydrates And Its Derivatives	0.911	C12H22O11	342.3	"63-42-3"	C([C@@H]1[C@@H]([C@@H]([C@H]([C@@H](O1)O[C@@H]2[C@H](O[C@@H]([C@@H]([C@H]2O)O)O)CO)O)O)O)O	84571	112600	112000	167300	19.8482	94850	82530	80300	122900	116700	89610	130300	150400	72860	325100	825400	123100	190400	115000	97390	235400	229500	15400
Com_323_neg	3-(3-Hydroxyphenyl)propionic Acid	Organic Acid And Its Derivatives	6.737	C9H10O3	166.17	"621-54-5"	C1=CC(=CC(=C1)O)CCC(=O)O	91	6677	8705	8191	10.9552	32470	40060	1174	2704	16160	771	1273	1616	12690	887	14750	4122	1439	921	2238	800	3275	829
Com_324_neg	L-Dihydroorotic Acid	Organic Acid And Its Derivatives	1.051	C5H6N2O4	158.11	"5988-19-2"	C1[C@H](NC(=O)NC1=O)C(=O)O	439216	121100	110000	130800	7.0445	116400	85540	62680	135500	115300	106500	206200	216300	145400	131200	69180	82640	118100	81920	137700	106100	125400	47490
Com_325_neg	3-Hydroxyisovaleric acid	Organic Acid And Its Derivatives	4.084	C5H10O3	118.13	"625-08-1"	CC(C)(CC(=O)O)O	69362	32890	33570	32470	1.3744	9026	13140	3312	4271	9617	7745	13030	12680	11560	6715	10340	13650	14530	28420	11950	8103	7848	3550
Com_326_neg	5-Hydroxymethyluracil	Nucleotide And Its Derivates	1.041	C5H6N2O3	142.11	"4433-40-3"	C1=C(C(=O)NC(=O)N1)CO	78168	27800	25910	22600	8.4489	18310	10200	13370	15710	10330	15300	13730	17760	19870	14940	92020	47080	14760	27700	22290	15380	14050	21910
Com_327_neg	9-HpOTrE	Fatty Acyls	10.92	C18H30O4	310.1	"111004-08-1"	_	_	612400	632100	615400	1.3979	616300	622300	629800	609800	638000	589000	652000	648700	607800	606000	658500	657800	644500	649700	591600	628100	589600	642400
Com_328_neg	9-KODE	Fatty Acyls	12.07	C18H30O3	294.2	"54232-59-6"	CCCCC/C=C\C=C\C(=O)CCCCCCCC(=O)O	9839084	5440	3683	2599	29.9598	3979	3948	3385	5501	4090	3641	3720	5982	4717	6048	4533	3717	3275	4811	5471	4358	4316	2275
Com_329_neg	N-Acetylalanine	Amino Acid And Its Derivatives	2.15	C5H9NO3	131.13	"97-69-8"	C[C@@H](C(=O)O)NC(=O)C	88064	44160	51170	50560	6.5198	44400	39260	32350	43860	50460	81250	55050	43000	53030	47080	72290	62160	38380	62600	44490	27620	25680	34420
Com_330_neg	Lysops 22:6	Phospholipid	13.14	C28H44NO9P	569.62	_	_	_	31860	41780	39990	11.3968	11030	14770	18620	39080	13350	25840	24090	44680	23790	25130	125200	111900	93420	99890	83970	70260	54060	62750
Com_331_neg	Lysops 22:5	Phospholipid	13.68	C28H46NO9P	571.64	_	_	_	16700	15370	10540	18.6341	12447	2609	5413	6290	10446	8035	15660	9075	19280	30620	52820	33110	8360	7307	19500	17780	19630	5324
Com_332_neg	Lysopg 18:1	Phospholipid	13.81	C24H47O9P	510.6	_	_	_	61610	65560	65210	2.784	103800	98550	134800	94240	96860	43900	7337	20950	33140	78260	32930	14940	75980	95160	51710	71520	51770	34730
Com_333_neg	Lysope 18:1	Phospholipid	12.81	C23H46NO7P	479.588	_	_	_	2867000	2987000	3042000	2.4641	6423000	5508000	3992000	5725000	4319000	2072000	1266000	2855000	3152000	8934000	1578000	1595000	877800	677200	581000	958300	731600	414400
Com_334_neg	Hydroxyglutaric acid	Organic Acid And Its Derivatives	1.45	C5H8O5	148.11	"13095-47-1"	_	_	59910	49760	48010	9.9812	45737	82670	27800	47830	43980	102800	61770	60680	57870	39190	106800	55280	25540	13790	164900	13590	13210	11780
Com_335_neg	Hydroxypyruvic acid	Organic Acid And Its Derivatives	2.17	C3H4O4	104.061	"1113-60-6"	C(C(=O)C(=O)O)O	964	265000	259800	226200	6.8694	352000	763400	170900	227600	160500	746800	224000	104100	106800	131400	176200	337600	72350	114100	100400	83520	75940	65520
Com_336_neg	IDP	Nucleotide And Its Derivates	1.02	C10H13N4O15P3	522.149	"86-04-4"	C1=NC(=O)C2=C(N1)N(C=N2)C3[C@@H]([C@@H]([C@H](O3)COP(=O)(O)OP(=O)(O)O)O)O	644173	1263000	672800	620600	34.1856	808300	202200	960300	769600	660300	503800	810300	1128000	1115000	36090	342500	563400	638200	471000	487900	743400	654100	477069
Com_337_neg	Galactose 1-phosphate	Sugar Acids And Its Derivatives	0.87	C6H13O9P	260.136	"2255-14-3"	C([C@@H]1[C@@H]([C@@H]([C@H]([C@H](O1)OP(=O)(O)O)O)O)O)O	123912	92320000	92080000	80160000	6.437	122900000	71920000	99650000	120400000	129600000	104000000	177600000	106000000	90020000	132800000	27510000	898100	84210000	5458000	80230000	118600000	106700000	565700
Com_338_neg	Gamma-Glu-Leu	Organic Acid And Its Derivatives	5.09	C11H20N2O5	260.287	"2566-39-4"	CC(C)C[C@@H](C(=O)O)NC(=O)CC[C@@H](C(=O)O)N	4524287	5558	4537	4136	12.6198	2241	3287	1563	3337	3136	4515	2526	2397	5886	1205	48080	4262	3134	4387	2891	4031	4214	2014
Com_339_neg	N-Acetyl-D-glucosamine 6-phosphate	Sugar Acids And Its Derivatives	1.81	C8H16NO9P	301.188	_	CC(=O)N[C@@H]1[C@H]([C@@H]([C@H](OC1O)COP(=O)(O)O)O)O	440996	43100	62830	75670	22.1291	54830	47080	41670	60420	57500	47570	108500	91060	86000	41070	66150	87830	49600	26350	86130	44600	48680	46230
Com_340_neg	Glycerol-3-phosphate	Fatty Acyls	0.9	C3H9O6P	172.074	"57-03-4"	C([C@H](COP(=O)(O)O)O)O	439162	19280000	19730000	19440000	0.9559	16290000	17550000	19960000	13620000	21920000	33720000	24420000	27910000	33900000	28480000	20950000	1049000	22390000	6802000	12090000	17970000	17580000	665800
Com_341_neg	DL-3,4-Dihydroxyphenyl glycol	Benzene and substituted derivatives	7.37	C8H10O4	170.163	"28822-73-3"	_	_	10590	10400	11340	3.7657	8495	5747	8374	6478	7849	10250	12810	11200	10040	11360	55870	11660	8299	9053	7632	8679	9381	6917
Com_342_neg	L-Histidinol	Amino Acid And Its Derivatives	0.95	C6H11N3O	141.171	"4836-52-6"	C1=C(NC=N1)C[C@@H](CO)N	165271	705	695	1743	46.9321	1443	1758	1024	348	1057	1044	2091	2595	1746	747	2813	4951	787	1445	2448	1395	1048	1802
Com_343_pos	Lysopc 16:1	Phospholipid	11.75	C24H48NO7P	493.61	_	_	_	590200	549500	550000	3.3857	62050	46440	49790	144000	35420	78020	484600	612100	348600	382900	444500	555000	1047000	628000	2065000	1342000	2042000	1298000
Com_344_pos	Lysopc 16:2 (2N Isomer)	Phospholipid	11.13	C24H46NO7P	491.308	_	_	_	18970	19310	23800	10.6369	14440	5380	13660	13000	5251	14480	24640	49440	10560	11230	10560	20130	42460	29380	49590	54370	34410	73300
Com_345_pos	Lysopc 15:0	Phospholipid	12.93	C23H48NO7P	481.317	_	_	_	72530	69780	77140	4.1511	72860	56060	50550	128100	62290	130000	53670	60930	49490	108700	65800	60200	105600	111500	115200	136500	124900	40330
Com_346_pos	Lysopc 16:0	Phospholipid	12.57	C24H50NO7P	495.63	_	_	_	26700000	26890000	26090000	1.2849	28450000	18200000	18200000	28160000	16850000	12580000	17700000	27170000	24400000	36500000	22240000	22220000	35070000	45170000	29800000	33380000	32310000	12960000
Com_347_pos	Lysopc 18:2	Phospholipid	12.16	C26H50NO7P	519.65	_	_	_	5986000	5930000	6194000	1.8814	9847000	5827000	11950000	11430000	8971000	7393000	3343000	3914000	3700000	6489000	12360000	6211000	5005000	5206000	3636000	4551000	4673000	2477000
Com_348_pos	Lysopc 18:3	Phospholipid	12.57	C26H48NO7P	517.317	_	_	_	8618000	8560000	8288000	1.6947	9474000	5727000	5550000	8911000	5203000	3852000	5792000	8662000	7795000	12720000	7567000	7068000	11340000	15710000	10030000	11530000	11230000	3784000
Com_349_pos	Lysopc 17:0	Phospholipid	13.17	C25H52NO7P	509.657	"50930-23-9"	_	_	594700	582200	533400	4.6392	662100	411000	567200	582800	375900	258100	129100	477400	391000	1099000	483500	321300	618700	828000	468000	632400	564300	122600
Com_350_pos	Lysopc 18:1	Phospholipid	12.9	C26H52NO7P	521.667	"3542-29-8"	_	_	9402000	9378000	9163000	1.1537	14790000	10520000	12420000	16490000	10640000	9858000	4182000	6882000	5491000	11300000	9967000	5766000	7514000	8820000	6536000	8043000	7606000	4828000
Com_352_pos	Lysopc 14:0	Phospholipid	11.37	C22H46NO7P	467.577	"20559-16-4"	_	_	252500	230400	235100	3.9718	37130	42640	50290	87800	46730	88750	370300	435600	317300	366600	447300	409600	189000	262200	256100	159400	181000	200400
Com_353_pos	Carnitine-C3	Carnitine	2.56	_	_	_	_	_	2724000	2915000	3199000	6.6243	3410000	2584000	3641000	4599000	7069000	3167000	5879000	3199000	2175000	830400	5814000	3657000	1695000	1456000	753600	1502000	983900	1914000
Com_354_pos	Carnitine-C18	Carnitine	12.4	_	_	_	_	_	1400000	1406000	1330000	2.5024	2207000	7150000	5713000	1790000	3503000	1128000	96800	130600	673100	306700	432100	376300	157700	1500000	228600	134100	124700	161200
Com_355_pos	Carnitine-C8	Carnitine	7.86	_	_	_	_	_	540000	544800	526400	1.451	878200	2492000	832500	1002000	1300000	788200	217900	132300	237600	130300	319000	77850	65270	398600	80100	64580	90240	72610
Com_356_pos	Carnitine-C6	Carnitine	6.47	_	_	_	_	_	2240000	1984000	2038000	5.2785	2823000	10000000	2625000	3320000	4576000	2315000	2216000	480400	859700	1061000	2784000	1143000	238100	585200	189200	217300	219300	320100
Com_357_pos	Carnitine-C5	Carnitine	5.43	_	_	_	_	_	926200	912800	851500	3.626	502000	310600	266400	432100	316100	1266000	2080000	1814000	1679000	254300	1881000	1461000	741600	385700	427400	661600	562600	187900
Com_358_pos	Carnitine-C4	Carnitine	4.63	_	_	_	_	_	1631000	1663000	1559000	2.6886	601800	532600	336200	943600	766400	1364000	6197000	2853000	4576000	418400	2652000	1697000	1008000	986500	573000	648300	769500	159300
Com_359_pos	Cycloleucine	Amino Acid And Its Derivatives	0.84	C6H11NO2	129.157	"52-52-8"	_	_	72740000	72620000	73900000	0.7897	71240000	60520000	84280000	80880000	116700000	82910000	79060000	69520000	73070000	36780000	72700000	69450000	44700000	34720000	44290000	73330000	64350000	45290000
Com_360_pos	cis-gondoic acid	Fatty Acyls	16.03	C20H38O2	310.515	"26764-41-0"	CCCCCCCC/C=C\CCCCCCCCCC(=O)O	5282768	674400	653700	635800	2.4093	732900	827400	774000	620500	629000	701500	582300	711600	691000	737600	629900	618400	629500	648900	574700	572400	629900	633500
Com_361_pos	Chlorogenic Acid Methyl Ester	Organic Acid And Its Derivatives	18.15	C17H20O9	368.335	"29708-87-0"	_	_	4984	5841	5131	7.0354	5494	7845	9311	8337	7508	2918	4419	4932	5575	5639	6360	5617	5477	5471	6345	5638	5385	3211
Com_362_pos	Pantethine	Amino Acid And Its Derivatives	0.85	C22H42N4O8S2	554.721	"16816-67-4"	CC(C)(CO)[C@H](C(=O)NCCC(=O)NCCSSCCNC(=O)CCNC(=O)[C@@H](C(C)(C)CO)O)O	452306	3124	1901	3896	27.6212	3830	3840	2280	4591	3036	4730	3061	4131	4938	3035	6902	1848	3920	5088	2690	2279	3433	3698
Com_363_pos	D-Myo-inositol 4,5-bisphosohate	Alcohols and polyols	0.97	C6H14O12P2	340.116	"47055-78-7"	_	_	17750	22080	14320	17.5906	30650	17270	18210	15420	5301	16940	25120	40680	11850	43310	16240	19780	11880	10010	10610	21280	28420	8370
Com_364_pos	Glu-Glu	Amino Acid And Its Derivatives	1	C10H16N2O7	276.243	"3929-61-1"	C(CC(=O)O)[C@@H](C(=O)N[C@@H](CCC(=O)O)C(=O)O)N	439500	150700	161100	142600	4.9991	79640	203100	111200	240000	348900	181000	276500	275300	231700	127240	157500	86790	159371	118700	186730	124600	86270	126020
Com_365_pos	Ectoine	Others	0.95	C6H10N2O2	142.156	"96702-03-3"	_	_	103000	120800	67090	23.0382	23260	24150	22940	47460	15760	44340	127100	70360	96790	44030	86160	113300	49900	138500	64410	30690	51590	36600
Com_366_pos	Cadaverine	Polyamine	0.706	C5H14N2	102.18	"462-94-2"	C(CCN)CCN	273	5873	12170	12270	29.6139	8038	6489	4940	11090	9602	12750	6146	6146	11450	6647	7833	8661	8311	4759	6748	11590	7391	5065
Com_367_pos	N-Acetylneuraminic acid	Amino Acid And Its Derivatives	0.988	C11H19NO9	309.27	"131-48-6"	CC(=O)N[C@@H]1[C@H](C[C@](O[C@H]1[C@@H]([C@@H](CO)O)O)(C(=O)O)O)O	445063	36120	56590	24950	33.4055	17700	21020	10300	27010	14680	32000	30790	103500	11310	36010	76510	36980	16100	19890	23450	40370	13470	24580
Com_368_pos	Kynurenic acid	Organic Acid And Its Derivatives	5.296	C10H7NO3	189.17	"492-27-3"	C1=CC=C2C(=C1)C(=O)C=C(N2)C(=O)O	3845	23440	29330	27370	9.1677	4849	7659	5050	5637	11130	18890	26400	3923	14130	12290	102200	45150	15320	214400	43630	13020	6991	5394
Com_369_pos	Palmitoylethanolamide	Organic Acid And Its Derivatives	14.399	C18H37NO2	299.49	"544-31-0"	CCCCCCCCCCCCCCCC(=O)NCCO	4671	42820	48020	44410	4.8258	35060	48580	35550	31770	46680	41190	36990	36870	43990	37500	35850	49620	100100	95180	66420	68320	53980	42340
Com_370_pos	Dehydrocholic acid	Bile Acids	12.273	C24H34O5	402.52	"81-23-2"	_	_	18410	23130	16680	14.0461	24520	11070	19800	18200	18710	18770	20520	15860	18070	16400	23390	14320	51890	58260	26590	25230	16700	29530
Com_371_pos	L-Tryptophan	Amino Acid And Its Derivatives	4.894	C11H12N2O2	204.23	"73-22-3"	C1=CC=C2C(=C1)C(=CN2)C[C@@H](C(=O)O)N	6305	5253000	5157000	4763000	4.1919	3695000	2750000	3158000	3893000	3463000	6499000	8272000	4806000	6742000	1242000	5808000	7112000	7155000	3028000	6468000	5671000	6204000	3641000
Com_372_pos	Hexadecanamide	Fatty Acyls	14.82	C16H33NO	255.44	"629-54-9"	CCCCCCCCCCCCCCCC(=O)N	69421	21970000	23320000	23340000	2.8027	25950000	25410000	27440000	20260000	20600000	24040000	22350000	36150000	15680000	28610000	21560000	27210000	18550000	23050000	14950000	15900000	17730000	15580000
Com_373_pos	N-Lauryldiethanolamine	Amines	9.45	C16H35NO2	273.45	"1541-67-9"	_	_	47280	49960	53140	4.7784	43790	42930	47660	45770	45670	45640	57280	61230	46820	46750	42930	48950	51430	45110	50290	57720	48200	42730
Com_374_pos	2-Aminoethylphosphonate	Organic Acid And Its Derivatives	0.98	C2H8NO3P	125.06	"2041-14-7"	C(CP(=O)(O)O)N	339	110200	106100	165300	21.2207	51510	31280	41600	43300	45340	28520	79570	119600	58480	46640	118700	98570	575900	216800	391300	466000	686000	525500
Com_375_pos	10-Formyl-Thf	Organoheterocyclic compounds	4.85	C20H23N7O7	473.4	"2800-34-2"	C1C(NC2=C(N1)NC(=NC2=O)N)CN(C=O)C3=CC=C(C=C3)C(=O)N[C@@H](CCC(=O)O)C(=O)O	135450591	3207	3509	5701	26.8509	3184	1424	2562	1772	2863	10450	2531	4247	2472	4722	7856	12480	1718	11490	2805	1629	1303	1753
Com_376_pos	6-Methylmercaptopurine	Purines and purine derivatives	4.04	C6H6N4S	166.21	"50-66-8"	O[C@@H]1[C@@H](COP(O)(=O)OP(O)(=O)OP(O)(O)=O)O[C@H]([C@@H]1O)N1C=NC2=C1N=CN=C2S	3036942	1589000	1525000	1530000	1.8775	1415000	1591000	830500	1595000	1912000	2523000	2081000	1495000	1559000	982800	1739000	1784000	1586000	1586000	1528000	1450000	1317000	977900
Com_377_pos	2-Hydroxycinnamic acid	Cinnamic acids and derivatives	1.81	C9H8O3	164.16	"614-60-8"	C1=CC=C(C(=C1)/C=C/C(=O)O)O	637540	2805000	2886000	2909000	1.556	2452000	2090000	2475000	3706000	2585000	3198000	4719000	4696000	4403000	2219000	4609000	4158000	3222000	1271000	4414000	2242000	3016000	2168000
Com_378_pos	Piperidine	Organoheterocyclic compounds	2.04	C5H11N	85.15	"110-89-4"	C1CCNCC1	8082	270200	272700	244600	4.8374	274500	257900	156400	225100	188000	449200	359100	269300	295400	179900	211400	319100	223300	234100	270900	265900	289400	152400
Com_379_pos	Isoquinoline	Organoheterocyclic compounds	4.9	C9H7N	129.16	"119-65-3"	C1=CC=C2C=NC=CC2=C1	8405	8371	7176	8593	7.7335	7396	5815	5409	7895	6562	10790	17950	9439	12820	1347	10050	11930	10930	6904	8547	9551	13170	5870
Com_380_pos	Purine	Nucleotide And Its Derivates	4.1	C5H4N4	120.112	"120-73-0"	C1=C2C(=NC=N1)N=CN2	1044	45750	44200	43080	2.4687	37120	42400	18290	53760	59570	67620	54020	37240	42530	30730	42280	49970	46620	44630	42990	38130	38120	27910
Com_381_pos	Valpromide	Organic Acid And Its Derivatives	8.38	C8H17NO	143.23	"2430-27-5"	_	_	42480	40990	34350	8.9986	37130	38650	30540	34560	38150	28340	36380	31700	28460	36090	39680	32820	39970	31940	32290	29360	35440	24840
Com_382_pos	S-Methyl-5'-thioadenosine	Nucleotide And Its Derivates	4.94	C11H15N5O3S	297.333	_	CSC[C@@H]1[C@H]([C@H]([C@@H](O1)N2C=NC3=C2N=CN=C3N)O)O	439176	127100	128900	157600	10.1351	131100	104500	135000	130100	139400	171400	135800	122000	126900	110500	134100	100700	155400	106300	137500	210000	181300	107900
Com_383_pos	Isobutyrylglycine	Organic Acid And Its Derivatives	0.63	C6H11NO3	145.156	"15926-18-8"	CC(C)C(=O)NCC(=O)O	10855600	2176000	2074000	2373000	5.6215	1643000	2022000	2297000	2813000	3418000	3333000	3078000	3855000	2239000	2172000	2274000	1461000	1994000	1555000	1845000	1640000	2057000	789800
Com_384_pos	(5-L-Glutamyl)-L-Amino Acid	Amino Acid And Its Derivatives	1.18	C8H14N2O5	218.207	"5875-41-2"	_	_	15110	15970	3679	48.353	15760	7895	8067	11990	11710	3502	16490	13396	9416	5476	53370	10410	7688	8513	9295	10130	7434	5761
Com_385_pos	Fexofenadine	Others	12.04	C32H39NO4	501.656	"83799-24-0"	CC(C)(C1=CC=C(C=C1)C(CCCN2CCC(CC2)C(C3=CC=CC=C3)(C4=CC=CC=C4)O)O)C(=O)O	3348	1186000	1165000	1191000	0.9541	1492000	1010000	1110000	1727000	922600	871200	623800	1101000	920300	1938000	3787000	1175000	508800	214700	402200	621700	525900	263600
Com_386_pos	Feruloylcholine	Cholines	14.42	C15H22NO4	280.34	_	COC1=C(O)C=CC(\C=C\C(=O)OCC[N+](C)(C)C)=C1	54470093	310000	303200	295200	1.9976	321100	341400	346800	341200	270700	324700	280400	458300	257800	481000	355900	288900	349500	362300	287900	292800	278200	74340
Com_387_pos	Gly-Tyr	Amino Acid And Its Derivatives	3.09	C11H14N2O4	238.24	"658-79-7"	NCC(=O)NC(CC1=CC=C(O)C=C1)C(O)=O	92829	13780	10810	11500	10.5494	7635	8333	10177	16210	7654	15860	11010	11500	8429	16200	22570	17940	8192	6921	9899	6039	8758	8022
Com_388_pos	Gly-Phe	Amino Acid And Its Derivatives	4.88	C11H14N2O3	222.24	"3321-03-7"	NCC(=O)NC(CC1=CC=CC=C1)C(O)=O	97415	48880	47140	43690	4.6313	35150	19820	17960	60450	28650	57400	72220	89760	49320	91060	76660	55340	30250	19960	61260	40280	44610	32860
Com_389_pos	gamma-Muurolene	Fatty Acyls	4.87	C15H24	204.351	"24268-39-1"	_	_	20450	18000	15030	12.4314	11960	10380	8943	14630	11390	21700	26130	16390	22420	4552	19400	18690	20380	10910	25350	19900	19170	10550
Com_390_pos	Galactinol	Carbohydrates And Its Derivatives	0.95	C12H22O11	342.297	"3687-64-7"	C([C@@H]1[C@@H]([C@@H]([C@H]([C@H](O1)OC2[C@@H]([C@H](C([C@H]([C@H]2O)O)O)O)O)O)O)O)O	439451	55760	46380	84910	26.312	64570	79010	46280	87830	82920	90980	74770	89980	39760	113400	193900	93960	65560	307000	47390	79870	82550	73710
Com_391_pos	Flavin Adenine Dinucleotide	Nucleotide And Its Derivates	5.14	C27H33N9O15P2	785.55	"146-14-5"	CC1=CC2=C(C=C1C)N(C3=NC(=O)NC(=O)C3=N2)C[C@@H]([C@@H]([C@@H](COP(=O)(O)OP(=O)(O)OC[C@@H]4[C@H]([C@H]([C@@H](O4)N5C=NC6=C5N=CN=C6N)O)O)O)O)O	643975	18780	19530	19070	1.6145	18510	10760	27920	16950	19080	11550	19150	21790	28750	28030	19510	20230	16970	13330	19630	17080	15610	15380
Com_392_pos	3-Hydroxy-3-Methylpentane-1,5-Dioic Acid	Fatty Acyls	0.87	C6H10O5	162.14	"503-49-1"	_	_	1697000	1846000	1372000	12.0797	1373000	820000	1225000	1595000	1749000	2042000	1545000	1792000	1883000	1545000	1385000	1191000	1402000	1132000	1513000	1188000	1409000	918700
Com_393_pos	Glutathione Oxidized	Amino Acid And Its Derivatives	1.78	C20H32N6O12S2	612.6	"121-24-4"	_	_	178200	156100	211500	12.5158	226300	285400	278600	260400	313500	397400	179400	217000	125600	102900	225900	589800	104000	38000	110700	58810	75860	55460
Com_394_pos	Delta-Tridecalactone	Fatty Acyls	9.17	C13H24O2	212.329	"7370-92-5"	_	_	8107	5704	6495	14.7728	5033	5040	6061	7234	1899	4897	7555	3699	4248	2892	23010	5607	2846	3832	2511	1660	2632	8245
Com_395_pos	5-Hydroxytryptophol	Indole And Its Derivatives	1.03	C10H11NO2	177.2	"154-02-9"	C1=CC2=C(C=C1O)C(=CN2)CCO	9061	71920	49890	95110	25.5343	79920	70180	33650	71110	66340	74500	88820	84170	94740	87560	84310	67530	133200	102400	129800	86120	81040	28050
Com_396_pos	6-Deoxy-D-glucose	Carbohydrates And Its Derivatives	1.825	C6H12O5	164.156	"7658-08-4"	_	_	499000	496900	483400	1.4018	422200	352700	431500	608600	417400	499200	761200	742500	662300	354600	815200	723100	550200	215400	658400	327500	492300	361800
Com_397_pos	5-Aminopentanoate	Organic Acid And Its Derivatives	0.96	C5H11NO2	117.146	"660-88-8"	C(CCN)CC(=O)O	138	40590	44970	46990	6.046	27420	14330	11780	16820	13560	408400	14240	15420	23100	10990	355600	15270	11420	11520	17880	7703	11370	15130
Com_398_pos	5-Hydroxylysine	Amino Acid And Its Derivatives	0.72	C6H15ClN2O3	198.65	"13204-98-3"	C(C[C@@H](C(=O)O)N)[C@H](CN)O	4433	45470	56310	44330	11.0851	24070	34100	27800	40510	50020	42640	52720	47140	43200	41370	82670	40150	47580	48730	31980	53700	51480	48450
Com_399_pos	5-Methoxyindole-3-acetic acid	Indole And Its Derivatives	4.87	C11H11NO3	205.21	"3471-31-6"	COC1=CC2=C(C=C1)NC=C2CC(=O)O	18986	33330	32460	30040	4.3575	27770	16660	18330	25360	24720	42120	74220	36020	51290	8508	46760	46620	49430	22220	44370	32750	43070	26870
Com_400_pos	Pyridoxamine	Pyridine And Its Derivatives	1	C8H12N2O2	168.193	"85-87-0"	CC1=NC=C(C(=C1O)CN)CO	1052	73320	108300	88890	15.8691	72360	57180	91290	78280	160000	70410	53780	57660	57170	24310	145500	115100	27110	89350	72790	94460	92560	106900
Com_401_pos	5beta-Androstan-17beta-ol-3-one	Hormones	0.84	C19H30O2	290.44	"571-22-2"	_	_	650900	557900	540200	8.3282	786700	453600	568900	628800	599800	368400	574900	456000	554200	566500	800200	764900	996800	747300	959900	722500	518700	1109000
Com_402_pos	Sarcosine	Amino Acid And Its Derivatives	0.9	C3H7NO2	89.093	"107-97-1"	CNCC(=O)O	1088	4295000	4763000	4318000	4.8311	3177000	2258000	3421000	3416000	3857000	2940000	5903000	5920000	5132000	5987000	5524000	5579000	4451000	1764000	3873000	4452000	4835000	4190000
Com_403_pos	S-Adenosyl-methionine	Amino Acid And Its Derivatives	0.84	C22H30N6O8S2	570.639	"17176-17-9"	C[S+](CC[C@H](C(=O)O)N)C[C@@H]1[C@H]([C@H]([C@@H](O1)N2C=NC3=C2N=CN=C3N)O)O	16757548	3873000	1156000	2478000	44.3324	3170000	2459000	2621000	2755000	2332000	4100000	3685000	3747000	4134000	3006000	2535000	3030000	3007000	2064000	2153000	5243000	5385000	3440000
Com_404_pos	Vitamin B2	Vitamins	5.94	C17H20N4O6	376.364	"83-88-5"	CC1=CC2=C(C=C1C)N(C3=NC(=O)NC(=O)C3=N2)C[C@@H]([C@@H]([C@@H](CO)O)O)O	493570	29100	28220	25320	5.8626	9322	8390	7827	16650	8857	21440	21160	21130	9634	22090	144800	50780	24080	38310	39510	22960	20720	17150
Com_405_pos	R-Aminobutyrate	Organic Acid And Its Derivatives	0.91	C4H9NO2	103.12	"3775-73-3"	_	_	2600	7663	6012	38.8613	3758	5560	9847	4815	8113	7167	5580	5871	3259	17390	4509	9842	1769	4681	3015	3786	4337	4599
Com_406_pos	Spermidine	Polyamine	0.68	C7H19N3	145.246	"124-20-9"	C(CCNCCCN)CN	1102	566900	561400	641400	6.185	464600	634100	673500	756500	1036000	1035000	869300	1065000	678700	604500	599600	384400	583500	451300	530800	522300	582200	191400
Com_407_pos	5-Aminolevulinate	Organic Acid And Its Derivatives	2.07	C5H9NO3	131.13	"106-60-5"	C(CC(=O)O)C(=O)CN	137	52990	57420	63820	7.6548	62880	63550	36600	56960	42710	111400	63770	57260	77700	46150	42080	64770	50880	45860	66760	61340	68280	36970
Com_408_pos	N-(5-Aminopentyl)acetamide	Polyamine	1.01	C7H16N2O	144.21	"32343-73-0"	CC(=O)NCCCCCN	189087	13750	15420	13960	5.1661	10670	8813	20920	11960	8877	10640	21590	20510	15340	9634	19500	15090	16580	11460	13579	11331	11505	9782
Com_409_pos	Methylguanidine HCl	Organic Acid And Its Derivatives	0.88	C2H8ClN3	109.56	"21770-81-0"	_	_	181300	175000	139600	11.1033	118600	93940	102300	100800	73020	109500	203200	196500	165000	128400	186800	173700	166700	159000	188300	306200	221500	178900
Com_410_pos	beta-Alanine methyl ester	Amino Acid And Its Derivatives	0.98	C4H9NO2	103.12	"4138-35-6"	_	_	34430	32200	20050	21.8705	15740	23860	19940	29080	25380	41880	32340	26880	27310	86250	25980	28700	6802	6564	12330	13020	10870	22210
Com_411_pos	Imidazoleacetic acid	Organic Acid And Its Derivatives	0.91	C5H6N2O2	126.113	"645-65-8"	C1=C(NC=N1)CC(=O)O	96215	1275000	957100	1179000	11.7087	1646000	976500	1357000	1699000	1560000	1308000	2346000	1577000	1087000	2078000	653300	419000	1191000	354700	980300	1302000	1271000	101100
Com_412_pos	Isoproterenol	Hormones	8.36	C11H17NO3	211.258	"7683-59-2"	CC(C)NCC(C1=CC(=C(C=C1)O)O)O	3779	136600	111600	124200	8.2221	100900	104800	96630	88750	95010	155600	176300	125700	100400	105900	97040	117300	125900	97910	98100	117900	91600	109700
Com_413_pos	L-(-)-alpha-Amino-epsilon-Caprolactam	Amino Acid And Its Derivatives	0.7	C6H12N2O	128.172	"21568-87-6"	_	_	197800	251500	205300	10.8822	140700	130800	212400	327300	341200	145900	80400	168500	130600	55040	308100	187600	242000	113500	218800	353700	266100	326200
Com_414_pos	L-Alanyl-L-leucine	Amino Acid And Its Derivatives	4.45	C9H18N2O3	202.251	"3303-34-2"	CC(C)CC(NC(=O)C(C)N)C(O)=O	96801	22210	20410	22220	3.9369	13000	2755	2990	27250	10470	27450	45350	30080	13320	33510	37750	6572	34760	18080	69820	29850	39410	14050
Com_415_pos	Ip7G	Nucleotide And Its Derivates	0.96	C16H23N5O5	365.384	"59384-58-6"	_	_	32330	23080	24650	15.1446	13730	13900	17730	24860	14130	36950	33020	14260	13000	13450	34010	47310	38160	53580	20370	33180	30820	27320
Com_416_pos	Isobutyryl carnitine	Carnitine	4.62	C11H21NO4	231.289	"25518-49-4"	_	_	1478000	1420000	1480000	1.9067	539300	484100	346400	873300	631900	1131000	5296000	2241000	4109000	384400	2441000	1523000	819100	896700	492200	656000	642700	135700
Com_417_pos	beta amino butyric acid	Amino Acid And Its Derivatives	0.98	C4H9NO2	103.12	"541-48-0"	_	_	25260	40260	50080	26.4862	55840	39920	33040	47800	69670	41090	61350	73230	27610	52360	153500	58360	41160	19420	53180	43360	38230	48520
Com_418_pos	Adenine	Nucleotide And Its Derivates	1.032	C5H5N5	135.127	"73-24-5"	C1=NC2=C(N1)C(=NC=N2)N	190	702300	879100	802400	9.1101	760600	436300	431000	723300	985900	1187000	925100	661300	719300	765500	916400	470400	1109000	587200	2811000	1512000	1015000	376200
Com_419_pos	Flucytosine	Others	1	C4H4FN3O	129.09	"2022-85-7"	C1=NC(=O)NC(=C1F)N	3366	12980	9747	8930	16.5719	23000	13810	89320	21180	37100	15030	12980	16190	11840	7752	10760	17410	12080	8282	12270	12300	16440	17770
Com_420_pos	4-Pregnen-17alpha,20alpha-Diol-3-One	Hormones	0.87	C21H32O3	332.477	"652-69-7"	_	_	6427	7510	10470	21.004	14770	7138	4847	12830	10150	8672	20190	5772	4298	21230	5160	3026	18620	4135	13740	5865	11440	4914
Com_421_pos	11-Ketoetiocholanolone	Hormones	15.04	C19H28O3	304.424	"739-27-5"	C[C@]12CC[C@H](C[C@H]1CC[C@@H]3[C@@H]2C(=O)C[C@]4([C@H]3CCC4=O)C)O	101850	142400	128100	127800	5.1315	226600	207400	101900	229400	140900	289800	108900	93190	123400	140500	145400	158000	65790	84000	96260	115900	68630	88030
Com_422_pos	3-O-Feruloylquinic acid	Organic Acid And Its Derivatives	18.11	C17H20O9	368.335	"1899-29-2"	COC1=C(O)C=C(\C=C/C(=O)OC2CC(O)(CC(O)C2O)C(O)=O)C=C1	131751068	4534	3995	3782	7.7119	3353	3674	6336	4908	5159	4931	4892	3881	3108	4273	5425	5551	4024	3497	3846	4083	4224	3382
Com_423_pos	Tryptophanol	Amino Acid And Its Derivatives	18.24	C11H14N2O	190.242	"2899-29-8"	C1=CC=C2C(=C1)C(=CN2)CCO	10685	37850	34160	42880	9.3322	31430	27300	41170	41080	37610	51390	43190	42850	43790	49400	23850	39930	36610	48850	202500	22260	43100	41580
Com_424_pos	H-Gly-Pro-OH	Amino Acid And Its Derivatives	1.035	C7H12N2O3	172.18	"704-15-4"	_	_	25210	23520	36450	20.2109	19770	12730	8313	26170	10270	15850	52290	44580	35600	30470	138600	92590	31660	4099	29100	16920	16050	18470
Com_425_pos	L-Homocitrulline	Amino Acid And Its Derivatives	0.972	C7H15N3O3	189.21	"1190-49-4"	C(CCNC(=O)N)C[C@@H](C(=O)O)N	65072	48000	69960	65650	15.5229	31020	42350	26430	33090	46280	54180	43890	69770	37110	28400	94740	50370	66230	238700	137000	56000	39300	39800
Com_426_pos	Glycyl-L-leucine	Amino Acid And Its Derivatives	4.466	C8H16N2O3	188.22	"869-19-2"	CC(C)CC(N)C(=O)NCC(O)=O	97364	4749	6202	5255	11.1482	6198	4463	5173	9081	4235	6601	5774	5590	4706	5243	13340	8720	5331	4943	7038	9549	8689	4662
Com_427_pos	5-Methylcytosine	Nucleotide And Its Derivates	0.991	C5H7N3O	125.13	"554-01-8"	CC1=C(NC(=O)N=C1)N	65040	268200	205100	304900	15.8888	196800	192400	160300	187300	168600	166400	271700	264000	253900	263900	285000	257900	660200	385300	618500	556000	703600	583500
Com_428_pos	D-Proline	Amino Acid And Its Derivatives	0.967	C5H9NO2	115.13	"344-25-2"	C1C[C@@H](NC1)C(=O)O	8988	13890000	16220000	15270000	6.3239	10670000	9577000	4830000	8252000	9301000	11770000	19280000	18430000	14100000	12810000	27120000	16220000	14730000	12640000	15560000	19790000	15860000	10980000
Com_429_pos	L-Hydroxyproline	Amino Acid And Its Derivatives	0.88	C5H9NO3	131.13	"51-35-4"	C1[C@H](CN[C@@H]1C(=O)O)O	5810	9516000	8584000	9575000	4.9203	8851000	7475000	9472000	10540000	8947000	10040000	11580000	11080000	9008000	8947000	8951000	9090000	9817000	7406000	9825000	8818000	9344000	7598000
Com_430_pos	Glycyl-L-valine	Amino Acid And Its Derivatives	2.077	C7H14N2O3	174.2	"1963-21-9"	CC(C)C(NC(=O)CN)C(O)=O	97417	74660	18900	57300	46.3301	62290	58330	46123	83050	52323	71820	56150	64010	42890	44190	56695	66510	74120	27460	56900	47955	39380	37760
Com_431_pos	N6-Acetyl-L-Lysine	Amino Acid And Its Derivatives	1.304	C8H16N2O3	188.22	"692-04-6"	CC(=O)NCCCC[C@@H](C(=O)O)N	92832	43980	35560	33790	11.768	73610	29240	50630	125100	81500	19900	31690	54610	21350	21420	148100	45150	61370	20980	44920	51090	41010	57930
Com_432_pos	N,N-Dimethylglycine	Amino Acid And Its Derivatives	0.9	C4H9NO2	103.12	"1118-68-9"	CN(C)CC(=O)O	673	1136000	1228000	1159000	3.3289	687900	1112000	598600	1082000	929100	1167000	1223000	889500	1332000	880700	2056000	1678000	507200	1846000	610300	617600	592100	901500
Com_433_pos	Guanosine monophosphate	Nucleotide And Its Derivates	1.01	C10H14N5O8P	363.058	_	C1=NC2=C(N1[C@H]3[C@@H]([C@@H]([C@H](O3)COP(=O)(O)O)O)O)NC(=NC2=O)N	6804	5429000	6626000	6333000	8.3117	5478000	3284000	4536000	6748000	3204000	5233000	5151000	10360000	1761000	6793000	5264000	8911000	795800	1387000	4739000	5176000	4309000	4623000
Com_434_pos	Diethylglutarate	Organic Acid And Its Derivatives	0.67	C9H16O4	188.105	"818-38-2"	_	_	51200000	21000000	53850000	35.463	45720000	36510000	36410000	58580000	50730000	47130000	95220000	81930000	55660000	64080000	40120000	44330000	61890000	39010000	49400000	49060000	57020000	21230000
Com_435_pos	5-Hydroxyindole-3-acetic acid	Indole And Its Derivatives	0.91	C10H9NO3	191.058	"54-16-0"	C1=CC2=C(C=C1O)C(=CN2)CC(=O)O	1826	32440	31190	43720	15.7482	24980	58220	28050	66250	58230	124900	71840	30720	67340	46140	86170	45600	61610	55350	49201	45956	71970	22860
Com_436_pos	D-Phenylalanine	Amino Acid And Its Derivatives	4.106	C9H11NO2	165.19	"673-06-3"	_	_	19910000	19110000	18900000	2.2539	17940000	19420000	10150000	21980000	24270000	32190000	25390000	17390000	20300000	13280000	22490000	22590000	20000000	19990000	20330000	17970000	16910000	12170000
Com_437_pos	Uridine	Nucleotide And Its Derivates	1.86	C9H12N2O6	244.2	"58-96-8"	C1=CN(C(=O)NC1=O)[C@H]2[C@@H]([C@@H]([C@H](O2)CO)O)O	6029	160600	178500	101700	22.3292	54770	91630	144700	138700	71450	157400	72670	51300	190300	93650	214600	541100	22720	18740	31700	46820	28280	105100
Com_438_pos	Adenosine	Nucleotide And Its Derivates	2.762	C10H13N5O4	267.24	"58-61-7"	C1=NC2=C(C(=N1)N)N=CN2[C@H]3[C@@H]([C@@H]([C@H](O3)CO)O)O	60961	295600	256200	310200	7.9375	60030	57270	40800	27770	68830	73930	61440	49020	106100	98480	441500	47860	491300	1348000	897400	957100	959900	239400
Com_439_pos	Cytidine	Nucleotide And Its Derivates	1.029	C9H13N3O5	243.22	"65-46-3"	C1=CN(C(=O)N=C1N)[C@H]2[C@@H]([C@@H]([C@H](O2)CO)O)O	6253	208800	229000	170900	11.8696	212300	419800	381000	374000	235100	415700	193500	136600	609600	168200	376000	751000	130800	105700	130700	134400	103100	183600
Com_440_pos	SDMA	Amino Acid And Its Derivatives	0.913	C8H18N4O2	202.25	"30344-00-4"	CNC(=NC)NCCC[C@@H](C(=O)O)N	169148	101100	81510	164400	30.5812	115200	110400	182800	230200	313400	142600	141400	176200	94960	71130	458800	170700	143900	108100	262000	122400	172100	188400
Com_441_pos	Glutathione	Amino Acid And Its Derivatives	1.51	C10H17N3O6S	307.32	"70-18-8"	NC(CCC(O)=NC(CS)C(O)=NCC(O)=O)C(O)=O	745	30000000	36220000	25780000	13.9829	26560000	17340000	18340000	24210000	28430000	19990000	47500000	45470000	56690000	31820000	27570000	36720000	21380000	15150000	25050000	24160000	24080000	17800000
Com_442_pos	Xanthosine	Nucleotide And Its Derivates	3.928	C10H12N4O6	284.225	"146-80-5"	C1=NC2=C(N1[C@H]3[C@@H]([C@@H]([C@H](O3)CO)O)O)NC(=O)NC2=O	64959	4447	4444	5272	8.2529	2422	2939	5897	6759	2730	6725	3017	2198	2161	5429	6650	14220	5700	5247	3878	3453	4244	13240
Com_443_pos	16alpha-Hydroxytestosterone	Hormones	15.01	C19H28O3	304.424	"63-01-4"	_	_	113600	128100	114400	5.6064	205700	181100	93340	209300	139100	245600	91720	75800	104300	128300	119200	145500	68390	67610	81570	100900	54280	70490
Com_444_pos	11beta-Hydroxytestosterone	Hormones	0.68	C19H28O3	304.424	"1816-85-9"	C[C@]12CCC(=O)C=C1CCC3C2[C@H](C[C@]4(C3CC[C@@H]4O)C)O	9817955	46390	32920	29870	19.7221	28730	15620	30090	57240	19050	80960	54690	26820	44650	54750	17150	37960	52750	44000	37250	24190	74780	33856
Com_445_pos	10E,12Z-Octadecadienoic acid	Fatty Acyls	14.42	C18H32O2	280.445	"2420-56-6"	CCCCCC/C=C\C=C\CCCCCCCC(=O)O	5351472	905300	915000	848800	3.2809	975900	1003000	1076000	931500	841500	953500	870200	1342000	757700	1464000	1048000	892400	1044000	1138000	851000	864200	880500	259100
Com_446_pos	1,4-Dihydro-1-Methyl-4-Oxo-3-Pyridinecarboxamide	Pyridine And Its Derivatives	1.69	C7H8N2O2	152.151	"769-49-3"	CN1C=CC(=O)C(=C1)C(=O)N	440810	1747000	1642000	1776000	3.3435	1344000	2216000	598900	3131000	1063000	3135000	1192000	1528000	807700	990600	2988000	3108000	1202000	816000	1869000	1383000	1455000	2469000
Com_447_pos	19-Nortestosterone	Hormones	9.45	C18H26O2	274.398	"434-22-0"	C[C@]12CC[C@H]3[C@H]([C@@H]1CC[C@@H]2O)CCC4=CC(=O)CC[C@H]34	9904	1544000	1644000	1534000	3.1554	1548000	1343000	1571000	1489000	1377000	1610000	1590000	1843000	1474000	1521000	1491000	1562000	1660000	1417000	1514000	1545000	1435000	1423000
Com_448_pos	Methyltestosterone	Hormones	14.44	C20H30O2	302.451	"58-18-4"	C[C@]12CCC(=O)C=C1CC[C@@H]3[C@@H]2CC[C@]4([C@H]3CC[C@]4(C)O)C	6010	4220	7168	2636	40.172	5612	6488	6976	9649	5955	4872	4223	6698	5922	12180	3269	4440	3814	4060	3745	4003	4208	4319
Com_449_pos	1-(4-Methoxyphenyl)-2-propanone	Benzene and substituted derivatives	1.81	C10H12O2	164.201	"122-84-9"	CC(=O)CC1=CC=C(C=C1)OC	31231	614800	586500	628300	2.856	544800	413300	549900	822200	532100	660200	989400	916600	920300	501500	857600	915500	666900	259900	923100	467500	665900	465100
Com_450_pos	Lysopc 20:4	Phospholipid	12.9	C28H50NO7P	543.681	_	_	_	1331000	1301000	1535000	7.4846	2298000	1461000	1760000	2706000	1775000	1454000	619700	1078000	769700	1783000	1517000	810200	1246000	1410000	1107000	1422000	1351000	763300
Com_451_pos	Carnitine-C12	Carnitine	9.94	_	_	_	_	_	669800	689100	642500	2.8656	1007000	2757000	1297000	1475000	1709000	1464000	176800	142400	300100	143400	174800	112100	51660	478700	79420	49950	74500	73000
Com_452_pos	Carnitine-C14	Carnitine	10.83	_	_	_	_	_	1456000	1487000	1514000	1.5951	2271000	4604000	3552000	3027000	3675000	2051000	718600	566300	1444000	618200	623200	651800	289800	1750000	545300	237500	354600	258400
Com_453_pos	Carnitine-C16	Carnitine	11.65	_	_	_	_	_	359500	351200	320500	4.88	492700	866500	897800	542700	671800	346800	169700	113100	681400	149800	176100	129000	164100	472900	233700	72780	95240	41460
Com_454_pos	N-Acetyl-aspartic acid	Amino Acid And Its Derivatives	1.37	C6H9NO5	175.139	_	_	_	262800	234800	200900	10.8699	180600	218700	223000	287200	213000	458600	316300	437700	279700	212200	255000	154900	94800	86570	42680	92770	52330	126117
Com_455_pos	N',N",N"'-P-Coumaroyl-Cinnamoyl-Caffeoyl Spermidine	Phenolamides	4.94	_	_	_	_	_	5015	4047	3519	14.7719	6425	13110	3592	10450	15740	46240	5222	13290	2648	1423	19840	12610	9185	6778	9484	751	745	6364
Com_456_pos	Benzamidine Hydrochloride Hydrate	Benzene and substituted derivatives	4.09	C7H11ClN2O	174.628	"206752-36-5"	_	_	618700	646500	599200	3.1231	559300	627700	330600	688200	809700	1085000	834600	564700	651700	426800	729700	707300	676600	634400	620000	576000	575300	378000
Com_457_pos	beta-Cubebene	Fatty Acyls	13.54	C15H24	204.351	"13744-15-5"	_	_	31090	34410	33180	4.1664	22760	32530	18700	22150	37420	21010	32620	29150	27860	16630	37310	75010	16760	33930	24000	35670	25420	27840
Com_458_pos	mesaconic acid	Fatty Acyls	11.71	C5H6O4	130.099	"498-24-8"	C/C(=C\C(=O)O)/C(=O)O	643798	17130	13080	13350	12.733	13040	11800	9554	13230	11470	11770	9845	12060	12530	12970	15290	11200	13780	11760	9616	11650	10740	6817
Com_459_pos	Mag (18:1)	Glycerolipids	15.23	C21H40O4	356.2	_	_	_	16310	12290	5975	36.9092	25500	25430	11080	34990	21020	18370	4385	14670	7710	15470	12260	8790	6410	9249	6245	4947	7763	2788
Com_460_pos	L-beta-Imidazolelactic acid	Carbohydrates And Its Derivatives	0.83	C6H8N2O3	156.139	"14403-45-3"	_	_	429600	506700	584700	12.4891	804800	407100	748300	680900	617100	621300	800200	941300	723700	843800	623500	551800	261900	246000	215600	211800	230500	249200
Com_461_pos	D-Ala-D-Ala	Amino Acid And Its Derivatives	0.95	C6H12N2O3	160.171	"923-16-0"	C[C@H](C(=O)N[C@H](C)C(=O)O)N	5460362	8968	3967	3093	48.4442	5909	7021	4154	6533	8287	5000	4798	3607	5504	6021	2841	2219	5138	4060	3273	2294	3249	2263
Com_462_pos	D-Galactosamine	Carbohydrates And Its Derivatives	0.71	C6H14ClNO5	215.632	"1772-03-8"	_	_	80920	72550	110100	18.32	69080	78140	90360	115200	83200	73780	147400	116200	76620	134900	92020	90640	80570	78840	68170	92340	85050	53670
Com_463_pos	Carnosine	Organic Acid And Its Derivatives	0.76	C9H14N4O3	226.232	"305-84-0"	C1=C(NC=N1)C[C@@H](C(=O)O)NC(=O)CCN	439224	8395000	9223000	10380000	8.7229	12020000	4102000	15150000	11860000	8165000	10090000	21230000	24420000	19300000	20370000	12580000	10800000	2897000	589100	2273000	1935000	3133000	2640000
Com_464_pos	Neopterin	Organoheterocyclic compounds	10.38	C9H11N5O4	253.215	_	C1=C(N=C2C(=N1)NC(=NC2=O)N)C(C(CO)O)O	4455	4210	2000	2942	29.6819	5901	4087	4945	14230	2697	1271	1561	2880	1065	897	1284	988	1788	4207	969	4400	4795	4240
Com_465_pos	N-Acetyl-L-glutamic acid	Amino Acid And Its Derivatives	0.71	C7H11NO5	189.166	"1188-37-0"	CC(=O)NC(CCC(=O)O)C(=O)O	185	1974000	1943000	2481000	11.5646	1149000	756000	958800	1324000	2016000	810000	1080000	2788000	1072000	689600	3902000	2655000	5816000	3700000	3832000	3033000	3031000	2314000
Com_466_pos	N4-Acetylcytidine	Nucleotide And Its Derivates	4.38	C11H15N3O6	285.253	"3768-18-1"	CC(=O)NC1=NC(=O)N(C=C1)[C@H]2[C@@H]([C@@H]([C@H](O2)CO)O)O	107461	3171	4683	7817	37.0404	1043	1445	961	2178	2345	1605	6473	3472	4988	5077	13390	4879	8018	35800	17030	7035	9748	8771
Com_467_pos	Metanephrine	Phenols And Its Derivatives	15.12	C10H15NO3	197.231	"5001-33-2"	CNCC(C1=CC(=C(C=C1)O)OC)O	21100	370700	315600	322800	7.2702	443800	336800	355400	230200	268200	330200	230800	421000	312300	514600	311600	365700	259600	323800	227900	290300	318400	198500
Com_468_pos	Ethambutol	Amines	0.81	C10H24N2O2	204.31	"74-55-5"	CC[C@@H](CO)NCCN[C@@H](CC)CO	14052	13210	5378	4991	48.177	11940	6412	3168	6569	12260	11730	8874	7009	3781	3461	11891	6508	5905	5021	8308	6781	5517	4482
Com_469_pos	Melamine	Others	0.9	C3H6N6	126.12	"108-78-1"	_	_	58060	55650	39670	15.9616	72350	73210	90220	66590	46400	71010	98580	78970	77830	103400	25070	10500	67700	49253	58170	84470	46550	13500
Com_470_pos	4-Methyl-2-pentanone	Ketones	1.2	C6H12O	100.16	"108-10-1"	CC(C)CC(=O)C	7909	2959000	2946000	3327000	5.7394	3448000	3046000	3364000	3571000	5013000	3556000	3518000	3262000	3083000	2366000	3450000	3641000	2763000	2167000	2733000	3196000	3294000	2790000
Com_471_pos	1,4-Naphthoquinone	Others	1.082	C10H6O2	158.153	"130-15-4"	_	_	129900	115100	92870	13.5128	98160	129600	91330	101500	80510	90680	117300	102100	107100	132200	145000	119200	138400	91640	138400	104300	116400	137900
Com_472_pos	S-Lactoyglutathione	Amino Acid And Its Derivatives	2.65	C13H21N3O8S	379.386	"25138-66-3"	_	_	324900	291800	358400	8.3651	666200	503700	4151000	558500	1700000	896800	310800	340300	818000	498300	209700	134925	465100	103800	240200	691500	425200	10440
Com_473_pos	Nebularine	Nucleotide And Its Derivates	9.81	C10H12N4O4	252.227	"550-33-4"	C1=C2C(=NC=N1)N(C=N2)C3C(C(C(O3)CO)O)O	68368	38650	39790	19230	28.9798	32270	32250	33380	25000	27560	26530	24020	30830	25240	22970	15140	25990	20800	23600	23990	20190	27000	17690
Com_474_pos	Isophorone	Ketones	0.71	C9H14O	138.207	"78-59-1"	CC1=CC(=O)CC(C1)(C)C	6544	19340	10370	18850	25.4399	25150	15220	10410	22790	12140	17350	37280	35410	29860	27880	16050	15290	19320	15890	11310	20560	27050	19470
Com_475_pos	1,4-Diaminobutane	Polyamine	0.699	C4H12N2	88.15	"110-60-1"	C(CCN)CN	1045	204500	94480	110000	35.6647	71750	50840	150600	117300	50360	74150	68270	107300	59390	84550	131600	158300	92230	76390	77450	73140	57410	50270
Com_476_pos	L-Kynurenine	Amino Acid And Its Derivatives	3.821	C10H12N2O3	208.21	"2922-83-0"	C1=CC=C(C(=C1)C(=O)C[C@@H](C(=O)O)N)N	161166	260300	244800	249800	2.5669	209800	669000	82020	252400	64830	474700	250500	245900	167700	833300	163200	505400	58960	191400	130700	65630	82940	23340
Com_477_pos	Phenylacetylglycine	Amino Acid And Its Derivatives	6.322	C10H11NO3	193.2	"500-98-1"	C1=CC=C(C=C1)CC(=O)NCC(=O)O	68144	146500	143700	138400	2.3511	48220	37360	21330	14980	83600	14120	169100	57930	267700	35120	99670	79820	25340	2088000	108500	19470	19250	46540
Com_478_pos	3-Ureidopropionate	Organic Acid And Its Derivatives	1.07	C4H8N2O3	132.12	"462-88-4"	C(CNC(=O)N)C(=O)O	111	565600	493200	584300	7.1729	526100	402300	532700	590200	507700	642900	652900	578800	564300	560100	609200	533700	646900	471500	626500	558700	577900	421900
Com_479_pos	LysoPC 18:0	Phospholipid	13.8	C26H54NO7P	523.36	_	_	_	38830000	39020000	36880000	2.5289	63850000	58380000	79090000	52130000	54940000	26750000	4580000	12090000	18740000	42640000	18960000	8403000	42150000	58230000	26430000	37580000	31260000	16730000
Com_480_pos	D-Glucosamine	Amino Acid And Its Derivatives	0.72	C6H13NO5	179.172	"3416-24-8"	C([C@@H]1[C@H]([C@@H]([C@H](C(O1)O)N)O)O)O	439213	13090	21930	8104	39.7718	23560	17350	15740	19180	27980	29540	16160	15540	14870	5469	10460	9461	4284	10680	9915	9641	8849	11100
Com_481_pos	O-Acetyl-L-carnitine	Carnitine	1.45	C9H17lNO4	203.236	"3040-38-8"	CC(=O)OC(CC(=O)[O-])C[N+](C)(C)C	7045767	15960000	12990000	16780000	10.681	15240000	15380000	15790000	20110000	18130000	20070000	17810000	13570000	13810000	10780000	15700000	14240000	12900000	8560000	11790000	8891000	10160000	5901000
Com_482_pos	Thymine	Nucleotide And Its Derivates	7.29	C5H6N2O2	126.113	"65-71-4"	CC1=CNC(=O)NC1=O	1135	27930	26090	17830	18.3391	1532	3821	9173	4639	5658	5193	4543	11700	4213	6704	4184	15980	6973	7909	2866	6202	4812	2718
Com_483_pos	Dimethyl phthalate	Organic Acid And Its Derivatives	9.12	C10H10O4	194.18	"131-11-3"	_	_	688100	617700	428300	18.9797	405100	338900	530300	373900	307600	404600	400600	457700	539800	473200	336500	480200	419100	395800	411500	403700	467200	536600
Com_484_pos	Dibutyl phthalate	Organic Acid And Its Derivatives	13.61	C16H22O4	278.34	"84-74-2"	CCCCOC(=O)C1=CC=CC=C1C(=O)OCCCC	3026	1389000	1533000	926900	20.1525	1278000	937300	1035000	1344000	1045000	1060000	1119000	1506000	1161000	1069000	1087000	1662000	1149000	1659000	1037000	1228000	1580000	730600
Com_486_pos	Dl-Tropic acid	Organic Acid And Its Derivatives	4.09	C9H10O3	166.174	"28845-94-5"	_	_	142000	142000	129200	4.3809	121300	123300	68290	134900	154400	221200	173900	128300	136300	87040	155800	150300	127800	141400	136500	115200	116800	74420
Com_487_pos	D-Myo-inositol 4-monophosohate	Alcohols and polyols	0.92	C6H13O9P	260.136	"46495-39-0"	_	_	848800	672200	801100	9.637	877600	682900	797600	716400	513100	605800	1009000	980800	502200	1209000	649200	689700	737200	443000	788300	646600	820100	227500
Com_488_pos	Pantothenic acid	Vitamins	4.57	C9H17NO5	219.235	"79-83-4"	CC(C)(CO)C(C(=O)NCCC(=O)O)O	6613	617100	602800	563100	3.8436	207200	221900	319300	161200	214600	351100	877800	763000	861500	816800	2015000	686800	583400	482200	838200	722100	861000	530200
Com_489_pos	Ergosta-5,7,9(11),22-Tetraen-3-beta-Ol	Hormones	11.13	C28H42O	394.632	"516-85-8"	_	_	20770	18150	15190	12.6378	17520	14830	15140	20400	9578	11820	21250	14350	14770	9334	16640	10410	32270	45930	22420	9031	14050	32040
Com_490_pos	Ergothioneine	Organic Acid And Its Derivatives	1.03	C9H15N3O2S	229.299	"497-30-3"	C[N+](C)(C)[C@@H](CC1=CNC(=S)N1)C(=O)[O-]	5351619	442000	531400	355400	16.2225	168500	23480	347800	279700	85770	226500	584600	427780	480900	954600	330600	560400	464200	599400	540500	578800	659600	221000
Com_491_pos	6-Hydroxymelatonin	Phenolamides	18.45	C13H16N2O3	248.278	"2208-41-5"	CC(=O)NCCC1=CNC2=CC(=C(C=C21)OC)O	1864	38070	60620	48990	18.7043	41260	46480	68370	40380	33900	53430	43960	40080	33910	40770	47130	44260	56030	56600	49030	46260	46260	46760
Com_492_pos	Dl-3-Hydroxynorvaline	Amino Acid And Its Derivatives	0.85	C5H11NO3	133.146	"2280-42-4"	_	_	858500	827300	854100	1.6286	852200	616900	702400	1186000	1105000	1164000	841500	880300	719200	792000	1086000	1075000	540700	541700	990600	673800	590900	574800
Com_493_pos	Punicic Acid	Fatty Acyls	12.7	C18H30O2	278.43	"544-72-9"	CCCC/C=C/C=C\C=C\CCCCCCCC(=O)O	12309425	361100	342600	349500	2.1743	363400	482500	193300	483900	337200	264900	341300	281200	159900	236600	250300	704500	106400	63300	192600	177600	254500	585800
Com_494_pos	Dl-3-Hydroxy-kynurenine	Ketones	9.78	C10H12N2O4	224.213	"484-78-6"	_	_	41230	48130	38920	9.1499	42420	38940	47420	36370	35800	40530	39600	38250	41120	32270	35210	40630	38910	42400	34410	40180	39570	38440
Com_495_pos	Thioguanine	Purines and purine derivatives	18.3	C5H5N5S	167.192	"154-42-7"	C1=NC2=C(N1)C(=S)N=C(N2)N	2723601	52820	61090	65340	8.7002	52460	59810	67280	59610	64980	66760	54920	63200	57250	60090	61710	69980	60480	45820	64610	64180	68080	66660
Com_496_pos	L-Carnitine	Carnitine	0.87	C7H15NO3	161.2	"541-15-1"	C[N+](C)(C)C[C@H](CC(=O)[O-])O	2724480	42130000	56560000	40690000	15.4239	36000000	26610000	29160000	43620000	41830000	60800000	45590000	43440000	50670000	42520000	32910000	38600000	38820000	27290000	41570000	34690000	35890000	24840000
Com_497_pos	Inosine	Nucleotide And Its Derivates	2.826	C10H12N4O5	268.23	"58-63-9"	C1=NC(=O)C2=C(N1)N(C=N2)[C@H]3[C@@H]([C@@H]([C@H](O3)CO)O)O	6021	2254000	1857000	2068000	7.8742	1376000	1666000	1624000	2026000	1172000	2297000	2424000	2642000	2328000	3445000	5507000	4401000	705200	515900	1141000	1073000	896000	2281000
Com_498_pos	Hydrocortisone	Hormones	8.433	C21H30O5	362.46	"50-23-7"	C[C@]12CCC(=O)C=C1CC[C@@H]3[C@@H]2[C@H](C[C@]4([C@H]3CC[C@@]4(C(=O)CO)O)C)O	5754	5728	5244	3624	18.4925	3047	5074	4562	3828	3799	4834	5483	2628	4124	4911	4952	4513	5789	5247	3396	3656	5756	3751
Com_499_pos	Progesterone	Hormones	12.331	C21H30O2	314.46	"57-83-0"	CC(=O)[C@H]1CC[C@@H]2[C@@]1(CC[C@H]3[C@H]2CCC4=CC(=O)CC[C@]34C)C	5994	11810	11680	11940	0.8988	8030	9722	15800	16330	16610	6807	5205	7058	5212	4403	6033	7618	37240	4678	5379	43670	21360	25070
Com_500_pos	Nicotinic Acid	Vitamins	1.478	C6H5NO2	123.11	"59-67-6"	C1=CC(=CN=C1)C(=O)O	938	765200	762800	773600	0.6035	277400	227900	259300	289600	247800	335300	320000	289000	230900	272500	13770000	357400	152800	149900	216200	156000	176700	161700
Com_501_pos	Nicotinamide	Vitamins	1.539	C6H6N2O	122.12	"98-92-0"	C1=CC(=CN=C1)C(=O)N	936	49520000	50060000	45730000	3.9775	51770000	41520000	49510000	53670000	49430000	52020000	57510000	58030000	39390000	50350000	19490000	54700000	32670000	28480000	45360000	31330000	35330000	33390000
Com_502_pos	Trimethyllysine	Amino Acid And Its Derivatives	1.03	C9H21N2O2	189.275	"66989-56-8"	C[N+](C)(C)CCCC[C@@H](C(=O)[O-])N	440120	181300	238400	226600	11.4244	402500	485400	153800	370900	857400	175200	129100	200200	80610	37160	481200	215500	218000	149600	101900	134600	126300	86360
Com_503_pos	Testosterone	Hormones	0.72	C19H28O2	288.424	"58-22-0"	C[C@]12CC[C@H]3[C@H]([C@@H]1CC[C@@H]2O)CCC4=CC(=O)CC[C@]34C	6013	75190	69710	66460	5.1134	72940	40000	40310	104300	70840	71380	215300	133300	94850	87230	33730	52400	71650	29260	74450	68500	54840	10990
Com_504_pos	Tetrahydrocorticosterone	Hormones	10.33	C21H34O4	350.492	"68-42-8"	C[C@]12CC[C@H](C[C@H]1CCC3[C@@H]2[C@H](C[C@]4([C@H]3CC[C@@H]4C(=O)CO)C)O)O	9863245	7389	6126	7913	10.5009	15590	14600	13500	42050	5736	3169	1456	6996	1465	6400	3435	2491	1289	4584	811	977	5663	11600
Com_505_pos	Styrene	Benzene and substituted derivatives	10.53	C8H8	104.149	"100-42-5"	C=CC1=CC=CC=C1	7501	192300	175000	157600	8.0965	151600	164700	176200	205600	163600	174300	187400	245400	163400	188900	182300	272700	177400	169000	151200	156200	191900	156500
Com_506_pos	1-Methylhistidine	Amino Acid And Its Derivatives	0.84	C7H11N3O2	169.18	"332-80-9"	CN1C=C(N=C1)C[C@@H](C(=O)O)N	92105	559200	407300	1040000	40.3211	291200	272300	267300	516300	516800	653900	697400	1710000	1530000	1073000	2223000	1849000	638200	1767000	1766000	532400	815000	806200
Com_507_pos	Furfural	Aldehydes	0.87	C5H4O2	96.08	"98-01-1"	C1=COC(=C1)C=O	7362	34500	47960	41010	13.3539	45030	40780	38880	43200	37460	32690	47710	31160	44460	34190	31670	36720	34320	33520	33510	37200	42640	35530
Com_508_pos	Vidarabine	Nucleotide And Its Derivates	2.56	C10H13N5O4	267.24	"5536-17-4"	C1=NC2=C(C(=N1)N)N=CN2[C@H]3[C@H]([C@@H]([C@H](O3)CO)O)O	21704	278500	264100	328000	9.4306	52600	61370	44270	32570	68040	41750	52080	42890	90170	92850	437400	50370	506300	1265000	852600	933300	886900	217500
Com_509_pos	Isonicotinic acid	Pyridine And Its Derivatives	1.49	C6H5NO2	123.11	"55-22-1"	OC(=O)C1=CC=NC=C1	5922	9537000	10110000	8573000	6.7421	8391000	6635000	8112000	8294000	8840000	8197000	8644000	9989000	5864000	8297000	50870000	9697000	4996000	4525000	7461000	4846000	5877000	5826000
Com_510_pos	2-Furoylglycine	Amino Acid And Its Derivatives	0.79	C7H7NO4	169.13	"5657-19-2"	C1=COC(=C1)C(=O)NCC(=O)O	21863	418100	369800	607500	22.0542	195200	118900	199800	164900	233100	212100	178000	351400	201400	136400	399600	241500	2216000	706300	1613000	1823000	2396000	1883000
Com_511_pos	2-Picolinic Acid	Organoheterocyclic compounds	1.48	C6H5NO2	123.11	"98-98-6"	C1=CC=NC(=C1)C(=O)O	1018	864000	701300	762400	8.6486	285700	222600	292000	329400	270800	350600	342700	332800	226300	311400	14290000	351800	156600	127000	240300	151300	172300	178300
Com_512_pos	Phthalic Acid	Benzoic Acid And Its Derivatives	4.07	C8H6O4	166.13	"88-99-3"	C1=CC=C(C(=C1)C(=O)O)C(=O)O	1017	266600	260400	238300	4.7613	236700	253200	128500	274700	281300	447400	349900	226100	242800	178900	322400	272000	255500	271000	270700	250900	249900	166500
Com_513_pos	Methyl Benzoate	Benzoic Acid And Its Derivatives	8.39	C8H8O2	136.15	"93-58-3"	COC(=O)C1=CC=CC=C1	7150	169800	168600	173700	1.2754	155000	147000	169500	178100	159300	163900	173300	183700	151600	169100	151200	166800	154300	157800	142100	145700	167700	147400
Com_514_pos	Benzoic Acid	Benzoic Acid And Its Derivatives	7.42	C7H6O2	122.12	"65-85-0"	C1=CC=C(C=C1)C(=O)O	243	472200	328800	431200	14.6823	460500	541900	470800	472900	528000	417600	546800	512200	502300	520700	552500	582800	326300	556700	501200	481400	493600	425600
Com_515_pos	Allo-Threonine	Amino Acid And Its Derivatives	0.87	C4H9NO3	119.12	"28954-12-3"	C[C@@H]([C@@H](C(=O)O)N)O	99289	1863000	2058000	1514000	12.4214	1100000	843600	1112000	958300	748300	1365000	1773000	2092000	2124000	1406000	2428000	2086000	1955000	1323000	2121000	2961000	2630000	1644000
Com_516_pos	Allo-Isoleucine	Amino Acid And Its Derivatives	2.28	C6H13NO2	131.17	"1509-34-8"	CC[C@@H](C)[C@@H](C(=O)O)N	99288	7574000	7293000	7057000	2.8918	6330000	5484000	3225000	5833000	5070000	12630000	9624000	7539000	8315000	6226000	6916000	10100000	7167000	6768000	8356000	7509000	8174000	4497000
Com_517_pos	Asp-glu	Amino Acid And Its Derivatives	0.96	C9H14N2O7	262.217	"6157-06-8"	NC(CC(O)=O)C(=O)NC(CCC(O)=O)C([O-])=O	4130574	34410	62000	36270	28.4683	33700	25860	46230	48790	41160	56910	73860	79050	60360	35080	98370	88720	47400	41060	41030	39000	36010	19290
Com_518_pos	Asp-Phe methyl ester	Organic Acid And Its Derivatives	5.36	C14H18N2O5	294.303	"22839-47-0"	_	_	87220	77470	75880	6.2516	42570	69890	37390	78410	122700	128700	52180	46450	45480	24070	302600	124700	58210	71910	63040	60280	64930	37480
Com_519_pos	All-Trans-13,14-Dihydroretinol	Vitamins	10.11	C20H32O	288.467	"115797-14-3"	CC1=C(C(CCC1)(C)C)/C=C/C(=C/C=C/C(C)CCO)/C	446798	74470	78880	74060	2.8785	105500	41730	73500	71990	89800	42070	35870	43710	49840	23530	30120	32630	40280	45250	45090	50230	50110	51480
Com_520_pos	Allopurinol	Nucleotide And Its Derivates	2.69	C5H4N4O	136.111	"315-30-0"	C1=C2C(=NC=NC2=O)NN1	2094	4715000	4361000	4728000	3.6951	3316000	3815000	3671000	4825000	2889000	6018000	5510000	6689000	5303000	8814000	13640000	9393000	1808000	1217000	2859000	2200000	1947000	5892000
Com_521_pos	aminoimidazole carboxamide ribonucleotide	Nucleotide And Its Derivates	16.98	C9H15N4O8P	338.211	"68984-62-3"	C1=NC(=C(N1[C@H]2[C@@H]([C@@H]([C@H](O2)COP(=O)(O)O)O)O)N)C(=O)N	65110	865000	823600	699300	8.8461	661700	906200	804400	707700	716500	723900	756400	674000	697900	769700	684600	564900	700300	809000	810100	772200	700400	696400
Com_522_pos	PC(16:0/16:0)	Phospholipid	18.3	C40H80NO8P	734.051	"63-89-8"	CCCCCCCCCCCCCCCC(=O)OC[C@H](COP(=O)([O-])OCC[N+](C)(C)C)OC(=O)CCCCCCCCCCCCCCC	452110	28650	29580	31200	3.5346	29450	30220	28340	32990	27710	29940	32100	32870	25460	29830	25960	32540	29280	30330	27390	33550	29800	33760
Com_523_pos	2-Methylsuccinic Acid	Organic Acid And Its Derivatives	0.94	C5H8O4	132.115	"498-21-5"	CC(CC(=O)O)C(=O)O	10349	17170000	17270000	17410000	0.5695	18300000	14800000	16090000	18150000	17970000	18180000	20870000	19990000	17850000	17280000	15680000	18070000	18710000	14960000	19760000	15770000	15740000	14170000
Com_524_pos	Noradrenaline	Hormones	6.36	C8H11NO3	169.178	"51-41-2"	C1=CC(=C(C=C1[C@H](CN)O)O)O	439260	47280	53570	48870	5.3509	50720	45780	47270	42750	46230	55470	67640	50950	49930	45160	53140	51380	55480	47800	47800	50380	45760	48150
Com_525_pos	N-carbamoyl-L-aspartate	Amino Acid And Its Derivatives	0.9	C5H8N2O5	176.127	"13184-27-5"	C([C@@H](C(=O)O)NC(=O)N)C(=O)O	93072	12650	12030	17740	18.0915	14840	12450	13080	8408	14630	16630	18740	26390	13520	23840	30770	34170	8442	14990	32990	12520	8914	8740
Com_526_pos	L-serine	Amino Acid And Its Derivatives	0.846	C3H7NO3	105.093	"56-45-1"	C([C@@H](C(=O)O)N)O	5951	1025000	1017000	965500	2.63	1128000	723800	1581000	1326000	1724000	839600	1165000	1143000	1048000	511500	927600	1073000	519800	321900	408000	595700	465400	524700
Com_527_pos	Hypoxanthine	Nucleotide And Its Derivates	1.509	C5H4N4O	136.11	"68-94-0"	C1=NC2=C(N1)C(=O)N=CN2	790	31540000	36340000	37610000	7.4339	39280000	29500000	39770000	37720000	33670000	30000000	36940000	41470000	50100000	40940000	37040000	43030000	26620000	24300000	48080000	35890000	34370000	34270000
Com_528_pos	L-Glutamate	Amino Acid And Its Derivatives	0.886	C5H9NO4	147.129	"56-86-0"	C(CC(=O)O)[C@@H](C(=O)O)N	33032	20150000	20570000	20420000	0.8527	16900000	20050000	21460000	21100000	17200000	30410000	25420000	31830000	32030000	17660000	28800000	19580000	10380000	4098000	14360000	14390000	16280000	7185000
Com_529_pos	D-2-Aminobutyric Acid	Organic Acid And Its Derivatives	0.947	C4H9NO2	103.12	"2623-91-8"	CC[C@H](C(=O)O)N	439691	246300	263000	204000	10.4434	354300	291200	180900	254600	230000	280500	275100	187500	149100	137100	386000	286300	115200	227400	152500	154000	140200	153800
Com_530_pos	DL-Norvaline	Amino Acid And Its Derivatives	1.068	C5H11NO2	117.15	"760-78-1"	CCC[C@H](C(=O)O)N	439575	7353000	6618000	7609000	5.8392	7322000	6169000	4259000	5969000	5748000	10030000	8576000	9994000	6979000	5991000	7346000	9285000	8311000	6268000	8910000	9347000	8597000	4764000
Com_531_pos	Methionine	Amino Acid And Its Derivatives	1.46	C5H11NO2S	149.211	"59-51-8"	CSCC[C@@H](C(=O)O)N	6137	1244000	1572000	1304000	10.3834	1044000	928800	556000	767400	470200	1411000	2126000	2011000	1538000	903000	2048000	2299000	1357000	1188000	1669000	1725000	1858000	1263000
Com_532_pos	3-Aminoisobutyric acid	Amino Acid And Its Derivatives	0.931	C4H9NO2	103.12	"144-90-1"	CC(CN)C(=O)O	64956	39160	43370	29810	15.1332	27240	43390	33180	29770	51130	54030	34990	28800	40180	53200	63110	48630	19440	51450	26600	38010	22930	18300
Com_533_pos	Anserine	Organic Acid And Its Derivatives	0.771	C10H16N4O3	240.26	"584-85-0"	CN1C=NC=C1C[C@@H](C(=O)O)NC(=O)CCN	112072	3224000	2800000	7471000	46.8864	1597000	689800	2123000	1415000	1880000	1463000	2425000	4649000	1913000	1939000	3534000	2085000	21570000	9021000	20280000	19890000	34600000	19830000
Com_534_pos	H-Abu-OH	Amino Acid And Its Derivatives	0.947	C4H9NO2	103.12	"1492-24-6"	_	_	290800	306600	278900	3.8842	303000	355100	206200	339300	274600	318300	309900	233500	236800	181700	544200	345800	145400	308900	243300	168800	166000	178800
Com_535_pos	Kinetin	Organoheterocyclic compounds	8.58	C10H9N5O	215.08	"525-79-1"	C1=COC(=C1)CNC2=NC=NC3=C2NC=N3	3830	7086	7656	6076	9.4147	5426	5690	6177	7775	6136	6933	4013	6948	6551	4699	6136	5782	7182	7264	6708	5297	7125	4726
Com_536_pos	LysoPC 20:2	Phospholipid	13.26	C28H54NO7P	547.36	_	_	_	175100	153700	175800	6.0981	141700	136300	138100	325000	146300	281100	103300	130800	150600	312900	266900	154500	140300	128800	128600	193200	172900	64410
Com_537_pos	1-Aminocyclopropane carboxylic acid	Amino Acid And Its Derivatives	0.89	C4H7NO2	101.048	"22059-21-8"	_	_	1289000	1214000	1007000	10.1928	1075000	967200	1120000	1176000	1234000	1351000	1345000	1398000	1571000	794600	1425000	1242000	886900	653600	939500	1324000	1249000	820100
Com_538_pos	Levodopa	Amino Acid And Its Derivatives	1.019	C9H11NO4	197.19	"59-92-7"	C1=CC(=C(C=C1C[C@@H](C(=O)O)N)O)O	6047	209600	246500	296400	14.18	398900	336000	311400	323600	358900	335100	313000	277700	298300	229000	364000	412100	282100	443900	296100	350500	246800	327000
Com_539_pos	Betaine	Organic Acid And Its Derivatives	0.907	C5H11NO2	117.15	"107-43-7"	C[N+](C)(C)CC(=O)[O-]	247	12630000	18630000	12450000	19.7103	20600000	17030000	28150000	24700000	18520000	12390000	12700000	11530000	9591000	7833000	7443000	11290000	5881000	7228000	5044000	9680000	8475000	6460000
Com_540_pos	Choline Hydroxide	Cholines	0.828	C5H15NO2	121.18	"123-41-1"	C[N+](C)(C)CCO	305	8858000	9557000	8184000	6.3223	5762000	8021000	3808000	7864000	6911000	9358000	9807000	6002000	9645000	6376000	18890000	12920000	3505000	12030000	5160000	4903000	3926000	8394000
Com_541_pos	trimethylamine N-oxide	Polyamine	0.872	C3H9NO	75.11	"1184-78-7"	C[N+](C)(C)[O-]	1145	214400	247100	276000	10.2362	84240	119100	66990	57030	77700	33800	292700	50180	114100	154400	261500	219200	214700	1906000	852600	601300	722300	501900
Com_542_pos	S-Adenosyl-L-methionine	Amino Acid And Its Derivatives	0.8	C15H22N6O5S	398.44	"29908-03-0"	C[S+](CC[C@H](C(=O)O)N)C[C@@H]1[C@H]([C@H]([C@@H](O1)N2C=NC3=C2N=CN=C3N)O)O	16757548	97320	33610	70320	38.9217	72890	47000	55320	70280	47040	70330	72830	82570	64380	65810	67090	64500	75030	35510	50370	135300	141000	88150
Com_543_pos	Pipecolic acid	Organic Acid And Its Derivatives	1.042	C6H11NO2	129.16	"535-75-1"	C1CCNC(C1)C(=O)O	849	63720000	64640000	64320000	0.5937	66380000	55270000	66660000	79500000	106300000	65970000	67830000	58280000	61050000	32490000	66660000	61000000	39130000	33450000	41600000	61070000	56170000	47750000
Com_544_pos	Azelaic acid	Fatty Acyls	7.433	C9H16O4	188.22	"123-99-9"	C(CCCC(=O)O)CCCC(=O)O	2266	28280	25170	23640	7.5128	21670	14880	18170	20390	19190	18800	23680	19490	23750	20480	120900	23130	15290	12920	13770	15650	13880	18230
Com_545_pos	gamma-Glutamylglutamic acid	Amino Acid And Its Derivatives	1.05	C10H16N2O7	276.243	"1116-22-9"	C(CC(=O)N[C@@H](CCC(=O)O)C(=O)O)[C@@H](C(=O)O)N	92865	86020	78500	75320	5.6118	59910	54510	15730	63900	102200	48050	61870	91180	84030	79620	605600	86190	18910	14450	27380	50410	36430	30810
Com_546_pos	beta-Nicotinamide adenine dinucleotide phosphate	Nucleotide And Its Derivates	1.03	C21H29N7O17P3	744.41	"53-59-8"	C1=CC(=C[N+](=C1)[C@H]2[C@@H]([C@@H]([C@H](O2)COP(=O)(O)OP(=O)(O)OC[C@@H]3[C@H]([C@H]([C@@H](O3)N4C=NC5=C4N=CN=C5N)OP(=O)(O)O)O)O)O)C(=O)N	5886	25880	31850	14830	29.1516	7445	3606	5542	19030	9363	8047	71550	14250	179900	21200	23120	10410	81540	25920	69600	53210	36020	2270
Com_547_pos	L-Pipecolate	Amino Acid And Its Derivatives	1.049	C6H11NO2	129.16	"3105-95-1"	C1CCN[C@@H](C1)C(=O)O	439227	3424000	3302000	3719000	5.0279	3404000	2992000	3508000	4233000	6263000	3774000	3539000	2950000	3370000	1740000	3699000	3287000	2094000	1728000	2142000	3397000	3451000	2629000
Com_548_pos	gamma-Nonanolactone	Esters	4.1	C9H16O2	156.222	"104-61-0"	_	_	209200	211900	184200	6.1806	190000	217700	108600	208500	236200	336400	303500	205800	195700	168500	250000	246200	192900	201500	212700	176000	187700	117700
Com_549_pos	Uridine diphosphate-N-acetylglucosamine	Nucleotide And Its Derivates	0.99	C17H27N3O17P2	607.354	"528-04-1"	CC(=O)N[C@@H]1[C@H]([C@@H]([C@H](O[C@@H]1OP(=O)(O)OP(=O)(O)OC[C@@H]2[C@H]([C@H]([C@@H](O2)N3C=CC(=O)NC3=O)O)O)CO)O)O	9547196	52030	43840	43830	8.296	32080	47530	77340	113700	96050	63690	58280	70490	41680	33160	12310	56930	38880	61650	33490	37720	26620	13090
Com_550_pos	Choline Chloride	Cholines	0.83	C5H14ClNO	139.62	"67-48-1"	C[N+](C)(C)CCO	305	5491000	6257000	5745000	5.4635	3888000	5191000	2511000	5096000	4666000	6841000	6556000	3796000	6462000	4497000	12100000	8756000	2551000	9165000	2924000	3401000	2868000	5531000
Com_551_pos	1-Methylguanine	Nucleotide And Its Derivates	4.03	C6H7N5O	165.153	"938-85-2"	CN1C(=O)C2=C(N=CN2)N=C1N	70315	9439	9699	11700	9.827	6520	6353	7390	6689	4990	9915	15700	7178	10020	11200	10970	12110	3663	18680	8963	5403	7176	4806
Com_552_pos	1-Palmitoyl-Sn-Glycero-3-Phosphocholine	Phospholipid	12.52	C24H50NO7P	495.63	"17364-16-8"	CCCCCCCCCCCCCCCC(=O)OC[C@H](COP(=O)([O-])OCC[N+](C)(C)C)O	460602	41080000	40780000	40540000	0.5414	43830000	28320000	28390000	44000000	25660000	19650000	28340000	41620000	38520000	56220000	34100000	34980000	53650000	69400000	47860000	51400000	50490000	20690000
Com_553_pos	1-Stearoyl-Sn-Glycerol-3-Phosphocholine	Phospholipid	13.78	C26H54NO7P	523.683	"19420-57-6"	_	_	28900000	28530000	27520000	2.0597	47010000	46080000	59710000	39900000	44150000	19560000	3507000	8906000	14190000	31490000	14250000	5980000	31690000	42070000	20560000	27330000	23240000	12750000
Com_554_pos	2-(3,4-dimethoxyphenyl)ethanamine	Benzene and substituted derivatives	1.81	C10H15NO2	181.232	"120-20-7"	_	_	1765000	1944000	1830000	4.007	1331000	1194000	1546000	2166000	1471000	1852000	2687000	2713000	2343000	1295000	2610000	2326000	2038000	692200	2480000	1321000	1820000	1185000
Com_555_pos	2-(Dimethylamino)Guanosine	Nucleotide And Its Derivates	4.57	C12H17N5O5	311.294	"2140-67-2"	_	_	26550	16500	16860	23.3104	14250	16340	12090	14650	12800	20340	47300	23560	32230	21410	27970	32510	9194	3360	4233	9386	5541	6360
Com_556_pos	1-Methylguanosine	Nucleotide And Its Derivates	4.04	C11H15N5O5	297.267	"2140-65-0"	CN1C(=O)C2=C(N=C1N)N(C=N2)[C@H]3[C@@H]([C@@H]([C@H](O3)CO)O)O	96373	18190	15620	17830	6.6007	8584	11600	10270	10750	6898	26140	40780	15830	28240	19660	28690	28710	13880	42780	21840	16220	14050	11570
Com_557_pos	1-Methylnicotinamide	Pyridine And Its Derivatives	2.68	C7H9N2O+	137.159	"3106-60-3"	C[N+]1=CC=CC(=C1)C(=O)N	457	1188000	1201000	1326000	5.0242	786500	959900	859600	1364000	720600	1595000	1476000	1640000	1474000	2198000	3320000	2490000	466600	315500	639200	542100	454600	1383000
Com_558_pos	1-Oleoyl-Sn-Glycero-3-Phosphocholine	Phospholipid	12.82	C26H52NO7P	521.667	"19420-56-5"	CCCCCCCC/C=C\CCCCCCCC(=O)OC[C@H](COP(=O)([O-])OCC[N+](C)(C)C)O	16081932	6518000	6818000	6089000	4.6203	6681000	4196000	8682000	7457000	5827000	4472000	3316000	6247000	5067000	9791000	26000000	5255000	3540000	3037000	3520000	5351000	4857000	2777000
Com_559_pos	L-Hydroxylysine	Amino Acid And Its Derivatives	0.9	C6H14N2O3	163.195	"1190-94-9"	_	_	32870	25060	28920	11.0138	23850	16870	27330	43180	51210	30390	32530	42060	26540	19500	33430	38150	37070	32910	23450	28160	36540	3787
Com_560_pos	Dl-Dihydrosphingosine	Alcohols and polyols	10.41	C18H39NO2	301.508	"3102-56-5"	_	_	838800	924300	903600	4.0972	808700	813900	870100	843500	832600	851200	862000	859900	849500	891600	912300	887800	875300	907000	904800	922000	916500	871900
Com_561_pos	DL-Leucine	Amino Acid And Its Derivatives	2.3	C6H13NO2	131.173	"328-39-2"	_	_	385800	365400	360400	2.965	353900	285600	185200	304300	263800	655300	512100	407000	430900	299600	347900	508600	337400	344700	415100	397900	451100	232500
Com_562_pos	Dl-Indole-3-lactic acid	Organic Acid And Its Derivatives	4.87	C11H11NO3	205.21	"832-97-3"	_	_	6289000	6261000	5948000	2.5069	4169000	3380000	3709000	5058000	4214000	8001000	10310000	6436000	8140000	1579000	6953000	8390000	8258000	3466000	7379000	6564000	7382000	4387000
Com_563_pos	Dl-Norleucine	Amino Acid And Its Derivatives	0.9	C6H13NO2	131.173	"616-06-8"	_	_	12670000	13800000	11470000	7.5226	16730000	13420000	21440000	21110000	17990000	10220000	10350000	8658000	7494000	7190000	5455000	8814000	6289000	6296000	6052000	8787000	8064000	6261000
Com_564_pos	N-acetyl-glutamate	Amino Acid And Its Derivatives	1.67	C7H11NO5	189.166	_	CC(=O)NC(CCC(=O)O)C(=O)O	185	64520	49380	75890	17.1649	29520	26340	51770	32480	35050	38920	72150	39880	95200	20390	74710	316900	16440	26360	22000	27330	23600	34160
Com_565_pos	N-Acetylglycine	Amino Acid And Its Derivatives	0.9	C4H7NO3	117.103	"543-24-8"	CC(=O)NCC(=O)O	10972	11990000	14360000	12370000	8.0525	17830000	12890000	21800000	20330000	17170000	11650000	10790000	9495000	7601000	7494000	5294000	7676000	6601000	6154000	5741000	7670000	6563000	6023000
Com_566_pos	N-Acetylmannosamine	Amino Acid And Its Derivatives	1.02	C8H15NO6	221.208	"3615-17-6"	CC(=O)N[C@H]1[C@H]([C@@H]([C@H](O[C@H]1O)CO)O)O	11096158	16430	8288	7951	35.9976	10557	5795	19123	13750	12925	13831	15945	16060	13109	8976	13230	21900	23250	7388	16520	11814	12728	9503
Com_567_pos	N-Acetylthreonine	Amino Acid And Its Derivatives	1.74	C6H11NO4	161.156	"17093-74-2"	C[C@@H](O)[C@H](NC(C)=O)C(O)=O	152204	16560	19120	16350	7.2605	17480	17460	10440	19960	26520	43550	26260	32720	30980	8605	33540	32320	20140	19310	28270	22900	29330	29560
Com_568_pos	Feruloyl Putrescine	Phenolamides	15.1	C14H20N2O3	264.32	"501-13-3"	_	_	870400	837200	841700	1.7305	998800	1016000	1063000	718600	685300	868900	707100	1072000	789100	1048000	822400	803500	734600	1000000	633800	708800	713000	389900
Com_569_pos	N-Formylkynurenine	Organic Acid And Its Derivatives	4.2	C11H12N2O4	236.224	"1022-31-7"	C1=CC=C(C(=C1)C(=O)CC(C(=O)O)N)NC=O	910	215100	209200	167100	10.8419	232300	836300	118700	216000	46160	778700	96950	197500	124800	1031000	73070	56490	3782	5934	4941	3330	7420	2841
Com_570_pos	Tryptamine	Indole And Its Derivatives	0.97	C10H12N2	160.22	"61-54-1"	C1=CC=C2C(=C1)C(=CN2)CCN	1150	20710	40330	28320	27.1151	7398	19503	28840	18490	18330	13820	37700	22020	34520	24370	22360	38670	11340	19520	37100	29320	21320	27280
Com_571_pos	Arabitol	Sugar Alcohols	10.51	C5H12O5	152.15	"488-82-4"	C(C(C(C(CO)O)O)O)O	827	13710	9281	12970	16.1603	6221	11920	10040	12480	11030	8052	14230	24080	10500	14520	13860	22490	15120	18010	17390	20960	10800	4884
Com_572_pos	Lysinamide	Amino Acid And Its Derivatives	4.91	C6H15N3O	145.2	"32388-19-5"	_	_	473200	494900	498800	2.3032	361400	245400	314500	389900	358700	667900	856400	492000	680800	133000	578500	675000	693000	291400	675000	542300	673600	348400
Com_573_pos	N-Acetyl-5-Hydroxytryptamine	Indole And Its Derivatives	2.63	C12H14N2O2	218.25	"1210-83-9"	CC(=O)NCCC1=CNC2=C1C=C(C=C2)O	903	41810	46160	80560	30.8542	77630	49680	77880	131800	145500	72600	118500	63080	47750	23450	121800	48910	30750	29460	17260	29850	20720	46620
Com_574_pos	Pyrimidine	Pyrimidines and pyrimidine derivatives	1.51	C4H4N2	80.09	"289-95-2"	C1=CN=CN=C1	9260	9019	13910	6189	32.859	13320	8284	17680	18670	12330	27450	21060	23120	10800	16300	14460	12560	4542	12550	10080	10260	10300	8817
Com_575_pos	Phosphoethanolamine	Organic Acid And Its Derivatives	0.86	C2H8NO4P	141.063	"1071-23-4"	C(COP(=O)(O)O)N	1015	730400	722100	768700	2.7412	587100	745300	436900	1160000	556700	1513000	805400	793600	645700	762600	733100	885000	489100	340800	442200	632900	621900	520300
Com_576_pos	Calcium phosphorylcholine chloride	Cholines	0.87	C5H13NO4P.Ca.Cl	257.666	"4826-71-5"	_	_	5932000	5611000	7730000	14.5151	4986000	5583000	5301000	8994000	6347000	5285000	9470000	4458000	7371000	12300000	8222000	7203000	7278000	6925000	10040000	8530000	8016000	10180000
Com_577_pos	Pyridoxine O-Glucoside	Pyridine And Its Derivatives	0.99	C14H21NO8	331.127	_	_	_	131800	157000	106500	15.6463	116600	64630	89870	74650	87270	126600	124600	176400	117200	107400	185500	139300	33440	177100	119000	144700	57380	63420
Com_578_pos	Cyprodinil	Benzene and substituted derivatives	9.02	C14H15N3	225.289	"121552-61-2"	CC1=NC(=NC(=C1)C2CC2)NC3=CC=CC=C3	86367	436800	410700	395100	4.1533	421100	396300	393400	357700	378100	416700	351200	346000	396500	385000	455200	372600	401900	398600	380900	346300	373600	357100
Com_579_pos	N-Methyl-a-aminoisobutyric acid	Organic Acid And Its Derivatives	1.22	C5H11NO2	117.146	"2566-34-9"	CC(C)(C(=O)[O-])[NH2+]C	75725	3350000	3151000	4160000	12.2795	4509000	3738000	2333000	3379000	3078000	2192000	5068000	5708000	3573000	3029000	4010000	5165000	4824000	3205000	5069000	5066000	4891000	2623000
Com_580_pos	Niflumic Acid	Others	15.12	C13H9F3N2O2	282.218	"4394-00-7"	C1=CC(=CC(=C1)NC2=C(C=CC=N2)C(=O)O)C(F)(F)F	4488	902900	842500	812400	4.4136	971800	1044000	1072000	817500	812800	907700	663100	1093000	836600	1272000	971300	816400	795000	973000	719000	705400	779300	468000
Com_581_pos	Nε-(1-Carboxymethyl)-L-lysine	Amino Acid And Its Derivatives	0.84	C8H16N2O4	204.224	"5746-04-3"	_	_	570000	565800	627000	4.7503	136100	158600	323300	185700	303700	219600	484200	940500	624200	218900	874700	1126000	1067000	600600	1064000	1275000	720500	910700
Com_582_pos	N alpha-Acetyl-L-lysine	Amino Acid And Its Derivatives	1.03	C8H16N2O3	188.224	"1946-82-3"	_	_	66960000	32600000	74730000	31.5092	70470000	47410000	47230000	76370000	70570000	72560000	123600000	98410000	75970000	85260000	56310000	65390000	78490000	53810000	75290000	70960000	84560000	34090000
Com_583_pos	Oxymetazoline	Benzene and substituted derivatives	5.06	C16H24N2O	260.375	"1491-59-4"	CC1=CC(=C(C(=C1CC2=NCCN2)C)O)C(C)(C)C	4636	2047000	2139000	1825000	6.578	1401000	1159000	1544000	1108000	1201000	1422000	1277000	1320000	1458000	1161000	1190000	1277000	1419000	1228000	1203000	1288000	1183000	1225000
Com_584_pos	Nε,Nε,Nε-trimethyllysine	Amino Acid And Its Derivatives	0.76	C9H20N2O2	188.267	"19253-88-4"	_	_	1685000	1788000	1865000	4.1442	829700	504800	766600	988400	1315000	682600	1310000	2732000	966200	659200	3936000	2640000	5061000	3381000	3097000	2618000	2638000	1921000
Com_585_pos	N-Methyl-L-arginine hydrochloride	Amino Acid And Its Derivatives	0.95	C7H16N4O2	188.23	"156706-47-7"	_	_	148300	105500	208700	27.4605	175100	89300	221700	254500	432300	177900	279200	546500	296200	133600	424400	298700	71850	45070	71080	112900	138600	65340
Com_586_pos	N-Tetradecanamide	Fatty Acyls	13.59	C14H29NO	227.386	"638-58-4"	_	_	661700	627600	621900	2.7584	653000	613100	749100	657400	621100	704200	710300	966600	609100	889700	737700	817300	752200	741000	617600	625400	608200	201400
Com_587_pos	5,6-Dihydro-5-Methyluracil	Pyrimidines and pyrimidine derivatives	0.69	C5H8N2O2	128.13	"696-04-8"	CC1CNC(=O)NC1=O	93556	173200	220800	221300	10.9984	182000	159800	280200	288000	389800	375500	394600	414300	275900	250200	167400	110100	209200	164300	146400	161700	186300	60120
Com_588_pos	N-Methylnicotinamine	Pyridine And Its Derivatives	1.82	C7H8N2O	136.15	"114-33-0"	_	_	6419	9165	9621	16.8331	3102	4690	11760	13050	5564	15150	19200	17240	14680	2298	12990	19350	13660	5800	18430	8718	6549	6319
Com_589_pos	Trigonelline	Alkaloids and derivatives	0.94	C7H7NO2	137.14	"535-83-1"	C[N+]1=CC=CC(=C1)C(=O)[O-]	5570	1217000	1387000	876700	18.2861	339000	406300	86840	262500	383700	947900	1083000	1148000	1169000	898400	1231000	918700	456400	5340000	1240000	529300	707100	424700
Com_590_pos	Sphinganine	Phospholipid	10.37	C18H39NO2	301.513	"764-22-7"	CCCCCCCCCCCCCCC[C@H]([C@H](CO)N)O	91486	727400	791400	768700	3.4745	731400	725200	767600	753100	730600	710000	699500	745900	749400	750900	756300	749200	783900	776500	771500	748900	784000	741100
Com_591_pos	Desaminotyrosine	Fatty Acyls	4.05	C9H10O3	166.177	"501-97-3"	C1=CC(=CC=C1CCC(=O)O)O	10394	1237000	1220000	1140000	3.5273	1126000	1141000	600000	1234000	1405000	2005000	1465000	1130000	1203000	799300	1393000	1371000	1209000	1227000	1236000	1100000	1023000	725600
Com_592_pos	Alpha-Linolenic acid	Eicosanoid	12.64	C18H30O2	278.435	"463-40-1"	CC/C=C\C/C=C\C/C=C\CCCCCCCC(=O)O	5280934	195100	194700	194000	0.2336	194400	278100	104500	280100	197500	143000	189200	166700	93500	125600	139700	382400	71820	41130	105800	92160	156100	339700
Com_593_pos	3-Methylindole	Indole And Its Derivatives	4.87	C9H9N	131.177	"83-34-1"	CC1=CNC2=CC=CC=C12	6736	184900	203700	173200	6.7089	137900	94010	129200	148700	147100	248700	290900	177400	250500	51820	208900	251500	277300	134500	230500	193300	237800	123300
Com_594_pos	isoleucine	Amino Acid And Its Derivatives	2.11	C6H13NO2	131.17	"73-32-5"	CC[C@H](C)[C@@H](C(=O)O)N	6306	11630000	11650000	9717000	8.2421	8606000	10730000	5132000	9712000	5930000	20720000	14690000	9106000	12100000	7980000	8257000	14440000	9939000	8651000	11380000	10810000	12220000	4534000
Com_595_pos	Creatinine	Organic Acid And Its Derivatives	0.898	C4H7N3O	113.12	"60-27-5"	CN1CC(=O)N=C1N	588	2025000	1995000	2036000	0.8583	2021000	1630000	1726000	2205000	1928000	2187000	2211000	2260000	2039000	1848000	2002000	2123000	2155000	1843000	2402000	2008000	2036000	1612000
Com_596_pos	L-Citrulline	Amino Acid And Its Derivatives	0.89	C6H13N3O3	175.19	"372-75-8"	C(C[C@@H](C(=O)O)N)CNC(=O)N	9750	2322000	3014000	2538000	11.0139	1694000	919500	1638000	1536000	2204000	1252000	1811000	2128000	1225000	1120000	1744000	1665000	2005000	9492000	5074000	3471000	4224000	2210000
Com_597_pos	L-Leucine	Amino Acid And Its Derivatives	2.32	C6H13NO2	131.17	"61-90-5"	CC(C)C[C@@H](C(=O)O)N	6106	14300000	13380000	12200000	6.4657	11400000	9590000	5657000	10420000	9685000	21670000	18250000	13760000	14800000	10750000	12100000	18760000	12990000	12300000	14470000	14670000	15250000	7714000
Com_598_pos	Urocanic acid	Organic Acid And Its Derivatives	1.04	C6H6N2O2	138.12	"104-98-3"	C1=C(NC=N1)/C=C/C(=O)O	736715	699900	687700	767500	4.8858	316600	187600	493400	167900	136400	196900	792600	354100	1191000	335600	962500	5403000	222200	606000	282000	304300	278100	434400
Com_599_pos	D-glutamine	Amino Acid And Its Derivatives	0.86	C5H10N2O3	146.14	"5959-95-5"	C(CC(=O)N)[C@H](C(=O)O)N	145815	79610000	83530000	78850000	2.5422	82620000	68760000	86500000	95010000	132800000	77950000	79160000	68650000	67930000	40010000	83520000	74330000	52100000	40390000	49860000	71290000	68650000	52020000
Com_600_pos	L-Ornithine	Amino Acid And Its Derivatives	0.762	C5H12N2O2	132.16	"70-26-8"	C(C[C@@H](C(=O)O)N)CN	6262	948300	937800	955800	0.7793	745600	746100	667900	838900	1645000	335100	1058000	1065000	630200	413300	838300	1169000	1048000	716700	1085000	2425000	1735000	679700
Com_601_pos	LysoPE 18:2	Phospholipid	12.08	C23H44NO7P	477.6	_	_	_	189000	215400	220200	6.5884	579900	282500	319300	502500	426800	223900	97000	225600	184900	662900	482100	192800	65410	75270	77560	81580	78980	41520
Com_602_pos	LysoPC 10:0	Phospholipid	6.25	C18H38NO7P	411.3	_	_	_	16170	13500	14030	7.9235	13070	11470	37650	25390	75840	74490	128300	79750	83310	8469	24460	67230	2115	2133	1565	3020	954	2003
Com_603_pos	Octadeca-11E,13E,15Z-trienoic acid	Fatty Acyls	13.5	C18H30O2	278.2	"25575-00-2"	_	_	4042000	2477000	3598000	19.5275	3200000	2116000	2316000	2701000	2752000	2289000	3231000	2626000	2764000	3567000	2228000	2367000	2406000	2962000	1999000	2554000	3830000	2480000
Com_604_pos	2-Hydroxy-6-Aminopurine	Nucleotide And Its Derivates	2.76	C5H5N5O	151.126	"3373-53-3"	C1=NC2=NC(=O)NC(=C2N1)N	76900	82180	68810	76990	7.2422	53310	45740	50190	55280	34250	115700	67730	50670	92720	100400	379800	168800	20050	31840	22450	20360	13450	54970
Com_605_pos	N6-Succinyl Adenosine	Nucleotide And Its Derivates	4.54	C14H17N5O8	383.313	"4542-23-8"	_	_	224400	242100	180100	12.0985	125600	117200	152600	268300	200400	417300	259000	244600	273100	388100	251300	333400	209200	136500	446000	321000	264000	180000
Com_606_pos	N-Acetyl-L-histidine	Amino Acid And Its Derivatives	1	C8H11N3O3	197.191	"2497-02-1"	CC(=O)NC(CC1=CN=CN1)C(=O)O	273260	2105000	2462000	2639000	9.2462	3021000	974600	3517000	2967000	1914000	2611000	4632000	5470000	4676000	5206000	2907000	2443000	868000	191000	584100	395500	715800	619300
Com_607_pos	2-Phenylglycine	Amino Acid And Its Derivatives	2.78	C8H9NO2	151.163	"2835-06-5"	C1=CC=C(C=C1)C(C(=O)O)N	99291	89850	69930	78650	10.2587	40020	46380	45300	71410	31630	100000	99770	80490	97770	120400	369700	169800	27230	25720	17910	33760	21540	44450
Com_608_pos	O-Acetyl-L-homoserine	Amino Acid And Its Derivatives	1	C6H11NO4	161.16	_	CC(=O)OCCC(C(=O)O)N	528	8546000	9211000	7470000	8.5305	6358000	5042000	6588000	7777000	8711000	10430000	8873000	8738000	10300000	7975000	5695000	7127000	7115000	4737000	7620000	5944000	6811000	4644000
Com_609_pos	NG,NG-Dimethyl-L-arginine	Amino Acid And Its Derivatives	0.93	C8H20Cl2N4O2	202.254	"220805-22-1"	CN(C)C(=NCCC[C@@H](C(=O)O)N)N	123831	82000	119100	76470	20.4572	54940	76810	92010	159200	234700	93930	72230	110600	52990	38480	232500	139400	74840	87780	152800	83240	93670	135300
Com_610_pos	Cytarabine	Nucleotide And Its Derivates	1	C9H13N3O5	243.22	"147-94-4"	C1=CN(C(=O)N=C1N)[C@H]2[C@H]([C@@H]([C@H](O2)CO)O)O	6253	290400	125500	275400	32.3093	148300	311800	411200	365000	195500	385000	229400	199100	477400	220000	246800	826200	80270	99720	102500	91050	77400	134700
Com_611_pos	Lysopc 20:0	Phospholipid	15.1	C28H58NO7P	551.73	_	_	_	20400	15290	16680	12.3576	33450	36710	94970	17760	34650	8832	13381	5352	9376	13710	16479	7415	9188	7420	4904	5134	5825	3942
Com_612_pos	Cuminaldehyde	Prenol lipids	4.06	C10H12O	148.2	"122-03-2"	CC(C)C1=CC=C(C=C1)C=O	326	228300	241300	221300	3.5981	218800	233100	113900	231800	298100	377300	298100	207100	216900	148100	260900	267700	250800	230100	244200	191300	193300	145800
Com_613_pos	Cytidine-5-Triphosphate	Nucleotide And Its Derivates	1.79	C9H16N3O14P3	483.16	"36051-68-0"	_	_	7168	5878	13830	38.8962	4565	8656	5674	5355	5108	11430	3292	12300	1878	8084	9390	14490	5252	7209	4443	5546	4967	2084
Com_614_pos	2-Deoxy-D-galactose	Carbohydrates And Its Derivatives	0.69	C6H12O5	164.156	"1949-89-9"	C1[C@H]([C@H]([C@H](OC1O)CO)O)O	439804	719400	373900	592000	25.395	699900	530800	395400	928800	787500	656300	1272000	1068000	723100	809800	386400	541100	906400	496100	709000	742700	887700	263700
Com_615_pos	2-Methylbutyroylcarnitine	Fatty Acyls	5.45	C12H23NO4	245.315	"31023-25-3"	CCC(C)C(=O)OC(CC(=O)[O-])C[N+](C)(C)C	6426901	899700	812400	850700	4.1824	427400	303000	229600	376700	293500	1185000	1878000	1774000	1516000	261200	1815000	1350000	672700	376800	376200	582500	550000	187900
Com_616_pos	L-2-Aminoadipic acid	Organic Acid And Its Derivatives	0.91	C6H11NO4	161.156	"542-32-5"	C(CC(C(=O)O)N)CC(=O)O	469	182100	210900	232600	9.919	199900	266800	291400	604700	591400	365500	96660	172100	65610	111800	106300	170200	116400	113200	130000	229800	180500	139200
Com_617_pos	2-Aminooctanoic acid	Organic Acid And Its Derivatives	1.03	C8H17NO2	159.226	"2187-07-7"	CCCCCCC(C(=O)O)N	69522	3084000	3232000	2582000	9.3786	3973000	1526000	2342000	560300	1386000	998500	696400	2558000	1316000	1488000	2376000	1380000	2026000	2579000	3958000	6228000	5855000	4066000
Com_618_pos	Hypotaurine	Organic Acid And Its Derivatives	0.94	C2H7NO2S	109.147	"300-84-5"	C(CS(=O)O)N	107812	151100	186600	142500	11.9248	90280	59330	103800	119000	70950	157200	186100	248800	244300	182300	124300	310000	107100	34950	86630	147800	149300	97060
Com_619_pos	2,6-Dimethylaniline	Benzene and substituted derivatives	4.07	C8H11N	121.18	"87-62-7"	_	_	29520	25640	23090	10.1355	22910	30070	18350	29540	37670	47080	41790	29300	32540	20150	33150	34720	28780	25430	22450	22420	27520	13570
Com_620_pos	2-(Formylamino)Benzoic Acid	Benzoic Acid And Its Derivatives	4.07	C8H7NO3	164.138	"3342-77-6"	C1=CC=C(C(=C1)C(=O)O)NC=O	101399	2269000	2225000	1994000	5.5769	2054000	2140000	1133000	2270000	2646000	3586000	2720000	2006000	2154000	1373000	2504000	2539000	2256000	2189000	2191000	1931000	1887000	1408000
Com_621_pos	L-Cysteine-glutathione gisulfide	Amino Acid And Its Derivatives	0.96	C13H22N4O8S2	426.466	"13081-14-6"	_	_	96200	83220	128000	18.3578	176700	155500	58490	335300	132500	911000	83870	93500	49560	53740	220400	226500	27410	42210	55560	42630	44850	37140
Com_622_pos	L-Cystathionine	Amino Acid And Its Derivatives	0.84	C7H14N2O4S	222.262	"56-88-2"	C(CSC[C@@H](C(=O)O)N)[C@@H](C(=O)O)N	439258	197200	229300	190300	8.2653	501000	503400	510000	380200	711700	546100	13030	52870	34370	30580	40290	48120	43430	101900	35120	48060	32490	13210
Com_623_pos	L-Methionine Methyl Ester	Amino Acid And Its Derivatives	0.95	C6H14ClNO2S	199.699	"2491-18-1"	_	_	72770	95550	84960	11.0244	78350	41900	60030	82200	77740	104500	85820	101500	84130	82450	51250	72180	84720	36190	61610	62450	63960	52650
Com_624_pos	Methionine sulfoxide	Amino Acid And Its Derivatives	0.92	C5H11NO4S	181.21	"62697-73-8"	CS(=O)CCC(C(=O)O)N	847	52740	47810	66500	14.2034	80520	81940	65100	30640	45630	75520	89720	71020	55910	32340	113500	120100	41440	17310	85150	93910	111100	64550
Com_625_pos	L-Saccharopine	Amino Acid And Its Derivatives	1.03	C11H20N2O6	276.286	"997-68-2"	C(CCN[C@@H](CCC(=O)O)C(=O)O)C[C@@H](C(=O)O)N	160556	101200	91200	87930	6.041	68320	62840	22790	71440	105400	57350	83570	64880	61220	73910	401500	108500	42570	67540	71340	68290	52760	58450
Com_626_pos	L-Methionine sulfone	Amino Acid And Its Derivatives	1.84	C5H11NO4S	181.21	"7314-32-1"	_	_	5029000	4935000	4848000	1.497	3888000	2908000	4058000	5412000	4307000	5068000	7461000	7427000	6786000	3668000	7545000	7071000	4758000	1716000	6461000	3474000	4626000	3341000
Com_627_pos	L-Tyrosine	Amino Acid And Its Derivatives	1.84	C9H11NO3	181.189	"60-18-4"	C1=CC(=CC=C1C[C@@H](C(=O)O)N)O	6057	7215000	6872000	7335000	2.7475	5865000	4596000	5931000	8359000	6263000	7197000	10940000	11010000	9830000	5016000	11080000	9873000	8194000	2962000	9989000	5168000	7435000	4917000
Com_628_pos	L-Canavanine	Amino Acid And Its Derivatives	2.96	C5H12N4O3	176.174	"543-38-4"	C(CON=C(N)N)[C@@H](C(=O)O)N	439202	14070	16730	17770	9.6234	12364	9082	14679	2526	3166	3641	2203	10090	2056	5810	3034	3892	66900	87310	52260	64030	75590	27990
Com_629_pos	L-Alanyl-L-Lysine	Amino Acid And Its Derivatives	2.57	C9H19N3O3	217.265	"5051-06-9"	CC(N)C(=O)NC(CCCCN)C(O)=O	7016106	27730	35430	38340	13.2303	34420	28500	33870	48260	74820	33250	75190	27120	26440	10300	56130	39280	19230	15820	10710	14570	6065	27160
Com_630_pos	Oxindole	Indole And Its Derivatives	5.65	C8H7NO	133.15	"59-48-3"	CCCCCCCCCCCCCCCC[C@H](O)C(O)=O	439887	39650	40180	40810	1.1791	20950	27510	12940	14680	69880	9875	33730	6528	32730	6656	13120	22210	15500	455700	31310	11260	12780	22380
Com_631_pos	Oleamide	Fatty Acyls	15.08	C18H35NO	281.5	"301-02-0"	CCCCCCCC/C=C\CCCCCCCC(=O)N	5283387	92800000	91860000	87740000	2.4202	100700000	109800000	108900000	81540000	84180000	97100000	75060000	122200000	78690000	139900000	101800000	78110000	85230000	109200000	72360000	74060000	80770000	45980000
Com_633_pos	Indole-3-acetamide	Indole And Its Derivatives	0.81	C10H10N2O	174.2	"879-37-8"	C1=CC=C2C(=C1)C(=CN2)CC(=O)N	397	840500	705100	1173000	21.6936	781300	647500	1220000	1665000	2429000	570000	635300	1133000	691300	319300	1681000	1258000	1031000	526700	1260000	1837000	2294000	1662000
Com_634_pos	Stachydrine	Amino Acid And Its Derivatives	0.97	C7H13NO2	143.18	"471-87-4"	C[N+]1(CCC[C@H]1C(=O)[O-])C	7016563	506000	740400	307600	34.1493	112800	290500	174000	120400	166600	360000	154100	139500	103900	569900	479500	1753000	97310	325700	91250	59350	304400	183900
Com_635_pos	2-Pyrrolidinone	Organoheterocyclic compounds	2.04	C4H7NO	85.1	"616-45-5"	C1CC(=O)NC1	12025	369100	371500	367000	0.498	367500	326000	206000	298200	250700	635800	453800	323100	391800	256900	301600	497800	289900	255900	371600	389800	381400	207100
Com_636_pos	Pterine	Organoheterocyclic compounds	9.89	C6H5N5O	163.14	"2236-60-4"	C1=CN=C2C(=N1)C(=O)N=C(N2)N	73000	3303	4743	2771	23.1033	4447	3583	5740	3026	5507	3002	5005	4358	3560	3555	5728	3190	3087	2495	4462	4256	2092	4205
Com_637_pos	alpha-Cadinene	Prenol lipids	13.52	C15H24	204.35	"24406-05-1"	_	_	34160	24190	25330	15.9736	22420	18650	21310	18740	15550	24060	20130	23150	14740	7156	15030	71450	18810	24560	19300	12520	10910	14880
Com_638_pos	Acetylcarnitine	Carnitine	1.44	C9H17NO4	203.236	"14992-62-2"	CC(=O)OC(CC(=O)[O-])C[N+](C)(C)C	7045767	30830000	25460000	29550000	8.0038	28150000	30620000	30500000	34910000	36710000	40990000	33000000	25780000	24180000	20510000	29990000	28910000	24120000	16820000	21560000	17180000	20660000	10770000
Com_639_pos	Acetylchloline Chloride	Cholines	0.9	C7H16NO2	146.21	"60-31-1"	_	_	60940	59730	69590	6.9232	57240	71140	106000	110500	97800	128900	33850	46170	41370	53520	56670	32250	52360	52130	65720	52490	82350	27660
Com_640_pos	Adipamide	Hormones	0.84	C6H12N2O2	144.172	"628-94-4"	_	_	25100	35630	19750	24.591	9361	17340	34130	24220	31080	38820	21850	17120	17070	13090	23100	10140	30640	45980	37720	52910	33360	24850
Com_641_pos	Ala-gly	Amino Acid And Its Derivatives	0.84	C5H10N2O3	146.144	"687-69-4"	CC(C(=O)NCC(=O)O)N	79094	5672000	5774000	5297000	3.6748	5685000	4332000	5988000	6798000	10680000	6636000	5347000	4698000	5106000	2349000	5678000	5499000	3356000	2840000	3173000	5247000	5344000	3616000
Com_642_pos	Adenylocuccinic Acid	Organic Acid And Its Derivatives	3.68	C14H18N5O11P	463.293	"19046-78-7"	_	_	1909000	1782000	1958000	3.9387	1828000	1781000	2737000	2358000	5008000	6134000	1727000	197400	4297000	1464000	1612000	510900	1177000	503900	4634000	2149000	2188000	199900
Com_643_pos	S-adenosyl-L-methioninamine	Amino Acid And Its Derivatives	0.86	C15H22N6O5S	398.437	"91279-78-6"	C[S+](CCCN)C[C@@H]1[C@H]([C@H]([C@@H](O1)N2C=NC3=C2N=CN=C3N)O)O	439415	22050	29270	32510	15.6463	17190	26820	29540	88960	29350	111100	33950	24260	26370	27810	12840	50880	4068	12140	12080	17330	6154	10410
Com_644_pos	Spermine	Polyamine	0.73	C10H26N4	202.34	"71-44-3"	C(CCNCCCN)CNCCCN	1103	1720000	1857000	1843000	3.4067	1368000	1003000	2030000	2172000	2608000	2531000	3712000	3567000	2331000	2206000	614300	519200	1530000	1598000	919100	1499000	1794000	159300
Com_645_pos	Histamine	Amino Acid And Its Derivatives	0.699	C5H9N3	111.15	"51-45-6"	C1=C(NC=N1)CCN	774	2147000	2332000	2345000	3.9755	692800	675500	923600	998000	1511000	849400	2501000	1078000	1571000	1153000	2171000	1345000	5763000	4183000	4467000	6651000	5449000	3256000
Com_646_pos	Allantoin	Organoheterocyclic compounds	0.943	C4H6N4O3	158.12	"97-59-6"	C1(C(=O)NC(=O)N1)NC(=O)N	204	156800	184000	149800	9.0205	75850	87350	85080	69320	97660	68960	92320	108800	86220	72260	126000	125600	137400	820500	469000	229800	198800	179600
Com_647_pos	(+,-)-Octopamine HCl	Polyamine	1.034	C8H12ClNO2	189.64	"770-05-8"	_	_	3934000	3438000	5116000	16.909	5465000	7103000	5377000	5449000	5802000	4939000	5267000	4465000	4318000	3987000	5369000	5950000	5444000	3478000	6553000	4636000	6043000	7173000
Com_648_pos	Urea	Organic Acid And Its Derivatives	0.929	CH4N2O	60.06	"57-13-6"	C(=O)(N)N	2447	2228000	1757000	3359000	27.4616	1943000	1854000	1934000	1563000	1757000	1816000	4138000	3813000	2943000	3299000	2345000	2987000	3234000	12610000	5456000	2425000	2656000	1431000
Com_649_pos	Sepiapterin	Organoheterocyclic compounds	0.84	C9H11N5O3	237.22	"17094-01-8"	C[C@@H](C(=O)C1=NC2=C(NC1)NC(=NC2=O)N)O	65253	5045	6727	7372	15.3719	6536	15900	4167	11150	15840	17580	4798	9831	12560	11360	10970	9838	2669	5189	9263	6559	7399	2268
Com_650_pos	11-Cis-Retinol	Prenol lipids	12.17	C20H30O	286.5	"22737-96-8"	CC1=C(C(CCC1)(C)C)/C=C/C(=C/C=C\C(=C\CO)\C)/C	5280382	2888	2550	4059	20.4247	4181	4420	6984	8700	5824	3234	1926	4613	2791	2560	5436	3750	2160	1573	2879	2946	3208	1209
Com_651_pos	L-Leucyl-L-alanine Hydrate	Amino Acid And Its Derivatives	3	C9H18N2O3	202.25	"7298-84-2"	_	_	33030	31600	31810	1.9612	17470	7990	5054	24260	11230	30740	65700	56710	16910	51860	58120	21960	29940	33150	49070	31510	31090	12490
Com_652_pos	L-lysine	Amino Acid And Its Derivatives	0.74	C6H14N2O2	146.19	"56-87-1"	C(CCN)C[C@@H](C(=O)O)N	5962	93250000	97930000	86230000	5.1998	100400000	82080000	111900000	118100000	161700000	102800000	109700000	84170000	87690000	52080000	90330000	96560000	61300000	54680000	54810000	96120000	95010000	65480000
Com_653_pos	DL-m-Tyrosine	Amino Acid And Its Derivatives	2.27	C9H11NO3	181.19	"775-06-4"	_	_	1374000	1356000	1293000	2.5897	1125000	865800	993400	1586000	1115000	1418000	2095000	2131000	1835000	935400	2000000	1779000	1410000	527000	1852000	1007000	1378000	884500
Com_654_pos	Cocamidopropyl Betaine	Amino Acid And Its Derivatives	9.91	C19H38N2O3	342.5	"86438-79-1"	_	_	97880	87910	98960	5.2404	155200	108900	130500	91260	94790	101900	98210	98940	162900	80330	107800	99970	90910	91690	85230	94270	82120	92510
Com_656_pos	Triclosan	Others	1.06	C12H7Cl3O2	289.54	"3380-34-5"	_	_	20570	17020	22230	10.8983	21920	45930	20810	44150	32090	31332	33570	20440	12780	15010	24960	27820	19080	43290	25600	27280	18020	51600
Com_657_pos	Acetylcholine	Cholines	1.02	C7H16INO2	146.207	"51-84-3"	CC(=O)OCC[N+](C)(C)C	6060	3377000	2789000	3097000	7.7774	4733000	3973000	5076000	3658000	5756000	5856000	1317000	2164000	1699000	2137000	3064000	2031000	4269000	3439000	2498000	2254000	4229000	1135000
Com_658_pos	1,1-Dimethylbiguanide	Others	0.68	C4H11N5	129.165	"657-24-9"	CN(C)C(=N)N=C(N)N	4091	84260	93010	68640	12.2971	61370	48980	70380	76540	49560	61820	108500	97140	77830	131400	47950	53580	83160	82420	95440	63780	106100	22610
Com_659_pos	dGMP	Nucleotide And Its Derivates	1.04	C10H14N5O7P	347.221	"902-04-5"	C1[C@@H]([C@H](O[C@H]1N2C=NC3=C2NC(=NC3=O)N)COP(=O)(O)O)O	65059	15340	11090	12410	13.7184	11476	2482	11433	7300	13590	10470	13434	5021	3943	3383	9833	7945	40820	21920	19660	30640	40730	24290
Com_660_pos	S-(5-Adenosy)-L-Homocysteine	Amino Acid And Its Derivatives	1.84	C14H20N6O5S	384.411	"979-92-0"	_	_	38710	41140	37080	4.2799	27960	28990	20000	41580	50120	46340	75320	89530	54190	28990	21730	81530	37940	23460	23640	28210	29980	31440
Com_661_pos	thiamine phosphate	Pyrimidines and pyrimidine derivatives	0.84	C12H18ClN4O4PS	380.787	"532-40-1"	CC1=C(SC=[N+]1CC2=CN=C(N=C2N)C)CCOP(=O)(O)[O-]	3382778	53800	58520	24490	33.009	29780	7249	27230	19430	16820	34770	65020	51430	55850	67700	39310	37680	14730	14820	25150	20600	16780	9182
Com_662_pos	L-arginino-succinate	Amino Acid And Its Derivatives	0.84	_	_	_	_	_	328800	452100	282300	20.2159	119300	93850	210800	555400	533000	133700	107000	176400	140300	62240	367200	445100	214400	204100	391000	418800	301600	619200
Com_663_pos	Cystine	Amino Acid And Its Derivatives	0.84	C6H12N2O4S2	240.301	"923-32-0"	C([C@@H](C(=O)O)N)SSC[C@@H](C(=O)O)N	67678	153400	192700	137200	14.4648	202200	79220	13590	597900	42110	1091000	28490	36260	41430	28000	36620	70630	70710	36470	73410	76030	97680	87970
Com_664_pos	D-Homocysteine	Amino Acid And Its Derivatives	1.86	C4H9NO2S	135.185	"454-28-4"	_	_	160100	127400	149500	9.3516	136100	104300	140500	189500	97090	171600	228300	262200	191300	99180	227400	247900	157600	62080	231600	93720	202100	92680
Com_665_pos	Dimethyl fumarate	Fatty Acyls	0.9	C6H8O4	144.125	"624-49-7"	COC(=O)/C=C\C(=O)OC	5271565	2376000	2064000	2799000	12.4824	3378000	3399000	3088000	3718000	4195000	3706000	3597000	2959000	3039000	2692000	3064000	2400000	2560000	2797000	3346000	2284000	2029000	2602000
Com_666_pos	Phthalic Anhydride	Organoheterocyclic compounds	13.53	C8H4O3	148.11	"85-44-9"	_	_	758600	913900	911400	8.4323	490800	580700	580900	646000	797100	877600	496000	586600	734400	597500	766900	668900	403100	700300	714000	567500	591400	718000
Com_667_pos	Adipic Acid	Fatty Acyls	0.84	C6H10O4	146.14	"124-04-9"	C(CCC(=O)O)CC(=O)O	196	3955000	4399000	4024000	4.7282	4340000	3386000	4597000	5400000	7630000	4613000	4330000	3282000	3578000	1808000	4134000	3963000	2499000	2108000	2454000	3578000	3853000	2569000
Com_668_pos	Maleic Acid	Organic Acid And Its Derivatives	0.94	C4H4O4	116.07	"110-16-7"	C(=C\C(=O)O)\C(=O)O	444972	751100	776600	783000	1.789	539900	539100	238800	366700	590200	682900	1144000	955600	781000	656300	1573000	831200	835700	665600	806700	917800	823000	632600
Com_669_pos	Pipecolinic Acid	Amino Acid And Its Derivatives	0.85	C6H11NO2	129.16	"1723-00-8"	C1CCNC(C1)C(=O)O	849	5277000	6041000	5503000	5.7152	5481000	4574000	6015000	7238000	10280000	6320000	6236000	5151000	4853000	2672000	5860000	5714000	3413000	2668000	3104000	5441000	5410000	3387000
Com_670_pos	Isonicotinamide	Pyridine And Its Derivatives	1.51	C6H6N2O	122.12	"1453-82-3"	_	_	21030000	23460000	19390000	7.8521	22650000	16700000	22240000	25920000	22220000	24290000	26170000	24930000	17810000	24220000	9061000	25890000	13240000	12340000	19230000	13970000	16330000	14400000
Com_671_pos	2,6-Diaminooimelic Acid	Amino Acid And Its Derivatives	0.94	C7H14N2O4	190.2	"583-93-7"	_	_	58740	66870	82610	14.2761	23450	12380	28540	22450	24080	44160	163100	169500	85770	87780	186500	125100	91210	311800	332600	105800	94060	65230
Com_672_pos	1,3-Diaminopropane	Amines	0.65	C3H10N2	74.13	"109-76-2"	C(CN)CN	428	16340	9968	10460	23.6195	8190	7883	6955	11680	12300	19160	12660	15190	12420	5624	26180	3856	9136	5769	7659	4475	7864	3782
Com_673_pos	Trans-Cinnamic Acid	Cinnamic acids and derivatives	4.07	C9H8O2	148.16	"140-10-3"	C1=CC=C(C=C1)/C=C/C(=O)O	444539	191000	185400	174500	3.7308	182300	180100	100900	206700	248900	304200	258700	172900	180900	124600	225900	225300	182400	198600	192200	168700	164300	116900
Com_674_pos	Pyrrole-2-Carboxylic Acid	Organoheterocyclic compounds	1.01	C5H5NO2	111.1	"634-97-9"	C1=CNC(=C1)C(=O)O	12473	143600	127200	140900	5.2318	143400	131100	118600	175100	160300	176000	266700	197100	220000	86260	121200	250200	85240	72290	256300	129000	76700	121300
Com_675_pos	Oxypurinol	Nucleotide And Its Derivates	1.68	C5H4N4O2	152.11	"2465-59-0"	C1=C2C(=NC(=O)NC2=O)NN1	4644	838400	834000	855800	1.1169	752700	1354000	348300	1870000	676400	1616000	674300	786800	409500	517900	1569000	2005000	705300	446900	1163000	678900	830400	1340000
Com_676_pos	PAF C-16	Phospholipid	13.8	C26H54NO7P	523.683	"74389-68-7"	_	_	39370000	39530000	38830000	0.7631	62610000	63100000	82230000	55260000	61230000	27160000	4692000	12300000	18890000	42870000	19700000	8466000	44070000	58240000	27420000	39320000	32510000	17370000
Com_677_pos	7-Methyluric acid	Organic Acid And Its Derivatives	11.32	C6H6N4O3	182.137	"612-37-3"	CN1C2=C(NC(=O)NC2=O)NC1=O	69160	421500	416400	394300	2.8742	346700	362200	410200	373100	365600	421000	367300	355400	351800	357100	380300	349000	396200	362300	364400	406900	340600	390700
Com_678_pos	N7-Methylguanosine	Nucleotide And Its Derivates	4.15	C11H17N5O5	298.28	"20244-86-4"	_	_	23960	20070	25750	10.1939	10670	9971	6408	8531	10170	22580	35770	21440	16700	23130	20090	32680	12060	59790	27130	14540	8570	12380
Com_679_pos	7-Methylguanine	Nucleotide And Its Derivates	4.09	C6H7N5O	165.153	"578-76-7"	CN1C=NC2=C1C(=O)N=C(N2)N	11361	4993000	4910000	4504000	4.449	4582000	4600000	2379000	5103000	5990000	8169000	6172000	4378000	4820000	3244000	5602000	5990000	4881000	4707000	4901000	4538000	4136000	2920000
Com_680_pos	7-Ketocholesterol	Hormones	16.92	C27H44O2	400.637	"566-28-9"	C[C@H](CCCC(C)C)C1CC[C@@H]2[C@@]1(CC[C@H]3[C@H]2C(=O)C=C4[C@@]3(CCC(C4)O)C)C	53477696	13210	13070	14480	4.6683	22390	16140	17680	12390	12060	16640	13040	13650	20290	28860	15200	10470	13880	20290	18190	15390	10520	16020
Com_681_pos	6-Phosphogluconic Acid Trisodium Salt	Sugar Acids And Its Derivatives	9.45	C6H10Na3O10P	342.081	"53411-70-4"	_	_	5984000	6004000	5736000	2.0632	5714000	5149000	6076000	5544000	5200000	6122000	5874000	6745000	5652000	5822000	5522000	5889000	6342000	5450000	5733000	5969000	5598000	5490000
Com_682_pos	Propionyl-L-carnitine	Carnitine	2.57	C10H19NO4	217.26	"17298-37-2"	CCC(=O)OC(CC(=O)[O-])C[N+](C)(C)C	107738	527300	505600	597900	7.2488	645000	469700	656400	879600	1315000	584000	1095000	562100	457300	163400	1183000	687000	299600	302200	163700	235000	193100	346100
Com_683_pos	6-Aminohexanoate	Organic Acid And Its Derivatives	2.09	C6H13NO2	131.173	"60-32-2"	C(CCC(=O)O)CCN	564	1227000	1350000	1224000	4.6332	1342000	1179000	677200	1165000	919400	2227000	1582000	1204000	1314000	893800	974900	1566000	1030000	1043000	1292000	1315000	1366000	722900
Com_684_pos	Propionylcholine	Cholines	1.03	C8H18NO2+	160.234	"5072-54-8"	CCC(=O)OCC[N+](C)(C)C	75612	9006000	8645000	6222000	15.5337	11600000	5169000	5866000	1263000	4370000	2533000	1515000	6481000	4374000	3383000	6130000	3405000	4839000	5910000	12240000	15790000	13490000	12110000
Com_685_pos	p-Mentha-1,3,8-triene	Fatty Acyls	11.37	C10H14	134.218	"18368-95-1"	_	_	1054000	1010000	1020000	1.832	935000	872800	1008000	1051000	835200	833600	1045000	1123000	890200	1208000	1034000	1174000	767200	768900	1031000	926500	767400	851900
Com_686_pos	Porphobilinogen	Organic nitrogen compounds	4.9	C10H14N2O4	226.229	"487-90-1"	C1=C(C(=C(N1)CN)CC(=O)O)CCC(=O)O	1021	19900	26510	19980	13.9959	11810	15020	12950	20670	16940	29760	34100	20480	34380	5154	25520	30080	24110	15650	30910	30070	25650	20200
Com_687_pos	4-Aminobenzoate	Benzoic Acid And Its Derivatives	2.74	C7H7NO2	137.136	"150-13-0"	C1=CC(=CC=C1C(=O)O)N	978	1854000	1691000	1968000	6.1857	1185000	1411000	1336000	1917000	1131000	2311000	2203000	2381000	2058000	3400000	4934000	3678000	669100	519500	930600	803900	761100	2333000
Com_688_pos	Picolinamide	Pyridine And Its Derivatives	1.51	C6H6N2O	122.125	"1452-77-3"	_	_	18140000	19910000	15760000	9.4796	19820000	16870000	19700000	23840000	20180000	21100000	25420000	23030000	17360000	22570000	7675000	22720000	12410000	11010000	17590000	12770000	13900000	13270000
Com_689_pos	Imidazole	Organoheterocyclic compounds	0.83	C3H4N2	68.08	"288-32-4"	C1=CN=CN1	795	25750	24210	22710	5.1236	23720	22360	24310	21940	21940	25400	31770	25780	33060	23340	28600	31000	33140	14560	32910	23800	25030	29220
Com_690_pos	Ethyl chrysanthemumate	Organoheterocyclic compounds	1.18	C12H20O2	196.29	"97-41-6"	_	_	1081000	1116000	554300	28.0161	772800	608100	441200	545400	515200	622500	568300	901000	869700	701100	563600	586800	509100	478900	756500	497700	565000	567600
Com_691_pos	Guggulsterone	Hormones	15.17	C21H28O2	312.446	"95975-55-6"	C/C(=C/1\C(=O)C[C@@H]2[C@@]1(CC[C@@H]3[C@@H]2CCC4=CC(=O)CC[C@]34C)C)/OC	643658	171200	177900	213000	9.7833	163500	187900	156700	164900	191700	143500	170000	183500	172100	176300	168300	207300	156300	189600	186300	180400	170900	190500
Com_692_pos	4-Chloro-6-methoxy-2-(methylsulfinyl)pyrimidine	Nucleotide And Its Derivates	2.72	C10H13N5O5	283.241	"85-30-3"	_	_	173300	168400	195900	6.6836	102000	104600	87880	115600	85740	206400	201400	170600	195000	276900	882000	380200	36880	41250	37970	53610	33890	127000
Com_693_pos	Guanine	Nucleotide And Its Derivates	2.72	C5H5N5O	151.126	"73-40-5"	C1=NC2=C(N1)C(=O)N=C(N2)N	764	46340	39880	57460	15.1599	18010	35970	27960	32250	16000	62530	75490	55540	42800	63850	232200	93970	13570	11720	19470	17730	10260	41660
Com_694_pos	Imatinib	Others	11.76	C29H31N7O	493.603	"152459-95-5"	CC1=C(C=C(C=C1)NC(=O)C2=CC=C(C=C2)CN3CCN(CC3)C)NC4=NC=CC(=N4)C5=CN=CC=C5	5291	1694000	1677000	1571000	3.3035	230800	170400	221300	427700	216800	300400	1407000	1699000	1030000	1067000	1223000	1739000	2932000	1735000	4599000	3796000	4354000	3383000
Com_695_pos	Hydrocortisone 17-butyrate	Others	10.51	C25H36O6	432.55	"13609-67-1"	_	_	53050	56840	70470	12.4423	48530	64860	63210	99090	58000	72670	68950	88640	66220	74280	79060	87360	70100	85310	67930	66530	60640	75000
Com_696_pos	Homoserine	Amino Acid And Its Derivatives	0.9	C4H9NO3	119.119	"1927-25-9"	C(CO)[C@@H](C(=O)O)N	12647	2677000	2697000	2452000	4.2581	1849000	1352000	1761000	1310000	1203000	2197000	2831000	3281000	2776000	2092000	3400000	2819000	3018000	1770000	3138000	3968000	3768000	2798000
Com_697_pos	Homocysteic acid	Amino Acid And Its Derivatives	1.83	C4H9NO5S	183.18	"1001-13-4"	C(CS(=O)(=O)O)[C@@H](C(=O)O)N	177491	39410	30180	39660	12.1131	34740	30180	41390	38310	27520	38710	88200	57450	56910	34420	70010	55480	33170	24330	52400	24970	55410	17270
Com_698_pos	glutathione disulfide	Amino Acid And Its Derivatives	1.81	C20H32N6O12S2	612.631	"27025-41-8"	C(CC(=O)NC(CSSCC(C(=O)NCC(=O)O)NC(=O)CCC(C(=O)O)N)C(=O)NCC(=O)O)C(C(=O)O)N	975	316200	274400	354700	10.4067	327200	451300	431600	441300	447500	735400	344100	356500	227200	149000	381200	1023000	169800	88220	135900	75980	116400	75180
Com_699_pos	Phe-Pro	Amino Acid And Its Derivatives	5.58	C14H18N2O3	262.304	"7669-65-0"	C1CC(N(C1)C(=O)C(CC2=CC=CC=C2)[NH3+])C(=O)[O-]	44369313	17730	17340	18100	1.7508	9414	5924	6853	15170	9341	17850	19230	17990	13840	14820	59940	28910	9700	21785	14960	10400	12400	8698
Com_700_pos	Phe-Phe	Amino Acid And Its Derivatives	6.51	C18H20N2O3	312.363	"2577-40-4"	C1=CC=C(C=C1)CC(C(=O)NC(CC2=CC=CC=C2)C(=O)O)N	6993090	19640	21780	16660	10.845	10970	5510	5735	21320	8300	18860	22840	17940	10930	26400	35330	11160	17530	11340	21770	21390	19080	6882
Com_701_pos	alpha-Nicotinamide adenine dinucleotide	Nucleotide And Its Derivates	1.04	C21H27N7O14P2	663.425	"7298-93-3"	_	_	1800000	2166000	1295000	20.3625	217100	11070	25980	183200	251000	437800	4248000	1901000	3222000	2130000	994700	317200	2280000	1055000	2309000	2207000	2346000	363400
Com_702_pos	trans-3-Hydroxy-L-proline	Amino Acid And Its Derivatives	2.14	C5H9NO3	131.13	"4298-08-2"	[H][C@]1(O)CCN[C@]1([H])C(O)=O	440575	665000	633600	573700	6.0685	685200	635400	384000	563000	448300	1177000	800900	631800	659300	418700	539900	812000	533600	526200	672400	593700	711100	385400
Com_703_pos	4-Acetamidobutyric Acid	Organic Acid And Its Derivatives	1.03	C6H11NO3	145.156	"3025-96-5"	CC(=O)NCCCC(=O)O	18189	217400	116500	115600	31.8876	119600	113000	107100	159100	155400	141600	150000	109800	91920	120700	164900	144900	82470	66180	127900	63070	59610	119500
Com_704_pos	Val-Ser	Amino Acid And Its Derivatives	1.01	C8H16N2O4	204.224	"13588-94-8"	CC(C)C(N)C(=O)NC(CO)C(O)=O	6992640	27900	12430	31050	34.2001	19080	17800	18850	40120	22990	29900	37540	42280	19890	35630	57660	26720	32290	56190	40290	26910	25630	14170
Com_705_pos	L-Alanine	Amino Acid And Its Derivatives	0.86	C3H7NO2	89.09	"56-41-7"	C[C@@H](C(=O)O)N	5950	16280000	14510000	15900000	4.8884	14260000	11740000	13930000	15900000	14260000	13830000	18830000	18290000	16830000	16150000	16500000	17250000	17250000	11280000	15720000	15620000	15190000	13340000
Com_706_pos	L-aspartic Acid	Amino Acid And Its Derivatives	0.86	C4H7NO4	133.1	"56-84-8"	C([C@@H](C(=O)O)N)C(=O)O	5960	1268000	1205000	1357000	4.8843	990200	800800	931700	2078000	1309000	1384000	1490000	1740000	1191000	1379000	2058000	2575000	882000	637700	1746000	1127000	1084000	1121000
Com_707_pos	beta-Nicotinamide mononucleotide	Nucleotide And Its Derivates	0.993	C11H15N2O8P	334.219	"1094-61-7"	C1=CC(=C[N+](=C1)[C@H]2[C@@H]([C@@H]([C@H](O2)COP(=O)(O)[O-])O)O)C(=O)N	14180	221800	270400	276300	9.5328	83670	47360	25270	62070	30580	58820	234500	290700	250500	178100	2330000	285800	164400	127800	176200	141200	184800	133300
Com_708_pos	Creatine	Organic Acid And Its Derivatives	0.94	C4H9N3O2	131.133	"57-00-1"	CN(CC(=O)O)C(=N)N	586	218700000	213200000	230100000	3.1895	236700000	217000000	229400000	235900000	225800000	223200000	233600000	241700000	229300000	221000000	229700000	230400000	236400000	196400000	230000000	207700000	221400000	194400000
Com_709_pos	Choline Glycerophosphate	Cholines	0.89	C8H20NO6P	257.22	"28319-77-9"	C[N+](C)(C)CCOP(=O)([O-])OC[C@H](CO)O	71920	8135000	9284000	6997000	11.472	4664000	5813000	4935000	6450000	7050000	12140000	10010000	7862000	10380000	9808000	10330000	9469000	5304000	7506000	4456000	7010000	6376000	2991000
Com_710_pos	DL-Citrulline	Amino Acid And Its Derivatives	0.9	C6H13N3O3	175.19	"627-77-0"	C(C[C@@H](C(=O)O)N)CNC(=O)N	9750	6248000	7693000	6136000	10.595	4576000	2909000	4087000	4187000	6153000	2855000	3858000	6175000	3024000	2989000	4571000	4551000	5543000	25290000	12560000	9581000	11120000	5550000
Com_711_pos	4-Aminobutyric acid	Organic Acid And Its Derivatives	0.864	C4H9NO2	103.12	"56-12-2"	C(CC(=O)O)CN	223130	18950	18850	12890	16.7692	10730	13660	17050	10610	17010	21710	17000	13610	19290	50430	20830	14670	6813	4535	10590	9456	5799	6839
Com_712_pos	Glycine	Amino Acid And Its Derivatives	0.88	C2H5NO2	75.07	"56-40-6 "	C(C(=O)O)N	750	838200	885500	764700	5.992	769400	526200	685500	646200	575500	492900	1432000	1526000	1250000	678100	812300	687700	402800	367200	540200	514900	582300	611800
Com_713_pos	L-arginine	Amino Acid And Its Derivatives	0.794	C6H14N4O2	174.2	"74-79-3"	C(C[C@@H](C(=O)O)N)CN=C(N)N	6322	11460000	9505000	17700000	27.1154	12900000	9111000	16270000	27670000	33770000	8243000	9183000	15900000	10120000	4269000	23520000	19820000	14950000	6632000	19680000	26730000	31580000	27090000
Com_714_pos	L-cysteine	Amino Acid And Its Derivatives	0.88	C3H7NO2S	121.16	"52-90-4"	C([C@@H](C(=O)O)N)S	5862	79320	82000	99460	10.2727	38620	90170	41610	228600	42930	286100	104100	81220	69100	54360	195800	167800	64600	71140	73800	109400	105500	127600
Com_715_pos	S-Methyl-L-cysteine	Amino Acid And Its Derivatives	1.04	C4H9NO2S	135.185	"1187-84-4"	CSC[C@@H](C(=O)O)N	384585100	600200	700800	864800	15.1054	833800	586200	465400	615400	1137000	1379000	823800	427000	546500	525800	748700	417300	1074000	628900	2695000	1290000	979100	403200
Com_716_pos	Tetraethylammonium fluoride dihydrate	Nucleotide And Its Derivates	1.04	C8H20FN	149.25	"63123-01-3"	_	_	104000	76140	66390	19.393	55650	115900	88610	129500	61120	98850	68940	55640	136400	76250	102300	239800	29520	50190	30290	41340	24680	73960
Com_717_pos	Cholesterol	Hormones	11.2	C27H46O	386.654	"57-88-5"	C[C@H](CCCC(C)C)[C@H]1CC[C@@H]2[C@@]1(CC[C@H]3[C@H]2CC=C4[C@@]3(CCC(C4)O)C)C	5997	795500	852500	836500	2.8985	872000	861000	845500	846200	849300	870200	791500	822200	897400	828300	877700	850300	782200	904500	843000	951200	1102000	770300
Com_718_pos	Sedoheptulose Anhydride	Carbohydrates And Its Derivatives	10.15	C7H12O6	192.167	"469-90-9"	_	_	241100	240500	187700	11.2204	215700	201500	227800	12220	204600	217700	209900	11670	209300	209400	202600	227200	179400	211000	217900	192800	179100	195200
Com_719_pos	5'-Deoxy-5'-(Methylthio)Adenosine	Nucleotide And Its Derivates	4.91	C11H15N5O3S	297.333	"2457-80-9"	CSC[C@@H]1[C@H]([C@H]([C@@H](O1)N2C=NC3=C2N=CN=C3N)O)O	439176	91320	106100	118100	10.4138	77350	68290	97710	90900	77440	127100	93600	85220	89740	89790	97250	79030	119800	87080	97390	165900	125400	83750
Com_720_pos	L-Valine	Amino Acid And Its Derivatives	1.2	C5H11NO2	117.146	"72-18-4"	CC(C)[C@@H](C(=O)O)N	6287	330200	290200	300000	5.5486	283000	231100	189500	183300	294500	501200	349300	328500	351500	215700	296400	360800	316500	277100	332200	372100	322500	166000
Com_721_pos	Hypoxanthine-9-beta-D-Arabinofuranoside	Nucleotide And Its Derivates	2.58	C10H12N4O5	268.226	"7013-16-3"	_	_	2521000	2235000	2682000	7.4556	1799000	2138000	1984000	2648000	1676000	3562000	3972000	3599000	3261000	4053000	7647000	4949000	1049000	720500	1440000	1120000	1049000	3068000
Com_722_pos	4-aminobutyrate	Organic Acid And Its Derivatives	0.84	C4H9NO2	103.12	_	C(CC(=O)O)CN	223130	7431	9064	5675	18.7261	4916	5750	3158	3403	7116	7537	3165	5655	7810	18470	8631	3431	2231	4734	2716	4729	2626	4530
Com_723_pos	4-Aminoindole	Indole And Its Derivatives	8.42	C8H8N2	132.163	"5192-23-4"	_	_	49180	35280	41970	13.4683	43940	31180	9470	26630	38030	103565	52010	11230	11070	10200	463000	56770	26237	26564	5201	15440	8283	7796
Com_724_pos	3-N-Methyl-L-histidine	Amino Acid And Its Derivatives	0.76	C7H13N3O3	169.181	"368-16-1"	CN1C=NC=C1C[C@@H](C(=O)O)N	64969	734300	637500	1137000	25.8639	399400	182300	330600	292100	438600	315900	354600	644200	379300	325000	717700	427300	3614000	1623000	2933000	3336000	4598000	3377000
Com_725_pos	3-Methoxytyramine	Phenols And Its Derivatives	18.4	C9H13NO2	167.205	"554-52-9"	COC1=C(C=CC(=C1)CCN)O	1669	18910	14740	15280	11.3528	10610	12440	13000	12320	17350	15490	17650	10480	18750	17030	13130	13900	12110	11880	12300	10430	16200	14140
Com_726_pos	3-Guanidinopropanoate	Organic nitrogen compounds	0.9	C4H9N3O2	131.133	"353-09-3"	C(CN=C(N)N)C(=O)O	67701	3594000	3048000	3683000	8.1567	3936000	3497000	3502000	3880000	3541000	4006000	4145000	3983000	3852000	3475000	3942000	3659000	3927000	2930000	4064000	3270000	3297000	3095000
Com_727_pos	3'-Aenylic Acid	Nucleotide And Its Derivates	5.13	C10H14N5O7P	347.221	"84-21-9"	_	_	683800	701500	732400	2.8451	694500	379700	896000	680900	657000	462700	847100	837500	828200	1092000	660100	734600	768300	500700	743800	601300	607600	463700

## Sheet: All_metabolites_classification
Class	Counts
Amino Acid And Its Derivatives	149
Organic Acid And Its Derivatives	109
Nucleotide And Its Derivates	77
Fatty Acyls	52
Carbohydrates And Its Derivatives	41
Phospholipid	31
Hormones	28
Bile Acids	26
Organoheterocyclic compounds	24
Carnitine	14
Eicosanoid	13
Others	13
Sugar Acids And Its Derivatives	13
Benzene and substituted derivatives	12
Indole And Its Derivatives	11
Benzoic Acid And Its Derivatives	10
Phenols And Its Derivatives	10
Pyridine And Its Derivatives	9
Vitamins	9
Cholines	8
Polyamine	8
Sugar Alcohols	7
Tca Cycle	6
Pyrimidines and pyrimidine derivatives	5
Alcohols and polyols	4
Glycerolipids	4
Ketones	4
Prenol lipids	4
Amines	3
Cinnamic acids and derivatives	3
Co-Enzyme Factor	3
Phenolamides	3
Organic nitrogen compounds	2
Purines and purine derivatives	2
Aldehydes	1
Alkaloids and derivatives	1
Esters	1
Organic oxygen compounds	1
