# Supplementary material for: Variation in metabolic pattern regulation under hypoxic conditions: a comparative study of rodents distributed at different altitudes
Source: Front Zool. 2025 Oct 1;22:27. doi: 10.1186/s12983-025-00582-2 (PMC12487112; doi:10.1186/s12983-025-00582-2)
Supplement: Supplementary file 3 — Supplementary Material3. [file 12983_2025_582_MOESM3_ESM.xlsx]

## Sheet: Legend_page
Table S2. KEGG annotation results for metabolites in N. fuscus, L. brandtii, and M. musculus.
1. KEGG_annotation: Metabolite information in KEGG database
2. KEGG_categroy: The number of metabolites annotated in different categories of KEGG pathways
Meaning of column headings or abbreviations:
Compound_ID: Random unique id of metabolites
Name: Common name of metabolites
Kegg_ID: The id of metabolites in KEGG database
Kegg_name: The names of metabolites in the KEGG database
Kegg_map: KEGG pathways metabolites involved
KO_Pathway_Level1: Primary pathway classification in KEGG database
KO_Pathway_Level2: Secondary pathway classification in KEGG database
Meta_Num: The number of metabolites involved in each KEGG pathway

## Sheet: KEGG_annotation
Compound_ID	Name	Kegg_ID	Kegg_name	Kegg_map
Com_6_neg	Maltotriose	cpd:C01835	Maltotriose; Amylotriose	map02010 ABC transporters; map04973 Carbohydrate digestion and absorption
Com_7_neg	12(S)-HETE	cpd:C14777	12(S)-HETE; (5Z,8Z,10E,14Z)-(12S)-12-Hydroxyeicosa-5,8,10,14-tetraenoic acid; (5Z,8Z,10E,14Z)-(12S)-12-Hydroxyicosa-5,8,10,14-tetraenoic acid	map00590 Arachidonic acid metabolism; map04913 Ovarian steroidogenesis; map04925 Aldosterone synthesis and secretion
Com_11_neg	1-Methylhistamine	cpd:C05127	N-Methylhistamine; 1-Methylhistamine; 1-Methyl-4-(2-aminoethyl)imidazole; Ntau-Methylhistamine	map00340 Histidine metabolism
Com_15_neg	D-Glucose 6-phosphate	cpd:C00092	D-Glucose 6-phosphate; Glucose 6-phosphate; Robison ester	map00500 Starch and sucrose metabolism; map00524 Neomycin, kanamycin and gentamicin biosynthesis; map00562 Inositol phosphate metabolism; map01100 Metabolic pathways; map04911 Insulin secretion; map04917 Prolactin signaling pathway; map04918 Thyroid hormone synthesis; map04931 Insulin resistance; map04973 Carbohydrate digestion and absorption; map05230 Central carbon metabolism in cancer
Com_16_neg	5'-Adenylic acid	cpd:C00020	AMP; Adenosine 5'-monophosphate; Adenylic acid; Adenylate; 5'-AMP; 5'-Adenylic acid; 5'-Adenosine monophosphate; Adenosine 5'-phosphate	map00230 Purine metabolism; map01100 Metabolic pathways; map01523 Antifolate resistance; map04022 cGMP-PKG signaling pathway; map04024 cAMP signaling pathway; map04068 FoxO signaling pathway; map04150 mTOR signaling pathway; map04151 PI3K-Akt signaling pathway; map04152 AMPK signaling pathway; map04211 Longevity regulating pathway; map04740 Olfactory transduction; map04742 Taste transduction; map…
Com_17_neg	UMP	cpd:C00105	UMP; Uridylic acid; Uridine monophosphate; Uridine 5'-monophosphate; 5'Uridylic acid	map00240 Pyrimidine metabolism; map01100 Metabolic pathways
Com_18_neg	L-Threonine	cpd:C00188	L-Threonine; 2-Amino-3-hydroxybutyric acid	map00260 Glycine, serine and threonine metabolism; map00290 Valine, leucine and isoleucine biosynthesis; map00860 Porphyrin and chlorophyll metabolism; map00970 Aminoacyl-tRNA biosynthesis; map01100 Metabolic pathways; map01230 Biosynthesis of amino acids; map02010 ABC transporters; map04974 Protein digestion and absorption; map04978 Mineral absorption
Com_19_neg	Deoxyguanosine	cpd:C00330	Deoxyguanosine; 2'-Deoxyguanosine	map00230 Purine metabolism; map01100 Metabolic pathways
Com_20_neg	Sinigrin	cpd:C08427	Sinigrin; 2-Propenyl glucosinolate	_
Com_21_neg	Trehalose	cpd:C01083	alpha,alpha-Trehalose; alpha,alpha'-Trehalose; Trehalose	map00500 Starch and sucrose metabolism; map01100 Metabolic pathways; map02010 ABC transporters
Com_22_neg	L-Asparagine	cpd:C00152	L-Asparagine; 2-Aminosuccinamic acid	map00250 Alanine, aspartate and glutamate metabolism; map00970 Aminoacyl-tRNA biosynthesis; map01100 Metabolic pathways; map01230 Biosynthesis of amino acids; map04974 Protein digestion and absorption; map04978 Mineral absorption; map05230 Central carbon metabolism in cancer
Com_24_neg	Shikimic Acid	cpd:C00493	Shikimate; Shikimic acid; 3,4,5-Trihydroxy-1-cyclohexenecarboxylic acid	map00400 Phenylalanine, tyrosine and tryptophan biosynthesis; map01100 Metabolic pathways; map01230 Biosynthesis of amino acids
Com_27_neg	Pyrroloquinoline Quinone	cpd:C00113	PQQ; Pyrrolo-quinoline quinone; Pyrroloquinoline-quinone; Pyrroloquinoline quinone; 4,5-Dioxo-4,5-dihydro-1H-pyrrolo[2,3-f]quinoline-2,7,9-tricarboxylate; Methoxatin	_
Com_28_neg	Rosmarinic Acid	cpd:C01850	Rosmarinate; Rosmarinic acid	map00350 Tyrosine metabolism
Com_29_neg	Tartaric Acid	cpd:C00898	(R,R)-Tartaric acid; (R,R)-Tartrate; L-Tartaric acid; Tartaric acid; Tartrate; 2,3-Dihydroxybutanedioic acid; (2R,3R)-Tartaric acid; (+)-Tartaric acid	map00630 Glyoxylate and dicarboxylate metabolism
Com_34_neg	dCMP	cpd:C00239	dCMP; Deoxycytidylic acid; Deoxycytidine monophosphate; Deoxycytidylate; 2'-Deoxycytidine 5'-monophosphate	map00240 Pyrimidine metabolism; map01100 Metabolic pathways
Com_35_neg	Xylitol	cpd:C00379	Xylitol	map00040 Pentose and glucuronate interconversions; map01100 Metabolic pathways; map02010 ABC transporters
Com_36_neg	Pantetheine	cpd:C00831	Pantetheine; (R)-Pantetheine	map00770 Pantothenate and CoA biosynthesis
Com_39_neg	Fructose	cpd:C01496	Fructose; arabino-Hexulose	_
Com_39_neg	Fructose	cpd:C02336	beta-D-Fructose; beta-Fruit sugar; beta-D-arabino-Hexulose; beta-Levulose; Fructose	map00520 Amino sugar and nucleotide sugar metabolism
Com_42_neg	D-Ribose	cpd:C21057	D-Ribose; D-Ribopyranose	_
Com_42_neg	D-Ribose	cpd:C00121	D-Ribose	map00030 Pentose phosphate pathway; map02010 ABC transporters
Com_43_neg	Quinoline-4-carboxylic acid	cpd:C06414	4-Quinolinecarboxylic acid; Quinoline-4-carboxylate; Quinoline-4-carboxylic acid; Cinchonic acid	_
Com_51_neg	Carbamoylphosphate	cpd:C00169	Carbamoyl phosphate	map00220 Arginine biosynthesis; map00230 Purine metabolism; map00240 Pyrimidine metabolism; map00250 Alanine, aspartate and glutamate metabolism; map00910 Nitrogen metabolism; map01100 Metabolic pathways; map01200 Carbon metabolism; map01230 Biosynthesis of amino acids
Com_54_neg	ATP	cpd:C00002	ATP; Adenosine 5'-triphosphate	map00190 Oxidative phosphorylation; map00230 Purine metabolism; map01100 Metabolic pathways; map04020 Calcium signaling pathway; map04066 HIF-1 signaling pathway; map04080 Neuroactive ligand-receptor interaction; map04142 Lysosome; map04217 Necroptosis; map04611 Platelet activation; map04621 NOD-like receptor signaling pathway; map04721 Synaptic vesicle cycle; map04742 Taste transduction; map0475…
Com_55_neg	Anthranilic acid	cpd:C00108	Anthranilate; Anthranilic acid; o-Aminobenzoic acid; Vitamin L1; 2-Aminobenzoate	map00380 Tryptophan metabolism; map00400 Phenylalanine, tyrosine and tryptophan biosynthesis; map01100 Metabolic pathways; map01230 Biosynthesis of amino acids
Com_57_neg	allantoate	cpd:C00499	Allantoate; Allantoic acid	map00230 Purine metabolism; map01100 Metabolic pathways
Com_58_neg	cis-4-Hydroxy-D-proline	cpd:C03440	cis-4-Hydroxy-D-proline	map00330 Arginine and proline metabolism
Com_66_neg	ADP-ribose	cpd:C00301	ADP-ribose; ADP-D-ribose; Adenosine diphosphate ribose	map00230 Purine metabolism
Com_69_neg	2-C-Methyl-D-erythritol 2,4-cyclodiphosphate	cpd:C11453	2-C-Methyl-D-erythritol 2,4-cyclodiphosphate; 3-Methyl-1,2,3,4-tetrahydroxybutane-1,3-cyclic bisphosphate	map00900 Terpenoid backbone biosynthesis; map01100 Metabolic pathways
Com_71_neg	D-Mannose 6-phosphate	cpd:C00275	D-Mannose 6-phosphate	map00051 Fructose and mannose metabolism; map00520 Amino sugar and nucleotide sugar metabolism; map01100 Metabolic pathways; map04142 Lysosome
Com_72_neg	4-Hydroxy-6-methyl-2-pyrone	cpd:C02752	Triacetate lactone; 4-Hydroxy-6-methyl-2-pyrone	_
Com_74_neg	Isocitrate	cpd:C00311	Isocitrate; Isocitric acid; 1-Hydroxytricarballylic acid; 1-Hydroxypropane-1,2,3-tricarboxylic acid	map00020 Citrate cycle (TCA cycle); map00630 Glyoxylate and dicarboxylate metabolism; map01100 Metabolic pathways; map01200 Carbon metabolism; map01210 2-Oxocarboxylic acid metabolism; map01230 Biosynthesis of amino acids; map04922 Glucagon signaling pathway; map05230 Central carbon metabolism in cancer
Com_77_neg	Glycodeoxycholic acid	cpd:C05464	Glycodeoxycholate; Glycodeoxycholic acid; 3alpha,12alpha-Dihydroxy-5beta-cholan-24-oylglycine	_
Com_80_neg	L-Fucose	cpd:C01019	6-Deoxy-L-galactose; L-Fucose	map00051 Fructose and mannose metabolism; map00520 Amino sugar and nucleotide sugar metabolism; map01100 Metabolic pathways
Com_82_neg	Prostaglandin B2	cpd:C05954	Prostaglandin B2; PGB2	map00590 Arachidonic acid metabolism; map01100 Metabolic pathways; map04726 Serotonergic synapse
Com_84_neg	D-Glucuronic acid	cpd:C16245	D-Glucuronic acid	_
Com_85_neg	L-Lactic acid	cpd:C00186	(S)-Lactate; L-Lactate; L-Lactic acid	map00010 Glycolysis / Gluconeogenesis; map00051 Fructose and mannose metabolism; map00620 Pyruvate metabolism; map00640 Propanoate metabolism; map01100 Metabolic pathways; map04024 cAMP signaling pathway; map04066 HIF-1 signaling pathway; map04922 Glucagon signaling pathway; map05230 Central carbon metabolism in cancer
Com_86_neg	L-Malate	cpd:C00149	(S)-Malate; L-Malate; L-Apple acid; L-Malic acid; L-2-Hydroxybutanedioic acid; Malate; Malic acid	map00020 Citrate cycle (TCA cycle); map00620 Pyruvate metabolism; map00630 Glyoxylate and dicarboxylate metabolism; map01100 Metabolic pathways; map01200 Carbon metabolism
Com_88_neg	L-Gulono-1,4-lactone	cpd:C01040	L-Gulono-1,4-lactone; L-Gulono-gamma-lactone; gamma-Gulonolactone; L-Gulonic acid gamma-lactone; L-Gulonolactone	map00053 Ascorbate and aldarate metabolism; map01100 Metabolic pathways
Com_90_neg	o-Toluic Acid	cpd:C07215	o-Toluate; o-Methylbenzoate; o-Toluic Acid; 2-Methylbenzoic acid	map01100 Metabolic pathways
Com_92_neg	Erucic acid	cpd:C08316	Erucic acid; (13Z)-Docosenoic acid; cis-13-Docosenoic acid	map01040 Biosynthesis of unsaturated fatty acids
Com_93_neg	CTP	cpd:C00063	CTP; Cytidine 5'-triphosphate; Cytidine triphosphate	map00240 Pyrimidine metabolism; map00515 Mannose type O-glycan biosynthesis; map01100 Metabolic pathways
Com_94_neg	Phosphocreatine	cpd:C02305	Phosphocreatine; N-Phosphocreatine; Creatine phosphate	map00330 Arginine and proline metabolism; map01100 Metabolic pathways
Com_95_neg	L-Histidine	cpd:C00135	L-Histidine; (S)-alpha-Amino-1H-imidazole-4-propionic acid	map00340 Histidine metabolism; map00410 beta-Alanine metabolism; map00970 Aminoacyl-tRNA biosynthesis; map01100 Metabolic pathways; map01230 Biosynthesis of amino acids; map02010 ABC transporters; map04974 Protein digestion and absorption; map05230 Central carbon metabolism in cancer
Com_96_neg	D-threo-Isocitric acid	cpd:C00451	(1R,2S)-1-Hydroxypropane-1,2,3-tricarboxylate; D-threo-Isocitric acid	_
Com_97_neg	Stearic acid	cpd:C01530	Octadecanoic acid; Stearate; Stearic acid	map00061 Fatty acid biosynthesis; map01040 Biosynthesis of unsaturated fatty acids
Com_98_neg	3'-Dephospho-CoA	cpd:C00882	Dephospho-CoA; Dephosphocoenzyme A; 3'-Dephospho-CoA	map00770 Pantothenate and CoA biosynthesis; map01100 Metabolic pathways
Com_99_neg	L-Homoserine	cpd:C00263	L-Homoserine; 2-Amino-4-hydroxybutyric acid	map00260 Glycine, serine and threonine metabolism; map00270 Cysteine and methionine metabolism; map00920 Sulfur metabolism; map01100 Metabolic pathways; map01230 Biosynthesis of amino acids
Com_101_neg	D-Glyceraldehyde 3-phosphate	cpd:C00118	D-Glyceraldehyde 3-phosphate; (2R)-2-Hydroxy-3-(phosphonooxy)-propanal; Glyceraldehyde 3-phosphate	map00010 Glycolysis / Gluconeogenesis; map00030 Pentose phosphate pathway; map00051 Fructose and mannose metabolism; map00052 Galactose metabolism; map00562 Inositol phosphate metabolism; map00730 Thiamine metabolism; map00750 Vitamin B6 metabolism; map00900 Terpenoid backbone biosynthesis; map01100 Metabolic pathways
Com_103_neg	D-Lactic acid	cpd:C00256	(R)-Lactate; D-Lactate; D-Lactic acid; D-2-Hydroxypropanoic acid; D-2-Hydroxypropionic acid	map00620 Pyruvate metabolism
Com_104_neg	Dihydroxyacetone phosphate	cpd:C00111	Glycerone phosphate; Dihydroxyacetone phosphate; 3-Hydroxy-2-oxopropyl phosphate	map00010 Glycolysis / Gluconeogenesis; map00040 Pentose and glucuronate interconversions; map00051 Fructose and mannose metabolism; map00052 Galactose metabolism; map00561 Glycerolipid metabolism; map00562 Inositol phosphate metabolism; map00564 Glycerophospholipid metabolism; map00640 Propanoate metabolism; map00760 Nicotinate and nicotinamide metabolism; map01100 Metabolic pathways; map01200 Ca…
Com_105_neg	Sucrose	cpd:C00089	Sucrose; Cane sugar; Saccharose; 1-alpha-D-Glucopyranosyl-2-beta-D-fructofuranoside	map00052 Galactose metabolism; map00500 Starch and sucrose metabolism; map01100 Metabolic pathways; map02010 ABC transporters; map04742 Taste transduction; map04973 Carbohydrate digestion and absorption
Com_106_neg	D-Ribulose 1,5-bisphosphate	cpd:C01182	D-Ribulose 1,5-bisphosphate	map00630 Glyoxylate and dicarboxylate metabolism; map01100 Metabolic pathways; map01200 Carbon metabolism
Com_107_neg	D-Ribose 5-phosphate	cpd:C00117	D-Ribose 5-phosphate; Ribose 5-phosphate	map00030 Pentose phosphate pathway; map00230 Purine metabolism; map00440 Phosphonate and phosphinate metabolism; map01100 Metabolic pathways; map01200 Carbon metabolism; map01230 Biosynthesis of amino acids; map04918 Thyroid hormone synthesis
Com_108_neg	D-Xylulose 5-phosphate	cpd:C00231	D-Xylulose 5-phosphate	map00030 Pentose phosphate pathway; map00040 Pentose and glucuronate interconversions; map00053 Ascorbate and aldarate metabolism; map01100 Metabolic pathways; map01200 Carbon metabolism; map01230 Biosynthesis of amino acids; map04918 Thyroid hormone synthesis
Com_110_neg	dUMP	cpd:C00365	dUMP; Deoxyuridylic acid; Deoxyuridine monophosphate; Deoxyuridine 5'-phosphate; 2'-Deoxyuridine 5'-phosphate	map00240 Pyrimidine metabolism; map01100 Metabolic pathways; map01523 Antifolate resistance
Com_114_neg	Methylmalonate	cpd:C02170	Methylmalonate; Methylmalonic acid	map00240 Pyrimidine metabolism; map00280 Valine, leucine and isoleucine degradation; map00640 Propanoate metabolism
Com_115_neg	Dulcitol	cpd:C01697	Galactitol; Dulcitol; Dulcose	map00052 Galactose metabolism; map01100 Metabolic pathways
Com_116_neg	Gluconolactone	cpd:C00198	D-Glucono-1,5-lactone; Gluconic lactone; Gluconic acid lactone; 1,5-Gluconolactone; delta-Gluconolactone; D-Gluconolactone; Gluconolactone	map00030 Pentose phosphate pathway; map01100 Metabolic pathways; map01200 Carbon metabolism
Com_118_neg	Sebacic acid	cpd:C08277	Sebacic acid; Decanedioic acid	_
Com_119_neg	Tiglic acid	cpd:C08279	Tiglic acid; (E)-2,3-Dimethylacrylic acid	_
Com_122_neg	Oxaloacetate	cpd:C00036	Oxaloacetate; Oxalacetic acid; Oxaloacetic acid; 2-Oxobutanedioic acid; 2-Oxosuccinic acid; keto-Oxaloacetate	map00010 Glycolysis / Gluconeogenesis; map00020 Citrate cycle (TCA cycle); map00250 Alanine, aspartate and glutamate metabolism; map00620 Pyruvate metabolism; map00630 Glyoxylate and dicarboxylate metabolism; map01100 Metabolic pathways
Com_130_neg	Trehalose 6-phosphate	cpd:C00689	alpha,alpha'-Trehalose 6-phosphate; Trehalose 6-phosphate	map00500 Starch and sucrose metabolism; map01100 Metabolic pathways; map04723 Retrograde endocannabinoid signaling
Com_131_neg	Terephthalic Acid	cpd:C06337	Terephthalate; Terephthalic acid; 1,4-Benzenedicarboxylic acid	map01100 Metabolic pathways
Com_132_neg	Citicoline	cpd:C00307	CDP-choline; Cytidine 5'-diphosphocholine; Citicoline	map00564 Glycerophospholipid metabolism; map01100 Metabolic pathways; map05231 Choline metabolism in cancer
Com_134_neg	Glycylglycine	cpd:C02037	Glycylglycine; N-Glycylglycine	_
Com_137_neg	scyllo-Inositol	cpd:C06153	scyllo-Inositol; Scyllitol	map00562 Inositol phosphate metabolism
Com_138_neg	Succinic acid	cpd:C00042	Succinate; Succinic acid; Butanedionic acid; Ethylenesuccinic acid	map00020 Citrate cycle (TCA cycle); map00190 Oxidative phosphorylation; map00250 Alanine, aspartate and glutamate metabolism; map00350 Tyrosine metabolism; map00360 Phenylalanine metabolism; map00620 Pyruvate metabolism; map00630 Glyoxylate and dicarboxylate metabolism; map00640 Propanoate metabolism; map00650 Butanoate metabolism; map00760 Nicotinate and nicotinamide metabolism; map00920 Sulfur …
Com_139_neg	Thymidine	cpd:C00214	Thymidine; Deoxythymidine	map00240 Pyrimidine metabolism; map01100 Metabolic pathways
Com_140_neg	Cytosine	cpd:C00380	Cytosine	map00240 Pyrimidine metabolism; map01100 Metabolic pathways
Com_141_neg	Xanthurenic Acid	cpd:C02470	Xanthurenic acid; Xanthurenate	map00380 Tryptophan metabolism
Com_143_neg	cis-Aconitic acid	cpd:C00417	cis-Aconitate; cis-Aconitic acid	map00020 Citrate cycle (TCA cycle); map00630 Glyoxylate and dicarboxylate metabolism; map01100 Metabolic pathways; map01210 2-Oxocarboxylic acid metabolism
Com_144_neg	Riboflavin-5-phosphate	cpd:C00061	FMN; Riboflavin-5-phosphate; Flavin mononucleotide	map00190 Oxidative phosphorylation; map00740 Riboflavin metabolism; map01100 Metabolic pathways; map04977 Vitamin digestion and absorption
Com_145_neg	D-Glucopyranose	cpd:C00031	D-Glucose; Grape sugar; Dextrose; Glucose; D-Glucopyranose	map00010 Glycolysis / Gluconeogenesis; map00030 Pentose phosphate pathway; map00052 Galactose metabolism; map00500 Starch and sucrose metabolism; map00520 Amino sugar and nucleotide sugar metabolism; map00524 Neomycin, kanamycin and gentamicin biosynthesis; map01100 Metabolic pathways; map02010 ABC transporters; map04066 HIF-1 signaling pathway; map04068 FoxO signaling pathway; map04152 AMPK sign…
Com_146_neg	Pyruvic Acid	cpd:C00022	Pyruvate; Pyruvic acid; 2-Oxopropanoate; 2-Oxopropanoic acid; Pyroracemic acid	map00010 Glycolysis / Gluconeogenesis; map00020 Citrate cycle (TCA cycle); map00030 Pentose phosphate pathway; map00040 Pentose and glucuronate interconversions; map00053 Ascorbate and aldarate metabolism; map00250 Alanine, aspartate and glutamate metabolism; map00260 Glycine, serine and threonine metabolism; map00270 Cysteine and methionine metabolism; map00290 Valine, leucine and isoleucine bio…
Com_147_neg	Pyrophosphate	cpd:C00013	Diphosphate; Diphosphoric acid; Pyrophosphate; Pyrophosphoric acid; PPi	map00190 Oxidative phosphorylation; map05012 Parkinson's disease
Com_148_neg	Prostaglandin G2	cpd:C05956	Prostaglandin G2; PGG2	map00590 Arachidonic acid metabolism; map01100 Metabolic pathways; map04611 Platelet activation; map04726 Serotonergic synapse
Com_151_neg	Succinic anhydride	cpd:C19524	Succinic anhydride; Dihydro-2,5-furandione	_
Com_153_neg	Indoleacetaldehyde	cpd:C00637	Indole-3-acetaldehyde; 2-(Indol-3-yl)acetaldehyde; Indoleacetaldehyde	map00380 Tryptophan metabolism; map01100 Metabolic pathways
Com_155_neg	Glucotropaeolin	cpd:C02153	Glucotropaeolin; Glucotropeolin; Benzyl glucosinolate	map01210 2-Oxocarboxylic acid metabolism
Com_156_neg	Diflunisal	cpd:C01691	Diflunisal	_
Com_158_neg	Hydroxyhydroquinone	cpd:C02814	Benzene-1,2,4-triol; Hydroxyhydroquinone; 1,2,4-Benzenetriol; 1,2,4-Trihydroxybenzene; Hydroxyquinol	map01100 Metabolic pathways
Com_160_neg	Phenylbutazone	cpd:C07440	Phenylbutazone	_
Com_161_neg	4-Pyridoxic acid	cpd:C00847	4-Pyridoxate; 4-Pyridoxic acid	map00750 Vitamin B6 metabolism; map01100 Metabolic pathways
Com_163_neg	APS	cpd:C00224	Adenylyl sulfate; Adenosine 5'-phosphosulfate; APS; 5'-Adenylyl sulfate	map00230 Purine metabolism; map00920 Sulfur metabolism; map01100 Metabolic pathways
Com_164_neg	5beta-Androstane-3,17-dione	cpd:C03772	5beta-Androstane-3,17-dione	map00140 Steroid hormone biosynthesis
Com_165_neg	5-Phosphoribosyl 1-pyrophosphate	cpd:C00119	5-Phospho-alpha-D-ribose 1-diphosphate; 5-Phosphoribosyl diphosphate; 5-Phosphoribosyl 1-pyrophosphate; PRPP	map00030 Pentose phosphate pathway; map00230 Purine metabolism; map00240 Pyrimidine metabolism; map00340 Histidine metabolism; map00400 Phenylalanine, tyrosine and tryptophan biosynthesis; map00790 Folate biosynthesis; map01100 Metabolic pathways; map01200 Carbon metabolism; map01230 Biosynthesis of amino acids; map01523 Antifolate resistance
Com_167_neg	Galactaric acid	cpd:C00879	D-Galactarate; D-Mucic acid; D-Galactaric acid; Galactaric acid; Galactarate; Mucic acid	map00053 Ascorbate and aldarate metabolism
Com_169_neg	Pimelic acid	cpd:C02656	Pimelate; Pimelic acid; Heptanedioic acid; 6-Carboxyhexanoate	map00780 Biotin metabolism; map01100 Metabolic pathways
Com_170_neg	Mefenamic acid	cpd:C02168	Mefenamic acid	_
Com_174_neg	Taurocholic acid	cpd:C05122	Taurocholate; Taurocholic acid; Cholyltaurine	map00120 Primary bile acid biosynthesis; map00430 Taurine and hypotaurine metabolism; map01100 Metabolic pathways; map04976 Bile secretion; map04979 Cholesterol metabolism
Com_176_neg	D-Mannose	cpd:C00159	D-Mannose; Mannose; Seminose; Carubinose	map00051 Fructose and mannose metabolism; map00052 Galactose metabolism; map00520 Amino sugar and nucleotide sugar metabolism; map01100 Metabolic pathways; map02010 ABC transporters; map04142 Lysosome
Com_177_neg	dTMP	cpd:C00364	dTMP; Thymidine 5'-phosphate; Deoxythymidine 5'-phosphate; Thymidylic acid; 5'-Thymidylic acid; Thymidine monophosphate; Deoxythymidylic acid; Thymidylate	map00240 Pyrimidine metabolism; map01100 Metabolic pathways; map01523 Antifolate resistance
Com_179_neg	Aminomalonic acid	cpd:C00872	Aminomalonate; Aminomalonic acid; 2-Aminomalonic acid	_
Com_180_neg	TPP	cpd:C00068	Thiamin diphosphate; Thiamine diphosphate; Thiamin pyrophosphate; TPP; ThPP	map00010 Glycolysis / Gluconeogenesis; map00020 Citrate cycle (TCA cycle); map00280 Valine, leucine and isoleucine degradation; map00620 Pyruvate metabolism; map00640 Propanoate metabolism; map00730 Thiamine metabolism; map01100 Metabolic pathways; map04977 Vitamin digestion and absorption
Com_181_neg	Homoarginine	cpd:C01924	Homoarginine; L-Homoarginine	_
Com_184_neg	Taurine	cpd:C00245	Taurine; 2-Aminoethanesulfonic acid; Aminoethylsulfonic acid	map00120 Primary bile acid biosynthesis; map00430 Taurine and hypotaurine metabolism; map00920 Sulfur metabolism; map01100 Metabolic pathways; map02010 ABC transporters; map04080 Neuroactive ligand-receptor interaction
Com_186_neg	Sulfoacetic acid	cpd:C14179	Sulfoacetate; Sulfoacetic acid	map00430 Taurine and hypotaurine metabolism
Com_188_neg	UDP-N-acetylglucosamine	cpd:C00043	UDP-N-acetyl-alpha-D-glucosamine; UDP-N-acetyl-D-glucosamine; UDP-N-acetylglucosamine	map00520 Amino sugar and nucleotide sugar metabolism; map00524 Neomycin, kanamycin and gentamicin biosynthesis; map01100 Metabolic pathways; map04931 Insulin resistance
Com_189_neg	Uric Acid	cpd:C00366	Urate; Uric acid	map00230 Purine metabolism; map01100 Metabolic pathways; map04976 Bile secretion
Com_190_neg	Ribose 1-phosphate	cpd:C00620	alpha-D-Ribose 1-phosphate; Ribose 1-phosphate; D-Ribose 1-phosphate	map00030 Pentose phosphate pathway; map00230 Purine metabolism
Com_192_neg	Sedoheptulose 1,7-bisphosphate	cpd:C00447	Sedoheptulose 1,7-bisphosphate; D-Sedoheptulose 1,7-bisphosphate; D-altro-Heptulose 1,7-biphosphate	map01100 Metabolic pathways; map01200 Carbon metabolism
Com_193_neg	S-Sulfo-L-cysteine	cpd:C05824	S-Sulfo-L-cysteine	map00270 Cysteine and methionine metabolism; map01230 Biosynthesis of amino acids
Com_194_neg	dGDP	cpd:C00361	dGDP; 2'-Deoxyguanosine 5'-diphosphate	map00230 Purine metabolism; map01100 Metabolic pathways
Com_195_neg	D-Galactonic acid	cpd:C00880	D-Galactonate; D-Galactonic acid	map00052 Galactose metabolism; map01100 Metabolic pathways
Com_196_neg	D-Gluconic acid	cpd:C00257	D-Gluconic acid; D-Gluconate; D-gluco-Hexonic acid	map00030 Pentose phosphate pathway; map01100 Metabolic pathways; map01200 Carbon metabolism
Com_197_neg	D-Glucarate	cpd:C00818	D-Glucarate; D-Glucaric acid; L-Gularic acid; D-Saccharic acid; D-Glucosaccharic acid; Glucaric acid; Glucarate	map00053 Ascorbate and aldarate metabolism; map01100 Metabolic pathways
Com_198_neg	UDP	cpd:C00015	UDP; Uridine 5'-diphosphate	map00240 Pyrimidine metabolism; map01100 Metabolic pathways; map04080 Neuroactive ligand-receptor interaction
Com_199_neg	D-Erythrose 4-phosphate	cpd:C00279	D-Erythrose 4-phosphate	map00030 Pentose phosphate pathway; map00400 Phenylalanine, tyrosine and tryptophan biosynthesis; map00750 Vitamin B6 metabolism; map01100 Metabolic pathways; map01200 Carbon metabolism; map01230 Biosynthesis of amino acids
Com_200_neg	D-Fructose 1,6-bisphosphate	cpd:C00354	D-Fructose 1,6-bisphosphate	map00400 Phenylalanine, tyrosine and tryptophan biosynthesis; map01100 Metabolic pathways; map01200 Carbon metabolism; map04152 AMPK signaling pathway; map04922 Glucagon signaling pathway; map05230 Central carbon metabolism in cancer
Com_201_neg	dATP	cpd:C00131	dATP; 2'-Deoxyadenosine 5'-triphosphate; Deoxyadenosine 5'-triphosphate; Deoxyadenosine triphosphate	map00230 Purine metabolism; map01100 Metabolic pathways
Com_203_neg	Octanedioic acid	cpd:C08278	Suberic acid; Cork acid; 1,8-Octanedioic acid; Octanedioic acid; 1,6-Hexanedicarboxylic acid	_
Com_204_neg	2-Hydroxybutyric acid	cpd:C05984	2-Hydroxybutanoic acid; 2-Hydroxybutyrate; 2-Hydroxybutyric acid	map00640 Propanoate metabolism
Com_205_neg	N-Acetyl-L-methionine	cpd:C02712	N-Acetylmethionine; N-Acetyl-L-methionine	_
Com_211_neg	Itaconic acid	cpd:C00490	Itaconate; Itaconic acid; Methylenesuccinic acid	_
Com_216_neg	Hydroquinone	cpd:C15603	Hydroquinone; p-Hydroquinone; Quinol; Reduced quinone	_
Com_216_neg	Hydroquinone	cpd:C00530	Hydroquinone; p-Benzenediol; 1,4-Benzenediol; 1,4-Dihydroxybenzene; Benzene-1,4-diol; Quinol; 4-Hydroxyphenol	map00350 Tyrosine metabolism; map01100 Metabolic pathways
Com_221_neg	Cytidine-5'-monophosphate	cpd:C00055	CMP; Cytidine-5'-monophosphate; Cytidylic acid	map00240 Pyrimidine metabolism; map01100 Metabolic pathways
Com_222_neg	L-Pyroglutamic acid	cpd:C01879	5-Oxoproline; Pidolic acid; Pyroglutamic acid; 5-Pyrrolidone-2-carboxylic acid; Pyroglutamate; 5-Oxo-L-proline; L-Pyroglutamic acid; L-5-Pyrrolidone-2-carboxylic acid	map00480 Glutathione metabolism
Com_223_neg	Citric acid	cpd:C00158	Citrate; Citric acid; 2-Hydroxy-1,2,3-propanetricarboxylic acid; 2-Hydroxytricarballylic acid	map00020 Citrate cycle (TCA cycle); map00250 Alanine, aspartate and glutamate metabolism; map00630 Glyoxylate and dicarboxylate metabolism; map01100 Metabolic pathways; map01200 Carbon metabolism; map01210 2-Oxocarboxylic acid metabolism; map01230 Biosynthesis of amino acids
Com_224_neg	Hippuric acid	cpd:C01586	Hippurate; Hippuric acid; N-Benzoylglycine; Benzoylaminoacetic acid	map00360 Phenylalanine metabolism
Com_226_neg	Fumaric acid	cpd:C00122	Fumarate; Fumaric acid; trans-Butenedioic acid	map00020 Citrate cycle (TCA cycle); map00190 Oxidative phosphorylation; map00220 Arginine biosynthesis; map00250 Alanine, aspartate and glutamate metabolism; map00350 Tyrosine metabolism; map00360 Phenylalanine metabolism; map00620 Pyruvate metabolism; map00650 Butanoate metabolism; map00760 Nicotinate and nicotinamide metabolism; map01100 Metabolic pathways
Com_227_neg	L-Arabinitol	cpd:C00532	L-Arabitol; L-Arabinol; L-Arabinitol; L-Lyxitol	map00040 Pentose and glucuronate interconversions; map01100 Metabolic pathways
Com_228_neg	alpha-D-Glucose	cpd:C00267	alpha-D-Glucose	map00010 Glycolysis / Gluconeogenesis; map00051 Fructose and mannose metabolism; map00052 Galactose metabolism; map00520 Amino sugar and nucleotide sugar metabolism; map01100 Metabolic pathways; map01200 Carbon metabolism; map04964 Proximal tubule bicarbonate reclamation
Com_231_neg	Lactic acid	cpd:C01432	Lactate; Lactic acid; 2-Hydroxypropanoic acid; 2-Hydroxypropionic acid	_
Com_232_neg	L-Cysteinesulfinic acid	cpd:C00606	3-Sulfino-L-alanine; L-Cysteinesulfinic acid; 3-Sulphino-L-alanine; 3-Sulfinoalanine	map00270 Cysteine and methionine metabolism; map00430 Taurine and hypotaurine metabolism; map01100 Metabolic pathways
Com_233_neg	L-Homocystine	cpd:C01817	L-Homocystine; Homocystine	map00270 Cysteine and methionine metabolism
Com_242_neg	D-Glucosamine 6-phosphate	cpd:C00352	D-Glucosamine 6-phosphate; D-Glucosamine phosphate	map00250 Alanine, aspartate and glutamate metabolism; map00520 Amino sugar and nucleotide sugar metabolism; map01100 Metabolic pathways; map04931 Insulin resistance
Com_246_neg	21-Deoxycortisol	cpd:C05497	21-Deoxycortisol; 4-Pregnene-11beta,17alpha-diol-3,20-dione; 11beta,17alpha-Dihydroxyprogesterone	map00140 Steroid hormone biosynthesis
Com_247_neg	dADP	cpd:C00206	dADP; 2'-Deoxyadenosine 5'-diphosphate	map00230 Purine metabolism; map01100 Metabolic pathways
Com_251_neg	Traumatic acid	cpd:C16308	Traumatic acid; (2E)-Dodecenedioic acid; Dodec-2-enedioic acid	map00592 alpha-Linolenic acid metabolism
Com_252_neg	Inositol	cpd:C00137	myo-Inositol; D-myo-Inositol; 1D-myo-Inositol; L-myo-Inositol; 1L-myo-Inositol; meso-Inositol; Inositol; Dambose; Cyclohexitol; Meat sugar; Bios I	map00052 Galactose metabolism; map00053 Ascorbate and aldarate metabolism; map00562 Inositol phosphate metabolism; map01100 Metabolic pathways; map02010 ABC transporters; map04070 Phosphatidylinositol signaling system
Com_261_neg	Arachidic acid	cpd:C06425	Icosanoic acid; Eicosanoic acid; Arachidic acid	map01040 Biosynthesis of unsaturated fatty acids
Com_263_neg	Adenosine 5'-Diphosphate	cpd:C00008	ADP; Adenosine 5'-diphosphate	map00190 Oxidative phosphorylation; map00230 Purine metabolism; map01100 Metabolic pathways; map04068 FoxO signaling pathway; map04080 Neuroactive ligand-receptor interaction; map04142 Lysosome; map04152 AMPK signaling pathway; map04611 Platelet activation; map04742 Taste transduction; map04924 Renin secretion; map05012 Parkinson's disease
Com_267_neg	D-Fructose 6-phosphate	cpd:C00085	D-Fructose 6-phosphate; D-Fructose 6-phosphoric acid; Neuberg ester	map00052 Galactose metabolism; map00500 Starch and sucrose metabolism; map01100 Metabolic pathways; map01200 Carbon metabolism; map04152 AMPK signaling pathway; map04922 Glucagon signaling pathway; map04931 Insulin resistance; map05230 Central carbon metabolism in cancer
Com_274_neg	4-Nitrophenol	cpd:C00870	4-Nitrophenol; p-Nitrophenol; PNP; Niphen; 4-Hydroxynitrobenzene	_
Com_275_neg	GDP	cpd:C00035	GDP; Guanosine 5'-diphosphate; Guanosine diphosphate	map00230 Purine metabolism; map01100 Metabolic pathways; map03013 RNA transport; map04014 Ras signaling pathway; map04015 Rap1 signaling pathway; map04144 Endocytosis
Com_276_neg	CDP	cpd:C00112	CDP; Cytidine 5'-diphosphate; Cytidine diphosphate	map00240 Pyrimidine metabolism; map01100 Metabolic pathways
Com_277_neg	N-Methylhydantoin	cpd:C02565	N-Methylhydantoin; N-Methylimidazolidine-2,4-dione	map00330 Arginine and proline metabolism; map01100 Metabolic pathways
Com_278_neg	Pentadecanoic acid	cpd:C16537	Pentadecanoic acid; Pentadecylic acid; n-Pentadecanoic acid	_
Com_279_neg	O-Phospho-L-serine	cpd:C01005	O-Phospho-L-serine; L-O-Phosphoserine; 3-Phosphoserine; Dexfosfoserine	map00260 Glycine, serine and threonine metabolism; map00270 Cysteine and methionine metabolism; map00970 Aminoacyl-tRNA biosynthesis; map01100 Metabolic pathways; map01200 Carbon metabolism; map01230 Biosynthesis of amino acids
Com_280_neg	UDP-D-glucuronate	cpd:C00167	UDP-glucuronate; UDPglucuronate; UDP-D-glucuronate; UDP-alpha-D-glucuronate	map00040 Pentose and glucuronate interconversions; map00053 Ascorbate and aldarate metabolism; map00520 Amino sugar and nucleotide sugar metabolism; map01100 Metabolic pathways
Com_281_neg	UDP-galactose	cpd:C00052	UDP-alpha-D-galactose; UDP-D-galactose; UDP-galactose; UDP-D-galactopyranose; UDP-alpha-D-galactopyranose	map00052 Galactose metabolism; map00520 Amino sugar and nucleotide sugar metabolism; map01100 Metabolic pathways
Com_285_neg	Citraconic acid	cpd:C02226	2-Methylmaleate; Citraconate; Citraconic acid; Methylmaleic acid	map00290 Valine, leucine and isoleucine biosynthesis; map01100 Metabolic pathways; map01210 2-Oxocarboxylic acid metabolism
Com_286_neg	Citramalate	cpd:C00815	Citramalate; Citramalic acid; alpha-Hydroxypyrotartaric acid; 2-Methylmalic acid	_
Com_287_neg	Cyclohexylsulfamate	cpd:C02824	Cyclohexylsulfamate; Cyclohexylsulfamic acid; Cylamic acid; Cyclohexylamide sulfate	_
Com_289_neg	D-Arabinose 5-phosphate	cpd:C01112	D-Arabinose 5-phosphate	map01100 Metabolic pathways
Com_291_neg	L-Adrenaline	cpd:C00788	L-Adrenaline; (R)-(-)-Adrenaline; (R)-(-)-Epinephrine; (R)-(-)-Epirenamine; (R)-(-)-Adnephrine; 4-[(1R)-1-Hydroxy-2-(methylamino)ethyl]-1,2-benzenediol	map00350 Tyrosine metabolism; map01100 Metabolic pathways; map04024 cAMP signaling pathway; map04080 Neuroactive ligand-receptor interaction; map04261 Adrenergic signaling in cardiomyocytes; map04923 Regulation of lipolysis in adipocytes; map04924 Renin secretion
Com_292_neg	Ribitol	cpd:C00474	Ribitol; Adonitol	map00040 Pentose and glucuronate interconversions; map00740 Riboflavin metabolism; map01100 Metabolic pathways
Com_293_neg	L-Ascorbate	cpd:C00072	Ascorbate; Ascorbic acid; L-Ascorbate; L-Ascorbic acid; Vitamin C	map00053 Ascorbate and aldarate metabolism; map00480 Glutathione metabolism; map01100 Metabolic pathways; map04066 HIF-1 signaling pathway; map04977 Vitamin digestion and absorption
Com_296_neg	4-Hydroxybenzoic acid	cpd:C00156	4-Hydroxybenzoate; Hydroxybenzoic acid; 4-Hydroxybenzoic acid; Hydroxybenzenecarboxylic acid	map00130 Ubiquinone and other terpenoid-quinone biosynthesis; map00360 Phenylalanine metabolism; map00790 Folate biosynthesis; map01100 Metabolic pathways
Com_297_neg	Deoxyinosine	cpd:C05512	Deoxyinosine	map00230 Purine metabolism; map01100 Metabolic pathways
Com_299_neg	Glutaric Acid	cpd:C00489	Glutarate; Glutaric acid; Pentanedioic acid; 1,3-Propanedicarboxylic acid	map00071 Fatty acid degradation; map00310 Lysine degradation
Com_302_neg	NADH	cpd:C00004	NADH; DPNH; Reduced nicotinamide adenine dinucleotide	map00190 Oxidative phosphorylation; map01100 Metabolic pathways; map04020 Calcium signaling pathway; map04925 Aldosterone synthesis and secretion
Com_305_neg	Glycolithocholic acid	cpd:C15557	Glycolithocholate; Glycolithocholic acid	_
Com_306_neg	Chenodeoxycholic acid	cpd:C02528	Chenodeoxycholate; Chenodeoxycholic acid; 3alpha,7alpha-Dihydroxy-5beta-cholanic acid; Chenodiol	map00120 Primary bile acid biosynthesis; map01100 Metabolic pathways; map04976 Bile secretion
Com_307_neg	Deoxycholic acid	cpd:C04483	Deoxycholic acid; Deoxycholate; 3alpha,12alpha-Dihydroxy-5beta-cholanate; 3alpha,12alpha-Dihydroxy-5beta-cholanic acid	map04976 Bile secretion
Com_308_neg	lithocholic acid	cpd:C03990	Lithocholic acid; Lithocholate; 3alpha-Hydroxy-5beta-cholanate; 3alpha-Hydroxy-5beta-cholanic acid	map04976 Bile secretion
Com_309_neg	Cholic acid	cpd:C00695	Cholic acid; Cholate; 3alpha,7alpha,12alpha-Trihydroxy-5beta-cholanate; 3alpha,7alpha,12alpha-Trihydroxy-5beta-cholanic acid	map00120 Primary bile acid biosynthesis; map01100 Metabolic pathways; map04976 Bile secretion
Com_311_neg	Myristic acid	cpd:C06424	Tetradecanoic acid; Tetradecanoate; Myristic acid	map00061 Fatty acid biosynthesis; map01100 Metabolic pathways
Com_312_neg	gamma-Glutamylcysteine	cpd:C00669	gamma-L-Glutamyl-L-cysteine; L-gamma-Glutamylcysteine; 5-L-Glutamyl-L-cysteine; gamma-Glutamylcysteine	map00480 Glutathione metabolism; map01100 Metabolic pathways; map04216 Ferroptosis
Com_313_neg	Sorbitol	cpd:C00794	D-Sorbitol; D-Glucitol; L-Gulitol; Sorbitol	map00051 Fructose and mannose metabolism; map00052 Galactose metabolism; map01100 Metabolic pathways; map02010 ABC transporters
Com_320_neg	3-Methyl-2-oxobutanoic acid	cpd:C00141	3-Methyl-2-oxobutanoic acid; 3-Methyl-2-oxobutyric acid; 3-Methyl-2-oxobutanoate; 2-Oxo-3-methylbutanoate; 2-Oxoisovalerate; 2-Oxoisopentanoate; alpha-Ketovaline; 2-Ketovaline; 2-Keto-3-methylbutyric acid	map00280 Valine, leucine and isoleucine degradation; map00290 Valine, leucine and isoleucine biosynthesis; map00770 Pantothenate and CoA biosynthesis; map01100 Metabolic pathways; map01210 2-Oxocarboxylic acid metabolism; map01230 Biosynthesis of amino acids
Com_322_neg	Lactose	cpd:C00243	Lactose; 1-beta-D-Galactopyranosyl-4-D-glucopyranose; beta-D-Gal-(1->4)-D-Glc; Milk sugar	map00052 Galactose metabolism; map01100 Metabolic pathways; map02010 ABC transporters; map04973 Carbohydrate digestion and absorption
Com_326_neg	5-Hydroxymethyluracil	cpd:C03088	5-Hydroxymethyluracil	_
Com_328_neg	9-KODE	cpd:C14766	9-OxoODE; 9-KODE; (10E,12Z)-9-Oxooctadeca-10,12-dienoic acid	map00591 Linoleic acid metabolism
Com_335_neg	Hydroxypyruvic acid	cpd:C00168	Hydroxypyruvate; Hydroxypyruvic acid; 3-Hydroxypyruvate; 3-Hydroxypyruvic acid	map00260 Glycine, serine and threonine metabolism; map00630 Glyoxylate and dicarboxylate metabolism; map01100 Metabolic pathways; map01200 Carbon metabolism
Com_336_neg	IDP	cpd:C00104	IDP; Inosine 5'-diphosphate; Inosine diphosphate	map00230 Purine metabolism
Com_339_neg	N-Acetyl-D-glucosamine 6-phosphate	cpd:C00357	N-Acetyl-D-glucosamine 6-phosphate	map00520 Amino sugar and nucleotide sugar metabolism; map01100 Metabolic pathways
Com_340_neg	Glycerol-3-phosphate	cpd:C03189	DL-Glycerol 1-phosphate; Glycerol 1-phosphate; Glycerol-3-phosphate; rac-Glycerol 1-phosphate; DL-Glyceryl 1-phosphate; DL-Glycerol 3-phosphate	_
Com_342_neg	L-Histidinol	cpd:C00860	L-Histidinol	map00340 Histidine metabolism; map01100 Metabolic pathways; map01230 Biosynthesis of amino acids
Com_359_pos	Cycloleucine	cpd:C03969	1-Aminocyclopentanecarboxylate; 1-Aminocyclopentanecarboxylic acid; Cycloleucine	_
Com_362_pos	Pantethine	cpd:C12661	Pantethine	_
Com_364_pos	Glu-Glu	cpd:C01425	Glutamyl-glutamic acid; L-alpha-Glutamyl-L-glutamic acid; Glu-Glu	_
Com_365_pos	Ectoine	cpd:C06231	Ectoine; L-Ectoine; (4S)-2-Methyl-1,4,5,6-tetrahydropyrimidine-4-carboxylate	map00260 Glycine, serine and threonine metabolism; map01100 Metabolic pathways
Com_366_pos	Cadaverine	cpd:C01672	Cadaverine; 1,5-Pentanediamine; 1,5-Diaminopentane; Pentamethylenediamine	map00310 Lysine degradation; map00480 Glutathione metabolism; map01100 Metabolic pathways; map04974 Protein digestion and absorption
Com_367_pos	N-Acetylneuraminic acid	cpd:C00270	N-Acetylneuraminate; N-Acetylneuraminic acid; 5-Acetamido-3,5-dideoxy-D-glycero-D-galacto-2-nonulosonic acid; Neu5Ac	map00520 Amino sugar and nucleotide sugar metabolism; map01100 Metabolic pathways
Com_368_pos	Kynurenic acid	cpd:C01717	4-Hydroxy-2-quinolinecarboxylic acid; Kynurenic acid; Kynurenate	map00380 Tryptophan metabolism; map01100 Metabolic pathways
Com_369_pos	Palmitoylethanolamide	cpd:C16512	Palmitoylethanolamide; Palmidrol	_
Com_370_pos	Dehydrocholic acid	cpd:C13154	Dehydrocholic acid; 3,7,12-Triketo-5beta-cholanoic acid	_
Com_371_pos	L-Tryptophan	cpd:C00078	L-Tryptophan; Tryptophan; (S)-alpha-Amino-beta-(3-indolyl)-propionic acid	map00260 Glycine, serine and threonine metabolism; map00380 Tryptophan metabolism; map00400 Phenylalanine, tyrosine and tryptophan biosynthesis; map00970 Aminoacyl-tRNA biosynthesis; map01100 Metabolic pathways; map01210 2-Oxocarboxylic acid metabolism; map01230 Biosynthesis of amino acids; map04726 Serotonergic synapse; map04974 Protein digestion and absorption; map04978 Mineral absorption; map0…
Com_374_pos	2-Aminoethylphosphonate	cpd:C03557	2-Aminoethylphosphonate; (2-Aminoethyl)phosphonate; Ciliatine	map00440 Phosphonate and phosphinate metabolism; map01100 Metabolic pathways; map02010 ABC transporters
Com_376_pos	6-Methylmercaptopurine	cpd:C16614	6-Methylmercaptopurine; Thiopurine S-methylether	map00983 Drug metabolism - other enzymes
Com_378_pos	Piperidine	cpd:C01746	Piperidine; Azacyclohexane; Hexahydropyridine	map04974 Protein digestion and absorption
Com_379_pos	Isoquinoline	cpd:C06323	Isoquinoline; 2-Benzazine; Benzo[c]pyridine	_
Com_380_pos	Purine	cpd:C15587	Purine; Purine base	_
Com_382_pos	S-Methyl-5'-thioadenosine	cpd:C00170	5'-Methylthioadenosine; Methylthioadenosine; S-Methyl-5'-thioadenosine; 5-Methylthioadenosine; 5'-Deoxy-5'-(methylthio)adenosine; Thiomethyladenosine; MTA	map00270 Cysteine and methionine metabolism; map01100 Metabolic pathways
Com_385_pos	Fexofenadine	cpd:C06999	Fexofenadine; 4-(1-Hydroxy-4-(4-(hydroxydiphenylmethyl)-1-piperidinyl)butyl)-alpha,alpha-dimethylbenzeneacetic acid	map04976 Bile secretion
Com_389_pos	gamma-Muurolene	cpd:C20273	gamma-Muurolene; (+)-gamma-Muurolene	_
Com_390_pos	Galactinol	cpd:C01235	alpha-D-Galactosyl-(1->3)-1D-myo-inositol; O-alpha-D-Galactosyl-(1->3)-1D-myo-inositol; 3-O-alpha-D-Galactosyl-1D-myo-inositol; 1-alpha-D-Galactosyl-myo-inositol; Galactinol	map00052 Galactose metabolism
Com_391_pos	Flavin Adenine Dinucleotide	cpd:C00016	FAD; Flavin adenine dinucleotide	map00740 Riboflavin metabolism; map01100 Metabolic pathways; map04977 Vitamin digestion and absorption
Com_396_pos	6-Deoxy-D-glucose	cpd:C02522	6-Deoxy-D-glucose; D-Quinovose; D-Chinovose; D-Glucomethylose; Isorhamnose; D-Epifucose; Isorhodeose	_
Com_397_pos	5-Aminopentanoate	cpd:C00431	5-Aminopentanoate; 5-Aminopentanoic acid; 5-Aminovaleric acid	map00310 Lysine degradation; map00330 Arginine and proline metabolism
Com_400_pos	Pyridoxamine	cpd:C00534	Pyridoxamine; PM	map00750 Vitamin B6 metabolism; map01100 Metabolic pathways; map04977 Vitamin digestion and absorption
Com_402_pos	Sarcosine	cpd:C00213	Sarcosine; N-Methylglycine	map00260 Glycine, serine and threonine metabolism; map00330 Arginine and proline metabolism; map01100 Metabolic pathways
Com_404_pos	Vitamin B2	cpd:C00255	Riboflavin; Lactoflavin; 7,8-Dimethyl-10-ribitylisoalloxazine; Vitamin B2	map00740 Riboflavin metabolism; map01100 Metabolic pathways; map04977 Vitamin digestion and absorption
Com_406_pos	Spermidine	cpd:C00315	Spermidine; N-(3-Aminopropyl)-1,4-butane-diamine	map00330 Arginine and proline metabolism; map00410 beta-Alanine metabolism; map00480 Glutathione metabolism; map01100 Metabolic pathways; map02010 ABC transporters; map04976 Bile secretion
Com_407_pos	5-Aminolevulinate	cpd:C00430	5-Aminolevulinate; 5-Amino-4-oxopentanoate; 5-Amino-4-oxovaleric acid	map00260 Glycine, serine and threonine metabolism; map00860 Porphyrin and chlorophyll metabolism; map01100 Metabolic pathways; map02010 ABC transporters
Com_411_pos	Imidazoleacetic acid	cpd:C02835	Imidazole-4-acetate; Imidazoleacetic acid; 4-Imidazoleacetate	map00340 Histidine metabolism
Com_412_pos	Isoproterenol	cpd:C07056	Isoproterenol; Isoprenaline	map04261 Adrenergic signaling in cardiomyocytes
Com_418_pos	Adenine	cpd:C00147	Adenine; 6-Aminopurine	map00230 Purine metabolism; map01100 Metabolic pathways
Com_421_pos	11-Ketoetiocholanolone	cpd:C14552	11-Ketoetiocholanolone; 3alpha-Hydroxy-5beta-androstane-11,17-dione	_
Com_422_pos	3-O-Feruloylquinic acid	cpd:C02572	5-O-Feruloylquinic acid; O-Feruloylquinate; 3-O-Feruloylquinic acid	_
Com_425_pos	L-Homocitrulline	cpd:C02427	L-Homocitrulline	_
Com_426_pos	Glycyl-L-leucine	cpd:C02155	Glycyl-leucine; Glycyl-L-leucine	_
Com_427_pos	5-Methylcytosine	cpd:C02376	5-Methylcytosine	map00240 Pyrimidine metabolism
Com_428_pos	D-Proline	cpd:C00763	D-Proline	map00330 Arginine and proline metabolism; map01100 Metabolic pathways
Com_429_pos	L-Hydroxyproline	cpd:C01157	Hydroxyproline; L-Hydroxyproline; trans-4-Hydroxy-L-proline	map00330 Arginine and proline metabolism; map01100 Metabolic pathways
Com_432_pos	N,N-Dimethylglycine	cpd:C01026	N,N-Dimethylglycine; Dimethylglycine	map00260 Glycine, serine and threonine metabolism; map01100 Metabolic pathways
Com_433_pos	Guanosine monophosphate	cpd:C00144	GMP; Guanosine 5'-phosphate; Guanosine monophosphate; Guanosine 5'-monophosphate; Guanylic acid	map00230 Purine metabolism; map01100 Metabolic pathways; map01523 Antifolate resistance; map04022 cGMP-PKG signaling pathway; map04740 Olfactory transduction; map04742 Taste transduction; map04744 Phototransduction
Com_436_pos	D-Phenylalanine	cpd:C02265	D-Phenylalanine; D-alpha-Amino-beta-phenylpropionic acid	map00360 Phenylalanine metabolism; map04742 Taste transduction
Com_437_pos	Uridine	cpd:C00299	Uridine	map00240 Pyrimidine metabolism; map01100 Metabolic pathways
Com_438_pos	Adenosine	cpd:C00212	Adenosine	map00230 Purine metabolism; map01100 Metabolic pathways; map04022 cGMP-PKG signaling pathway; map04024 cAMP signaling pathway; map04071 Sphingolipid signaling pathway; map04080 Neuroactive ligand-receptor interaction; map04270 Vascular smooth muscle contraction; map04923 Regulation of lipolysis in adipocytes; map04924 Renin secretion; map05012 Parkinson's disease; map05032 Morphine addiction; map…
Com_439_pos	Cytidine	cpd:C00475	Cytidine	map00240 Pyrimidine metabolism; map01100 Metabolic pathways
Com_441_pos	Glutathione	cpd:C00051	Glutathione; 5-L-Glutamyl-L-cysteinylglycine; N-(N-gamma-L-Glutamyl-L-cysteinyl)glycine; gamma-L-Glutamyl-L-cysteinyl-glycine; GSH; Reduced glutathione	map00270 Cysteine and methionine metabolism; map00480 Glutathione metabolism; map01100 Metabolic pathways; map02010 ABC transporters; map04216 Ferroptosis; map04918 Thyroid hormone synthesis; map04976 Bile secretion
Com_442_pos	Xanthosine	cpd:C01762	Xanthosine	map00230 Purine metabolism; map00232 Caffeine metabolism; map01100 Metabolic pathways
Com_443_pos	16alpha-Hydroxytestosterone	cpd:C14600	16alpha-Hydroxytestosterone; 16alpha,17beta-Dihydroxy-4-androsten-3-one	_
Com_444_pos	11beta-Hydroxytestosterone	cpd:C18075	11beta,17beta-Dihydroxy-4-androsten-3-one; 11beta-Hydroxytestosterone	map00140 Steroid hormone biosynthesis
Com_448_pos	Methyltestosterone	cpd:C07198	Methyltestosterone	_
Com_457_pos	beta-Cubebene	cpd:C09648	beta-Cubebene	_
Com_458_pos	mesaconic acid	cpd:C01732	Mesaconate; 2-Methylfumarate; Mesaconic acid; Methylfumaric acid; (E)-2-Methyl-2-butenedioic acid	map00630 Glyoxylate and dicarboxylate metabolism; map01100 Metabolic pathways; map01200 Carbon metabolism
Com_461_pos	D-Ala-D-Ala	cpd:C00993	D-Alanyl-D-alanine; D-Ala-D-Ala	map01100 Metabolic pathways
Com_462_pos	D-Galactosamine	cpd:C02262	D-Galactosamine; D-Chondrosamine; 2-Amino-2-deoxy-D-galactose	map00052 Galactose metabolism
Com_463_pos	Carnosine	cpd:C00386	Carnosine; Nalpha-(beta-alanyl)-L-histidine	map00340 Histidine metabolism; map00410 beta-Alanine metabolism; map01100 Metabolic pathways
Com_464_pos	Neopterin	cpd:C05926	Neopterin; [S-(R*,S*)]-2-amino-6-(1,2,3-trihydroxypropyl)-1H-pteridin-4-one; [S-(R*,S*)]-2-amino-6-(1,2,3-trihydroxypropyl)-1H-pteridine-4-one; [S-(R*,S*)]-2-Amino-6-(1,2,3-trihydroxypropyl)-1H-pteridin-4-on; 6-(D-erythro-1,2,3-Trihydroxypropyl)pterin; 6-D-erythro-Neopterin; D-erythro-Neopterin; D-Neopterin	map00790 Folate biosynthesis
Com_465_pos	N-Acetyl-L-glutamic acid	cpd:C00624	N-Acetyl-L-glutamate; N-Acetyl-L-glutamic acid	map00220 Arginine biosynthesis; map01100 Metabolic pathways; map01210 2-Oxocarboxylic acid metabolism; map01230 Biosynthesis of amino acids
Com_468_pos	Ethambutol	cpd:C06984	Ethambutol	_
Com_469_pos	Melamine	cpd:C08737	Melamine; 2,4,6-Triamino-1,3,5-triazine	_
Com_471_pos	1,4-Naphthoquinone	cpd:C02617	1,4-Naphthoquinone; 1,4-Naphthalenedione	map00980 Metabolism of xenobiotics by cytochrome P450
Com_473_pos	Nebularine	cpd:C01736	Nebularine; Purine riboside; N-D-Ribosylpurine	_
Com_474_pos	Isophorone	cpd:C14743	Isophorone; 1,1,3-Trimethyl-3-cyclohexene-5-one	_
Com_475_pos	1,4-Diaminobutane	cpd:C00134	Putrescine; 1,4-Butanediamine; 1,4-Diaminobutane; Tetramethylenediamine; Butane-1,4-diamine	map00330 Arginine and proline metabolism; map00480 Glutathione metabolism; map01100 Metabolic pathways; map02010 ABC transporters; map04974 Protein digestion and absorption
Com_476_pos	L-Kynurenine	cpd:C00328	L-Kynurenine; 3-Anthraniloyl-L-alanine	map00380 Tryptophan metabolism; map01100 Metabolic pathways; map05143 African trypanosomiasis
Com_477_pos	Phenylacetylglycine	cpd:C05598	Phenylacetylglycine	map00360 Phenylalanine metabolism
Com_478_pos	3-Ureidopropionate	cpd:C02642	3-Ureidopropionate; 3-Ureidopropanoate; beta-Ureidopropionic acid; N-Carbamoyl-beta-alanine	map00240 Pyrimidine metabolism; map00410 beta-Alanine metabolism; map00770 Pantothenate and CoA biosynthesis; map01100 Metabolic pathways
Com_480_pos	D-Glucosamine	cpd:C00329	D-Glucosamine; Chitosamine; 2-Amino-2-deoxy-D-glucose	map00520 Amino sugar and nucleotide sugar metabolism; map01100 Metabolic pathways
Com_481_pos	O-Acetyl-L-carnitine	cpd:C02571	O-Acetylcarnitine; O-Acetyl-L-carnitine	map04931 Insulin resistance
Com_482_pos	Thymine	cpd:C00178	Thymine; 5-Methyluracil	map00240 Pyrimidine metabolism; map01100 Metabolic pathways
Com_483_pos	Dimethyl phthalate	cpd:C11233	Dimethyl phthalate	_
Com_484_pos	Dibutyl phthalate	cpd:C14214	Dibutyl phthalate; Di-n-butyl phthalate; Dibutyl 1,2-benzenedicarboxylate	_
Com_488_pos	Pantothenic acid	cpd:C00864	Pantothenate; Pantothenic acid; (R)-Pantothenate	map00410 beta-Alanine metabolism; map00770 Pantothenate and CoA biosynthesis; map01100 Metabolic pathways; map04977 Vitamin digestion and absorption
Com_490_pos	Ergothioneine	cpd:C05570	Ergothioneine	map00340 Histidine metabolism
Com_491_pos	6-Hydroxymelatonin	cpd:C05643	6-Hydroxymelatonin	map00380 Tryptophan metabolism
Com_493_pos	Punicic Acid	cpd:C08364	Punicic acid; cis-9,trans-11,cis-13-Octadecatrienoic acid; Trichosanic acid	_
Com_495_pos	Thioguanine	cpd:C07648	Thioguanine	map00983 Drug metabolism - other enzymes
Com_496_pos	L-Carnitine	cpd:C00318	L-Carnitine; L-gamma-Trimethyl-beta-hydroxybutyrobetaine; Vitamin BT; 3-Carboxy-2-hydroxy-N,N,N-trimethyl-1-propanaminium hydroxide, inner salt; Levocarnitine; (R)-Carnitine	map04976 Bile secretion
Com_497_pos	Inosine	cpd:C00294	Inosine	map00230 Purine metabolism; map01100 Metabolic pathways
Com_498_pos	Hydrocortisone	cpd:C00735	Cortisol; Hydrocortisone; 11beta,17alpha,21-Trihydroxy-4-pregnene-3,20-dione; Kendall's compound F; Reichstein's substance M	map00140 Steroid hormone biosynthesis; map01100 Metabolic pathways; map04080 Neuroactive ligand-receptor interaction; map04927 Cortisol synthesis and secretion; map04934 Cushing's syndrome; map04960 Aldosterone-regulated sodium reabsorption; map04976 Bile secretion; map05200 Pathways in cancer; map05215 Prostate cancer
Com_499_pos	Progesterone	cpd:C00410	Progesterone; 4-Pregnene-3,20-dione	map00140 Steroid hormone biosynthesis; map01100 Metabolic pathways; map04114 Oocyte meiosis; map04913 Ovarian steroidogenesis; map04914 Progesterone-mediated oocyte maturation; map04917 Prolactin signaling pathway; map04925 Aldosterone synthesis and secretion; map04927 Cortisol synthesis and secretion; map04934 Cushing's syndrome; map05200 Pathways in cancer; map05215 Prostate cancer; map05224 Br…
Com_500_pos	Nicotinic Acid	cpd:C00253	Nicotinate; Nicotinic acid; Niacin; 3-Pyridinecarboxylic acid	map00760 Nicotinate and nicotinamide metabolism; map01100 Metabolic pathways; map05133 Pertussis
Com_501_pos	Nicotinamide	cpd:C00153	Nicotinamide; Nicotinic acid amide; Niacinamide; Vitamin PP	map00760 Nicotinate and nicotinamide metabolism; map01100 Metabolic pathways; map04977 Vitamin digestion and absorption
Com_503_pos	Testosterone	cpd:C00535	Testosterone; 17beta-Hydroxy-4-androsten-3-one	map00140 Steroid hormone biosynthesis; map01100 Metabolic pathways; map01522 Endocrine resistance; map04913 Ovarian steroidogenesis; map05200 Pathways in cancer; map05215 Prostate cancer
Com_504_pos	Tetrahydrocorticosterone	cpd:C05476	Tetrahydrocorticosterone	map00140 Steroid hormone biosynthesis
Com_505_pos	Styrene	cpd:C07083	Styrene; Phenylethylene	map01100 Metabolic pathways
Com_506_pos	1-Methylhistidine	cpd:C01152	N(pi)-Methyl-L-histidine; N-pros-Methyl-L-histidine; 3-Methylhistidine; 1-Methylhistidine	map00340 Histidine metabolism
Com_507_pos	Furfural	cpd:C14279	Furfural; 2-Furaldehyde	_
Com_508_pos	Vidarabine	cpd:C07195	Vidarabine; 9-beta-D-Arabino furanosyl adenine monohydrate	_
Com_509_pos	Isonicotinic acid	cpd:C07446	Isonicotinic acid	map00983 Drug metabolism - other enzymes
Com_513_pos	Methyl Benzoate	cpd:C20645	Methyl benzoate	_
Com_514_pos	Benzoic Acid	cpd:C00180	Benzoate; Benzoic acid; Benzenecarboxylic acid; Phenylformic acid; Dracylic acid	map00360 Phenylalanine metabolism; map01100 Metabolic pathways
Com_524_pos	Noradrenaline	cpd:C00547	L-Noradrenaline; Noradrenaline; Norepinephrine; Arterenol; 4-[(1R)-2-Amino-1-hydroxyethyl]-1,2-benzenediol	map00350 Tyrosine metabolism; map01100 Metabolic pathways; map04024 cAMP signaling pathway; map04080 Neuroactive ligand-receptor interaction; map04261 Adrenergic signaling in cardiomyocytes; map04270 Vascular smooth muscle contraction; map04540 Gap junction; map04721 Synaptic vesicle cycle; map04742 Taste transduction; map04923 Regulation of lipolysis in adipocytes; map04924 Renin secretion; map0…
Com_527_pos	Hypoxanthine	cpd:C00262	Hypoxanthine; Purine-6-ol	map00230 Purine metabolism; map01100 Metabolic pathways
Com_528_pos	L-Glutamate	cpd:C00025	L-Glutamate; L-Glutamic acid; L-Glutaminic acid; Glutamate	map00220 Arginine biosynthesis; map00250 Alanine, aspartate and glutamate metabolism; map00330 Arginine and proline metabolism; map00340 Histidine metabolism; map00430 Taurine and hypotaurine metabolism; map00471 D-Glutamine and D-glutamate metabolism; map00480 Glutathione metabolism; map00524 Neomycin, kanamycin and gentamicin biosynthesis; map00630 Glyoxylate and dicarboxylate metabolism; map00…
Com_531_pos	Methionine	cpd:C00073	L-Methionine; Methionine; L-2-Amino-4methylthiobutyric acid	map00270 Cysteine and methionine metabolism; map00970 Aminoacyl-tRNA biosynthesis; map01100 Metabolic pathways; map01210 2-Oxocarboxylic acid metabolism; map01230 Biosynthesis of amino acids; map01523 Antifolate resistance; map04974 Protein digestion and absorption; map04978 Mineral absorption; map05230 Central carbon metabolism in cancer
Com_531_pos	Methionine	cpd:C01733	Methionine; 2-Amino-4-(methylthio)butyric acid	_
Com_532_pos	3-Aminoisobutyric acid	cpd:C05145	3-Aminoisobutyric acid; 3-Aminoisobutanoate; 3-Amino-2-methylpropanoate	_
Com_533_pos	Anserine	cpd:C01262	beta-Alanyl-N(pi)-methyl-L-histidine; Anserine	map00340 Histidine metabolism; map00410 beta-Alanine metabolism; map01100 Metabolic pathways
Com_535_pos	Kinetin	cpd:C08272	Kinetin; 6-Furfuryladenine	_
Com_538_pos	Levodopa	cpd:C00355	3,4-Dihydroxy-L-phenylalanine; L-Dopa; 3-Hydroxy-L-tyrosine; L-beta-(3,4-Dihydroxyphenyl)alanine; Levodopa; Dihydroxy-L-phenylalanine	map00350 Tyrosine metabolism; map01100 Metabolic pathways; map04728 Dopaminergic synapse; map04917 Prolactin signaling pathway; map05012 Parkinson's disease; map05030 Cocaine addiction; map05031 Amphetamine addiction; map05034 Alcoholism
Com_539_pos	Betaine	cpd:C00719	Betaine; Trimethylaminoacetate; Glycine betaine; N,N,N-Trimethylglycine; Trimethylammonioacetate	map00260 Glycine, serine and threonine metabolism; map01100 Metabolic pathways; map02010 ABC transporters
Com_542_pos	S-Adenosyl-L-methionine	cpd:C00019	S-Adenosyl-L-methionine; S-Adenosylmethionine; AdoMet; SAM	map00270 Cysteine and methionine metabolism; map00330 Arginine and proline metabolism; map01100 Metabolic pathways; map01230 Biosynthesis of amino acids; map04122 Sulfur relay system
Com_543_pos	Pipecolic acid	cpd:C00408	L-Pipecolate; Pipecolinic acid; Pipecolic acid; 2-Piperidinecarboxylic acid; (S)-Piperidine-2-carboxylic acid	map00310 Lysine degradation; map01100 Metabolic pathways
Com_544_pos	Azelaic acid	cpd:C08261	Azelaic acid; Nonanedioic acid; 1,7-Heptanedicarboxylic acid	_
Com_546_pos	beta-Nicotinamide adenine dinucleotide phosphate	cpd:C00006	NADP+; NADP; Nicotinamide adenine dinucleotide phosphate; beta-Nicotinamide adenine dinucleotide phosphate; TPN; Triphosphopyridine nucleotide; beta-NADP+	map00480 Glutathione metabolism; map00760 Nicotinate and nicotinamide metabolism; map01100 Metabolic pathways; map04918 Thyroid hormone synthesis; map04925 Aldosterone synthesis and secretion
Com_547_pos	L-Pipecolate	cpd:C00408	L-Pipecolate; Pipecolinic acid; Pipecolic acid; 2-Piperidinecarboxylic acid; (S)-Piperidine-2-carboxylic acid	map00310 Lysine degradation; map01100 Metabolic pathways
Com_557_pos	1-Methylnicotinamide	cpd:C02918	1-Methylnicotinamide; N(1)-Methylnicotinamide	map00760 Nicotinate and nicotinamide metabolism; map01100 Metabolic pathways; map04976 Bile secretion
Com_559_pos	L-Hydroxylysine	cpd:C16741	L-Hydroxylysine; 5-Hydroxy-L-lysine; L-erythro-5-Hydroxylysine; (5R)-5-Hydroxy-L-lysine	map00310 Lysine degradation; map01100 Metabolic pathways
Com_569_pos	N-Formylkynurenine	cpd:C02700	L-Formylkynurenine; N-Formyl-L-kynurenine; N-Formylkynurenine	map00380 Tryptophan metabolism; map01100 Metabolic pathways
Com_570_pos	Tryptamine	cpd:C00398	Tryptamine; 3-(2-Aminoethyl)indole	map00380 Tryptophan metabolism; map01100 Metabolic pathways; map04080 Neuroactive ligand-receptor interaction
Com_574_pos	Pyrimidine	cpd:C00396	Pyrimidine; Pyrimidine base	_
Com_575_pos	Phosphoethanolamine	cpd:C00346	Ethanolamine phosphate; O-Phosphorylethanolamine; Phosphoethanolamine; O-Phosphoethanolamine	map00564 Glycerophospholipid metabolism; map00600 Sphingolipid metabolism; map01100 Metabolic pathways; map04071 Sphingolipid signaling pathway
Com_578_pos	Cyprodinil	cpd:C10914	Cyprodinil	_
Com_580_pos	Niflumic Acid	cpd:C13698	Niflumic acid; NFA	_
Com_583_pos	Oxymetazoline	cpd:C07363	Oxymetazoline; Afrin	_
Com_589_pos	Trigonelline	cpd:C01004	N-Methylnicotinate; Trigonelline; Trigenelline; 1-Methylpyridinio-3-carboxylate; Betaine nicotinate; Caffearin; Gynesine	map00760 Nicotinate and nicotinamide metabolism
Com_590_pos	Sphinganine	cpd:C00836	Sphinganine; Dihydrosphingosine; 2-Amino-1,3-dihydroxyoctadecane	map00600 Sphingolipid metabolism; map01100 Metabolic pathways; map04071 Sphingolipid signaling pathway
Com_593_pos	3-Methylindole	cpd:C08313	Skatole; 3-Methylindole	_
Com_594_pos	isoleucine	cpd:C16434	Isoleucine	_
Com_595_pos	Creatinine	cpd:C00791	Creatinine; 1-Methylglycocyamidine	map00330 Arginine and proline metabolism; map01100 Metabolic pathways
Com_596_pos	L-Citrulline	cpd:C00327	L-Citrulline; 2-Amino-5-ureidovaleric acid; Citrulline	map00220 Arginine biosynthesis; map01100 Metabolic pathways; map01230 Biosynthesis of amino acids
Com_597_pos	L-Leucine	cpd:C00123	L-Leucine; 2-Amino-4-methylvaleric acid; (2S)-alpha-2-Amino-4-methylvaleric acid; (2S)-alpha-Leucine	map00280 Valine, leucine and isoleucine degradation; map00290 Valine, leucine and isoleucine biosynthesis; map00970 Aminoacyl-tRNA biosynthesis; map01100 Metabolic pathways; map01210 2-Oxocarboxylic acid metabolism; map01230 Biosynthesis of amino acids; map02010 ABC transporters; map04150 mTOR signaling pathway; map04974 Protein digestion and absorption; map04978 Mineral absorption; map05230 Cent…
Com_598_pos	Urocanic acid	cpd:C00785	Urocanate; Urocanic acid	map00340 Histidine metabolism; map01100 Metabolic pathways
Com_600_pos	L-Ornithine	cpd:C00077	L-Ornithine; (S)-2,5-Diaminovaleric acid; (S)-2,5-Diaminopentanoic acid; (S)-2,5-Diaminopentanoate	map00220 Arginine biosynthesis; map00330 Arginine and proline metabolism; map00472 D-Arginine and D-ornithine metabolism; map00480 Glutathione metabolism; map01100 Metabolic pathways; map01210 2-Oxocarboxylic acid metabolism; map01230 Biosynthesis of amino acids; map02010 ABC transporters
Com_606_pos	N-Acetyl-L-histidine	cpd:C02997	N-Acetyl-L-histidine	_
Com_608_pos	O-Acetyl-L-homoserine	cpd:C01077	O-Acetyl-L-homoserine; O-Acetylhomoserine	map00270 Cysteine and methionine metabolism; map01100 Metabolic pathways
Com_609_pos	NG,NG-Dimethyl-L-arginine	cpd:C03626	NG,NG-Dimethyl-L-arginine; N,N-Dimethylarginine; Nomega,Nomega-Dimethyl-L-arginine; ADMA	_
Com_610_pos	Cytarabine	cpd:C02961	Cytarabine; Cytosine arabinoside; Cytosine-1-beta-D-arabinofuranoside; Ara-C	_
Com_612_pos	Cuminaldehyde	cpd:C06577	4-Isopropylbenzaldehyde; p-Cumic aldehyde; Cuminaldehyde	_
Com_614_pos	2-Deoxy-D-galactose	cpd:C02781	2-Deoxy-D-galactose	_
Com_616_pos	L-2-Aminoadipic acid	cpd:C00956	L-2-Aminoadipate; L-alpha-Aminoadipate; L-alpha-Aminoadipic acid; L-2-Aminoadipic acid; L-2-Aminohexanedioate	map00310 Lysine degradation; map01100 Metabolic pathways; map01210 2-Oxocarboxylic acid metabolism; map01230 Biosynthesis of amino acids
Com_618_pos	Hypotaurine	cpd:C00519	Hypotaurine; 2-Aminoethanesulfinic acid	map00430 Taurine and hypotaurine metabolism; map01100 Metabolic pathways
Com_619_pos	2,6-Dimethylaniline	cpd:C11004	2,6-Dimethylaniline; 2,6-DMA; 2,6-Xylidine	map00982 Drug metabolism - cytochrome P450
Com_622_pos	L-Cystathionine	cpd:C02291	L-Cystathionine	map00260 Glycine, serine and threonine metabolism; map00270 Cysteine and methionine metabolism; map01100 Metabolic pathways; map01230 Biosynthesis of amino acids
Com_625_pos	L-Saccharopine	cpd:C00449	N6-(L-1,3-Dicarboxypropyl)-L-lysine; Saccharopine; L-Saccharopine; N-[(S)-5-Amino-5-carboxypentyl]-L-glutamic acid	map00310 Lysine degradation; map01100 Metabolic pathways; map01230 Biosynthesis of amino acids
Com_627_pos	L-Tyrosine	cpd:C00082	L-Tyrosine; (S)-3-(p-Hydroxyphenyl)alanine; (S)-2-Amino-3-(p-hydroxyphenyl)propionic acid; Tyrosine	map00130 Ubiquinone and other terpenoid-quinone biosynthesis; map00350 Tyrosine metabolism; map00360 Phenylalanine metabolism; map00400 Phenylalanine, tyrosine and tryptophan biosynthesis; map00730 Thiamine metabolism; map00970 Aminoacyl-tRNA biosynthesis; map01100 Metabolic pathways
Com_628_pos	L-Canavanine	cpd:C00308	Canavanine; L-Canavanine; 2-Amino-4-(guanidinooxy)butyric acid	_
Com_631_pos	Oleamide	cpd:C19670	Oleamide; Oleyl amide; (Z)-9-Octadecenamide	_
Com_633_pos	Indole-3-acetamide	cpd:C02693	(Indol-3-yl)acetamide; Indole-3-acetamide	map00380 Tryptophan metabolism
Com_634_pos	Stachydrine	cpd:C10172	Stachydrine; Proline betaine; L-Proline betaine	_
Com_637_pos	alpha-Cadinene	cpd:C16815	alpha-Cadinene	_
Com_644_pos	Spermine	cpd:C00750	Spermine; N,N'-Bis(3-aminopropyl)-1,4-butanediamine	map00330 Arginine and proline metabolism; map00410 beta-Alanine metabolism; map00480 Glutathione metabolism; map01100 Metabolic pathways; map04976 Bile secretion
Com_645_pos	Histamine	cpd:C00388	Histamine; 1H-Imidazole-4-ethanamine; 2-(4-Imidazolyl)ethylamine	map00340 Histidine metabolism; map01100 Metabolic pathways; map04080 Neuroactive ligand-receptor interaction; map04664 Fc epsilon RI signaling pathway; map04721 Synaptic vesicle cycle; map04750 Inflammatory mediator regulation of TRP channels; map04971 Gastric acid secretion; map04974 Protein digestion and absorption; map05310 Asthma
Com_646_pos	Allantoin	cpd:C01551	Allantoin; 5-Ureidohydantoin; Glyoxyldiureide	_
Com_648_pos	Urea	cpd:C00086	Urea; Carbamide	map00220 Arginine biosynthesis; map00230 Purine metabolism; map00240 Pyrimidine metabolism; map00330 Arginine and proline metabolism; map00780 Biotin metabolism; map01100 Metabolic pathways; map02010 ABC transporters
Com_649_pos	Sepiapterin	cpd:C00835	Sepiapterin	map00790 Folate biosynthesis
Com_656_pos	Triclosan	cpd:C12059	Triclosan	_
Com_657_pos	Acetylcholine	cpd:C01996	Acetylcholine; O-Acetylcholine	map00564 Glycerophospholipid metabolism; map04024 cAMP signaling pathway; map04080 Neuroactive ligand-receptor interaction; map04721 Synaptic vesicle cycle; map04725 Cholinergic synapse; map04742 Taste transduction; map04810 Regulation of actin cytoskeleton; map04911 Insulin secretion; map04970 Salivary secretion; map04971 Gastric acid secretion; map04972 Pancreatic secretion; map04976 Bile secre…
Com_659_pos	dGMP	cpd:C00362	dGMP; 2'-Deoxyguanosine 5'-monophosphate; 2'-Deoxyguanosine 5'-phosphate; Deoxyguanylic acid; Deoxyguanosine monophosphate	map00230 Purine metabolism; map01100 Metabolic pathways
Com_661_pos	thiamine phosphate	cpd:C01081	Thiamin monophosphate; Thiamine monophosphate; Thiamin phosphate; Thiamine phosphate; TMP	map00730 Thiamine metabolism; map01100 Metabolic pathways
Com_663_pos	Cystine	cpd:C01420	Cystine; Dicysteine; alpha-Diamino-beta-dithiolactic acid	_
Com_667_pos	Adipic Acid	cpd:C06104	Adipate; Adipic acid; Hexanedioate; Hexan-1,6-dicarboxylate	map01100 Metabolic pathways
Com_668_pos	Maleic Acid	cpd:C01384	Maleic acid; Maleate; cis-Butenedioic acid	map00350 Tyrosine metabolism; map00650 Butanoate metabolism; map00760 Nicotinate and nicotinamide metabolism
Com_669_pos	Pipecolinic Acid	cpd:C00408	L-Pipecolate; Pipecolinic acid; Pipecolic acid; 2-Piperidinecarboxylic acid; (S)-Piperidine-2-carboxylic acid	map00310 Lysine degradation; map01100 Metabolic pathways
Com_670_pos	Isonicotinamide	cpd:C02421	Isonicotineamide; Isonicotinamide	_
Com_672_pos	1,3-Diaminopropane	cpd:C00986	1,3-Diaminopropane; Trimethylenediamine; 1,3-Propanediamine; Propane-1,3-diamine	map00260 Glycine, serine and threonine metabolism; map00330 Arginine and proline metabolism; map00410 beta-Alanine metabolism
Com_675_pos	Oxypurinol	cpd:C07599	Alloxanthine; Oxipurinol; Oxypurinol	_
Com_677_pos	7-Methyluric acid	cpd:C16355	7-Methyluric acid	map00232 Caffeine metabolism
Com_678_pos	N7-Methylguanosine	cpd:C20674	N7-Methylguanosine	_
Com_679_pos	7-Methylguanine	cpd:C02242	7-Methylguanine	_
Com_683_pos	6-Aminohexanoate	cpd:C02378	6-Aminohexanoate; 6-Aminohexanoic acid; Epsilcapramine; 6-Aminocaproic acid	map01100 Metabolic pathways
Com_686_pos	Porphobilinogen	cpd:C00931	Porphobilinogen	map00860 Porphyrin and chlorophyll metabolism; map01100 Metabolic pathways
Com_687_pos	4-Aminobenzoate	cpd:C00568	4-Aminobenzoate; ABEE; 4-Aminobenzoic acid; p-Aminobenzoate	map00790 Folate biosynthesis; map01100 Metabolic pathways
Com_688_pos	Picolinamide	cpd:C01950	Picolinamide	_
Com_689_pos	Imidazole	cpd:C01589	Imidazole; Glyoxaline; 1,3-Diazole	_
Com_693_pos	Guanine	cpd:C00242	Guanine; 2-Amino-6-hydroxypurine	map00230 Purine metabolism; map01100 Metabolic pathways
Com_698_pos	glutathione disulfide	cpd:C00127	Glutathione disulfide; GSSG; Oxiglutatione; Oxidized glutathione	map00480 Glutathione metabolism; map04216 Ferroptosis; map04918 Thyroid hormone synthesis
Com_702_pos	trans-3-Hydroxy-L-proline	cpd:C05147	trans-3-Hydroxy-L-proline; trans-L-3-Hydroxyproline	map00330 Arginine and proline metabolism
Com_705_pos	L-Alanine	cpd:C00041	L-Alanine; L-2-Aminopropionic acid; L-alpha-Alanine	map00250 Alanine, aspartate and glutamate metabolism; map00270 Cysteine and methionine metabolism; map00430 Taurine and hypotaurine metabolism; map00450 Selenocompound metabolism; map00970 Aminoacyl-tRNA biosynthesis; map01100 Metabolic pathways; map01200 Carbon metabolism; map01230 Biosynthesis of amino acids; map02010 ABC transporters; map04122 Sulfur relay system; map04974 Protein digestion an…
Com_707_pos	beta-Nicotinamide mononucleotide	cpd:C00455	Nicotinamide D-ribonucleotide; NMN; Nicotinamide mononucleotide; Nicotinamide ribonucleotide; Nicotinamide nucleotide; beta-Nicotinamide D-ribonucleotide; beta-Nicotinamide ribonucleotide; beta-Nicotinamide mononucleotide	map00760 Nicotinate and nicotinamide metabolism; map01100 Metabolic pathways
Com_708_pos	Creatine	cpd:C00300	Creatine; alpha-Methylguanidino acetic acid; Methylglycocyamine	map00260 Glycine, serine and threonine metabolism; map00330 Arginine and proline metabolism; map01100 Metabolic pathways
Com_711_pos	4-Aminobutyric acid	cpd:C00334	4-Aminobutanoate; 4-Aminobutanoic acid; 4-Aminobutyrate; 4-Aminobutyric acid; gamma-Aminobutyric acid; GABA	map00250 Alanine, aspartate and glutamate metabolism; map00330 Arginine and proline metabolism; map00410 beta-Alanine metabolism; map00650 Butanoate metabolism; map00760 Nicotinate and nicotinamide metabolism; map01100 Metabolic pathways; map04024 cAMP signaling pathway; map04080 Neuroactive ligand-receptor interaction; map04721 Synaptic vesicle cycle; map04723 Retrograde endocannabinoid signalin…
Com_712_pos	Glycine	cpd:C00037	Glycine; Aminoacetic acid; Gly	map00120 Primary bile acid biosynthesis; map00230 Purine metabolism; map00260 Glycine, serine and threonine metabolism; map00310 Lysine degradation; map00440 Phosphonate and phosphinate metabolism; map00480 Glutathione metabolism; map00630 Glyoxylate and dicarboxylate metabolism; map00730 Thiamine metabolism; map00860 Porphyrin and chlorophyll metabolism; map00970 Aminoacyl-tRNA biosynthesis; map…
Com_717_pos	Cholesterol	cpd:C00187	Cholesterol; Cholest-5-en-3beta-ol	map00100 Steroid biosynthesis; map00120 Primary bile acid biosynthesis; map00140 Steroid hormone biosynthesis; map01100 Metabolic pathways; map04913 Ovarian steroidogenesis; map04925 Aldosterone synthesis and secretion; map04927 Cortisol synthesis and secretion; map04934 Cushing's syndrome; map04975 Fat digestion and absorption; map04976 Bile secretion; map04977 Vitamin digestion and absorption; …
Com_720_pos	L-Valine	cpd:C00183	L-Valine; 2-Amino-3-methylbutyric acid	map00280 Valine, leucine and isoleucine degradation; map00290 Valine, leucine and isoleucine biosynthesis; map00770 Pantothenate and CoA biosynthesis; map00970 Aminoacyl-tRNA biosynthesis; map01100 Metabolic pathways; map01210 2-Oxocarboxylic acid metabolism; map01230 Biosynthesis of amino acids; map02010 ABC transporters; map04974 Protein digestion and absorption; map04978 Mineral absorption; ma…
Com_725_pos	3-Methoxytyramine	cpd:C05587	3-Methoxytyramine	map00350 Tyrosine metabolism; map01100 Metabolic pathways; map04728 Dopaminergic synapse
Com_726_pos	3-Guanidinopropanoate	cpd:C03065	3-Guanidinopropanoate; Guanidinopropionic acid	_

## Sheet: KEGG_categroy
KO_Pathway_Level1	KO_Pathway_Level2	Meta_Num	Compound_ID
Cellular Processes	Cell growth and death	5	Com_312_neg Com_54_neg Com_698_pos Com_499_pos Com_441_pos
Cellular Processes	Cell motility	1	Com_657_pos
Cellular Processes	Cellular community - eukaryotes	1	Com_524_pos
Cellular Processes	Transport and catabolism	5	Com_54_neg Com_176_neg Com_71_neg Com_275_neg Com_263_neg
Environmental Information Processing	Membrane transport	24	Com_597_pos Com_648_pos Com_145_neg Com_176_neg Com_322_neg Com_6_neg Com_184_neg Com_600_pos Com_475_pos Com_18_neg Com_374_pos Com_313_neg Com_720_pos Com_441_pos Com_105_neg Com_95_neg Com_539_pos Com_406_pos Com_252_neg Com_21_neg Com_35_neg Com_705_pos Com_42_neg Com_407_pos
Environmental Information Processing	Signal transduction	20	Com_597_pos Com_252_neg Com_438_pos Com_54_neg Com_263_neg Com_85_neg Com_711_pos Com_433_pos Com_267_neg Com_524_pos Com_590_pos Com_657_pos Com_293_neg Com_291_neg Com_145_neg Com_200_neg Com_302_neg Com_275_neg Com_16_neg Com_575_pos
Environmental Information Processing	Signaling molecules and interaction	12	Com_198_neg Com_524_pos Com_438_pos Com_54_neg Com_263_neg Com_570_pos Com_711_pos Com_184_neg Com_657_pos Com_645_pos Com_291_neg Com_498_pos
Genetic Information Processing	Folding, sorting and degradation	2	Com_705_pos Com_542_pos
Genetic Information Processing	Translation	13	Com_279_neg Com_627_pos Com_720_pos Com_597_pos Com_371_pos Com_705_pos Com_531_pos Com_95_neg Com_712_pos Com_18_neg Com_528_pos Com_22_neg Com_275_neg
Metabolism	Amino acid metabolism	98	Com_524_pos Com_299_neg Com_242_neg Com_702_pos Com_411_pos Com_277_neg Com_598_pos Com_51_neg Com_402_pos Com_625_pos Com_165_neg Com_366_pos Com_114_neg Com_146_neg Com_539_pos Com_708_pos Com_429_pos Com_28_neg Com_24_neg Com_428_pos Com_122_neg Com_542_pos Com_538_pos Com_711_pos Com_633_pos Com_320_neg Com_285_neg Com_559_pos Com_342_neg Com_476_pos Com_141_neg Com_223_neg Com_528_pos Com_11…
Metabolism	Biosynthesis of other secondary metabolites	6	Com_677_pos Com_15_neg Com_188_neg Com_442_pos Com_145_neg Com_528_pos
Metabolism	Carbohydrate metabolism	64	Com_228_neg Com_122_neg Com_711_pos Com_15_neg Com_85_neg Com_130_neg Com_101_neg Com_107_neg Com_196_neg Com_103_neg Com_145_neg Com_176_neg Com_339_neg Com_138_neg Com_712_pos Com_322_neg Com_390_pos Com_115_neg Com_204_neg Com_106_neg Com_242_neg Com_188_neg Com_195_neg Com_29_neg Com_108_neg Com_280_neg Com_223_neg Com_39_neg Com_137_neg Com_281_neg Com_116_neg Com_165_neg Com_86_neg Com_458_…
Metabolism	Energy metabolism	12	Com_54_neg Com_263_neg Com_163_neg Com_147_neg Com_99_neg Com_184_neg Com_51_neg Com_144_neg Com_226_neg Com_528_pos Com_138_neg Com_302_neg
Metabolism	Global and overview maps	195	Com_524_pos Com_438_pos Com_85_neg Com_130_neg Com_707_pos Com_527_pos Com_176_neg Com_275_neg Com_458_pos Com_557_pos Com_277_neg Com_598_pos Com_51_neg Com_144_neg Com_19_neg Com_439_pos Com_311_neg Com_194_neg Com_281_neg Com_242_neg Com_402_pos Com_625_pos Com_165_neg Com_616_pos Com_461_pos Com_80_neg Com_366_pos Com_503_pos Com_391_pos Com_539_pos Com_169_neg Com_478_pos Com_342_neg Com_312…
Metabolism	Glycan biosynthesis and metabolism	1	Com_93_neg
Metabolism	Lipid metabolism	28	Com_299_neg Com_164_neg Com_97_neg Com_82_neg Com_444_pos Com_7_neg Com_717_pos Com_132_neg Com_184_neg Com_311_neg Com_503_pos Com_92_neg Com_498_pos Com_251_neg Com_261_neg Com_246_neg Com_712_pos Com_328_neg Com_309_neg Com_104_neg Com_148_neg Com_504_pos Com_590_pos Com_657_pos Com_174_neg Com_499_pos Com_306_neg Com_575_pos
Metabolism	Metabolism of cofactors and vitamins	40	Com_546_pos Com_36_neg Com_711_pos Com_101_neg Com_161_neg Com_661_pos Com_226_neg Com_138_neg Com_501_pos Com_464_pos Com_98_neg Com_557_pos Com_488_pos Com_144_neg Com_686_pos Com_18_neg Com_528_pos Com_648_pos Com_720_pos Com_165_neg Com_404_pos Com_589_pos Com_391_pos Com_712_pos Com_707_pos Com_320_neg Com_169_neg Com_668_pos Com_478_pos Com_627_pos Com_400_pos Com_649_pos Com_104_neg Com_19…
Metabolism	Metabolism of other amino acids	29	Com_546_pos Com_711_pos Com_533_pos Com_107_neg Com_232_neg Com_222_neg Com_478_pos Com_184_neg Com_600_pos Com_488_pos Com_475_pos Com_528_pos Com_374_pos Com_463_pos Com_441_pos Com_366_pos Com_95_neg Com_698_pos Com_712_pos Com_672_pos Com_618_pos Com_312_neg Com_406_pos Com_146_neg Com_644_pos Com_705_pos Com_186_neg Com_174_neg Com_293_neg
Metabolism	Metabolism of terpenoids and polyketides	2	Com_69_neg Com_101_neg
Metabolism	Nucleotide metabolism	44	Com_177_neg Com_276_neg Com_110_neg Com_34_neg Com_438_pos Com_482_pos Com_418_pos Com_140_neg Com_107_neg Com_442_pos Com_527_pos Com_427_pos Com_275_neg Com_201_neg Com_198_neg Com_54_neg Com_497_pos Com_139_neg Com_433_pos Com_189_neg Com_57_neg Com_51_neg Com_19_neg Com_659_pos Com_194_neg Com_221_neg Com_297_neg Com_336_neg Com_165_neg Com_439_pos Com_263_neg Com_163_neg Com_247_neg Com_93_n…
Metabolism	Xenobiotics biodegradation and metabolism	5	Com_495_pos Com_509_pos Com_471_pos Com_619_pos Com_376_pos
Organismal Systems	Aging	1	Com_16_neg
Organismal Systems	Circulatory system	4	Com_438_pos Com_524_pos Com_291_neg Com_412_pos
Organismal Systems	Digestive system	40	Com_378_pos Com_524_pos Com_597_pos Com_15_neg Com_308_neg Com_645_pos Com_307_neg Com_717_pos Com_557_pos Com_657_pos Com_322_neg Com_6_neg Com_189_neg Com_531_pos Com_488_pos Com_144_neg Com_475_pos Com_18_neg Com_385_pos Com_720_pos Com_498_pos Com_404_pos Com_441_pos Com_105_neg Com_366_pos Com_95_neg Com_391_pos Com_501_pos Com_309_neg Com_400_pos Com_406_pos Com_644_pos Com_371_pos Com_705_…
Organismal Systems	Endocrine system	25	Com_546_pos Com_524_pos Com_538_pos Com_438_pos Com_15_neg Com_85_neg Com_107_neg Com_145_neg Com_7_neg Com_717_pos Com_267_neg Com_657_pos Com_711_pos Com_108_neg Com_503_pos Com_291_neg Com_498_pos Com_441_pos Com_263_neg Com_74_neg Com_698_pos Com_302_neg Com_200_neg Com_499_pos Com_16_neg
Organismal Systems	Excretory system	2	Com_228_neg Com_498_pos
Organismal Systems	Immune system	4	Com_54_neg Com_263_neg Com_645_pos Com_148_neg
Organismal Systems	Nervous system	11	Com_130_neg Com_524_pos Com_538_pos Com_148_neg Com_657_pos Com_371_pos Com_711_pos Com_82_neg Com_54_neg Com_725_pos Com_645_pos
Organismal Systems	Sensory system	11	Com_524_pos Com_711_pos Com_54_neg Com_263_neg Com_105_neg Com_433_pos Com_657_pos Com_145_neg Com_645_pos Com_436_pos Com_16_neg
