# Supplementary material for: Variation in metabolic pattern regulation under hypoxic conditions: a comparative study of rodents distributed at different altitudes
Source: Front Zool. 2025 Oct 1;22:27. doi: 10.1186/s12983-025-00582-2 (PMC12487112; doi:10.1186/s12983-025-00582-2)
Supplement: Supplementary file 4 — Supplementary Material4. [file 12983_2025_582_MOESM4_ESM.xlsx]

## Sheet: Legend_page
Table S3. HMDB annotation results for metabolites in N. fuscus, L. brandtii, and M. musculus.
1. HMDB_annotation: Metabolite information in HMDB database
2. HMDB_categroy: The number of metabolites annotated in different categories of HMDB database
Meaning of column headings or abbreviations:
Compound_ID: Random unique id of metabolites
Name: Common name of metabolites
HMDB_ID: The id of metabolites in HMDB database
tax_Kingdom: Primary classification of metabolites in HMDB database
tax_SuperClass: Secondary classification of metabolites in HMDB database
tax_Class: Third level classification of metabolites in HMDB database
tax_SubClass: Fourth level classification of metabolites in HMDB database
tax_DirectParent: Parent classification of metabolites in HMDB database, representing the basic structure of metabolites
Source: Endogenous or exogenous pathways of metabolite production
Meta_Num: The number of metabolites annotated in each superclass in HMDB database

## Sheet: HMDB_annotation
Compound_ID	Name	HMDB_ID	tax_Kingdom	tax_SuperClass	tax_Class	tax_SubClass	tax_DirectParent	Source
Com_3_neg	2,3-Dinor-TXB2	HMDB0002904	Organic compounds	Lipids and lipid-like molecules	Fatty Acyls	Eicosanoids	Thromboxanes	Endogenous;Food;Biological
Com_4_neg	Indolelactic acid	HMDB0000671	Organic compounds	Organoheterocyclic compounds	Indoles and derivatives	Indolyl carboxylic acids and derivatives	Indolyl carboxylic acids and derivatives	Endogenous
Com_5_neg	Capric acid	HMDB0000511	Organic compounds	Lipids and lipid-like molecules	Fatty Acyls	Fatty acids and conjugates	Medium-chain fatty acids	Endogenous;Food;Biological
Com_6_neg	Maltotriose	HMDB0001262	Organic compounds	Organic oxygen compounds	Organooxygen compounds	Carbohydrates and carbohydrate conjugates	Oligosaccharides	Endogenous;Food;Biological
Com_8_neg	1,5-Anhydro-D-Glucitol	HMDB0002712	Organic compounds	Organic oxygen compounds	Organooxygen compounds	Carbohydrates and carbohydrate conjugates	Monosaccharides	Endogenous
Com_10_neg	1,3-Dimethyluric Acid	HMDB0001857	Organic compounds	Organoheterocyclic compounds	Imidazopyrimidines	Purines and purine derivatives	Xanthines	Endogenous
Com_11_neg	1-Methylhistamine	HMDB0000898	Organic compounds	Organic nitrogen compounds	Organonitrogen compounds	Amines	2-arylethylamines	Endogenous
Com_15_neg	D-Glucose 6-phosphate	HMDB0001401	Organic compounds	Organic oxygen compounds	Organooxygen compounds	Carbohydrates and carbohydrate conjugates	Hexose phosphates	Endogenous
Com_16_neg	5'-Adenylic acid	HMDB0011617	Organic compounds	Organic oxygen compounds	Organooxygen compounds	Carbohydrates and carbohydrate conjugates	Pentose phosphates	Endogenous
Com_17_neg	UMP	HMDB0000288	Organic compounds	Nucleosides, nucleotides, and analogues	Pyrimidine nucleotides	Pyrimidine ribonucleotides	Pyrimidine ribonucleoside monophosphates	Endogenous;Food;Biological
Com_18_neg	L-Threonine	HMDB0000167	Organic compounds	Organic acids and derivatives	Carboxylic acids and derivatives	Amino acids, peptides, and analogues	L-alpha-amino acids	Food;Synthetic;Biological
Com_19_neg	Deoxyguanosine	HMDB0000085	Organic compounds	Nucleosides, nucleotides, and analogues	Purine nucleosides	Purine 2'-deoxyribonucleosides	Purine 2'-deoxyribonucleosides	Endogenous;Food;Biological
Com_20_neg	Sinigrin	HMDB0034070	Organic compounds	Organic oxygen compounds	Organooxygen compounds	Carbohydrates and carbohydrate conjugates	Alkylglucosinolates	Food;Biological
Com_21_neg	Trehalose	HMDB0000975	Organic compounds	Organic oxygen compounds	Organooxygen compounds	Carbohydrates and carbohydrate conjugates	O-glycosyl compounds	Endogenous;Food;Biological
Com_22_neg	L-Asparagine	HMDB0000168	Organic compounds	Organic acids and derivatives	Carboxylic acids and derivatives	Amino acids, peptides, and analogues	Asparagine and derivatives	Endogenous;Food;Synthetic;Biological
Com_23_neg	15-Hete	HMDB0003876	Organic compounds	Lipids and lipid-like molecules	Fatty Acyls	Eicosanoids	Hydroxyeicosatetraenoic acids	Endogenous;Food;Biological
Com_24_neg	Shikimic Acid	HMDB0003070	Organic compounds	Organic oxygen compounds	Organooxygen compounds	Alcohols and polyols	Shikimic acids and derivatves	Endogenous;Food;Biological
Com_27_neg	Pyrroloquinoline Quinone	HMDB0013636	Organic compounds	Organoheterocyclic compounds	Quinolines and derivatives	Pyrroloquinolines	Pyrroloquinoline quinones	Endogenous;Food;Biological
Com_28_neg	Rosmarinic Acid	HMDB0003572	Organic compounds	Phenylpropanoids and polyketides	Cinnamic acids and derivatives	Hydroxycinnamic acids and derivatives	Coumaric acids and derivatives	Endogenous;Food;Biological
Com_30_neg	Hydroxyphenyllactic acid	HMDB0000755	Organic compounds	Phenylpropanoids and polyketides	Phenylpropanoic acids	_	Phenylpropanoic acids	Endogenous;Biological
Com_31_neg	2-(4-Hydroxyphenyl)ethanol	HMDB0004284	Organic compounds	Benzenoids	Phenols	Tyrosols and derivatives	Tyrosols	Endogenous;Food;Biological
Com_32_neg	3b,7b-Dihydroxy-5-androsten-17-one	HMDB0004624	Organic compounds	Lipids and lipid-like molecules	Steroids and steroid derivatives	Androstane steroids	Androgens and derivatives	Endogenous;Food;Biological
Com_33_neg	13,14-dihydro-15-keto-PGD2	HMDB0060042	Organic compounds	Lipids and lipid-like molecules	Fatty Acyls	Eicosanoids	Prostaglandins and related compounds	Food;Endogenous;Biological
Com_34_neg	dCMP	HMDB0001202	Organic compounds	Nucleosides, nucleotides, and analogues	Pyrimidine nucleotides	Pyrimidine deoxyribonucleotides	Pyrimidine 2'-deoxyribonucleoside monophosphates	Endogenous;Food;Biological
Com_35_neg	Xylitol	HMDB0002917	Organic compounds	Organic oxygen compounds	Organooxygen compounds	Carbohydrates and carbohydrate conjugates	Sugar alcohols	Food;Biological
Com_36_neg	Pantetheine	HMDB0003426	Organic compounds	Organic acids and derivatives	Carboxylic acids and derivatives	Amino acids, peptides, and analogues	Beta amino acids and derivatives	Endogenous
Com_37_neg	4-Hydroxy-2-Oxoglutaric Acid	HMDB0002070	Organic compounds	Organic acids and derivatives	Keto acids and derivatives	Gamma-keto acids and derivatives	Gamma-keto acids and derivatives	Endogenous
Com_40_neg	Undecanedioic acid	HMDB0000888	Organic compounds	Lipids and lipid-like molecules	Fatty Acyls	Fatty acids and conjugates	Medium-chain fatty acids	Endogenous;Food;Biological
Com_41_neg	Monobutyl phthalate	HMDB0013247	Organic compounds	Benzenoids	Benzene and substituted derivatives	Benzoic acids and derivatives	Benzoic acid esters	Endogenous
Com_42_neg	D-Ribose	HMDB0000283	Organic compounds	Organic oxygen compounds	Organooxygen compounds	Carbohydrates and carbohydrate conjugates	Pentoses	Endogenous;Food;Biological
Com_44_neg	2-Hydroxy-3-methylbutanoic acid	HMDB0000407	Organic compounds	Lipids and lipid-like molecules	Fatty Acyls	Fatty acids and conjugates	Hydroxy fatty acids	Endogenous;Food;Biological
Com_47_neg	O-Phospho-L-Tyrosine	HMDB0006049	Organic compounds	Organic acids and derivatives	Carboxylic acids and derivatives	Amino acids, peptides, and analogues	Phenylalanine and derivatives	Endogenous
Com_48_neg	O-Desmethylnaproxen	HMDB0013989	Organic compounds	Benzenoids	Naphthalenes	Naphthols and derivatives	Naphthols and derivatives	Endogenous
Com_51_neg	Carbamoylphosphate	HMDB0001096	Organic compounds	Organic acids and derivatives	Organic phosphoric acids and derivatives	_	Organic phosphoric acids and derivatives	Endogenous;Food;Biological
Com_54_neg	ATP	HMDB0000538	Organic compounds	Nucleosides, nucleotides, and analogues	Purine nucleotides	Purine ribonucleotides	Purine ribonucleoside triphosphates	Endogenous
Com_55_neg	Anthranilic acid	HMDB0001123	Organic compounds	Benzenoids	Benzene and substituted derivatives	Benzoic acids and derivatives	Aminobenzoic acids	Food;Biological
Com_56_neg	Alloxan	HMDB0002818	Organic compounds	Organoheterocyclic compounds	Diazines	Pyrimidines and pyrimidine derivatives	Pyrimidones	Endogenous
Com_57_neg	allantoate	HMDB0001209	Organic compounds	Organic acids and derivatives	Carboxylic acids and derivatives	Amino acids, peptides, and analogues	N-carbamoyl-alpha amino acids	Endogenous;Food;Biological
Com_59_neg	cholesteryl sulfate	HMDB0000653	Organic compounds	Lipids and lipid-like molecules	Steroids and steroid derivatives	Cholestane steroids	Cholesterols and derivatives	Endogenous;Food
Com_61_neg	6-phospho-D-glucono-1,5-lactone	HMDB0001127	Organic compounds	Organic oxygen compounds	Organooxygen compounds	Carbohydrates and carbohydrate conjugates	Hexose phosphates	Endogenous;Food;Biological
Com_62_neg	6-Phosphogluconic acid	HMDB0001316	Organic compounds	Organic oxygen compounds	Organooxygen compounds	Carbohydrates and carbohydrate conjugates	Monosaccharide phosphates	Endogenous;Food;Biological
Com_65_neg	9,10-Dihome	HMDB0031679	Organic compounds	Lipids and lipid-like molecules	Fatty Acyls	Fatty acids and conjugates	Long-chain fatty acids	Endogenous;Food;Biological
Com_66_neg	ADP-ribose	HMDB0001178	Organic compounds	Nucleosides, nucleotides, and analogues	Purine nucleotides	Purine nucleotide sugars	Purine nucleotide sugars	Endogenous
Com_68_neg	Adrenochrome	HMDB0012884	Organic compounds	Organoheterocyclic compounds	Indoles and derivatives	_	Indoles and derivatives	Endogenous
Com_70_neg	Allolithocholic acid	HMDB0000381	Organic compounds	Lipids and lipid-like molecules	Steroids and steroid derivatives	Bile acids, alcohols and derivatives	Monohydroxy bile acids, alcohols and derivatives	Endogenous;Food;Biological
Com_71_neg	D-Mannose 6-phosphate	HMDB0001078	Organic compounds	Organic oxygen compounds	Organooxygen compounds	Carbohydrates and carbohydrate conjugates	Hexose phosphates	Endogenous
Com_73_neg	Ethyl myristate	HMDB0034153	Organic compounds	Lipids and lipid-like molecules	Fatty Acyls	Fatty acid esters	Fatty acid esters	Endogenous;Food;Biological
Com_74_neg	Isocitrate	HMDB0001874	Organic compounds	Organic acids and derivatives	Carboxylic acids and derivatives	Tricarboxylic acids and derivatives	Tricarboxylic acids and derivatives	Endogenous;Food;Biological
Com_75_neg	Alpha-Muricholic acid	HMDB0000364	Organic compounds	Lipids and lipid-like molecules	Steroids and steroid derivatives	Bile acids, alcohols and derivatives	Trihydroxy bile acids, alcohols and derivatives	Endogenous;Food;Biological
Com_76_neg	Gamma-Muricholic acid	HMDB0000760	Organic compounds	Lipids and lipid-like molecules	Steroids and steroid derivatives	Bile acids, alcohols and derivatives	Trihydroxy bile acids, alcohols and derivatives	Endogenous;Food;Biological
Com_77_neg	Glycodeoxycholic acid	HMDB0000631	Organic compounds	Lipids and lipid-like molecules	Steroids and steroid derivatives	Bile acids, alcohols and derivatives	Glycinated bile acids and derivatives	Endogenous;Food;Biological
Com_80_neg	L-Fucose	HMDB0000174	Organic compounds	Organic oxygen compounds	Organooxygen compounds	Carbohydrates and carbohydrate conjugates	Hexoses	Endogenous;Food;Biological
Com_82_neg	Prostaglandin B2	HMDB0004236	Organic compounds	Lipids and lipid-like molecules	Fatty Acyls	Eicosanoids	Prostaglandins and related compounds	Endogenous;Food;Biological
Com_83_neg	Uridine 5'-Diphospho-N-Acetylgalactosamine	HMDB0000304	Organic compounds	Nucleosides, nucleotides, and analogues	Pyrimidine nucleotides	Pyrimidine nucleotide sugars	Pyrimidine nucleotide sugars	Endogenous
Com_84_neg	D-Glucuronic acid	HMDB0000127	Organic compounds	Organic oxygen compounds	Organooxygen compounds	Carbohydrates and carbohydrate conjugates	Glucuronic acid derivatives	Endogenous;Food;Biological
Com_85_neg	L-Lactic acid	HMDB0000190	Organic compounds	Organic acids and derivatives	Hydroxy acids and derivatives	Alpha hydroxy acids and derivatives	Alpha hydroxy acids and derivatives	Endogenous;Food;Biological
Com_86_neg	L-Malate	HMDB0000156	Organic compounds	Organic acids and derivatives	Hydroxy acids and derivatives	Beta hydroxy acids and derivatives	Beta hydroxy acids and derivatives	Endogenous;Food;Biological
Com_87_neg	Ureidosuccinic acid	HMDB0000828	Organic compounds	Organic acids and derivatives	Carboxylic acids and derivatives	Amino acids, peptides, and analogues	Aspartic acid and derivatives	Endogenous;Food;Biological
Com_88_neg	L-Gulono-1,4-lactone	HMDB0003466	Organic compounds	Organoheterocyclic compounds	Lactones	Gamma butyrolactones	Gamma butyrolactones	Endogenous
Com_89_neg	3-Methyladipic acid	HMDB0000555	Organic compounds	Lipids and lipid-like molecules	Fatty Acyls	Fatty acids and conjugates	Medium-chain fatty acids	Endogenous;Food;Biological
Com_92_neg	Erucic acid	HMDB0002068	Organic compounds	Lipids and lipid-like molecules	Fatty Acyls	Fatty acids and conjugates	Very long-chain fatty acids	Food;Endogenous;Biological
Com_93_neg	CTP	HMDB0000082	Organic compounds	Organic oxygen compounds	Organooxygen compounds	Carbohydrates and carbohydrate conjugates	Pentose phosphates	Endogenous;Food;Biological
Com_94_neg	Phosphocreatine	HMDB0001511	Organic compounds	Organic acids and derivatives	Carboxylic acids and derivatives	Amino acids, peptides, and analogues	Alpha amino acids and derivatives	Endogenous
Com_95_neg	L-Histidine	HMDB0000177	Organic compounds	Organic acids and derivatives	Carboxylic acids and derivatives	Amino acids, peptides, and analogues	Histidine and derivatives	Food;Synthetic;Biological
Com_96_neg	D-threo-Isocitric acid	HMDB0001874	Organic compounds	Organic acids and derivatives	Carboxylic acids and derivatives	Tricarboxylic acids and derivatives	Tricarboxylic acids and derivatives	Endogenous;Food;Biological
Com_97_neg	Stearic acid	HMDB0000827	Organic compounds	Lipids and lipid-like molecules	Fatty Acyls	Fatty acids and conjugates	Long-chain fatty acids	Endogenous;Food;Synthetic;Biological
Com_98_neg	3'-Dephospho-CoA	HMDB0001373	Organic compounds	Nucleosides, nucleotides, and analogues	Purine nucleotides	Purine ribonucleotides	Purine ribonucleoside diphosphates	Endogenous;Food;Biological
Com_99_neg	L-Homoserine	HMDB0000719	Organic compounds	Organic acids and derivatives	Carboxylic acids and derivatives	Amino acids, peptides, and analogues	L-alpha-amino acids	Endogenous;Food;Biological
Com_100_neg	6-Keto-prostaglandin f1alpha	HMDB0002886	Organic compounds	Lipids and lipid-like molecules	Fatty Acyls	Eicosanoids	Prostaglandins and related compounds	Endogenous;Food;Biological
Com_101_neg	D-Glyceraldehyde 3-phosphate	HMDB0001112	Organic compounds	Organic oxygen compounds	Organooxygen compounds	Carbohydrates and carbohydrate conjugates	Glyceraldehyde-3-phosphates	Endogenous;Food;Biological
Com_102_neg	DL-o-Tyrosine	HMDB0006050	Organic compounds	Organic acids and derivatives	Carboxylic acids and derivatives	Amino acids, peptides, and analogues	Phenylalanine and derivatives	Endogenous
Com_103_neg	D-Lactic acid	HMDB0001311	Organic compounds	Organic acids and derivatives	Hydroxy acids and derivatives	Alpha hydroxy acids and derivatives	Alpha hydroxy acids and derivatives	Endogenous;Food;Biological
Com_104_neg	Dihydroxyacetone phosphate	HMDB0001473	Organic compounds	Organic oxygen compounds	Organooxygen compounds	Carbohydrates and carbohydrate conjugates	Monosaccharide phosphates	Endogenous;Food;Biological
Com_105_neg	Sucrose	HMDB0000258	Organic compounds	Organic oxygen compounds	Organooxygen compounds	Carbohydrates and carbohydrate conjugates	O-glycosyl compounds	Food;Biological
Com_107_neg	D-Ribose 5-phosphate	HMDB0001548	Organic compounds	Organic oxygen compounds	Organooxygen compounds	Carbohydrates and carbohydrate conjugates	Pentose phosphates	Endogenous;Food;Biological
Com_108_neg	D-Xylulose 5-phosphate	HMDB0000868	Organic compounds	Organic oxygen compounds	Organooxygen compounds	Carbohydrates and carbohydrate conjugates	Pentose phosphates	Endogenous;Food;Biological
Com_110_neg	dUMP	HMDB0001409	Organic compounds	Nucleosides, nucleotides, and analogues	Pyrimidine nucleotides	Pyrimidine deoxyribonucleotides	Pyrimidine 2'-deoxyribonucleoside monophosphates	Endogenous;Food;Biological
Com_111_neg	Ethylmalonate	HMDB0000622	Organic compounds	Lipids and lipid-like molecules	Fatty Acyls	Fatty acids and conjugates	Branched fatty acids	Endogenous;Food;Biological
Com_113_neg	2-Methylpentanedioic acid	HMDB0000422	Organic compounds	Lipids and lipid-like molecules	Fatty Acyls	Fatty acids and conjugates	Methyl-branched fatty acids	Endogenous;Food;Biological
Com_114_neg	Methylmalonate	HMDB0000202	Organic compounds	Organic acids and derivatives	Carboxylic acids and derivatives	Dicarboxylic acids and derivatives	Dicarboxylic acids and derivatives	Endogenous
Com_115_neg	Dulcitol	HMDB0000107	Organic compounds	Organic oxygen compounds	Organooxygen compounds	Carbohydrates and carbohydrate conjugates	Sugar alcohols	Endogenous;Food;Biological
Com_116_neg	Gluconolactone	HMDB0000150	Organic compounds	Organic oxygen compounds	Organooxygen compounds	Carbohydrates and carbohydrate conjugates	Gluconolactones	Endogenous
Com_117_neg	DL-Panthenol	HMDB0004231	Organic compounds	Lipids and lipid-like molecules	Fatty Acyls	Fatty amides	N-acyl amines	Endogenous;Food;Biological
Com_118_neg	Sebacic acid	HMDB0000792	Organic compounds	Lipids and lipid-like molecules	Fatty Acyls	Fatty acids and conjugates	Medium-chain fatty acids	Endogenous;Food;Synthetic
Com_119_neg	Tiglic acid	HMDB0001470	Organic compounds	Lipids and lipid-like molecules	Fatty Acyls	Fatty acids and conjugates	Methyl-branched fatty acids	Endogenous;Food;Biological
Com_120_neg	4-Hydroxyphenylpyruvic Acid	HMDB0000707	Organic compounds	Benzenoids	Benzene and substituted derivatives	Phenylpyruvic acid derivatives	Phenylpyruvic acid derivatives	Endogenous;Biological
Com_122_neg	Oxaloacetate	HMDB0000223	Organic compounds	Organic acids and derivatives	Keto acids and derivatives	Short-chain keto acids and derivatives	Short-chain keto acids and derivatives	Endogenous;Food;Biological
Com_126_neg	alpha-Benzylsuccinic acid	HMDB0142179	Organic compounds	Phenylpropanoids and polyketides	Phenylpropanoic acids	_	Phenylpropanoic acids	Endogenous;Biological
Com_127_neg	5-Methoxytryptophol	HMDB0001896	Organic compounds	Organoheterocyclic compounds	Indoles and derivatives	Indoles	3-alkylindoles	Endogenous
Com_129_neg	2-Hydroxyisocaproic Acid	HMDB0000665	Organic compounds	Lipids and lipid-like molecules	Fatty Acyls	Fatty acids and conjugates	Hydroxy fatty acids	Endogenous;Food;Biological
Com_130_neg	Trehalose 6-phosphate	HMDB0001124	Organic compounds	Organic oxygen compounds	Organooxygen compounds	Carbohydrates and carbohydrate conjugates	Disaccharide phosphates	Endogenous;Food;Biological
Com_131_neg	Terephthalic Acid	HMDB0002428	Organic compounds	Benzenoids	Benzene and substituted derivatives	Benzoic acids and derivatives	P-phthalic acid and derivatives	Endogenous
Com_132_neg	Citicoline	HMDB0001413	Organic compounds	Nucleosides, nucleotides, and analogues	Pyrimidine nucleotides	Pyrimidine ribonucleotides	Pyrimidine ribonucleoside diphosphates	Endogenous;Food;Biological
Com_137_neg	scyllo-Inositol	HMDB0006088	Organic compounds	Organic oxygen compounds	Organooxygen compounds	Alcohols and polyols	Cyclohexanols	Biological
Com_138_neg	Succinic acid	HMDB0000254	Organic compounds	Organic acids and derivatives	Carboxylic acids and derivatives	Dicarboxylic acids and derivatives	Dicarboxylic acids and derivatives	Endogenous;Food;Biological
Com_139_neg	Thymidine	HMDB0000273	Organic compounds	Nucleosides, nucleotides, and analogues	Pyrimidine nucleosides	Pyrimidine 2'-deoxyribonucleosides	Pyrimidine 2'-deoxyribonucleosides	Endogenous;Food;Biological
Com_140_neg	Cytosine	HMDB0000630	Organic compounds	Organoheterocyclic compounds	Diazines	Pyrimidines and pyrimidine derivatives	Pyrimidones	Endogenous;Food;Biological
Com_141_neg	Xanthurenic Acid	HMDB0000881	Organic compounds	Organoheterocyclic compounds	Quinolines and derivatives	Quinoline carboxylic acids	Quinoline carboxylic acids	Endogenous
Com_142_neg	Nicotinamide N-oxide	HMDB0002730	Organic compounds	Organoheterocyclic compounds	Pyridines and derivatives	Pyridinecarboxylic acids and derivatives	Nicotinamides	Endogenous
Com_143_neg	cis-Aconitic acid	HMDB0000072	Organic compounds	Organic acids and derivatives	Carboxylic acids and derivatives	Tricarboxylic acids and derivatives	Tricarboxylic acids and derivatives	Endogenous;Food;Biological
Com_144_neg	Riboflavin-5-phosphate	HMDB0001520	Organic compounds	Nucleosides, nucleotides, and analogues	Flavin nucleotides	_	Flavin nucleotides	Endogenous;Food;Biological
Com_146_neg	Pyruvic Acid	HMDB0000243	Organic compounds	Organic acids and derivatives	Keto acids and derivatives	Alpha-keto acids and derivatives	Alpha-keto acids and derivatives	Endogenous;Food;Biological
Com_147_neg	Pyrophosphate	HMDB0000250	Inorganic compounds	Homogeneous non-metal compounds	Non-metal oxoanionic compounds	Non-metal pyrophosphates	Non-metal pyrophosphates	Endogenous;Food;Biological
Com_148_neg	Prostaglandin G2	HMDB0003235	Organic compounds	Lipids and lipid-like molecules	Fatty Acyls	Eicosanoids	Prostaglandins and related compounds	Endogenous;Food
Com_150_neg	Dodecanol	HMDB0011626	Organic compounds	Lipids and lipid-like molecules	Fatty Acyls	Fatty alcohols	Fatty alcohols	Endogenous;Food;Biological
Com_151_neg	Succinic anhydride	HMDB0032523	Organic compounds	Organoheterocyclic compounds	Oxolanes	_	Oxolanes	Endogenous;Food
Com_152_neg	Hydantoin-5-propionic acid	HMDB0001212	Organic compounds	Organoheterocyclic compounds	Azolidines	Imidazolidines	Hydantoins	Endogenous
Com_153_neg	Indoleacetaldehyde	HMDB0001190	Organic compounds	Organoheterocyclic compounds	Indoles and derivatives	Indoles	3-alkylindoles	Endogenous;Food;Biological
Com_154_neg	Dimethylmalonic acid	HMDB0002001	Organic compounds	Organic acids and derivatives	Carboxylic acids and derivatives	Dicarboxylic acids and derivatives	Dicarboxylic acids and derivatives	Endogenous
Com_155_neg	Glucotropaeolin	HMDB0038419	Organic compounds	Organic oxygen compounds	Organooxygen compounds	Carbohydrates and carbohydrate conjugates	Alkylglucosinolates	Food;Biological
Com_157_neg	Hexadecanedioic acid	HMDB0000712	Organic compounds	Lipids and lipid-like molecules	Fatty Acyls	Fatty acid esters	Acyl carnitines	Endogenous;Food;Biological
Com_158_neg	Hydroxyhydroquinone	HMDB0124831	Organic compounds	Benzenoids	Benzene and substituted derivatives	Phenols and derivatives	Hydroxyquinols and derivatives	Endogenous
Com_159_neg	3-Phosphoglyceric acid	HMDB0000807	Organic compounds	Organic oxygen compounds	Organooxygen compounds	Carbohydrates and carbohydrate conjugates	Sugar acids and derivatives	Endogenous
Com_161_neg	4-Pyridoxic acid	HMDB0000017	Organic compounds	Organoheterocyclic compounds	Pyridines and derivatives	Pyridinecarboxylic acids and derivatives	Pyridinecarboxylic acids	Endogenous
Com_163_neg	APS	HMDB0001003	Organic compounds	Nucleosides, nucleotides, and analogues	Purine nucleotides	Purine ribonucleotides	Purine ribonucleoside monophosphates	Endogenous;Food;Biological
Com_164_neg	5beta-Androstane-3,17-dione	HMDB0003769	Organic compounds	Lipids and lipid-like molecules	Steroids and steroid derivatives	Androstane steroids	Androgens and derivatives	Endogenous;Food;Biological
Com_165_neg	5-Phosphoribosyl 1-pyrophosphate	HMDB0000280	Organic compounds	Organic oxygen compounds	Organooxygen compounds	Carbohydrates and carbohydrate conjugates	Pentose phosphates	Endogenous
Com_166_neg	p-cresol	HMDB0001858	Organic compounds	Benzenoids	Phenols	Cresols	Para cresols	Endogenous;Food;Synthetic;Environmental;Biological
Com_167_neg	Galactaric acid	HMDB0000639	Organic compounds	Organic oxygen compounds	Organooxygen compounds	Carbohydrates and carbohydrate conjugates	Glucuronic acid derivatives	Endogenous;Food;Biological
Com_168_neg	6-keto PGE1	HMDB0004241	Organic compounds	Lipids and lipid-like molecules	Fatty Acyls	Eicosanoids	Prostaglandins and related compounds	Endogenous;Food;Biological
Com_169_neg	Pimelic acid	HMDB0000857	Organic compounds	Lipids and lipid-like molecules	Fatty Acyls	Fatty acids and conjugates	Medium-chain fatty acids	Endogenous;Food
Com_170_neg	Mefenamic acid	HMDB0030699	Organic compounds	Phenylpropanoids and polyketides	Isoflavonoids	Isoflav-2-enes	Isoflavones	Endogenous;Food;Biological
Com_172_neg	Glycoursodeoxycholic acid	HMDB0000708	Organic compounds	Lipids and lipid-like molecules	Steroids and steroid derivatives	Bile acids, alcohols and derivatives	Glycinated bile acids and derivatives	Endogenous;Food;Biological
Com_174_neg	Taurocholic acid	HMDB0000036	Organic compounds	Lipids and lipid-like molecules	Steroids and steroid derivatives	Bile acids, alcohols and derivatives	Trihydroxy bile acids, alcohols and derivatives	Endogenous;Food;Biological
Com_176_neg	D-Mannose	HMDB0000169	Organic compounds	Organic oxygen compounds	Organooxygen compounds	Carbohydrates and carbohydrate conjugates	Hexoses	Endogenous;Food;Biological
Com_177_neg	dTMP	HMDB0001227	Organic compounds	Nucleosides, nucleotides, and analogues	Pyrimidine nucleotides	Pyrimidine deoxyribonucleotides	Pyrimidine 2'-deoxyribonucleoside monophosphates	Endogenous;Food;Biological
Com_179_neg	Aminomalonic acid	HMDB0001147	Organic compounds	Organic acids and derivatives	Carboxylic acids and derivatives	Amino acids, peptides, and analogues	Alpha amino acids	Endogenous
Com_180_neg	TPP	HMDB0001372	Organic compounds	Organoheterocyclic compounds	Diazines	Pyrimidines and pyrimidine derivatives	Thiamine phosphates	Endogenous
Com_181_neg	Homoarginine	HMDB0000670	Organic compounds	Organic acids and derivatives	Carboxylic acids and derivatives	Amino acids, peptides, and analogues	L-alpha-amino acids	Endogenous;Food;Biological
Com_183_neg	Tetradecanedioic acid	HMDB0000872	Organic compounds	Lipids and lipid-like molecules	Fatty Acyls	Fatty acids and conjugates	Long-chain fatty acids	Endogenous;Food;Biological
Com_184_neg	Taurine	HMDB0000251	Organic compounds	Organic acids and derivatives	Organic sulfonic acids and derivatives	Organosulfonic acids and derivatives	Organosulfonic acids	Endogenous;Food;Biological
Com_187_neg	Thymidine 5'-diphosphate	HMDB0001274	Organic compounds	Nucleosides, nucleotides, and analogues	Pyrimidine nucleotides	Pyrimidine deoxyribonucleotides	Pyrimidine 2'-deoxyribonucleoside diphosphates	Endogenous;Food;Biological
Com_188_neg	UDP-N-acetylglucosamine	HMDB0000290	Organic compounds	Nucleosides, nucleotides, and analogues	Pyrimidine nucleotides	Pyrimidine nucleotide sugars	Pyrimidine nucleotide sugars	Endogenous
Com_189_neg	Uric Acid	HMDB0000289	Organic compounds	Organoheterocyclic compounds	Imidazopyrimidines	Purines and purine derivatives	Xanthines	Endogenous;Food;Biological
Com_190_neg	Ribose 1-phosphate	HMDB0001489	Organic compounds	Organic oxygen compounds	Organooxygen compounds	Carbohydrates and carbohydrate conjugates	Pentoses	Endogenous;Food;Biological
Com_193_neg	S-Sulfo-L-cysteine	HMDB0000731	Organic compounds	Organic acids and derivatives	Carboxylic acids and derivatives	Amino acids, peptides, and analogues	S-sulfo-L-cysteines	Endogenous;Food;Biological
Com_194_neg	dGDP	HMDB0000960	Organic compounds	Nucleosides, nucleotides, and analogues	Purine nucleotides	Purine deoxyribonucleotides	Purine 2'-deoxyribonucleoside diphosphates	Endogenous;Food;Biological
Com_195_neg	D-Galactonic acid	HMDB0000565	Organic compounds	Organic acids and derivatives	Hydroxy acids and derivatives	Medium-chain hydroxy acids and derivatives	Medium-chain hydroxy acids and derivatives	Endogenous
Com_196_neg	D-Gluconic acid	HMDB0000625	Organic compounds	Organic oxygen compounds	Organooxygen compounds	Carbohydrates and carbohydrate conjugates	Sugar acids and derivatives	Endogenous
Com_197_neg	D-Glucarate	HMDB0000663	Organic compounds	Organic oxygen compounds	Organooxygen compounds	Carbohydrates and carbohydrate conjugates	Glucuronic acid derivatives	Endogenous
Com_198_neg	UDP	HMDB0000295	Organic compounds	Nucleosides, nucleotides, and analogues	Pyrimidine nucleotides	Pyrimidine ribonucleotides	Pyrimidine ribonucleoside diphosphates	Endogenous;Food;Biological
Com_199_neg	D-Erythrose 4-phosphate	HMDB0001321	Organic compounds	Organic oxygen compounds	Organooxygen compounds	Carbohydrates and carbohydrate conjugates	Monosaccharide phosphates	Endogenous;Food;Biological
Com_200_neg	D-Fructose 1,6-bisphosphate	HMDB0001058	Organic compounds	Organic oxygen compounds	Organooxygen compounds	Carbohydrates and carbohydrate conjugates	Hexose phosphates	Endogenous;Food;Biological
Com_201_neg	dATP	HMDB0001532	Organic compounds	Nucleosides, nucleotides, and analogues	Purine nucleotides	Purine deoxyribonucleotides	Purine 2'-deoxyribonucleoside triphosphates	Endogenous;Food;Biological
Com_203_neg	Octanedioic acid	HMDB0000893	Organic compounds	Lipids and lipid-like molecules	Fatty Acyls	Fatty acids and conjugates	Medium-chain fatty acids	Endogenous;Food;Biological
Com_204_neg	2-Hydroxybutyric acid	HMDB0000008	Organic compounds	Organic acids and derivatives	Hydroxy acids and derivatives	Alpha hydroxy acids and derivatives	Alpha hydroxy acids and derivatives	Endogenous
Com_205_neg	N-Acetyl-L-methionine	HMDB0011745	Organic compounds	Organic acids and derivatives	Carboxylic acids and derivatives	Amino acids, peptides, and analogues	Methionine and derivatives	Endogenous
Com_206_neg	(R)-3-Hydroxyisobutyric acid	HMDB0000336	Organic compounds	Organic acids and derivatives	Hydroxy acids and derivatives	Beta hydroxy acids and derivatives	Beta hydroxy acids and derivatives	Endogenous
Com_208_neg	N-Acetyl-L-tyrosine	HMDB0000866	Organic compounds	Organic acids and derivatives	Carboxylic acids and derivatives	Amino acids, peptides, and analogues	Tyrosine and derivatives	Endogenous
Com_209_neg	(3-Methoxy-4-hydroxyphenyl)ethylene glycol sulfate	HMDB0000559	Organic compounds	Organic acids and derivatives	Organic sulfuric acids and derivatives	Arylsulfates	Phenylsulfates	Endogenous
Com_210_neg	Lactitol	HMDB0040937	Organic compounds	Lipids and lipid-like molecules	Fatty Acyls	Fatty acyl glycosides	Fatty acyl glycosides of mono- and disaccharides	Food;Endogenous;Biological
Com_211_neg	Itaconic acid	HMDB0002092	Organic compounds	Lipids and lipid-like molecules	Fatty Acyls	Fatty acids and conjugates	Branched fatty acids	Endogenous;Food;Biological
Com_213_neg	DL-Serine	HMDB0003406	Organic compounds	Organic acids and derivatives	Carboxylic acids and derivatives	Amino acids, peptides, and analogues	Serine and derivatives	Endogenous;Food;Biological
Com_214_neg	7-Ketodeoxycholic acid	HMDB0000391	Organic compounds	Lipids and lipid-like molecules	Steroids and steroid derivatives	Bile acids, alcohols and derivatives	Dihydroxy bile acids, alcohols and derivatives	Endogenous;Food;Biological
Com_216_neg	Hydroquinone	HMDB0002434	Organic compounds	Benzenoids	Phenols	Benzenediols	Hydroquinones	Food;Synthetic;Environmental;Biological
Com_218_neg	D-3-Phenyllactic acid	HMDB0000563	Organic compounds	Phenylpropanoids and polyketides	Phenylpropanoic acids	_	Phenylpropanoic acids	Endogenous
Com_221_neg	Cytidine-5'-monophosphate	HMDB0000095	Organic compounds	Nucleosides, nucleotides, and analogues	Pyrimidine nucleotides	Pyrimidine ribonucleotides	Pyrimidine ribonucleoside monophosphates	Endogenous;Food;Biological
Com_222_neg	L-Pyroglutamic acid	HMDB0000267	Organic compounds	Organic acids and derivatives	Carboxylic acids and derivatives	Amino acids, peptides, and analogues	Alpha amino acids and derivatives	Endogenous;Food;Biological
Com_223_neg	Citric acid	HMDB0000094	Organic compounds	Organic acids and derivatives	Carboxylic acids and derivatives	Tricarboxylic acids and derivatives	Tricarboxylic acids and derivatives	Endogenous;Food;Synthetic;Biological
Com_224_neg	Hippuric acid	HMDB0000714	Organic compounds	Benzenoids	Benzene and substituted derivatives	Benzoic acids and derivatives	Hippuric acids	Endogenous;Food;Biological
Com_226_neg	Fumaric acid	HMDB0000134	Organic compounds	Organic acids and derivatives	Carboxylic acids and derivatives	Dicarboxylic acids and derivatives	Dicarboxylic acids and derivatives	Endogenous;Food;Synthetic;Biological
Com_227_neg	L-Arabinitol	HMDB0001851	Organic compounds	Organic oxygen compounds	Organooxygen compounds	Carbohydrates and carbohydrate conjugates	Sugar alcohols	Endogenous;Food;Biological
Com_228_neg	alpha-D-Glucose	HMDB0003345	Organic compounds	Organic oxygen compounds	Organooxygen compounds	Carbohydrates and carbohydrate conjugates	Hexoses	Endogenous;Food;Biological
Com_231_neg	Lactic acid	HMDB0000190	Organic compounds	Organic acids and derivatives	Hydroxy acids and derivatives	Alpha hydroxy acids and derivatives	Alpha hydroxy acids and derivatives	Endogenous;Food;Biological
Com_232_neg	L-Cysteinesulfinic acid	HMDB0000996	Organic compounds	Organic acids and derivatives	Carboxylic acids and derivatives	Amino acids, peptides, and analogues	L-alpha-amino acids	Endogenous
Com_233_neg	L-Homocystine	HMDB0000676	Organic compounds	Organic acids and derivatives	Carboxylic acids and derivatives	Amino acids, peptides, and analogues	L-alpha-amino acids	Endogenous
Com_242_neg	D-Glucosamine 6-phosphate	HMDB0001254	Organic compounds	Organic oxygen compounds	Organooxygen compounds	Carbohydrates and carbohydrate conjugates	Hexose phosphates	Endogenous
Com_243_neg	2-Hydroxy-2-methylbutanedioic acid	HMDB0000426	Organic compounds	Lipids and lipid-like molecules	Fatty Acyls	Fatty acids and conjugates	Hydroxy fatty acids	Food;Endogenous;Biological
Com_244_neg	2-Isopropylmalate	HMDB0000402	Organic compounds	Lipids and lipid-like molecules	Fatty Acyls	Fatty acids and conjugates	Hydroxy fatty acids	Food;Endogenous;Biological
Com_246_neg	21-Deoxycortisol	HMDB0004030	Organic compounds	Lipids and lipid-like molecules	Steroids and steroid derivatives	Pregnane steroids	Gluco/mineralocorticoids, progestogins and derivatives	Endogenous;Food;Biological
Com_247_neg	dADP	HMDB0001508	Organic compounds	Nucleosides, nucleotides, and analogues	Purine nucleotides	Purine deoxyribonucleotides	Purine 2'-deoxyribonucleoside diphosphates	Endogenous;Food;Biological
Com_251_neg	Traumatic acid	HMDB0000933	Organic compounds	Lipids and lipid-like molecules	Fatty Acyls	Fatty acids and conjugates	Medium-chain fatty acids	Endogenous;Food;Biological
Com_252_neg	Inositol	HMDB0000211	Organic compounds	Organic oxygen compounds	Organooxygen compounds	Alcohols and polyols	Cyclohexanols	Endogenous;Food;Biological
Com_258_neg	5-Hydroxyhexanoic Acid	HMDB0000525	Organic compounds	Lipids and lipid-like molecules	Fatty Acyls	Fatty acids and conjugates	Medium-chain fatty acids	Endogenous;Food;Biological
Com_261_neg	Arachidic acid	HMDB0002212	Organic compounds	Lipids and lipid-like molecules	Fatty Acyls	Fatty acids and conjugates	Long-chain fatty acids	Food;Endogenous;Synthetic;Biological
Com_263_neg	Adenosine 5'-Diphosphate	HMDB0001341	Organic compounds	Nucleosides, nucleotides, and analogues	Purine nucleotides	Purine ribonucleotides	Purine ribonucleoside diphosphates	Endogenous;Food;Biological
Com_266_neg	Guanidineacetic acid	HMDB0000128	Organic compounds	Organic acids and derivatives	Carboxylic acids and derivatives	Amino acids, peptides, and analogues	Alpha amino acids and derivatives	Endogenous
Com_267_neg	D-Fructose 6-phosphate	HMDB0000124	Organic compounds	Organic oxygen compounds	Organooxygen compounds	Carbohydrates and carbohydrate conjugates	Hexose phosphates	Endogenous
Com_268_neg	5-oxoproline	HMDB0000805	Organic compounds	Organic acids and derivatives	Carboxylic acids and derivatives	Amino acids, peptides, and analogues	Proline and derivatives	Endogenous
Com_270_neg	13-HPODE	HMDB0003871	Organic compounds	Lipids and lipid-like molecules	Fatty Acyls	Lineolic acids and derivatives	Lineolic acids and derivatives	Endogenous;Food;Biological
Com_273_neg	Cyclohexaneacetic acid	HMDB0031403	Organic compounds	Organic acids and derivatives	Carboxylic acids and derivatives	Carboxylic acids	Carboxylic acids	Endogenous;Food
Com_274_neg	4-Nitrophenol	HMDB0001232	Organic compounds	Benzenoids	Phenols	Nitrophenols	Nitrophenols	Endogenous;Synthetic;Environmental
Com_275_neg	GDP	HMDB0001201	Organic compounds	Nucleosides, nucleotides, and analogues	Purine nucleotides	Purine ribonucleotides	Purine ribonucleoside diphosphates	Endogenous;Food;Biological
Com_276_neg	CDP	HMDB0001546	Organic compounds	Nucleosides, nucleotides, and analogues	Pyrimidine nucleotides	Pyrimidine ribonucleotides	Pyrimidine ribonucleoside diphosphates	Endogenous;Food;Biological
Com_277_neg	N-Methylhydantoin	HMDB0003646	Organic compounds	Organoheterocyclic compounds	Azolines	Imidazolines	Imidazolines	Endogenous
Com_278_neg	Pentadecanoic acid	HMDB0000826	Organic compounds	Lipids and lipid-like molecules	Fatty Acyls	Fatty acids and conjugates	Long-chain fatty acids	Endogenous;Food;Biological
Com_279_neg	O-Phospho-L-serine	HMDB0001721	Organic compounds	Organic acids and derivatives	Carboxylic acids and derivatives	Amino acids, peptides, and analogues	Alpha amino acids	Endogenous
Com_280_neg	UDP-D-glucuronate	HMDB0000935	Organic compounds	Nucleosides, nucleotides, and analogues	Pyrimidine nucleotides	Pyrimidine nucleotide sugars	Pyrimidine nucleotide sugars	Endogenous;Food;Biological
Com_281_neg	UDP-galactose	HMDB0000302	Organic compounds	Nucleosides, nucleotides, and analogues	Pyrimidine nucleotides	Pyrimidine nucleotide sugars	Pyrimidine nucleotide sugars	Endogenous
Com_284_neg	2-Phosphoglyceric acid	HMDB0003391	Organic compounds	Organic oxygen compounds	Organooxygen compounds	Carbohydrates and carbohydrate conjugates	Sugar acids and derivatives	Endogenous;Food;Biological
Com_285_neg	Citraconic acid	HMDB0000634	Organic compounds	Lipids and lipid-like molecules	Fatty Acyls	Fatty acids and conjugates	Methyl-branched fatty acids	Endogenous;Food
Com_286_neg	Citramalate	HMDB0000426	Organic compounds	Lipids and lipid-like molecules	Fatty Acyls	Fatty acids and conjugates	Hydroxy fatty acids	Food;Endogenous;Biological
Com_287_neg	Cyclohexylsulfamate	HMDB0031340	Organic compounds	Organic acids and derivatives	Sulfamic acid derivatives	Cyclamates	Cyclamates	Endogenous;Food
Com_289_neg	D-Arabinose 5-phosphate	HMDB0011734	Organic compounds	Organic oxygen compounds	Organooxygen compounds	Carbohydrates and carbohydrate conjugates	Pentose phosphates	Endogenous;Food;Biological
Com_290_neg	Deoxyribose 5-Phosphate	HMDB0001031	Organic compounds	Organic oxygen compounds	Organooxygen compounds	Carbohydrates and carbohydrate conjugates	Pentose phosphates	Endogenous
Com_291_neg	L-Adrenaline	HMDB0000068	Organic compounds	Benzenoids	Phenols	Benzenediols	Catechols	Endogenous
Com_292_neg	Ribitol	HMDB0000508	Organic compounds	Organic oxygen compounds	Organooxygen compounds	Carbohydrates and carbohydrate conjugates	Sugar alcohols	Endogenous
Com_293_neg	L-Ascorbate	HMDB0000044	Organic compounds	Organoheterocyclic compounds	Dihydrofurans	Furanones	Butenolides	Food;Biological
Com_294_neg	4-Amino-5-imidazolecarboxamide	HMDB0003192	Organic compounds	Organoheterocyclic compounds	Azoles	Imidazoles	Aminoimidazoles	Endogenous
Com_295_neg	2,6-Dihydroxypurine	HMDB0000292	Organic compounds	Organoheterocyclic compounds	Imidazopyrimidines	Purines and purine derivatives	Xanthines	Endogenous;Food;Biological
Com_296_neg	4-Hydroxybenzoic acid	HMDB0000500	Organic compounds	Benzenoids	Benzene and substituted derivatives	Benzoic acids and derivatives	Hydroxybenzoic acid derivatives	Endogenous;Food;Biological
Com_297_neg	Deoxyinosine	HMDB0000071	Organic compounds	Nucleosides, nucleotides, and analogues	Purine nucleosides	Purine 2'-deoxyribonucleosides	Purine 2'-deoxyribonucleosides	Endogenous;Food;Biological
Com_298_neg	Indoxylsulfuric acid	HMDB0000682	Organic compounds	Organic acids and derivatives	Organic sulfuric acids and derivatives	Arylsulfates	Arylsulfates	Endogenous;Biological
Com_299_neg	Glutaric Acid	HMDB0000661	Organic compounds	Organic acids and derivatives	Carboxylic acids and derivatives	Dicarboxylic acids and derivatives	Dicarboxylic acids and derivatives	Endogenous;Food;Biological
Com_302_neg	NADH	HMDB0000902	Organic compounds	Nucleosides, nucleotides, and analogues	(5'-&gt;5')-dinucleotides	_	(5'-&gt;5')-dinucleotides	Endogenous
Com_305_neg	Glycolithocholic acid	HMDB0000698	Organic compounds	Lipids and lipid-like molecules	Steroids and steroid derivatives	Bile acids, alcohols and derivatives	Glycinated bile acids and derivatives	Endogenous;Food;Biological
Com_306_neg	Chenodeoxycholic acid	HMDB0000518	Organic compounds	Lipids and lipid-like molecules	Steroids and steroid derivatives	Bile acids, alcohols and derivatives	Dihydroxy bile acids, alcohols and derivatives	Endogenous;Food
Com_307_neg	Deoxycholic acid	HMDB0000626	Organic compounds	Lipids and lipid-like molecules	Steroids and steroid derivatives	Bile acids, alcohols and derivatives	Dihydroxy bile acids, alcohols and derivatives	Endogenous;Food
Com_308_neg	lithocholic acid	HMDB0000761	Chemical entities	Organic compounds	Lipids and lipid-like molecules	Steroids and steroid derivatives	Monohydroxy bile acids, alcohols and derivatives	Endogenous;Food;Biological
Com_309_neg	Cholic acid	HMDB0000619	Organic compounds	Lipids and lipid-like molecules	Steroids and steroid derivatives	Bile acids, alcohols and derivatives	Trihydroxy bile acids, alcohols and derivatives	Endogenous;Food
Com_311_neg	Myristic acid	HMDB0000806	Organic compounds	Lipids and lipid-like molecules	Fatty Acyls	Fatty acids and conjugates	Long-chain fatty acids	Endogenous;Food;Biological
Com_312_neg	gamma-Glutamylcysteine	HMDB0001049	Organic compounds	Organic acids and derivatives	Carboxylic acids and derivatives	Amino acids, peptides, and analogues	N-acyl-alpha amino acids	Endogenous;Food;Biological
Com_313_neg	Sorbitol	HMDB0000247	Organic compounds	Organic oxygen compounds	Organooxygen compounds	Carbohydrates and carbohydrate conjugates	Sugar alcohols	Endogenous;Food;Biological
Com_314_neg	Taurodeoxycholic acid sodium salt	HMDB0000896	Organic compounds	Lipids and lipid-like molecules	Steroids and steroid derivatives	Bile acids, alcohols and derivatives	Taurinated bile acids and derivatives	Endogenous;Food;Biological
Com_316_neg	L-Rhamnose monohydrate	HMDB0000849	Organic compounds	Organic oxygen compounds	Organooxygen compounds	Carbohydrates and carbohydrate conjugates	Hexoses	Endogenous;Food;Biological
Com_318_neg	Ala-Gln	HMDB0028685	Organic compounds	Organic acids and derivatives	Carboxylic acids and derivatives	Amino acids, peptides, and analogues	Dipeptides	Endogenous
Com_320_neg	3-Methyl-2-oxobutanoic acid	HMDB0000019	Organic compounds	Organic acids and derivatives	Keto acids and derivatives	Short-chain keto acids and derivatives	Short-chain keto acids and derivatives	Endogenous;Food;Biological
Com_321_neg	(S)-Leucic acid	HMDB0000746	Organic compounds	Lipids and lipid-like molecules	Fatty Acyls	Fatty acids and conjugates	Hydroxy fatty acids	Endogenous;Food;Biological
Com_322_neg	Lactose	HMDB0041627	Organic compounds	Organooxygen compounds	Carbohydrates and carbohydrate conjugates	Glycosyl compounds	O-glycosyl compounds	Food
Com_323_neg	3-(3-Hydroxyphenyl)propionic Acid	HMDB0000375	Organic compounds	Phenylpropanoids and polyketides	Phenylpropanoic acids	_	Phenylpropanoic acids	Biological
Com_324_neg	L-Dihydroorotic Acid	HMDB0003349	Organic compounds	Organic acids and derivatives	Carboxylic acids and derivatives	Amino acids, peptides, and analogues	Alpha amino acids and derivatives	Endogenous;Food;Biological
Com_325_neg	3-Hydroxyisovaleric acid	HMDB0000754	Organic compounds	Lipids and lipid-like molecules	Fatty Acyls	Fatty acids and conjugates	Hydroxy fatty acids	Endogenous;Food;Biological
Com_326_neg	5-Hydroxymethyluracil	HMDB0000469	Organic compounds	Organoheterocyclic compounds	Diazines	Pyrimidines and pyrimidine derivatives	Pyrimidones	Endogenous
Com_328_neg	9-KODE	HMDB0004669	Organic compounds	Lipids and lipid-like molecules	Fatty Acyls	Lineolic acids and derivatives	Lineolic acids and derivatives	Endogenous;Food;Biological
Com_329_neg	N-Acetylalanine	HMDB0000766	Organic compounds	Organic acids and derivatives	Carboxylic acids and derivatives	Amino acids, peptides, and analogues	N-acyl-L-alpha-amino acids	Endogenous
Com_335_neg	Hydroxypyruvic acid	HMDB0001352	Organic compounds	Organic acids and derivatives	Hydroxy acids and derivatives	Beta hydroxy acids and derivatives	Beta hydroxy acids and derivatives	Endogenous;Food;Biological
Com_336_neg	IDP	HMDB0003335	Organic compounds	Nucleosides, nucleotides, and analogues	Purine nucleotides	Purine ribonucleotides	Purine ribonucleoside diphosphates	Endogenous
Com_337_neg	Galactose 1-phosphate	HMDB0000645	Organic compounds	Organic oxygen compounds	Organooxygen compounds	Carbohydrates and carbohydrate conjugates	Monosaccharide phosphates	Endogenous;Food;Biological
Com_338_neg	Gamma-Glu-Leu	HMDB0011171	Organic compounds	Organic acids and derivatives	Carboxylic acids and derivatives	Amino acids, peptides, and analogues	Dipeptides	Endogenous;Food;Biological
Com_339_neg	N-Acetyl-D-glucosamine 6-phosphate	HMDB0001062	Organic compounds	Organic oxygen compounds	Organooxygen compounds	Carbohydrates and carbohydrate conjugates	Acylaminosugars	Endogenous
Com_340_neg	Glycerol-3-phosphate	HMDB0000126	Organic compounds	Lipids and lipid-like molecules	Glycerophospholipids	Glycerophosphates	Glycerophosphates	Endogenous;Food
Com_342_neg	L-Histidinol	HMDB0003431	Organic compounds	Organic nitrogen compounds	Organonitrogen compounds	Amines	Aralkylamines	Endogenous;Food;Biological
Com_360_pos	cis-gondoic acid	HMDB0002231	Organic compounds	Lipids and lipid-like molecules	Fatty Acyls	Fatty acids and conjugates	Long-chain fatty acids	Endogenous;Food;Biological
Com_362_pos	Pantethine	HMDB0003828	Organic compounds	Organic acids and derivatives	Carboxylic acids and derivatives	Amino acids, peptides, and analogues	Beta amino acids and derivatives	Endogenous
Com_364_pos	Glu-Glu	HMDB0028818	Organic compounds	Organic acids and derivatives	Carboxylic acids and derivatives	Amino acids, peptides, and analogues	Peptides	Endogenous
Com_366_pos	Cadaverine	HMDB0002322	Organic compounds	Organic nitrogen compounds	Organonitrogen compounds	Amines	Monoalkylamines	Endogenous;Food;Biological
Com_367_pos	N-Acetylneuraminic acid	HMDB0000230	Organic compounds	Organic oxygen compounds	Organooxygen compounds	Carbohydrates and carbohydrate conjugates	N-acylneuraminic acids	Endogenous;Food;Biological
Com_368_pos	Kynurenic acid	HMDB0000715	Organic compounds	Organoheterocyclic compounds	Quinolines and derivatives	Quinoline carboxylic acids	Quinoline carboxylic acids	Endogenous
Com_369_pos	Palmitoylethanolamide	HMDB0002100	Organic compounds	Organic acids and derivatives	Carboximidic acids and derivatives	Carboximidic acids	Carboximidic acids	Endogenous;Food;Biological
Com_371_pos	L-Tryptophan	HMDB0000929	Organic compounds	Organoheterocyclic compounds	Indoles and derivatives	Indolyl carboxylic acids and derivatives	Indolyl carboxylic acids and derivatives	Food;Synthetic;Biological
Com_372_pos	Hexadecanamide	HMDB0012273	Organic compounds	Lipids and lipid-like molecules	Fatty Acyls	Fatty amides	Fatty amides	Endogenous;Food;Biological
Com_374_pos	2-Aminoethylphosphonate	HMDB0011747	Organic compounds	Organic acids and derivatives	Organic phosphonic acids and derivatives	Organic phosphonic acids	Organic phosphonic acids	Endogenous
Com_375_pos	10-Formyl-Thf	HMDB0000972	Organic compounds	Organoheterocyclic compounds	Pteridines and derivatives	Pterins and derivatives	Tetrahydrofolic acids	Endogenous;Food;Biological
Com_376_pos	6-Methylmercaptopurine	HMDB0060412	Organic compounds	Organoheterocyclic compounds	Imidazopyrimidines	Purines and purine derivatives	6-thiopurines	Endogenous
Com_377_pos	2-Hydroxycinnamic acid	HMDB0134028	Organic compounds	Phenylpropanoids and polyketides	Cinnamic acids and derivatives	Hydroxycinnamic acids and derivatives	Hydroxycinnamic acids	Endogenous;Biological
Com_378_pos	Piperidine	HMDB0034301	Organic compounds	Organoheterocyclic compounds	Piperidines	_	Piperidines	Food;Biological
Com_379_pos	Isoquinoline	HMDB0034244	Organic compounds	Organoheterocyclic compounds	Isoquinolines and derivatives	_	Isoquinolines and derivatives	Food
Com_380_pos	Purine	HMDB0001366	Organic compounds	Organoheterocyclic compounds	Imidazopyrimidines	Purines and purine derivatives	Purines and purine derivatives	Endogenous;Food;Biological
Com_382_pos	S-Methyl-5'-thioadenosine	HMDB0001173	Organic compounds	Nucleosides, nucleotides, and analogues	5'-deoxyribonucleosides	5'-deoxy-5'-thionucleosides	5'-deoxy-5'-thionucleosides	Endogenous;Food;Biological
Com_383_pos	Isobutyrylglycine	HMDB0000730	Organic compounds	Organic acids and derivatives	Carboxylic acids and derivatives	Amino acids, peptides, and analogues	N-acyl-alpha amino acids	Endogenous
Com_385_pos	Fexofenadine	HMDB0005030	Organic compounds	Benzenoids	Benzene and substituted derivatives	Diphenylmethanes	Diphenylmethanes	Endogenous
Com_386_pos	Feruloylcholine	HMDB0032800	Organic compounds	Phenylpropanoids and polyketides	Cinnamic acids and derivatives	Hydroxycinnamic acids and derivatives	Coumaric acids and derivatives	Food;Biological
Com_387_pos	Gly-Tyr	HMDB0028853	Organic compounds	Organic acids and derivatives	Carboxylic acids and derivatives	Amino acids, peptides, and analogues	Peptides	Endogenous
Com_388_pos	Gly-Phe	HMDB0028848	Organic compounds	Organic acids and derivatives	Carboxylic acids and derivatives	Amino acids, peptides, and analogues	Dipeptides	Endogenous
Com_389_pos	gamma-Muurolene	HMDB0038206	Organic compounds	Lipids and lipid-like molecules	Prenol lipids	Sesquiterpenoids	Sesquiterpenoids	Endogenous;Food;Biological
Com_390_pos	Galactinol	HMDB0005826	Organic compounds	Organic oxygen compounds	Organooxygen compounds	Carbohydrates and carbohydrate conjugates	O-glycosyl compounds	Endogenous;Food;Biological
Com_391_pos	Flavin Adenine Dinucleotide	HMDB0001248	Organic compounds	Nucleosides, nucleotides, and analogues	Flavin nucleotides	_	Flavin nucleotides	Endogenous;Food;Biological
Com_395_pos	5-Hydroxytryptophol	HMDB0001855	Organic compounds	Organoheterocyclic compounds	Indoles and derivatives	Hydroxyindoles	Hydroxyindoles	Endogenous;Food;Biological
Com_397_pos	5-Aminopentanoate	HMDB0003355	Organic compounds	Organic acids and derivatives	Carboxylic acids and derivatives	Amino acids, peptides, and analogues	Delta amino acids and derivatives	Endogenous;Biological
Com_398_pos	5-Hydroxylysine	HMDB0000450	Organic compounds	Organic acids and derivatives	Carboxylic acids and derivatives	Amino acids, peptides, and analogues	L-alpha-amino acids	Endogenous;Food;Biological
Com_399_pos	5-Methoxyindole-3-acetic acid	HMDB0004096	Organic compounds	Organoheterocyclic compounds	Indoles and derivatives	Indolyl carboxylic acids and derivatives	Indole-3-acetic acid derivatives	Endogenous
Com_400_pos	Pyridoxamine	HMDB0001431	Organic compounds	Organoheterocyclic compounds	Pyridines and derivatives	Pyridoxamines	Pyridoxamine 5'-phosphates	Endogenous;Food;Biological
Com_402_pos	Sarcosine	HMDB0000271	Organic compounds	Organic acids and derivatives	Carboxylic acids and derivatives	Amino acids, peptides, and analogues	Alpha amino acids	Endogenous
Com_403_pos	S-Adenosyl-methionine	HMDB0001185	Organic compounds	Nucleosides, nucleotides, and analogues	5'-deoxyribonucleosides	5'-deoxy-5'-thionucleosides	5'-deoxy-5'-thionucleosides	Endogenous
Com_404_pos	Vitamin B2	HMDB0000244	Organic compounds	Organoheterocyclic compounds	Pteridines and derivatives	Alloxazines and isoalloxazines	Flavins	Food;Synthetic;Biological
Com_406_pos	Spermidine	HMDB0001257	Organic compounds	Organic nitrogen compounds	Organonitrogen compounds	Amines	Dialkylamines	Endogenous;Food;Biological
Com_407_pos	5-Aminolevulinate	HMDB0001149	Organic compounds	Organic acids and derivatives	Carboxylic acids and derivatives	Amino acids, peptides, and analogues	Delta amino acids and derivatives	Endogenous;Food;Biological
Com_408_pos	N-(5-Aminopentyl)acetamide	HMDB0002284	Organic compounds	Organic acids and derivatives	Carboxylic acids and derivatives	Carboxylic acid derivatives	Acetamides	Endogenous;Biological
Com_411_pos	Imidazoleacetic acid	HMDB0002024	Organic compounds	Organoheterocyclic compounds	Azoles	Imidazoles	Imidazolyl carboxylic acids and derivatives	Endogenous;Food;Biological
Com_414_pos	L-Alanyl-L-leucine	HMDB0028691	Organic compounds	Organic acids and derivatives	Carboxylic acids and derivatives	Amino acids, peptides, and analogues	Dipeptides	Endogenous
Com_418_pos	Adenine	HMDB0000034	Organic compounds	Organoheterocyclic compounds	Imidazopyrimidines	Purines and purine derivatives	6-aminopurines	Endogenous;Food;Biological
Com_421_pos	11-Ketoetiocholanolone	HMDB0006031	Organic compounds	Lipids and lipid-like molecules	Steroids and steroid derivatives	Androstane steroids	Androgens and derivatives	Endogenous;Food;Biological
Com_422_pos	3-O-Feruloylquinic acid	HMDB0030669	Organic compounds	Organooxygen compounds	Alcohols and polyols	Cyclic alcohols and derivatives	Quinic acids and derivatives	Endogenous;Food;Biological
Com_423_pos	Tryptophanol	HMDB0003447	Organic compounds	Organoheterocyclic compounds	Indoles and derivatives	Indoles	3-alkylindoles	Endogenous;Food;Biological
Com_425_pos	L-Homocitrulline	HMDB0000679	Organic compounds	Organic acids and derivatives	Carboxylic acids and derivatives	Amino acids, peptides, and analogues	L-alpha-amino acids	Endogenous
Com_426_pos	Glycyl-L-leucine	HMDB0028929	Organic compounds	Organic acids and derivatives	Carboxylic acids and derivatives	Amino acids, peptides, and analogues	Dipeptides	Endogenous
Com_427_pos	5-Methylcytosine	HMDB0002894	Organic compounds	Organoheterocyclic compounds	Diazines	Pyrimidines and pyrimidine derivatives	Hydroxypyrimidines	Endogenous;Food;Biological
Com_428_pos	D-Proline	HMDB0003411	Organic compounds	Organic acids and derivatives	Carboxylic acids and derivatives	Amino acids, peptides, and analogues	Proline and derivatives	Endogenous;Biological
Com_429_pos	L-Hydroxyproline	HMDB0036576	Organic compounds	Organic acids and derivatives	Carboxylic acids and derivatives	Amino acids, peptides, and analogues	Proline and derivatives	Food
Com_430_pos	Glycyl-L-valine	HMDB0028854	Organic compounds	Organic acids and derivatives	Carboxylic acids and derivatives	Amino acids, peptides, and analogues	Dipeptides	Endogenous
Com_431_pos	N6-Acetyl-L-Lysine	HMDB0000206	Organic compounds	Organic acids and derivatives	Carboxylic acids and derivatives	Amino acids, peptides, and analogues	L-alpha-amino acids	Endogenous;Food;Biological
Com_432_pos	N,N-Dimethylglycine	HMDB0000092	Organic compounds	Organic acids and derivatives	Carboxylic acids and derivatives	Amino acids, peptides, and analogues	Alpha amino acids	Endogenous;Biological
Com_433_pos	Guanosine monophosphate	HMDB0001397	Organic compounds	Nucleosides, nucleotides, and analogues	Purine nucleotides	Purine ribonucleotides	Purine ribonucleoside monophosphates	Endogenous
Com_435_pos	5-Hydroxyindole-3-acetic acid	HMDB0000763	Organic compounds	Organoheterocyclic compounds	Indoles and derivatives	Indolyl carboxylic acids and derivatives	Indole-3-acetic acid derivatives	Endogenous;Food;Biological
Com_437_pos	Uridine	HMDB0000296	Organic compounds	Nucleosides, nucleotides, and analogues	Pyrimidine nucleosides	_	Pyrimidine nucleosides	Endogenous;Food;Biological
Com_438_pos	Adenosine	HMDB0000050	Organic compounds	Nucleosides, nucleotides, and analogues	Purine nucleosides	_	Purine nucleosides	Endogenous;Food;Synthetic;Biological
Com_439_pos	Cytidine	HMDB0000089	Organic compounds	Nucleosides, nucleotides, and analogues	Pyrimidine nucleosides	_	Pyrimidine nucleosides	Endogenous;Food;Biological
Com_440_pos	SDMA	HMDB0003334	Organic compounds	Organic acids and derivatives	Carboxylic acids and derivatives	Amino acids, peptides, and analogues	Arginine and derivatives	Endogenous;Food;Biological
Com_441_pos	Glutathione	HMDB0000125	Organic compounds	Organic acids and derivatives	Carboxylic acids and derivatives	Amino acids, peptides, and analogues	Peptides	Endogenous;Food;Synthetic;Biological
Com_442_pos	Xanthosine	HMDB0000299	Organic compounds	Nucleosides, nucleotides, and analogues	Purine nucleosides	_	Purine nucleosides	Endogenous;Food;Biological
Com_444_pos	11beta-Hydroxytestosterone	HMDB0060339	Organic compounds	Lipids and lipid-like molecules	Steroids and steroid derivatives	Androstane steroids	Androgens and derivatives	Food;Endogenous;Biological
Com_445_pos	10E,12Z-Octadecadienoic acid	HMDB0005048	Organic compounds	Lipids and lipid-like molecules	Fatty Acyls	Lineolic acids and derivatives	Lineolic acids and derivatives	Endogenous;Food;Biological
Com_446_pos	1,4-Dihydro-1-Methyl-4-Oxo-3-Pyridinecarboxamide	HMDB0004194	Organic compounds	Organoheterocyclic compounds	Pyridines and derivatives	Pyridinecarboxylic acids and derivatives	Nicotinamides	Endogenous
Com_447_pos	19-Nortestosterone	HMDB0002725	Organic compounds	Lipids and lipid-like molecules	Steroids and steroid derivatives	Estrane steroids	Estrogens and derivatives	Endogenous;Food
Com_448_pos	Methyltestosterone	HMDB0015655	Organic compounds	Lipids and lipid-like molecules	Steroids and steroid derivatives	Androstane steroids	Androgens and derivatives	Food
Com_449_pos	1-(4-Methoxyphenyl)-2-propanone	HMDB0032891	Organic compounds	Benzenoids	Benzene and substituted derivatives	Phenylpropanes	Phenylpropanes	Food;Biological
Com_457_pos	beta-Cubebene	HMDB0061853	Organic compounds	Lipids and lipid-like molecules	Prenol lipids	Sesquiterpenoids	Sesquiterpenoids	Food;Endogenous;Biological
Com_458_pos	mesaconic acid	HMDB0000634	Organic compounds	Lipids and lipid-like molecules	Fatty Acyls	Fatty acids and conjugates	Methyl-branched fatty acids	Endogenous;Food
Com_461_pos	D-Ala-D-Ala	HMDB0003459	Organic compounds	Organic acids and derivatives	Carboxylic acids and derivatives	Amino acids, peptides, and analogues	Dipeptides	Endogenous;Food;Biological
Com_463_pos	Carnosine	HMDB0000033	Organic compounds	Organic acids and derivatives	Peptidomimetics	Hybrid peptides	Hybrid peptides	Endogenous;Food;Synthetic;Biological
Com_464_pos	Neopterin	HMDB0000845	Organic compounds	Organoheterocyclic compounds	Pteridines and derivatives	Pterins and derivatives	Biopterins and derivatives	Endogenous;Food;Biological
Com_465_pos	N-Acetyl-L-glutamic acid	HMDB0001138	Organic compounds	Organic acids and derivatives	Carboxylic acids and derivatives	Amino acids, peptides, and analogues	Glutamic acid and derivatives	Endogenous
Com_466_pos	N4-Acetylcytidine	HMDB0005923	Organic compounds	Nucleosides, nucleotides, and analogues	Pyrimidine nucleosides	_	Pyrimidine nucleosides	Endogenous
Com_467_pos	Metanephrine	HMDB0004063	Organic compounds	Benzenoids	Phenols	Methoxyphenols	Methoxyphenols	Endogenous
Com_470_pos	4-Methyl-2-pentanone	HMDB0002939	Organic compounds	Organic oxygen compounds	Organooxygen compounds	Carbonyl compounds	Ketones	Endogenous;Food;Biological
Com_473_pos	Nebularine	HMDB0029956	Organic compounds	Nucleosides, nucleotides, and analogues	Purine nucleosides	_	Purine nucleosides	Endogenous;Food;Biological
Com_474_pos	Isophorone	HMDB0031195	Organic compounds	Organooxygen compounds	Carbonyl compounds	Ketones	Cyclic ketones	Endogenous;Food;Biological
Com_475_pos	1,4-Diaminobutane	HMDB0001414	Organic compounds	Organic nitrogen compounds	Organonitrogen compounds	Amines	Monoalkylamines	Endogenous;Food;Biological
Com_476_pos	L-Kynurenine	HMDB0000684	Organic compounds	Organic oxygen compounds	Organooxygen compounds	Carbonyl compounds	Alkyl-phenylketones	Endogenous;Food;Biological
Com_477_pos	Phenylacetylglycine	HMDB0000821	Organic compounds	Organic acids and derivatives	Carboxylic acids and derivatives	Amino acids, peptides, and analogues	N-acyl-alpha amino acids	Endogenous
Com_478_pos	3-Ureidopropionate	HMDB0000026	Organic compounds	Organic acids and derivatives	Organic carbonic acids and derivatives	Ureas	Ureas	Endogenous;Food;Biological
Com_480_pos	D-Glucosamine	HMDB0001514	Organic compounds	Organic oxygen compounds	Organooxygen compounds	Carbohydrates and carbohydrate conjugates	Hexoses	Endogenous;Food;Biological
Com_481_pos	O-Acetyl-L-carnitine	HMDB0000201	Organic compounds	Lipids and lipid-like molecules	Fatty Acyls	Fatty acid esters	Acyl carnitines	Endogenous;Food;Biological
Com_482_pos	Thymine	HMDB0000262	Organic compounds	Organoheterocyclic compounds	Diazines	Pyrimidines and pyrimidine derivatives	Hydroxypyrimidines	Endogenous;Food;Biological
Com_484_pos	Dibutyl phthalate	HMDB0033244	Organic compounds	Benzenoids	Benzene and substituted derivatives	Benzoic acids and derivatives	Benzoic acid esters	Food;Synthetic;Biological
Com_488_pos	Pantothenic acid	HMDB0000210	Organic compounds	Organooxygen compounds	Alcohols and polyols	Polyols	Polyols	Food
Com_490_pos	Ergothioneine	HMDB0003045	Organic compounds	Organic acids and derivatives	Carboxylic acids and derivatives	Amino acids, peptides, and analogues	Histidine and derivatives	Food;Biological
Com_491_pos	6-Hydroxymelatonin	HMDB0004081	Organic compounds	Organoheterocyclic compounds	Indoles and derivatives	Hydroxyindoles	Hydroxyindoles	Endogenous;Food;Biological
Com_493_pos	Punicic Acid	HMDB0030963	Organic compounds	Lipids and lipid-like molecules	Lineolic acids and derivatives	_	Lineolic acids and derivatives	Endogenous;Food;Biological
Com_495_pos	Thioguanine	HMDB0014496	Organic compounds	Organoheterocyclic compounds	Imidazopyrimidines	Purines and purine derivatives	Purinethiones	Endogenous
Com_496_pos	L-Carnitine	HMDB0000062	Organic compounds	Organic nitrogen compounds	Organonitrogen compounds	Quaternary ammonium salts	Carnitines	Endogenous;Food;Synthetic;Biological
Com_497_pos	Inosine	HMDB0000195	Organic compounds	Nucleosides, nucleotides, and analogues	Purine nucleosides	_	Purine nucleosides	Endogenous;Food;Biological
Com_498_pos	Hydrocortisone	HMDB0000063	Organic compounds	Lipids and lipid-like molecules	Steroids and steroid derivatives	Hydroxysteroids	21-hydroxysteroids	Endogenous;Food;Biological
Com_499_pos	Progesterone	HMDB0001830	Organic compounds	Lipids and lipid-like molecules	Steroids and steroid derivatives	Pregnane steroids	Gluco/mineralocorticoids, progestogins and derivatives	Endogenous;Food;Synthetic;Biological
Com_500_pos	Nicotinic Acid	HMDB0001488	Organic compounds	Organoheterocyclic compounds	Pyridines and derivatives	Pyridinecarboxylic acids and derivatives	Pyridinecarboxylic acids	Endogenous;Food;Synthetic;Biological
Com_501_pos	Nicotinamide	HMDB0001406	Organic compounds	Organoheterocyclic compounds	Pyridines and derivatives	Pyridinecarboxylic acids and derivatives	Nicotinamides	Endogenous;Food;Synthetic;Biological
Com_502_pos	Trimethyllysine	HMDB0001325	Organic compounds	Organic acids and derivatives	Carboxylic acids and derivatives	Amino acids, peptides, and analogues	L-alpha-amino acids	Endogenous
Com_503_pos	Testosterone	HMDB0002833	Organic compounds	Lipids and lipid-like molecules	Steroids and steroid derivatives	Sulfated steroids	Sulfated steroids	Endogenous;Food;Biological
Com_504_pos	Tetrahydrocorticosterone	HMDB0000268	Organic compounds	Lipids and lipid-like molecules	Steroids and steroid derivatives	Hydroxysteroids	21-hydroxysteroids	Endogenous;Food;Biological
Com_505_pos	Styrene	HMDB0034240	Organic compounds	Benzenoids	Benzene and substituted derivatives	Styrenes	Styrenes	Food;Environmental;Biological
Com_506_pos	1-Methylhistidine	HMDB0000001	Organic compounds	Organic acids and derivatives	Carboxylic acids and derivatives	Amino acids, peptides, and analogues	Histidine and derivatives	Endogenous
Com_507_pos	Furfural	HMDB0032914	Organic compounds	Organooxygen compounds	Carbonyl compounds	Aldehydes	Aryl-aldehydes	Food;Biological
Com_509_pos	Isonicotinic acid	HMDB0060665	Organic compounds	Organoheterocyclic compounds	Pyridines and derivatives	Pyridinecarboxylic acids and derivatives	Pyridinecarboxylic acids	Endogenous
Com_510_pos	2-Furoylglycine	HMDB0000439	Organic compounds	Organic acids and derivatives	Carboxylic acids and derivatives	Amino acids, peptides, and analogues	N-acyl-alpha amino acids	Endogenous;Biological
Com_511_pos	2-Picolinic Acid	HMDB0002243	Organic compounds	Organoheterocyclic compounds	Pyridines and derivatives	Pyridinecarboxylic acids and derivatives	Pyridinecarboxylic acids	Endogenous
Com_512_pos	Phthalic Acid	HMDB0002107	Organic compounds	Benzenoids	Benzene and substituted derivatives	Benzoic acids and derivatives	Benzoic acids	Food;Biological
Com_513_pos	Methyl Benzoate	HMDB0033968	Organic compounds	Benzenoids	Benzene and substituted derivatives	Benzoic acids and derivatives	Benzoic acid esters	Food;Biological
Com_514_pos	Benzoic Acid	HMDB0004461	Organic compounds	Benzenoids	Benzene and substituted derivatives	Benzoic acids and derivatives	Benzamides	Endogenous
Com_515_pos	Allo-Threonine	HMDB0004041	Organic compounds	Organic acids and derivatives	Carboxylic acids and derivatives	Amino acids, peptides, and analogues	L-alpha-amino acids	Endogenous
Com_516_pos	Allo-Isoleucine	HMDB0000557	Organic compounds	Organic acids and derivatives	Carboxylic acids and derivatives	Amino acids, peptides, and analogues	Isoleucine and derivatives	Endogenous
Com_519_pos	All-Trans-13,14-Dihydroretinol	HMDB0011618	Organic compounds	Lipids and lipid-like molecules	Prenol lipids	Retinoids	Retinoids	Endogenous;Food;Biological
Com_521_pos	aminoimidazole carboxamide ribonucleotide	HMDB0001517	Organic compounds	Nucleosides, nucleotides, and analogues	Imidazole ribonucleosides and ribonucleotides	1-ribosyl-imidazolecarboxamides	1-ribosyl-imidazolecarboxamides	Endogenous;Food;Biological
Com_522_pos	PC(16:0/16:0)	HMDB0000564	Organic compounds	Lipids and lipid-like molecules	Glycerophospholipids	Glycerophosphocholines	Phosphatidylcholines	Endogenous;Food;Biological
Com_523_pos	2-Methylsuccinic Acid	HMDB0001844	Organic compounds	Lipids and lipid-like molecules	Fatty Acyls	Fatty acids and conjugates	Methyl-branched fatty acids	Endogenous;Food;Biological
Com_524_pos	Noradrenaline	HMDB0037685	Organic compounds	Benzenoids	Phenols	Benzenediols	Catechols	Food;Biological
Com_525_pos	N-carbamoyl-L-aspartate	HMDB0000828	Organic compounds	Organic acids and derivatives	Carboxylic acids and derivatives	Amino acids, peptides, and analogues	Aspartic acid and derivatives	Endogenous;Food;Biological
Com_526_pos	L-serine	HMDB0000187	Organic compounds	Organic acids and derivatives	Carboxylic acids and derivatives	Amino acids, peptides, and analogues	Serine and derivatives	Endogenous;Food;Synthetic;Biological
Com_527_pos	Hypoxanthine	HMDB0000157	Organic compounds	Organoheterocyclic compounds	Imidazopyrimidines	Purines and purine derivatives	Hypoxanthines	Endogenous;Food;Biological
Com_528_pos	L-Glutamate	HMDB0000148	Organic compounds	Organic acids and derivatives	Carboxylic acids and derivatives	Amino acids, peptides, and analogues	Glutamic acid and derivatives	Endogenous;Food;Biological
Com_529_pos	D-2-Aminobutyric Acid	HMDB0000650	Organic compounds	Organic acids and derivatives	Carboxylic acids and derivatives	Amino acids, peptides, and analogues	D-alpha-amino acids	Endogenous;Food;Biological
Com_530_pos	DL-Norvaline	HMDB0013716	Organic compounds	Organic acids and derivatives	Carboxylic acids and derivatives	Amino acids, peptides, and analogues	D-alpha-amino acids	Endogenous
Com_531_pos	Methionine	HMDB0000696	Organic compounds	Organic acids and derivatives	Carboxylic acids and derivatives	Amino acids, peptides, and analogues	Methionine and derivatives	Endogenous;Food;Biological
Com_532_pos	3-Aminoisobutyric acid	HMDB0003911	Organic compounds	Organic acids and derivatives	Carboxylic acids and derivatives	Amino acids, peptides, and analogues	Beta amino acids and derivatives	Endogenous
Com_533_pos	Anserine	HMDB0000194	Organic compounds	Organic acids and derivatives	Peptidomimetics	Hybrid peptides	Hybrid peptides	Endogenous
Com_535_pos	Kinetin	HMDB0012245	Organic compounds	Organoheterocyclic compounds	Imidazopyrimidines	Purines and purine derivatives	6-alkylaminopurines	Endogenous
Com_537_pos	1-Aminocyclopropane carboxylic acid	HMDB0036458	Organic compounds	Organic acids and derivatives	Carboxylic acids and derivatives	Amino acids, peptides, and analogues	Alpha amino acids	Food;Biological
Com_538_pos	Levodopa	HMDB0000181	Organic compounds	Organic acids and derivatives	Carboxylic acids and derivatives	Amino acids, peptides, and analogues	Tyrosine and derivatives	Endogenous;Food;Environmental;Biological
Com_539_pos	Betaine	HMDB0000043	Organic compounds	Organic acids and derivatives	Carboxylic acids and derivatives	Amino acids, peptides, and analogues	Alpha amino acids	Endogenous;Food;Biological
Com_540_pos	Choline Hydroxide	HMDB0000097	Organic compounds	Organic nitrogen compounds	Organonitrogen compounds	Quaternary ammonium salts	Cholines	Food;Biological
Com_541_pos	trimethylamine N-oxide	HMDB0000925	Organic compounds	Organic nitrogen compounds	Organonitrogen compounds	Aminoxides	Trialkyl amine oxides	Endogenous;Biological
Com_542_pos	S-Adenosyl-L-methionine	HMDB0001185	Organic compounds	Nucleosides, nucleotides, and analogues	5'-deoxyribonucleosides	5'-deoxy-5'-thionucleosides	5'-deoxy-5'-thionucleosides	Endogenous
Com_543_pos	Pipecolic acid	HMDB0000716	Organic compounds	Organic acids and derivatives	Carboxylic acids and derivatives	Amino acids, peptides, and analogues	L-alpha-amino acids	Endogenous;Food;Biological
Com_544_pos	Azelaic acid	HMDB0000784	Organic compounds	Lipids and lipid-like molecules	Fatty Acyls	Fatty acids and conjugates	Medium-chain fatty acids	Endogenous;Food;Synthetic;Biological
Com_545_pos	gamma-Glutamylglutamic acid	HMDB0011737	Organic compounds	Organic acids and derivatives	Carboxylic acids and derivatives	Amino acids, peptides, and analogues	Glutamic acid and derivatives	Endogenous
Com_546_pos	beta-Nicotinamide adenine dinucleotide phosphate	HMDB0000217	Organic compounds	Nucleosides, nucleotides, and analogues	(5'-&gt;5')-dinucleotides	_	(5'-&gt;5')-dinucleotides	Endogenous;Food;Biological
Com_547_pos	L-Pipecolate	HMDB0000716	Organic compounds	Organic acids and derivatives	Carboxylic acids and derivatives	Amino acids, peptides, and analogues	L-alpha-amino acids	Endogenous;Food;Biological
Com_549_pos	Uridine diphosphate-N-acetylglucosamine	HMDB0000290	Organic compounds	Nucleosides, nucleotides, and analogues	Pyrimidine nucleotides	Pyrimidine nucleotide sugars	Pyrimidine nucleotide sugars	Endogenous
Com_550_pos	Choline Chloride	HMDB0000097	Organic compounds	Organic nitrogen compounds	Organonitrogen compounds	Quaternary ammonium salts	Cholines	Food;Biological
Com_551_pos	1-Methylguanine	HMDB0003282	Organic compounds	Organoheterocyclic compounds	Imidazopyrimidines	Purines and purine derivatives	6-oxopurines	Endogenous;Food;Biological
Com_552_pos	1-Palmitoyl-Sn-Glycero-3-Phosphocholine	HMDB0010382	Organic compounds	Lipids and lipid-like molecules	Glycerophospholipids	Glycerophosphocholines	1-acyl-sn-glycero-3-phosphocholines	Endogenous;Food;Biological
Com_554_pos	2-(3,4-dimethoxyphenyl)ethanamine	HMDB0041806	Organic compounds	Benzenoids	Benzene and substituted derivatives	Methoxybenzenes	Dimethoxybenzenes	Endogenous
Com_556_pos	1-Methylguanosine	HMDB0001563	Organic compounds	Nucleosides, nucleotides, and analogues	Purine nucleosides	_	Purine nucleosides	Endogenous
Com_557_pos	1-Methylnicotinamide	HMDB0000699	Organic compounds	Organoheterocyclic compounds	Pyridines and derivatives	Pyridinecarboxylic acids and derivatives	Nicotinamides	Endogenous
Com_558_pos	1-Oleoyl-Sn-Glycero-3-Phosphocholine	HMDB0002815	Organic compounds	Lipids and lipid-like molecules	Glycerophospholipids	Glycerophosphocholines	1-acyl-sn-glycero-3-phosphocholines	Endogenous;Food;Biological
Com_564_pos	N-acetyl-glutamate	HMDB0001138	Organic compounds	Organic acids and derivatives	Carboxylic acids and derivatives	Amino acids, peptides, and analogues	Glutamic acid and derivatives	Endogenous
Com_565_pos	N-Acetylglycine	HMDB0000532	Organic compounds	Organic acids and derivatives	Carboxylic acids and derivatives	Amino acids, peptides, and analogues	N-acyl-alpha amino acids	Endogenous
Com_566_pos	N-Acetylmannosamine	HMDB0001129	Organic compounds	Organic oxygen compounds	Organooxygen compounds	Carbohydrates and carbohydrate conjugates	Acylaminosugars	Endogenous;Biological
Com_569_pos	N-Formylkynurenine	HMDB0001200	Organic compounds	Organic oxygen compounds	Organooxygen compounds	Carbonyl compounds	Alkyl-phenylketones	Endogenous
Com_570_pos	Tryptamine	HMDB0000303	Organic compounds	Organoheterocyclic compounds	Indoles and derivatives	Tryptamines and derivatives	Tryptamines and derivatives	Endogenous;Food;Biological
Com_571_pos	Arabitol	HMDB0001851	Organic compounds	Organic oxygen compounds	Organooxygen compounds	Carbohydrates and carbohydrate conjugates	Sugar alcohols	Endogenous;Food;Biological
Com_573_pos	N-Acetyl-5-Hydroxytryptamine	HMDB0001238	Organic compounds	Organoheterocyclic compounds	Indoles and derivatives	Hydroxyindoles	Hydroxyindoles	Endogenous;Food;Biological
Com_574_pos	Pyrimidine	HMDB0003361	Organic compounds	Organoheterocyclic compounds	Diazines	Pyrimidines and pyrimidine derivatives	Pyrimidines and pyrimidine derivatives	Endogenous
Com_575_pos	Phosphoethanolamine	HMDB0000224	Organic compounds	Organic acids and derivatives	Organic phosphoric acids and derivatives	Phosphate esters	Phosphoethanolamines	Endogenous;Food;Biological
Com_578_pos	Cyprodinil	HMDB0034853	Organic compounds	Benzenoids	Benzene and substituted derivatives	Aniline and substituted anilines	Aniline and substituted anilines	Food;Synthetic
Com_579_pos	N-Methyl-a-aminoisobutyric acid	HMDB0002141	Organic compounds	Organic acids and derivatives	Carboxylic acids and derivatives	Amino acids, peptides, and analogues	Alpha amino acids	Endogenous
Com_587_pos	5,6-Dihydro-5-Methyluracil	HMDB0000079	Organic compounds	Organoheterocyclic compounds	Diazines	Pyrimidines and pyrimidine derivatives	Hydropyrimidines	Endogenous;Food;Biological
Com_589_pos	Trigonelline	HMDB0000875	Organic compounds	Alkaloids and derivatives	_	_	Alkaloids and derivatives	Endogenous;Food;Biological
Com_590_pos	Sphinganine	HMDB0000269	Organic compounds	Organic nitrogen compounds	Organonitrogen compounds	Amines	1,2-aminoalcohols	Endogenous;Food;Biological
Com_591_pos	Desaminotyrosine	HMDB0002199	Organic compounds	Phenylpropanoids and polyketides	Phenylpropanoic acids	_	Phenylpropanoic acids	Endogenous;Food;Biological
Com_592_pos	Alpha-Linolenic acid	HMDB0001388	Organic compounds	Lipids and lipid-like molecules	Fatty Acyls	Lineolic acids and derivatives	Lineolic acids and derivatives	Food;Exogenous;Synthetic;Biological
Com_593_pos	3-Methylindole	HMDB0000466	Organic compounds	Organoheterocyclic compounds	Indoles and derivatives	Indoles	3-methylindoles	Endogenous;Food;Biological
Com_594_pos	isoleucine	HMDB0033923	Organic compounds	Organic acids and derivatives	Carboxylic acids and derivatives	Amino acids, peptides, and analogues	Isoleucine and derivatives	Food
Com_595_pos	Creatinine	HMDB0000562	Organic compounds	Organic acids and derivatives	Carboxylic acids and derivatives	Amino acids, peptides, and analogues	Alpha amino acids and derivatives	Endogenous;Food;Synthetic;Biological
Com_596_pos	L-Citrulline	HMDB0000904	Organic compounds	Organic acids and derivatives	Carboxylic acids and derivatives	Amino acids, peptides, and analogues	L-alpha-amino acids	Endogenous;Food;Biological
Com_597_pos	L-Leucine	HMDB0000687	Organic compounds	Organic acids and derivatives	Carboxylic acids and derivatives	Amino acids, peptides, and analogues	Leucine and derivatives	Food;Synthetic;Biological
Com_598_pos	Urocanic acid	HMDB0000301	Organic compounds	Organoheterocyclic compounds	Azoles	Imidazoles	Imidazolyl carboxylic acids and derivatives	Endogenous;Food;Biological
Com_599_pos	D-glutamine	HMDB0000641	Organic compounds	Organic acids and derivatives	Carboxylic acids and derivatives	Amino acids, peptides, and analogues	L-alpha-amino acids	Endogenous;Food;Synthetic;Biological
Com_600_pos	L-Ornithine	HMDB0000214	Organic compounds	Organic acids and derivatives	Carboxylic acids and derivatives	Amino acids, peptides, and analogues	L-alpha-amino acids	Endogenous;Food;Biological
Com_604_pos	2-Hydroxy-6-Aminopurine	HMDB0000403	Organic compounds	Organoheterocyclic compounds	Imidazopyrimidines	Purines and purine derivatives	6-aminopurines	Endogenous
Com_606_pos	N-Acetyl-L-histidine	HMDB0032055	Organic compounds	Organic acids and derivatives	Carboxylic acids and derivatives	Amino acids, peptides, and analogues	Histidine and derivatives	Endogenous;Food;Biological
Com_607_pos	2-Phenylglycine	HMDB0002210	Organic compounds	Organic acids and derivatives	Carboxylic acids and derivatives	Amino acids, peptides, and analogues	Alpha amino acids	Endogenous
Com_608_pos	O-Acetyl-L-homoserine	HMDB0029423	Organic compounds	Organic acids and derivatives	Carboxylic acids and derivatives	Amino acids, peptides, and analogues	Alpha amino acids	Endogenous;Food;Biological
Com_609_pos	NG,NG-Dimethyl-L-arginine	HMDB0001539	Organic compounds	Organic acids and derivatives	Carboxylic acids and derivatives	Amino acids, peptides, and analogues	Arginine and derivatives	Endogenous;Food;Biological
Com_610_pos	Cytarabine	HMDB0015122	Organic compounds	Nucleosides, nucleotides, and analogues	Pyrimidine nucleosides	_	Pyrimidine nucleosides	Endogenous;Food;Environmental;Biological
Com_612_pos	Cuminaldehyde	HMDB0002214	Organic compounds	Lipids and lipid-like molecules	Prenol lipids	Monoterpenoids	Aromatic monoterpenoids	Food;Endogenous;Biological
Com_614_pos	2-Deoxy-D-galactose	HMDB0012327	Organic compounds	Organic oxygen compounds	Organooxygen compounds	Carbohydrates and carbohydrate conjugates	Hexoses	Endogenous
Com_615_pos	2-Methylbutyroylcarnitine	HMDB0000378	Organic compounds	Lipids and lipid-like molecules	Fatty Acyls	Fatty acid esters	Acyl carnitines	Endogenous;Food;Biological
Com_616_pos	L-2-Aminoadipic acid	HMDB0000510	Organic compounds	Organic acids and derivatives	Carboxylic acids and derivatives	Amino acids, peptides, and analogues	Alpha amino acids	Endogenous;Food;Biological
Com_617_pos	2-Aminooctanoic acid	HMDB0000991	Organic compounds	Organic acids and derivatives	Carboxylic acids and derivatives	Amino acids, peptides, and analogues	Alpha amino acids	Endogenous
Com_618_pos	Hypotaurine	HMDB0000965	Organic compounds	Organic acids and derivatives	Sulfinic acids and derivatives	Sulfinic acids	Sulfinic acids	Endogenous
Com_619_pos	2,6-Dimethylaniline	HMDB0060677	Organic compounds	Benzenoids	Benzene and substituted derivatives	Xylenes	m-Xylenes	Endogenous;Synthetic;Environmental
Com_620_pos	2-(Formylamino)Benzoic Acid	HMDB0004089	Organic compounds	Benzenoids	Benzene and substituted derivatives	Benzoic acids and derivatives	Benzoic acids	Endogenous
Com_622_pos	L-Cystathionine	HMDB0000099	Organic compounds	Organic acids and derivatives	Carboxylic acids and derivatives	Amino acids, peptides, and analogues	L-cysteine-S-conjugates	Endogenous;Food;Biological
Com_624_pos	Methionine sulfoxide	HMDB0002005	Organic compounds	Organic acids and derivatives	Carboxylic acids and derivatives	Amino acids, peptides, and analogues	Alpha amino acids	Endogenous;Food;Biological
Com_625_pos	L-Saccharopine	HMDB0000279	Organic compounds	Organic acids and derivatives	Carboxylic acids and derivatives	Amino acids, peptides, and analogues	Glutamic acid and derivatives	Endogenous;Food;Biological
Com_627_pos	L-Tyrosine	HMDB0000158	Organic compounds	Organic acids and derivatives	Carboxylic acids and derivatives	Amino acids, peptides, and analogues	Tyrosine and derivatives	Endogenous;Food;Synthetic;Biological
Com_628_pos	L-Canavanine	HMDB0002706	Organic compounds	Organic acids and derivatives	Carboxylic acids and derivatives	Amino acids, peptides, and analogues	L-alpha-amino acids	Food;Biological
Com_629_pos	L-Alanyl-L-Lysine	HMDB0028692	Organic compounds	Organic acids and derivatives	Carboxylic acids and derivatives	Amino acids, peptides, and analogues	Dipeptides	Endogenous
Com_631_pos	Oleamide	HMDB0002117	Organic compounds	Lipids and lipid-like molecules	Fatty Acyls	Fatty amides	Fatty amides	Endogenous;Food;Biological
Com_633_pos	Indole-3-acetamide	HMDB0029739	Organic compounds	Organoheterocyclic compounds	Indoles and derivatives	Indoles	3-alkylindoles	Endogenous;Food;Biological
Com_634_pos	Stachydrine	HMDB0004827	Organic compounds	Organic acids and derivatives	Carboxylic acids and derivatives	Amino acids, peptides, and analogues	Proline and derivatives	Endogenous;Food;Biological
Com_635_pos	2-Pyrrolidinone	HMDB0002039	Organic compounds	Organoheterocyclic compounds	Pyrrolidines	Pyrrolidones	Pyrrolidine-2-ones	Endogenous;Food
Com_636_pos	Pterine	HMDB0000802	Organic compounds	Organoheterocyclic compounds	Pteridines and derivatives	Pterins and derivatives	Pterins and derivatives	Endogenous;Food;Biological
Com_637_pos	alpha-Cadinene	HMDB0038205	Organic compounds	Lipids and lipid-like molecules	Prenol lipids	Sesquiterpenoids	Sesquiterpenoids	Endogenous;Food;Biological
Com_638_pos	Acetylcarnitine	HMDB0000201	Organic compounds	Lipids and lipid-like molecules	Fatty Acyls	Fatty acid esters	Acyl carnitines	Endogenous;Food;Biological
Com_641_pos	Ala-gly	HMDB0006899	Organic compounds	Organic acids and derivatives	Carboxylic acids and derivatives	Amino acids, peptides, and analogues	Dipeptides	Endogenous
Com_643_pos	S-adenosyl-L-methioninamine	HMDB0000988	Organic compounds	Nucleosides, nucleotides, and analogues	5'-deoxyribonucleosides	5'-deoxy-5'-thionucleosides	5'-deoxy-5'-thionucleosides	Endogenous
Com_644_pos	Spermine	HMDB0001256	Organic compounds	Organic nitrogen compounds	Organonitrogen compounds	Amines	Dialkylamines	Endogenous;Food;Biological
Com_645_pos	Histamine	HMDB0000870	Organic compounds	Organic nitrogen compounds	Organonitrogen compounds	Amines	2-arylethylamines	Endogenous;Environmental
Com_646_pos	Allantoin	HMDB0000462	Organic compounds	Organoheterocyclic compounds	Azoles	Imidazoles	Imidazoles	Endogenous;Food;Synthetic;Biological
Com_648_pos	Urea	HMDB0000294	Organic compounds	Organic acids and derivatives	Organic carbonic acids and derivatives	Ureas	Ureas	Endogenous;Food;Synthetic;Biological
Com_649_pos	Sepiapterin	HMDB0000238	Organic compounds	Organoheterocyclic compounds	Pteridines and derivatives	Pterins and derivatives	Pterins and derivatives	Endogenous
Com_650_pos	11-Cis-Retinol	HMDB0006216	Organic compounds	Lipids and lipid-like molecules	Prenol lipids	Retinoids	Retinoids	Endogenous;Food;Biological
Com_652_pos	L-lysine	HMDB0000182	Organic compounds	Organic acids and derivatives	Carboxylic acids and derivatives	Amino acids, peptides, and analogues	L-alpha-amino acids	Food;Synthetic;Biological
Com_656_pos	Triclosan	HMDB0061385	Organic compounds	Benzenoids	Benzene and substituted derivatives	Diphenylethers	Diphenylethers	Synthetic;Environmental
Com_658_pos	1,1-Dimethylbiguanide	HMDB0001921	Organic compounds	Organic nitrogen compounds	Organonitrogen compounds	Guanidines	Biguanides	Environmental
Com_659_pos	dGMP	HMDB0001044	Organic compounds	Nucleosides, nucleotides, and analogues	Purine nucleotides	Purine deoxyribonucleotides	Purine 2'-deoxyribonucleoside monophosphates	Endogenous
Com_661_pos	thiamine phosphate	HMDB0002666	Organic compounds	Organoheterocyclic compounds	Diazines	Pyrimidines and pyrimidine derivatives	Thiamine phosphates	Endogenous
Com_663_pos	Cystine	HMDB0000192	Organic compounds	Organic acids and derivatives	Carboxylic acids and derivatives	Amino acids, peptides, and analogues	L-cysteine-S-conjugates	Endogenous;Food;Biological
Com_665_pos	Dimethyl fumarate	HMDB0031257	Organic compounds	Lipids and lipid-like molecules	Fatty Acyls	Fatty acid esters	Fatty acid esters	Endogenous;Food;Biological
Com_667_pos	Adipic Acid	HMDB0000448	Organic compounds	Lipids and lipid-like molecules	Fatty Acyls	Fatty acids and conjugates	Medium-chain fatty acids	Endogenous;Food;Synthetic;Biological
Com_668_pos	Maleic Acid	HMDB0000176	Organic compounds	Organic acids and derivatives	Carboxylic acids and derivatives	Dicarboxylic acids and derivatives	Dicarboxylic acids and derivatives	Endogenous;Food;Biological
Com_669_pos	Pipecolinic Acid	HMDB0000716	Organic compounds	Organic acids and derivatives	Carboxylic acids and derivatives	Amino acids, peptides, and analogues	L-alpha-amino acids	Endogenous;Food;Biological
Com_672_pos	1,3-Diaminopropane	HMDB0000002	Organic compounds	Organic nitrogen compounds	Organonitrogen compounds	Amines	Monoalkylamines	Endogenous;Food;Biological
Com_673_pos	Trans-Cinnamic Acid	HMDB0000930	Organic compounds	Phenylpropanoids and polyketides	Cinnamic acids and derivatives	Cinnamic acids	Cinnamic acids	Endogenous;Food;Biological
Com_674_pos	Pyrrole-2-Carboxylic Acid	HMDB0004230	Organic compounds	Organoheterocyclic compounds	Pyrroles	Pyrrole carboxylic acids and derivatives	Pyrrole 2-carboxylic acids	Endogenous
Com_675_pos	Oxypurinol	HMDB0000786	Organic compounds	Organoheterocyclic compounds	Imidazopyrimidines	Purines and purine derivatives	Xanthines	Endogenous
Com_677_pos	7-Methyluric acid	HMDB0011107	Organic compounds	Organoheterocyclic compounds	Imidazopyrimidines	Purines and purine derivatives	Xanthines	Endogenous
Com_679_pos	7-Methylguanine	HMDB0006040	Organic compounds	Organoheterocyclic compounds	Imidazopyrimidines	Purines and purine derivatives	Hypoxanthines	Endogenous
Com_680_pos	7-Ketocholesterol	HMDB0000501	Organic compounds	Lipids and lipid-like molecules	Steroids and steroid derivatives	Cholestane steroids	Cholesterols and derivatives	Endogenous;Food;Biological
Com_682_pos	Propionyl-L-carnitine	HMDB0000824	Organic compounds	Lipids and lipid-like molecules	Fatty Acyls	Fatty acid esters	Acyl carnitines	Endogenous;Food;Biological
Com_683_pos	6-Aminohexanoate	HMDB0001901	Organic compounds	Lipids and lipid-like molecules	Fatty Acyls	Fatty acids and conjugates	Medium-chain fatty acids	Food
Com_684_pos	Propionylcholine	HMDB0013305	Organic compounds	Organic nitrogen compounds	Organonitrogen compounds	Quaternary ammonium salts	Acyl cholines	Endogenous
Com_685_pos	p-Mentha-1,3,8-triene	HMDB0037013	Organic compounds	Lipids and lipid-like molecules	Prenol lipids	Monoterpenoids	Menthane monoterpenoids	Endogenous;Food;Biological
Com_686_pos	Porphobilinogen	HMDB0000245	Organic compounds	Organic nitrogen compounds	Organonitrogen compounds	Amines	Aralkylamines	Endogenous;Food;Biological
Com_687_pos	4-Aminobenzoate	HMDB0004992	Organic compounds	Benzenoids	Benzene and substituted derivatives	Benzoic acids and derivatives	Benzoic acid esters	Synthetic
Com_689_pos	Imidazole	HMDB0001525	Organic compounds	Organoheterocyclic compounds	Azoles	Imidazoles	Imidazoles	Food;Biological
Com_691_pos	Guggulsterone	HMDB0002726	Organic compounds	Lipids and lipid-like molecules	Steroids and steroid derivatives	Androstane steroids	Androgens and derivatives	Endogenous;Food;Biological
Com_693_pos	Guanine	HMDB0000132	Organic compounds	Organoheterocyclic compounds	Imidazopyrimidines	Purines and purine derivatives	Purines and purine derivatives	Endogenous;Food;Biological
Com_696_pos	Homoserine	HMDB0000719	Organic compounds	Organic acids and derivatives	Carboxylic acids and derivatives	Amino acids, peptides, and analogues	L-alpha-amino acids	Endogenous;Food;Biological
Com_697_pos	Homocysteic acid	HMDB0002205	Organic compounds	Organic acids and derivatives	Carboxylic acids and derivatives	Amino acids, peptides, and analogues	L-alpha-amino acids	Endogenous
Com_698_pos	glutathione disulfide	HMDB0003337	Organic compounds	Organic acids and derivatives	Carboxylic acids and derivatives	Amino acids, peptides, and analogues	Oligopeptides	Endogenous;Food;Biological
Com_700_pos	Phe-Phe	HMDB0013302	Organic compounds	Organic acids and derivatives	Carboxylic acids and derivatives	Amino acids, peptides, and analogues	Dipeptides	Endogenous
Com_703_pos	4-Acetamidobutyric Acid	HMDB0003681	Organic compounds	Organic acids and derivatives	Carboxylic acids and derivatives	Amino acids, peptides, and analogues	Gamma amino acids and derivatives	Endogenous;Food;Biological
Com_704_pos	Val-Ser	HMDB0029136	Organic compounds	Organic acids and derivatives	Carboxylic acids and derivatives	Amino acids, peptides, and analogues	Dipeptides	Endogenous
Com_705_pos	L-Alanine	HMDB0000161	Organic compounds	Organic acids and derivatives	Carboxylic acids and derivatives	Amino acids, peptides, and analogues	Alanine and derivatives	Endogenous;Food;Synthetic;Biological
Com_706_pos	L-aspartic Acid	HMDB0000191	Organic compounds	Organic acids and derivatives	Carboxylic acids and derivatives	Amino acids, peptides, and analogues	Aspartic acid and derivatives	Endogenous;Food;Biological
Com_707_pos	beta-Nicotinamide mononucleotide	HMDB0000229	Organic compounds	Nucleosides, nucleotides, and analogues	Pyridine nucleotides	Nicotinamide nucleotides	Nicotinamide nucleotides	Endogenous
Com_708_pos	Creatine	HMDB0000064	Organic compounds	Organic acids and derivatives	Carboxylic acids and derivatives	Amino acids, peptides, and analogues	Alpha amino acids and derivatives	Endogenous;Food;Synthetic;Biological
Com_709_pos	Choline Glycerophosphate	HMDB0000086	Organic compounds	Lipids and lipid-like molecules	Glycerophospholipids	Glycerophosphocholines	Glycerophosphocholines	Endogenous;Food;Biological
Com_710_pos	DL-Citrulline	HMDB0000904	Organic compounds	Organic acids and derivatives	Carboxylic acids and derivatives	Amino acids, peptides, and analogues	L-alpha-amino acids	Endogenous;Food;Biological
Com_711_pos	4-Aminobutyric acid	HMDB0000112	Organic compounds	Organic acids and derivatives	Carboxylic acids and derivatives	Amino acids, peptides, and analogues	Gamma amino acids and derivatives	Endogenous;Food;Synthetic;Biological
Com_712_pos	Glycine	HMDB0000123	Organic compounds	Organic acids and derivatives	Carboxylic acids and derivatives	Amino acids, peptides, and analogues	Alpha amino acids	Endogenous;Food;Synthetic;Biological
Com_713_pos	L-arginine	HMDB0000517	Organic compounds	Organic acids and derivatives	Carboxylic acids and derivatives	Amino acids, peptides, and analogues	L-alpha-amino acids	Endogenous;Food;Synthetic;Biological
Com_714_pos	L-cysteine	HMDB0000574	Organic compounds	Organic acids and derivatives	Carboxylic acids and derivatives	Amino acids, peptides, and analogues	Cysteine and derivatives	Endogenous;Food;Synthetic;Biological
Com_715_pos	S-Methyl-L-cysteine	HMDB0002108	Organic compounds	Organic acids and derivatives	Carboxylic acids and derivatives	Amino acids, peptides, and analogues	L-cysteine-S-conjugates	Food;Biological
Com_717_pos	Cholesterol	HMDB0000067	Organic compounds	Lipids and lipid-like molecules	Steroids and steroid derivatives	Cholestane steroids	Cholesterols and derivatives	Endogenous;Food;Synthetic;Biological
Com_719_pos	5'-Deoxy-5'-(Methylthio)Adenosine	HMDB0001173	Organic compounds	Nucleosides, nucleotides, and analogues	5'-deoxyribonucleosides	5'-deoxy-5'-thionucleosides	5'-deoxy-5'-thionucleosides	Endogenous;Food;Biological
Com_720_pos	L-Valine	HMDB0000883	Organic compounds	Organic acids and derivatives	Carboxylic acids and derivatives	Amino acids, peptides, and analogues	Valine and derivatives	Food;Synthetic;Biological
Com_722_pos	4-aminobutyrate	HMDB0000112	Organic compounds	Organic acids and derivatives	Carboxylic acids and derivatives	Amino acids, peptides, and analogues	Gamma amino acids and derivatives	Endogenous;Food;Synthetic;Biological
Com_724_pos	3-N-Methyl-L-histidine	HMDB0000479	Organic compounds	Organic acids and derivatives	Carboxylic acids and derivatives	Amino acids, peptides, and analogues	Histidine and derivatives	Endogenous
Com_725_pos	3-Methoxytyramine	HMDB0000022	Organic compounds	Benzenoids	Phenols	Methoxyphenols	Methoxyphenols	Endogenous
Com_726_pos	3-Guanidinopropanoate	HMDB0013222	Organic compounds	Organic nitrogen compounds	Organonitrogen compounds	Guanidines	Guanidines	Endogenous

## Sheet: HMDB_categroy
SuperClass	Meta_Num	Compound_ID
Alkaloids and derivatives	1	Com_589_pos
Homogeneous non-metal compounds	1	Com_147_neg
Organic compounds	1	Com_308_neg
Organooxygen compounds	5	Com_322_neg; Com_422_pos; Com_474_pos; Com_488_pos; Com_507_pos
Phenylpropanoids and polyketides	10	Com_28_neg; Com_30_neg; Com_126_neg; Com_170_neg; Com_218_neg; Com_323_neg; Com_377_pos; Com_386_pos; Com_591_pos; Com_673_pos
Organic nitrogen compounds	17	Com_11_neg; Com_342_neg; Com_366_pos; Com_406_pos; Com_475_pos; Com_496_pos; Com_540_pos; Com_541_pos; Com_550_pos; Com_590_pos; Com_644_pos; Com_645_pos; Com_658_pos; Com_672_pos; Com_684_pos; Com_686_pos; Com_726_pos
Benzenoids	29	Com_31_neg; Com_41_neg; Com_48_neg; Com_55_neg; Com_120_neg; Com_131_neg; Com_158_neg; Com_166_neg; Com_216_neg; Com_224_neg; Com_274_neg; Com_291_neg; Com_296_neg; Com_385_pos; Com_449_pos; Com_467_pos; Com_484_pos; Com_505_pos; Com_512_pos; Com_513_pos; Com_514_pos; Com_524_pos; Com_554_pos; Com_578_pos; Com_619_pos; Com_620_pos; Com_656_pos; Com_687_pos; Com_725_pos
Nucleosides, nucleotides, and analogues	49	Com_17_neg; Com_19_neg; Com_34_neg; Com_54_neg; Com_66_neg; Com_83_neg; Com_98_neg; Com_110_neg; Com_132_neg; Com_139_neg; Com_144_neg; Com_163_neg; Com_177_neg; Com_187_neg; Com_188_neg; Com_194_neg; Com_198_neg; Com_201_neg; Com_221_neg; Com_247_neg; Com_263_neg; Com_275_neg; Com_276_neg; Com_280_neg; Com_281_neg; Com_297_neg; Com_302_neg; Com_336_neg; Com_382_pos; Com_391_pos; Com_403_pos; Com…
Organic oxygen compounds	56	Com_6_neg; Com_8_neg; Com_15_neg; Com_16_neg; Com_20_neg; Com_21_neg; Com_24_neg; Com_35_neg; Com_42_neg; Com_61_neg; Com_62_neg; Com_71_neg; Com_80_neg; Com_84_neg; Com_93_neg; Com_101_neg; Com_104_neg; Com_105_neg; Com_107_neg; Com_108_neg; Com_115_neg; Com_116_neg; Com_130_neg; Com_137_neg; Com_155_neg; Com_159_neg; Com_165_neg; Com_167_neg; Com_176_neg; Com_190_neg; Com_196_neg; Com_197_neg; …
Organoheterocyclic compounds	69	Com_4_neg; Com_10_neg; Com_27_neg; Com_56_neg; Com_68_neg; Com_88_neg; Com_127_neg; Com_140_neg; Com_141_neg; Com_142_neg; Com_151_neg; Com_152_neg; Com_153_neg; Com_161_neg; Com_180_neg; Com_189_neg; Com_277_neg; Com_293_neg; Com_294_neg; Com_295_neg; Com_326_neg; Com_368_pos; Com_371_pos; Com_375_pos; Com_376_pos; Com_378_pos; Com_379_pos; Com_380_pos; Com_395_pos; Com_399_pos; Com_400_pos; Com…
Lipids and lipid-like molecules	96	Com_3_neg; Com_5_neg; Com_23_neg; Com_32_neg; Com_33_neg; Com_40_neg; Com_44_neg; Com_59_neg; Com_65_neg; Com_70_neg; Com_73_neg; Com_75_neg; Com_76_neg; Com_77_neg; Com_82_neg; Com_89_neg; Com_92_neg; Com_97_neg; Com_100_neg; Com_111_neg; Com_113_neg; Com_117_neg; Com_118_neg; Com_119_neg; Com_129_neg; Com_148_neg; Com_150_neg; Com_157_neg; Com_164_neg; Com_168_neg; Com_169_neg; Com_172_neg; Com…
Organic acids and derivatives	149	Com_18_neg; Com_22_neg; Com_36_neg; Com_37_neg; Com_47_neg; Com_51_neg; Com_57_neg; Com_74_neg; Com_85_neg; Com_86_neg; Com_87_neg; Com_94_neg; Com_95_neg; Com_96_neg; Com_99_neg; Com_102_neg; Com_103_neg; Com_114_neg; Com_122_neg; Com_138_neg; Com_143_neg; Com_146_neg; Com_154_neg; Com_179_neg; Com_181_neg; Com_184_neg; Com_193_neg; Com_195_neg; Com_204_neg; Com_205_neg; Com_206_neg; Com_208_neg…
