# Supplementary material for: Variation in metabolic pattern regulation under hypoxic conditions: a comparative study of rodents distributed at different altitudes
Source: Front Zool. 2025 Oct 1;22:27. doi: 10.1186/s12983-025-00582-2 (PMC12487112; doi:10.1186/s12983-025-00582-2)
Supplement: Supplementary file 5 — Supplementary Material5. [file 12983_2025_582_MOESM5_ESM.xlsx]

## Sheet: Legend_page
Table S4. Lipidmaps annotation results for metabolites in N. fuscus, L. brandtii, and M. musculus.
1. Lipidmaps_annotation: Metabolite information in Lipidmaps database
2. Lipidmaps_categroy: The number of metabolites annotated in different categories of Lipidmaps database
Meaning of column headings or abbreviations:
Compound_ID: Random unique id of metabolites
Name: Common name of metabolites
Lipidmaps_ID: The id of metabolites in Lipidmaps database
Lipidmaps_name: The common name of metabolites in Lipidmaps database
Systematic_name: The systematic name of metabolites in Lipidmaps database
Synonyms: The synonyms of metabolites in Lipidmaps database
Category: Primary classification of metabolites in Lipidmaps database
Main_class: Secondary classification of metabolites in Lipidmaps database
Sub_class: Third level classification of metabolites in Lipidmaps database
Meta_Num: The number of metabolites annotated in different category in Lipidmaps database

## Sheet: Lipidmaps_annotation
Compound_ID	Name	Lipidmaps_ID	Lipidmaps_name	Systematic_name	Synonyms	Category	Main_class	Sub_class
Com_3_neg	2,3-Dinor-TXB2	LMFA03030003	2,3-Dinor-TXB2	9S,11,15S-trihydroxy-2,3-dinor-thromboxa-5Z,13E-dien-1-oic acid	2,3-Dinor-Thromboxane B2	Fatty Acyls [FA]	Eicosanoids [FA03]	Thromboxanes [FA0303]
Com_5_neg	Capric acid	LMFA01010010	Capric acid	Decanoic acid	C10:0; Caprinic acid; Decoic acid; Decylic acid	Fatty Acyls [FA]	Fatty Acids and Conjugates [FA01]	Straight chain fatty acids [FA0101]
Com_7_neg	12(S)-HETE	LMFA03060064	12S-hydroxy-5E,8Z,10Z,14Z-eicosatetraenoic acid	12S-hydroxy-5E,8Z,10Z,14Z-eicosatetraenoic acid	5,8,10,14-Eicosatetraenoic acid, 12-hydroxy-, [S-(E,Z,Z,Z)]-; 12(S)-5,8,10,14-Hydroxyeicosatetraenoic acid; 12(S)-HETE; 12-HETE; 12-Hydroxy-5,8,10,14-eicosatetraenoic acid; 12-Hydroxyeicosatetraenoic acid; 12-L-Hydroxy-5,8,10,14-eicosatetraenoic acid; 12S-	Fatty Acyls [FA]	Eicosanoids [FA03]	Hydroxy/hydroperoxyeicosatetraenoic acids [FA0306]
Com_23_neg	15-Hete	LMFA03060087	15-HETE	15-hydroxy-5Z,8Z,11Z,13E-eicosatetraenoic acid	_	Fatty Acyls [FA]	Eicosanoids [FA03]	Hydroxy/hydroperoxyeicosatetraenoic acids [FA0306]
Com_33_neg	13,14-dihydro-15-keto-PGD2	LMFA03010022	13,14-dihydro-15-keto-PGD2	11,15-dioxo-9S-hydroxy-5Z-prostenoic acid	13,14-dihydro-15-keto-Prostaglandin D2; dhk-PGD2	Fatty Acyls [FA]	Eicosanoids [FA03]	Prostaglandins [FA0301]
Com_40_neg	Undecanedioic acid	LMFA01170007	Undecanedioic acid	Undecanedioic acid	Undecandioic acid; 1,11-Undecanedioic acid	Fatty Acyls [FA]	Fatty Acids and Conjugates [FA01]	Dicarboxylic acids [FA0117]
Com_44_neg	2-Hydroxy-3-methylbutanoic acid	LMFA01050478	2-Hydroxy-3-methylbutyric acid	2-hydroxy-3-methylbutanoic acid	_	Fatty Acyls [FA]	Fatty Acids and Conjugates [FA01]	Hydroxy fatty acids [FA0105]
Com_50_neg	N-Oleoyl Glycine	LMFA08020082	N-oleoyl glycine	N-(9Z-octadecenoyl)-glycine	EMA-1; Elmiric acid	Fatty Acyls [FA]	Fatty amides [FA08]	N-acyl amines [FA0802]
Com_59_neg	cholesteryl sulfate	LMST05020016	cholesterol sulfate	cholest-5-en-3beta-yl hydrogen sulfate	CHOLEST-5-EN-3-YL HYDROGEN SULFATE; cholesterol sulfate; cholesteryl sulfate	Sterol Lipids [ST]	Steroid conjugates [ST05]	Sulfates [ST0502]
Com_65_neg	9,10-Dihome	LMFA02000229	9,10-DiHOME	9,10-dihydroxy-12Z-octadecenoic acid	(12Z)-9,10-Dihydroxyoctadec-12-enoic acid; Leukotoxin diol	Fatty Acyls [FA]	Octadecanoids [FA02]	Other Octadecanoids [FA0200]
Com_70_neg	Allolithocholic acid	LMST04010005	Allolithocholic acid	3alpha-Hydroxy-5alpha-cholan-24-oic Acid	_	Sterol Lipids [ST]	Bile acids and derivatives [ST04]	C24 bile acids, alcohols, and derivatives [ST0401]
Com_75_neg	Alpha-Muricholic acid	LMST04010066	alpha-muricholic acid	3alpha,6beta,7alpha-Trihydroxy-5beta-cholan-24-oic Acid	_	Sterol Lipids [ST]	Bile acids and derivatives [ST04]	C24 bile acids, alcohols, and derivatives [ST0401]
Com_77_neg	Glycodeoxycholic acid	LMST05030006	glycodeoxycholic acid	N-(3alpha,12alpha-dihydroxy-5beta-cholan-24-oyl)glycine	Glycodeoxycholate; deoxycholic acid glycine conjugate; deoxycholylglycine; glycodeoxycholic acid; glycodesoxycholic acid	Sterol Lipids [ST]	Steroid conjugates [ST05]	Glycine conjugates [ST0503]
Com_82_neg	Prostaglandin B2	LMFA03010018	PGB2	15S-hydroxy-9-oxo-5Z,8(12),13E-prostatrienoic acid	Prostaglandin B2	Fatty Acyls [FA]	Eicosanoids [FA03]	Prostaglandins [FA0301]
Com_97_neg	Stearic acid	LMFA01010018	Stearic acid	octadecanoic acid	Cetylacetic acid; Stearate; n-Octadecanoic acid; Octadecanoate; C18:0; Lactaric acid; Talgic acid; Bassinic acid; Stearophanic acid	Fatty Acyls [FA]	Fatty Acids and Conjugates [FA01]	Straight chain fatty acids [FA0101]
Com_100_neg	6-Keto-prostaglandin f1alpha	LMFA03010001	6-keto-PGF1alpha	6-oxo-9S,11R,15S-trihydroxy-13E-prostenoic acid	6-keto-Prostaglandin F1alpha; 6-oxo-prostaglandin F1alpha; 6-Oxo-PGF1alpha	Fatty Acyls [FA]	Eicosanoids [FA03]	Prostaglandins [FA0301]
Com_118_neg	Sebacic acid	LMFA01170006	Sebacic acid	Decanedioic acid	Iponic acid; Ipomic acid	Fatty Acyls [FA]	Fatty Acids and Conjugates [FA01]	Dicarboxylic acids [FA0117]
Com_119_neg	Tiglic acid	LMFA01020030	Tiglic acid	2-methyl-2E-butenoic acid	alpha,beta-dimethyl acrylic acid; 2-Methyl-2-butenoic acid; (E)-2-methyl-Crotonic acid	Fatty Acyls [FA]	Fatty Acids and Conjugates [FA01]	Branched fatty acids [FA0102]
Com_136_neg	10-Undecenoic acid	LMFA01030036	Undecylenic acid	10-undecenoic acid	10-undecylenic acid; C11:1n-1; 10-hendecenoic acid	Fatty Acyls [FA]	Fatty Acids and Conjugates [FA01]	Unsaturated fatty acids [FA0103]
Com_138_neg	Succinic acid	LMFA01170043	Succinic acid	Butanedioic acid	Amber acid; Dihydrofumaric acid; Wormwood acid	Fatty Acyls [FA]	Fatty Acids and Conjugates [FA01]	Dicarboxylic acids [FA0117]
Com_146_neg	Pyruvic Acid	LMFA01060077	Pyruvic acid	2-oxo-propionic acid	alpha-keto propionic acid	Fatty Acyls [FA]	Fatty Acids and Conjugates [FA01]	Oxo fatty acids [FA0106]
Com_148_neg	Prostaglandin G2	LMFA03010009	PGG2	9S,11R-epidioxy-15S-hydroperoxy-5Z,13E-prostadienoic acid	Prostaglandin G2	Fatty Acyls [FA]	Eicosanoids [FA03]	Prostaglandins [FA0301]
Com_150_neg	Dodecanol	LMFA05000001	dodecanol	dodecanol	_	Fatty Acyls [FA]	Fatty alcohols [FA05]	_
Com_157_neg	Hexadecanedioic acid	LMFA01170022	Thapsic acid	Hexadecanedioic acid	Thaspic acid	Fatty Acyls [FA]	Fatty Acids and Conjugates [FA01]	Dicarboxylic acids [FA0117]
Com_164_neg	5beta-Androstane-3,17-dione	LMST02020058	_	5beta-androstane-3,17-dione	_	Sterol Lipids [ST]	Steroids [ST02]	C19 steroids (androgens) and derivatives [ST0202]
Com_167_neg	Galactaric acid	LMFA01170107	Galactaric acid	2R,3S,4R,5S-tetrahydroxy-hexanedioic acid	_	Fatty Acyls [FA]	Fatty Acids and Conjugates [FA01]	Dicarboxylic acids [FA0117]
Com_168_neg	6-keto PGE1	LMFA03010012	6-keto PGE1	6,9-dioxo-11R,15S-dihydroxy-13E-prostenoic acid	6-keto Prostaglandin E1	Fatty Acyls [FA]	Eicosanoids [FA03]	Prostaglandins [FA0301]
Com_169_neg	Pimelic acid	LMFA01170051	Pimelic acid	Heptanedioic acid	_	Fatty Acyls [FA]	Fatty Acids and Conjugates [FA01]	Dicarboxylic acids [FA0117]
Com_172_neg	Glycoursodeoxycholic acid	LMST05030016	Glycoursodeoxycholic acid	N-(3alpha,7beta-dihydroxy-5beta-cholan-24-oyl)-glycine	Glycoursodeoxycholate	Sterol Lipids [ST]	Steroid conjugates [ST05]	Glycine conjugates [ST0503]
Com_174_neg	Taurocholic acid	LMST05040001	Taurocholic acid	N-(3alpha,7alpha,12alpha-trihydroxy-5beta-cholan-24-oyl)-taurine	Taurocholic Acid	Sterol Lipids [ST]	Steroid conjugates [ST05]	Taurine conjugates [ST0504]
Com_183_neg	Tetradecanedioic acid	LMFA01170018	Tetradecanedioic acid	Tetradecanedioic acid	_	Fatty Acyls [FA]	Fatty Acids and Conjugates [FA01]	Dicarboxylic acids [FA0117]
Com_211_neg	Itaconic acid	LMFA01170063	Itaconic acid	2-methylenebutanedioic acid	2-methylidenebutanedioic acid;2-methylenesuccinic acid; 2-propene-1,2-dicarboxylic acid; Methylenesuccinic acid; propylenedicarboxylic acid	Fatty Acyls [FA]	Fatty Acids and Conjugates [FA01]	Dicarboxylic acids [FA0117]
Com_240_neg	PE(18:1(9Z)/0:0)	LMGP02050004	PE(18:1(9Z)/0:0)	1-(9Z-octadecenoyl)-sn-glycero-3-phosphoethanolamine	9-Octadecenoic acid (Z)-, 3-[[(2-aminoethoxy)hydroxyphosphinyl]oxy]-2-hydroxypropyl ester, (R)-; PE(18:1/0:0); LPE(18:1); LPE(18:1)	Glycerophospholipids [GP]	Glycerophosphoethanolamines [GP02]	Monoacylglycerophosphoethanolamines [GP0205]
Com_246_neg	21-Deoxycortisol	LMST02030195	21-Deoxycortisol	11beta,17alpha-dihydroxypregn-4-ene-3,20-dione	_	Sterol Lipids [ST]	Steroids [ST02]	C21 steroids (gluco/mineralocorticoids, progestogins) and derivatives [ST0203]
Com_251_neg	Traumatic acid	LMFA01170002	Traumatic acid	2E-dodecenedioic acid	trans-2-dodecenedioic acid; trans-Traumatic acid	Fatty Acyls [FA]	Fatty Acids and Conjugates [FA01]	Dicarboxylic acids [FA0117]
Com_261_neg	Arachidic acid	LMFA01010020	Arachidic acid	Eicosanoic acid	Icosanoic acid; Eicosanoate; Arachidate; n-Eicosanoic acid; C20:0; Arachic acid	Fatty Acyls [FA]	Fatty Acids and Conjugates [FA01]	Straight chain fatty acids [FA0101]
Com_270_neg	13-HPODE	LMFA02000034	13S-HpODE	13S-hydroperoxy-9Z,11E-octadecadienoic acid	13-HpODE	Fatty Acyls [FA]	Octadecanoids [FA02]	Other Octadecanoids [FA0200]
Com_278_neg	Pentadecanoic acid	LMFA01010015	Pentadecylic acid	pentadecanoic acid	C15:0	Fatty Acyls [FA]	Fatty Acids and Conjugates [FA01]	Straight chain fatty acids [FA0101]
Com_285_neg	Citraconic acid	LMFA01170099	Citraconic acid	2-methyl-2Z-butenedioic acid	_	Fatty Acyls [FA]	Fatty Acids and Conjugates [FA01]	Dicarboxylic acids [FA0117]
Com_305_neg	Glycolithocholic acid	LMST05030009	Glycolithocholic Acid	N-[(3alpha,5beta)-3-hydroxy-24-oxocholan-24-yl]-glycine	Lithocholic acid glycine conjugate	Sterol Lipids [ST]	Steroid conjugates [ST05]	Glycine conjugates [ST0503]
Com_306_neg	Chenodeoxycholic acid	LMST04010032	Chenodeoxycholic Acid	3alpha,7alpha-Dihydroxy-5beta-cholan-24-oic Acid	_	Sterol Lipids [ST]	Bile acids and derivatives [ST04]	C24 bile acids, alcohols, and derivatives [ST0401]
Com_307_neg	Deoxycholic acid	LMST04010040	Deoxycholic acid	3alpha,12alpha-Dihydroxy-5beta-cholan-24-oic Acid	_	Sterol Lipids [ST]	Bile acids and derivatives [ST04]	C24 bile acids, alcohols, and derivatives [ST0401]
Com_308_neg	lithocholic acid	LMST04010003	Lithocholic acid	3alpha-Hydroxy-5beta-cholan-24-oic Acid	_	Sterol Lipids [ST]	Bile acids and derivatives [ST04]	C24 bile acids, alcohols, and derivatives [ST0401]
Com_309_neg	Cholic acid	LMST04010001	Cholic acid	3Alpha,7Alpha,12Alpha-trihydroxy-5Beta-cholan-24-oic acid	Cholic Acid	Sterol Lipids [ST]	Bile acids and derivatives [ST04]	C24 bile acids, alcohols, and derivatives [ST0401]
Com_311_neg	Myristic acid	LMFA01010014	Myristic acid	tetradecanoic acid	C14:0	Fatty Acyls [FA]	Fatty Acids and Conjugates [FA01]	Straight chain fatty acids [FA0101]
Com_327_neg	9-HpOTrE	LMFA02000108	9-HpOTrE	9-hydroperoxy-10E,12,15Z-octadecatrienoic acid	_	Fatty Acyls [FA]	Octadecanoids [FA02]	Other Octadecanoids [FA0200]
Com_328_neg	9-KODE	LMFA02000274	9-OxoODE	9-oxo-10E,12Z-octadecadienoic acid	(10E,12Z)-9-Oxooctadeca-10,12-dienoic acid; 9-KODE	Fatty Acyls [FA]	Octadecanoids [FA02]	Other Octadecanoids [FA0200]
Com_347_pos	Lysopc 18:2	LMGP01050137	1-linoleoyl-sn-glycero-3-phosphocholine	(2R)-2-hydroxy-3-[(9Z,12Z)-nonadeca-9,12-dienoyloxy]propyl 2-(trimethylammonio)ethyl phosphate	1-(9Z,12Z-octadecadienoyl)-glycero-3-phosphocholine;1-(9Z,12Z-octadecadienoyl)-sn-glycero-3-phosphocholine;1-18:2-lysoPC;1-linoleoyl-glycero-3-phosphocholine;LPC(18:2);LPC(18:2/0:0);LPC(18:2n6/0:0);LPC(18:2omega6/0:0);LyPC(18:2);LyPC(18:2n6/0:0);LyPC(18:2omega6/0:0);LysoPC(18:2);LysoPC(18:2/0:0);LysoPC(18:2n6/0:0);LysoPC(18:2omega6/0:0);Lysophosphatidylcholine(18:2);Lysophosphatidylcholine(18:2/0…	Glycerophospholipids [GP]	Glycerophosphocholines [GP01]	Monoacylglycerophosphocholines [GP0105]
Com_360_pos	cis-gondoic acid	LMFA01030085	cis-gondoic acid	11Z-eicosenoic acid	cis-11-eicosenoic acid; cis-11-icosenoic acid; C20:1n-9	Fatty Acyls [FA]	Fatty Acids and Conjugates [FA01]	Unsaturated fatty acids [FA0103]
Com_369_pos	Palmitoylethanolamide	LMFA08040013	Palmitoyl-EA	N-hexadecanoyl-ethanolamine	Palmitoyl ethanolamide; palmitoylethanolamide; Anandamide (16:0); N-palmitoyl ethanolamine	Fatty Acyls [FA]	Fatty amides [FA08]	N-acyl ethanolamines (endocannabinoids) [FA0804]
Com_370_pos	Dehydrocholic acid	LMST04010106	Dehydrocholic acid	3,7,12-Trioxo-5beta-cholan-24-oic Acid	_	Sterol Lipids [ST]	Bile acids and derivatives [ST04]	C24 bile acids, alcohols, and derivatives [ST0401]
Com_372_pos	Hexadecanamide	LMFA08010009	Palmitamide	Hexadecanamide	_	Fatty Acyls [FA]	Fatty amides [FA08]	Primary amides [FA0801]
Com_421_pos	11-Ketoetiocholanolone	LMST02020087	11-Ketoetiocholanolone	_	_	Sterol Lipids [ST]	Steroids [ST02]	C19 steroids (androgens) and derivatives [ST0202]
Com_445_pos	10E,12Z-Octadecadienoic acid	LMFA01030125	10E,12Z-octadecadienoic acid	10E,12Z-octadecadienoic acid	trans-10, cis-12-octadecadienoic acid; C18:2n-6,8	Fatty Acyls [FA]	Fatty Acids and Conjugates [FA01]	Unsaturated fatty acids [FA0103]
Com_447_pos	19-Nortestosterone	LMST02010044	nandrolone	17beta-hydroxyestr-4-en-3-one	(17beta)-17-hydroxyestr-4-en-3-one; 17beta-hydroxy-19-nor-4-androsten-3-one; 17beta-hydroxy-4-estren-3-one; 19-Norandrostenolone; 19-Nortestosterone; 4-estren-17beta-ol-3-one; Nandrolone	Sterol Lipids [ST]	Steroids [ST02]	C18 steroids (estrogens) and derivatives [ST0201]
Com_457_pos	beta-Cubebene	LMPR0103440002	beta-Cubebene	_	_	Prenol Lipids [PR]	Isoprenoids [PR01]	C15 isoprenoids (sesquiterpenes) [PR0103]
Com_458_pos	mesaconic acid	LMFA01170116	Mesaconic acid	2-methyl-2E-butenedioic acid	_	Fatty Acyls [FA]	Fatty Acids and Conjugates [FA01]	Dicarboxylic acids [FA0117]
Com_493_pos	Punicic Acid	LMFA01030146	Punicic acid	9Z,11E,13Z-octadecatrienoic acid	Trichosanic acid; cis-9, trans-11, cis-13-octadecatrienoic acid; C18:3n-5,7,9; Trichosanoic acid; Punicinic acid	Fatty Acyls [FA]	Fatty Acids and Conjugates [FA01]	Unsaturated fatty acids [FA0103]
Com_499_pos	Progesterone	LMST02030159	progesterone	pregn-4-ene-3,20-dione	(S)-4-Pregnene-3,20-dione;(S)-Pregn-4-en-3,20-dione;(S)-Progesterone; 17alpha-progesterone; 4-Pregnene-3,20-dione; Agolutin; Akrolutin; Crinone; Delta(4)-pregnene-3,20-dione; Gelbkoerperhormon; PROGESTERONE; Progesteron; Progesterone; corpus luteum hormone; luteohormone; progesterone	Sterol Lipids [ST]	Steroids [ST02]	C21 steroids (gluco/mineralocorticoids, progestogins) and derivatives [ST0203]
Com_503_pos	Testosterone	LMST02020002	Testosterone	17beta-hydroxyandrost-4-en-3-one	_	Sterol Lipids [ST]	Steroids [ST02]	C19 steroids (androgens) and derivatives [ST0202]
Com_504_pos	Tetrahydrocorticosterone	LMST02030100	Tetrahydrocorticosterone	3alpha,11beta,21-5alpha-trihydroxy-pregnane-20-one	_	Sterol Lipids [ST]	Steroids [ST02]	C21 steroids (gluco/mineralocorticoids, progestogins) and derivatives [ST0203]
Com_519_pos	All-Trans-13,14-Dihydroretinol	LMPR01090047	all-trans-13,14-dihydroretinol	13,14-dihydroretinol	13,14-Dihydroretinol	Prenol Lipids [PR]	Isoprenoids [PR01]	Retinoids [PR0109]
Com_522_pos	PC(16:0/16:0)	LMGP01010564	PC(16:0/16:0)	1,2-dihexadecanoyl-sn-glycero-3-phosphocholine	Dipalmitoyl phosphatidylcholine; Dipalmitoyl-phosphatidylcholine; 1,2-dipalmitoyl-sn-glycero-3-phosphocholine; 1,2-Dipalmitoyl-3-sn-phosphatidylcholine; 1,2-Dipalmitoyl-L-lecithin; DPPC; PC(32:0); PC(16:0_16:0)	Glycerophospholipids [GP]	Glycerophosphocholines [GP01]	Diacylglycerophosphocholines [GP0101]
Com_544_pos	Azelaic acid	LMFA01170054	Azelaic acid	Nonanedioic acid	_	Fatty Acyls [FA]	Fatty Acids and Conjugates [FA01]	Dicarboxylic acids [FA0117]
Com_590_pos	Sphinganine	LMSP01020001	Sphinganine	Sphinganine	Dihydrosphingosine; Octadecasphinganine; D-erythro-Sphinganine; D-erythro-2-Amino-1,3-octadecanediol	Sphingolipids [SP]	Sphingoid bases [SP01]	Sphinganines [SP0102]
Com_592_pos	Alpha-Linolenic acid	LMFA01030152	alpha-Linolenic acid	9Z,12Z,15Z-octadecatrienoic acid	cis-9, cis-12, cis-15-octadecatrienoic acid; C18:3n-3,6,9	Fatty Acyls [FA]	Fatty Acids and Conjugates [FA01]	Unsaturated fatty acids [FA0103]
Com_603_pos	Octadeca-11E,13E,15Z-trienoic acid	LMFA01030777	octadeca-11E,13E,15Z-trienoic acid	11E,13E,15Z-octadecatrienoic acid	C18:3n-3,5,7	Fatty Acyls [FA]	Fatty Acids and Conjugates [FA01]	Unsaturated fatty acids [FA0103]
Com_615_pos	2-Methylbutyroylcarnitine	LMFA07070034	2-Methylbutyroylcarnitine	3-[(2-methylbutanoyl)oxy]-4-(trimethylazaniumyl)butanoate	_	Fatty Acyls [FA]	Fatty esters [FA07]	Fatty acyl carnitines [FA0707]
Com_631_pos	Oleamide	LMFA08010004	Oleamide	9Z-octadecenamide	Oleic acid amide	Fatty Acyls [FA]	Fatty amides [FA08]	Primary amides [FA0801]
Com_638_pos	Acetylcarnitine	LMFA07070060	DL-Acetylcarnitine	3-(acetyloxy)-4-(trimethylazaniumyl)butanoate	Acetylcarnitine; Acetyl-DL-carnitine	Fatty Acyls [FA]	Fatty esters [FA07]	Fatty acyl carnitines [FA0707]
Com_640_pos	Adipamide	LMFA08010017	Adipamide	adipamide	_	Fatty Acyls [FA]	Fatty amides [FA08]	Primary amides [FA0801]
Com_650_pos	11-Cis-Retinol	LMPR01090005	11-cis-Retinol	11Z-retinol	_	Prenol Lipids [PR]	Isoprenoids [PR01]	Retinoids [PR0109]
Com_667_pos	Adipic Acid	LMFA01170048	Adipic acid	Hexanedioic acid	_	Fatty Acyls [FA]	Fatty Acids and Conjugates [FA01]	Dicarboxylic acids [FA0117]
Com_717_pos	Cholesterol	LMST01010001	Cholesterol	cholest-5-en-3beta-ol	Cholesterol; Cholest-5-en-3-ol; (3beta)-Cholest-5-en-3-ol; Cholesteryl alcohol	Sterol Lipids [ST]	Sterols [ST01]	Cholesterol and derivatives [ST0101]

## Sheet: Lipidmaps_categroy
Category	Main_Class	Meta_Num	Compound_ID
Fatty Acyls [FA]	Eicosanoids [FA03]	8	Com_3_neg;Com_7_neg;Com_23_neg;Com_33_neg;Com_82_neg;Com_100_neg;Com_148_neg;Com_168_neg
Fatty Acyls [FA]	Fatty Acids and Conjugates [FA01]	27	Com_5_neg;Com_40_neg;Com_44_neg;Com_97_neg;Com_118_neg;Com_119_neg;Com_136_neg;Com_138_neg;Com_146_neg;Com_157_neg;Com_167_neg;Com_169_neg;Com_183_neg;Com_211_neg;Com_251_neg;Com_261_neg;Com_278_neg;Com_285_neg;Com_311_neg;Com_360_pos;Com_445_pos;Com_458_pos;Com_493_pos;Com_544_pos;Com_592_pos;Com_603_pos;Com_667_pos
Fatty Acyls [FA]	Fatty alcohols [FA05]	1	Com_150_neg
Fatty Acyls [FA]	Fatty amides [FA08]	5	Com_50_neg;Com_369_pos;Com_372_pos;Com_631_pos;Com_640_pos
Fatty Acyls [FA]	Fatty esters [FA07]	2	Com_615_pos;Com_638_pos
Fatty Acyls [FA]	Octadecanoids [FA02]	4	Com_65_neg;Com_270_neg;Com_327_neg;Com_328_neg
Glycerophospholipids [GP]	Glycerophosphocholines [GP01]	2	Com_347_pos;Com_522_pos
Glycerophospholipids [GP]	Glycerophosphoethanolamines [GP02]	1	Com_240_neg
Prenol Lipids [PR]	Isoprenoids [PR01]	3	Com_457_pos;Com_519_pos;Com_650_pos
Sphingolipids [SP]	Sphingoid bases [SP01]	1	Com_590_pos
Sterol Lipids [ST]	Bile acids and derivatives [ST04]	7	Com_70_neg;Com_75_neg;Com_306_neg;Com_307_neg;Com_308_neg;Com_309_neg;Com_370_pos
Sterol Lipids [ST]	Steroid conjugates [ST05]	5	Com_59_neg;Com_77_neg;Com_172_neg;Com_174_neg;Com_305_neg
Sterol Lipids [ST]	Steroids [ST02]	7	Com_164_neg;Com_246_neg;Com_421_pos;Com_447_pos;Com_499_pos;Com_503_pos;Com_504_pos
Sterol Lipids [ST]	Sterols [ST01]	1	Com_717_pos
