# Supplementary material for: Variation in metabolic pattern regulation under hypoxic conditions: a comparative study of rodents distributed at different altitudes
Source: Front Zool. 2025 Oct 1;22:27. doi: 10.1186/s12983-025-00582-2 (PMC12487112; doi:10.1186/s12983-025-00582-2)
Supplement: Supplementary file 6 — Supplementary Material6. [file 12983_2025_582_MOESM6_ESM.xlsx]

## Sheet: Legend_page
Table S5. Differentially accumulated metabolites (DAMs) identified in N. fuscus, L. brandtii, and M. musculus.
1. NF_diff_meta: Information of DAMs in N. fuscus
2. LB_diff_meta: Information of DAMs in L. brandtii
3. MM_diff_meta: Information of DAMs in M. musculus
Meaning of column headings or abbreviations:
Compound_ID: Random unique id of metabolites
Name: Common name of metabolites
Class: Categories of metabolites
RT [min]: Retention time refers to the time (minute) from the entry of metabolites into the chromatographic column to the appearance of the maximum peak
Formula: Chemical formula of metabolites
Molecular Weight: Average molecular weight of metabolites
CAS: CAS stands for Chemical Abstracts Service Registry Number, which is a unique numerical identification number for a substance, such as a compound or polymer material
SMILES: SMILES stands for Simplified Molecular Input Line Entry System, which is a linear representation method for chemical structures
PubChem_ID: The id of metabolites in the PubChem database (https://pubchem.ncbi.nlm.nih.gov/),which can be used to query metabolite information
KEGG: The id of metabolites in KEGG database
HMDB: The id of metabolites in HMDB database
Lipidmaps: The id of metabolites in Lipidmaps database
NF_Hyp: Quantitative results of DAMs in hypoxia group samples of N. fuscus
NF_Nor: Quantitative results of DAMs in normoxia group samples of N. fuscus
LB_Hyp: Quantitative results of DAMs in hypoxia group samples of L. brandtii
LB_Nor: Quantitative results of DAMs in normoxia group samples of L. brandtii
MM_Hyp: Quantitative results of DAMs in hypoxia group samples of M. musculus
MM_Nor: Quantitative results of DAMs in normoxia group samples of M. musculus
FC: The fold change in expression levels of DAMs between the hypoxia group and the normoxia group
log2FC: The logarithmic value of the fold change
Pvalue: The t-test results of DAMs between the hypoxia group and the normoxia group
VIP: The Variable Importance in Projection (VIP) value is an indicator calculated by Partial Least Squares Discriminant Analysis (PLS-DA) to measure the contribution of each metabolite to the model's classification or prediction ability
Up/Down: Compared with the normoxia group, whether the abundance of metabolites in the hypoxia group was significantly up-regulated or down-regulated

## Sheet: NF_diff_meta
Compound_ID	Name	Class	RT [min]	Formula	Molecular Weight	CAS	PubChem	SMILES	KEGG	HMDB	Lipidmaps	NF_Hyp_1	NF_Hyp_2	NF_Hyp_3	NF_Nor_1	NF_Nor_2	NF_Nor_3	FC	log2FC	Pvalue	VIP	Up/Down
Com_628_pos	L-Canavanine	Amino Acid And Its Derivatives	2.96	C5H12N4O3	176.174	"543-38-4"	439202	C(CON=C(N)N)[C@@H](C(=O)O)N	cpd:C00308	HMDB0002706	_	12364	9082	14679	2526	3166	3641	3.87067	1.95258	0.00209125	1.14371	up
Com_323_neg	3-(3-Hydroxyphenyl)propionic Acid	Organic Acid And Its Derivatives	6.737	C9H10O3	166.17	"621-54-5"	91	C1=CC(=CC(=C1)O)CCC(=O)O	_	HMDB0000375	_	32470	40060	1174	2704	16160	771	3.75371	1.90832	0.431441	1.08359	up
Com_297_neg	Deoxyinosine	Nucleotide And Its Derivates	3.33	C10H12N4O4	252.23	"890-38-0"	65058	C1[C@@H]([C@H](O[C@H]1N2C=NC3=C2NC=NC3=O)CO)O	cpd:C05512	HMDB0000071	_	26330	7847	25690	5163	4882	7280	3.45553	1.78891	0.0958775	1.57582	up
Com_166_neg	p-cresol	Phenols And Its Derivatives	6.59	C7H8O	108.14	"106-44-5"	2879	CC1=CC=C(C=C1)O	_	HMDB0001858	_	2305	1647	2548	747	1276	219	2.8992	1.53565	0.126364	1.30944	up
Com_684_pos	Propionylcholine	Cholines	1.03	C8H18NO2+	160.234	"5072-54-8"	75612	CCC(=O)OCC[N+](C)(C)C	_	HMDB0013305	_	11600000	5169000	5866000	1263000	4370000	2533000	2.77186	1.47085	0.0776875	1.71114	up
Com_611_pos	Lysopc 20:0	Phospholipid	15.1	C28H58NO7P	551.73	_	_	_	_	_	_	33450	36710	94970	17760	34650	8832	2.69635	1.43101	0.121008	1.39782	up
Com_617_pos	2-Aminooctanoic acid	Organic Acid And Its Derivatives	1.03	C8H17NO2	159.226	"2187-07-7"	69522	CCCCCCC(C(=O)O)N	_	HMDB0000991	_	3973000	1526000	2342000	560300	1386000	998500	2.66266	1.41287	0.0647405	1.63392	up
Com_320_neg	3-Methyl-2-oxobutanoic acid	Organic Acid And Its Derivatives	3.829	C5H8O3	116.12	"759-05-7"	49	CC(C)C(=O)C(=O)O	cpd:C00141	HMDB0000019	_	7578	7073	4878	2765	1610	3652	2.43291	1.28269	0.040648	2.38707	up
Com_245_neg	3-(2-Naphthyl)-D-Alanine	Amino Acid And Its Derivatives	6.22	C13H13NO2	215.248	"76985-09-6"	_	_	_	_	_	53590	21430	67710	21050	25230	18140	2.21562	1.14771	0.179248	1.72176	up
Com_388_pos	Gly-Phe	Amino Acid And Its Derivatives	4.88	C11H14N2O3	222.24	"3321-03-7"	97415	NCC(=O)NC(CC1=CC=CC=C1)C(O)=O	_	HMDB0028848	_	35150	19820	17960	60450	28650	57400	0.497816	-1.00632	0.0976049	1.56092	down
Com_506_pos	1-Methylhistidine	Amino Acid And Its Derivatives	0.84	C7H11N3O2	169.18	"332-80-9"	92105	CN1C=C(N=C1)C[C@@H](C(=O)O)N	cpd:C01152	HMDB0000001	_	291200	272300	267300	516300	516800	653900	0.492472	-1.02189	0.00727309	1.16119	down
Com_616_pos	L-2-Aminoadipic acid	Organic Acid And Its Derivatives	0.91	C6H11NO4	161.156	"542-32-5"	469	C(CC(C(=O)O)N)CC(=O)O	cpd:C00956	HMDB0000510	_	199900	266800	291400	604700	591400	365500	0.485464	-1.04256	0.0287858	1.40349	down
Com_88_neg	L-Gulono-1,4-lactone	Sugar Acids And Its Derivatives	0.948	C6H10O6	178.14	"1128-23-0"	439373	C([C@@H]([C@@H]1[C@@H]([C@@H](C(=O)O1)O)O)O)O	cpd:C01040	HMDB0003466	_	8927	10370	7908	22180	19020	14960	0.48442	-1.04567	0.0092353	1.6805	down
Com_444_pos	11beta-Hydroxytestosterone	Hormones	0.68	C19H28O3	304.424	"1816-85-9"	9817955	C[C@]12CCC(=O)C=C1CCC3C2[C@H](C[C@]4(C3CC[C@@H]4O)C)O	cpd:C18075	HMDB0060339	_	28730	15620	30090	57240	19050	80960	0.473386	-1.07891	0.290157	1.56493	down
Com_6_neg	Maltotriose	Carbohydrates And Its Derivatives	0.7	C18H32O16	504.437	"1109-28-0"	439586	C([C@@H]1[C@H]([C@@H]([C@H]([C@H](O1)O[C@@H]2[C@H](O[C@@H]([C@@H]([C@H]2O)O)O[C@@H]3[C@H](OC([C@@H]([C@H]3O)O)O)CO)CO)O)O)O)O	cpd:C01835	HMDB0001262	_	41090	13710	18010	59530	37790	56500	0.473345	-1.07903	0.109632	1.14271	down
Com_138_neg	Succinic acid	Tca Cycle	1.936	C4H6O4	118.09	"110-15-6"	1110	C(CC(=O)O)C(=O)O	cpd:C00042	HMDB0000254	LMFA01170043	2708000	685200	3458000	2685000	3939000	7875000	0.472529	-1.08152	0.236668	1.09438	down
Com_196_neg	D-Gluconic acid	Sugar Acids And Its Derivatives	0.91	C6H12O7	196.155	"526-95-4"	10690	C([C@H]([C@H]([C@@H]([C@H](C(=O)O)O)O)O)O)O	cpd:C00257	HMDB0000625	_	62350	41620	57110	78480	61840	200900	0.472071	-1.08292	0.216562	1.35607	down
Com_159_neg	3-Phosphoglyceric acid	Carbohydrates And Its Derivatives	1.03	C3H8NaO6P	194.056	"17603-42-8"	724	C(C(C(=O)O)O)OP(=O)(O)O	_	HMDB0000807	_	10740000	63370	233200	10820000	5652000	7007000	0.470061	-1.08908	0.228113	1.07864	down
Com_67_neg	N-Acetylglucosamine 1-phosphate	Carbohydrates And Its Derivatives	0.91	C8H16NO9P	301.1	_	_	_	_	_	_	43920	41480	30580	89880	61540	97850	0.465279	-1.10383	0.0155984	1.61753	down
Com_651_pos	L-Leucyl-L-alanine Hydrate	Amino Acid And Its Derivatives	3	C9H18N2O3	202.25	"7298-84-2"	_	_	_	_	_	17470	7990	5054	24260	11230	30740	0.460728	-1.11801	0.158184	1.35467	down
Com_609_pos	NG,NG-Dimethyl-L-arginine	Amino Acid And Its Derivatives	0.93	C8H20Cl2N4O2	202.254	"220805-22-1"	123831	CN(C)C(=NCCC[C@@H](C(=O)O)N)N	cpd:C03626	HMDB0001539	_	54940	76810	92010	159200	234700	93930	0.458684	-1.12443	0.0908986	1.91341	down
Com_182_neg	Creatine phosphate disodium salt	Organic Acid And Its Derivatives	0.93	C4H8N3Na2O5P	255.08	"922-32-7"	_	_	_	_	_	342300	803300	78470	508300	861200	1301000	0.458367	-1.12542	0.245132	1.09706	down
Com_700_pos	Phe-Phe	Amino Acid And Its Derivatives	6.51	C18H20N2O3	312.363	"2577-40-4"	6993090	C1=CC=C(C=C1)CC(C(=O)NC(CC2=CC=CC=C2)C(=O)O)N	_	HMDB0013302	_	10970	5510	5735	21320	8300	18860	0.45823	-1.12586	0.116804	1.61459	down
Com_518_pos	Asp-Phe methyl ester	Organic Acid And Its Derivatives	5.36	C14H18N2O5	294.303	"22839-47-0"	_	_	_	_	_	42570	69890	37390	78410	122700	128700	0.454353	-1.13812	0.0330956	1.57989	down
Com_605_pos	N6-Succinyl Adenosine	Nucleotide And Its Derivates	4.54	C14H17N5O8	383.313	"4542-23-8"	_	_	_	_	_	125600	117200	152600	268300	200400	417300	0.446275	-1.16399	0.0553898	2.17745	down
Com_435_pos	5-Hydroxyindole-3-acetic acid	Indole And Its Derivatives	0.91	C10H9NO3	191.058	"54-16-0"	1826	C1=CC2=C(C=C1O)C(=CN2)CC(=O)O	_	HMDB0000763	_	24980	58220	28050	66250	58230	124900	0.446106	-1.16454	0.0819444	2.12139	down
Com_284_neg	2-Phosphoglyceric acid	Carbohydrates And Its Derivatives	0.92	C3H7O7P	186.057	"2553-59-5"	59	C(C(C(=O)O)OP(=O)(O)O)O	_	HMDB0003391	_	7352000	57180	166900	8253000	4039000	4747000	0.444632	-1.16932	0.220839	1.15715	down
Com_250_neg	S-(Methyl)Glutathione	Amino Acid And Its Derivatives	2.13	C11H19N3O6S	321.35	"2922-56-7"	_	_	_	_	_	2192	2722	4069	6749	6529	7758	0.42703	-1.22759	0.0315336	1.90335	down
Com_116_neg	Gluconolactone	Amino Acid And Its Derivatives	1.02	C6H10O6	178.14	"90-80-2"	7027	C([C@@H]1[C@H]([C@@H]([C@H](C(=O)O1)O)O)O)O	cpd:C00198	HMDB0000150	_	4518	5200	8136	16620	10270	15360	0.42258	-1.2427	0.0207096	2.03769	down
Com_264_neg	5-Methyl-dl-tryptophan	Amino Acid And Its Derivatives	4.26	C12H14N2O2	218.252	"951-55-3"	_	_	_	_	_	8514	4868	1822	13250	5385	18290	0.411754	-1.28015	0.180091	1.74553	down
Com_21_neg	Trehalose	Carbohydrates And Its Derivatives	0.962	C12H22O11	342.296	"99-20-7"	7427	C([C@@H]1[C@H]([C@@H]([C@H]([C@H](O1)O[C@@H]2[C@@H]([C@H]([C@@H]([C@H](O2)CO)O)O)O)O)O)O)O	cpd:C01083	HMDB0000975	_	46930	38550	40710	168800	33220	109100	0.405599	-1.30187	0.282646	1.64482	down
Com_114_neg	Methylmalonate	Organic Acid And Its Derivatives	1.938	C4H6O4	118.09	"516-05-2"	487	CC(C(=O)O)C(=O)O	cpd:C02170	HMDB0000202	_	482700	118000	587700	646400	789200	1566000	0.395922	-1.33671	0.160475	1.22591	down
Com_35_neg	Xylitol	Sugar Alcohols	0.92	C5H12O5	152.146	"87-99-0"	6912	C([C@H](C([C@H](CO)O)O)O)O	cpd:C00379	HMDB0002917	_	2111	1397	2080	6679	1049	6680	0.38784	-1.36647	0.387348	1.20603	down
Com_16_neg	5'-Adenylic acid	Nucleotide And Its Derivates	1.036	C10H14N5O7P	347.221	"61-19-8"	6083	C1=NC2=C(C(=N1)N)N=CN2[C@H]3[C@@H]([C@@H]([C@H](O3)COP(=O)(O)O)O)O	cpd:C00020	HMDB0011617	_	759000	719500	205400	788700	1633000	1968000	0.383603	-1.38232	0.122531	1.29948	down
Com_292_neg	Ribitol	Sugar Alcohols	0.927	C5H12O5	152.15	"488-81-3"	_	OC[C@H](O)[C@H](O)[C@H](O)CO	cpd:C00474	HMDB0000508	_	2981	9977	4869	15120	3558	28010	0.381833	-1.38899	0.344562	1.43527	down
Com_128_neg	6-Sialyllactose	Carbohydrates And Its Derivatives	0.73	C23H39NO19	633.551	"35890-39-2"	_	_	_	_	_	4929	1314	1972	10840	4935	5905	0.378921	-1.40003	0.0935484	1.90639	down
Com_195_neg	D-Galactonic acid	Organic Acid And Its Derivatives	0.92	C6H12O7	196.155	"13382-27-9"	128869	C([C@H]([C@@H]([C@@H]([C@H](C(=O)O)O)O)O)O)O	cpd:C00880	HMDB0000565	_	14580	13500	14880	29130	23130	61130	0.378869	-1.40023	0.0936879	1.79405	down
Com_232_neg	L-Cysteinesulfinic acid	Organic Acid And Its Derivatives	0.88	C3H7NO4S	153.16	"1115-65-7"	439270	C([C@@H](C(=O)O)N)S(=O)=O	cpd:C00606	HMDB0000996	_	12950	28680	16290	70610	25920	61660	0.366142	-1.44952	0.0728344	2.47882	down
Com_662_pos	L-arginino-succinate	Amino Acid And Its Derivatives	0.84	_	_	_	_	_	_	_	_	119300	93850	210800	555400	533000	133700	0.346903	-1.5274	0.172397	1.77065	down
Com_98_neg	3'-Dephospho-CoA	Co-Enzyme Factor	4.47	C21H35N7O13P2S	687.554	"3633-59-8"	439335	CC(C)(COP(=O)(O)OP(=O)(O)OC[C@@H]1[C@H]([C@H]([C@@H](O1)N2C=NC3=C2N=CN=C3N)O)O)C(C(=O)NCCC(=O)NCCS)O	cpd:C00882	HMDB0001373	_	3693	1165	5632	10570	6454	13640	0.342095	-1.54753	0.106422	2.03855	down
Com_193_neg	S-Sulfo-L-cysteine	Amino Acid And Its Derivatives	0.92	C3H7NO5S2	201.221	"1637-71-4"	115015	C([C@@H](C(=O)O)N)SS(=O)(=O)O	cpd:C05824	HMDB0000731	_	5369	6380	4599	18760	6481	23800	0.333354	-1.58487	0.129419	1.90963	down
Com_36_neg	Pantetheine	Amino Acid And Its Derivatives	5.84	C11H22N2O4S	278.13	"496-65-1"	479	CC(C)(CO)C(C(=O)NCCC(=O)NCCS)O	cpd:C00831	HMDB0003426	_	39620	39090	20540	64250	94420	149600	0.321958	-1.63506	0.0273816	1.25173	down
Com_643_pos	S-adenosyl-L-methioninamine	Amino Acid And Its Derivatives	0.86	C15H22N6O5S	398.437	"91279-78-6"	439415	C[S+](CCCN)C[C@@H]1[C@H]([C@H]([C@@H](O1)N2C=NC3=C2N=CN=C3N)O)O	_	HMDB0000988	_	17190	26820	29540	88960	29350	111100	0.320605	-1.64113	0.11744	1.39462	down
Com_455_pos	N',N",N"'-P-Coumaroyl-Cinnamoyl-Caffeoyl Spermidine	Phenolamides	4.94	_	_	_	_	_	_	_	_	6425	13110	3592	10450	15740	46240	0.319301	-1.64701	0.139722	1.12138	down
Com_105_neg	Sucrose	Carbohydrates And Its Derivatives	0.99	C12H22O11	342.297	"57-50-1"	5988	C([C@@H]1[C@H]([C@@H]([C@H]([C@H](O1)O[C@]2([C@H]([C@@H]([C@H](O2)CO)O)O)CO)O)O)O)O	cpd:C00089	HMDB0000258	_	31330	32010	25760	142100	16930	125500	0.313148	-1.67508	0.356398	1.6929	down
Com_161_neg	4-Pyridoxic acid	Pyridine And Its Derivatives	2.94	C8H9NO4	183.161	"82-82-6"	6723	CC1=NC=C(C(=C1O)C(=O)O)CO	cpd:C00847	HMDB0000017	_	4751	7988	10540	15060	23600	37170	0.306989	-1.70374	0.0296399	1.11546	down
Com_714_pos	L-cysteine	Amino Acid And Its Derivatives	0.88	C3H7NO2S	121.16	"52-90-4"	5862	C([C@@H](C(=O)O)N)S	_	HMDB0000574	_	38620	90170	41610	228600	42930	286100	0.305579	-1.71038	0.236277	2.00681	down
Com_112_neg	Thymidine 3,5-cyclic monophosphate	Nucleotide And Its Derivates	4.2	C10H13N2O7P	304.193	"6453-60-7"	_	_	_	_	_	294	461	1133	3034	2179	1145	0.296949	-1.75171	0.0624492	1.96569	down
Com_701_pos	alpha-Nicotinamide adenine dinucleotide	Nucleotide And Its Derivates	1.04	C21H27N7O14P2	663.425	"7298-93-3"	_	_	_	_	_	217100	11070	25980	183200	251000	437800	0.291456	-1.77865	0.153366	1.32019	down
Com_414_pos	L-Alanyl-L-leucine	Amino Acid And Its Derivatives	4.45	C9H18N2O3	202.251	"3303-34-2"	96801	CC(C)CC(NC(=O)C(C)N)C(O)=O	_	HMDB0028691	_	13000	2755	2990	27250	10470	27450	0.287632	-1.7977	0.0863442	1.82011	down
Com_621_pos	L-Cysteine-glutathione gisulfide	Amino Acid And Its Derivatives	0.96	C13H22N4O8S2	426.466	"13081-14-6"	_	_	_	_	_	176700	155500	58490	335300	132500	911000	0.283355	-1.81932	0.190382	1.4124	down
Com_315_neg	Taurohyodeoxycholic acid sodium salt	Bile Acids	8.928	C26H44NNaO6S	521.69	"110026-03-4"	_	_	_	_	_	15600	4347	33269	182500	33523	27394	0.218621	-2.1935	0.16454	1.29327	down
Com_186_neg	Sulfoacetic acid	Organic Acid And Its Derivatives	0.95	C2H4O5S	140.115	"123-43-3"	_	_	cpd:C14179	_	_	39100	45250	28770	192600	28850	415500	0.177596	-2.49333	0.247937	1.88538	down
Com_663_pos	Cystine	Amino Acid And Its Derivatives	0.84	C6H12N2O4S2	240.301	"923-32-0"	67678	C([C@@H](C(=O)O)N)SSC[C@@H](C(=O)O)N	cpd:C01420	HMDB0000192	_	202200	79220	13590	597900	42110	1091000	0.170427	-2.55278	0.27801	1.9015	down
Com_397_pos	5-Aminopentanoate	Organic Acid And Its Derivatives	0.96	C5H11NO2	117.146	"660-88-8"	138	C(CCN)CC(=O)O	cpd:C00431	HMDB0003355	_	27420	14330	11780	16820	13560	408400	0.121997	-3.03508	0.461432	1.24958	down
Com_314_neg	Taurodeoxycholic acid sodium salt	Bile Acids	10.504	C26H44NNaO6S	521.69	"1180-95-6"	2733768	C[C@H](CCC(=O)NCCS(=O)(=O)O)[C@H]1CC[C@@H]2[C@@]1([C@H](C[C@H]3[C@H]2CC[C@H]4[C@@]3(CC[C@H](C4)O)C)O)C	_	HMDB0000896	_	60050	2910280	2139660	36970000	420300	21694862	0.0864852	-3.5314	0.295695	1.16608	down
Com_91_neg	Taurocholic acid sodium salt hydrate	Bile Acids	8.96	C26H45NO7SNa	537.68	"345909-26-4"	_	_	_	_	_	406	236157	302	554300	4460	3387000	0.0600303	-4.05817	0.227595	1.78262	down
Com_310_neg	Tauroursodeoxycholic acid Dihydrate	Bile Acids	9.015	C26H45NO6S.2H2O	535.7	"14605-22-2"	_	_	_	_	_	17470	16970	10330	941200	36900	1980000	0.0151347	-6.04599	0.109251	2.18008	down
Com_78_neg	Glycohyocholic acid Sodium salt	Bile Acids	8.98	C26H42NNaO6	487.6	"32747-08-3"	_	_	_	_	_	425200	235800	111100	187500000	2995000	21350000	0.00364465	-8.10001	0.0493519	1.83233	down
Com_303_neg	Glycocholic acid hydrate	Bile Acids	9.373	C26H43NO6.H2O	483.62	"475-31-0"	_	_	_	_	_	490900	279200	114900	220100000	3628000	25810000	0.00354655	-8.13937	0.0455376	1.78908	down
Com_77_neg	Glycodeoxycholic acid	Bile Acids	10.677	C26H43NO5	449.628	"360-65-6"	3035026	C[C@H](CCC(=O)NCC(=O)O)[C@H]1CCC2[C@@]1([C@H](CC3C2CC[C@H]4[C@@]3(CC[C@H](C4)O)C)O)C	cpd:C05464	HMDB0000631	LMST05030006	119100	13350	18126	77710000	820700	90170	0.00191522	-9.02828	0.168253	1.79463	down
Com_173_neg	Glycochenodeoxycholic acid sodium salt	Bile Acids	10.48	C26H43NO5.Na	471.6	"640-79-9"	_	_	_	_	_	44720	35260	38980	80890000	331200	8913000	0.00131981	-9.56545	0.0866797	2.23259	down
Com_172_neg	Glycoursodeoxycholic acid	Bile Acids	10.47	C26H43NO5	449.631	"64480-66-6"	12310288	C[C@H](CCC(=O)NCC(=O)O)[C@H]1CC[C@@H]2[C@@]1(CC[C@H]3[C@H]2[C@H](C[C@H]4[C@@]3(CC[C@H](C4)O)C)O)C	_	HMDB0000708	LMST05030016	54070	13340	29940	67440000	245500	7532000	0.00129425	-9.59367	0.0787383	2.33383	down
Com_2_neg	Tauro-alpha-Muricholic acid sodium salt	Bile Acids	9.01	C26H44NO7S.Na	537.69	"25696-60-0"	_	_	_	_	_	165500	103400	43790	114200000	1201000	348900000	0.000673464	-10.5361	0.0681679	2.80806	down
Com_229_neg	Taurohyocholic acid sodium salt	Bile Acids	9.03	C26H44NNaO7S	537.69	_	_	_	_	_	_	184700	102400	49980	141700000	1296000	388100000	0.000634688	-10.6217	0.0691012	2.81832	down
Com_14_neg	Taurochenodeoxycholic acid sodium salt	Bile Acids	10.09	C26H44NO6S.Na	521.68	"6009-98-9"	_	_	_	_	_	13650	7563	5609	21060000	89750	160200000	0.000147902	-12.7231	0.0938932	2.60865	down

## Sheet: LB_diff_meta
Compound_ID	Name	Class	RT [min]	Formula	Molecular Weight	CAS	PubChem _ID	SMILES	KEGG	HMDB	Lipidmaps	LB_Hyp_1	LB_Hyp_2	LB_Hyp_3	LB_Nor_1	LB_Nor_2	LB_Nor_3	FC	log2FC	Pvalue	VIP	Up/Down
Com_546_pos	beta-Nicotinamide adenine dinucleotide phosphate	Nucleotide And Its Derivates	1.03	C21H29N7O17P3	744.41	"53-59-8"	5886	C1=CC(=C[N+](=C1)[C@H]2[C@@H]([C@@H]([C@H](O2)COP(=O)(O)OP(=O)(O)OC[C@@H]3[C@H]([C@H]([C@@H](O3)N4C=NC5=C4N=CN=C5N)OP(=O)(O)O)O)O)O)C(=O)N	cpd:C00006	HMDB0000217	_	71550	14250	179900	21200	23120	10410	4.85474	2.27939	0.243702	1.233	up
Com_149_neg	Phosphopyruvic acid	Organic Acid And Its Derivatives	1.03	C3H5O6P	168.042	_	_	_	_	_	_	3233000	6635000	335800	2087000	191700	32800	4.41436	2.14221	0.239541	1.47867	up
Com_280_neg	UDP-D-glucuronate	Nucleotide And Its Derivates	0.94	C15H22N2O18P2	580.285	"2616-64-0"	17473	C1=CN(C(=O)NC1=O)[C@H]2[C@@H]([C@@H]([C@H](O2)COP(=O)(O)OP(=O)(O)O[C@@H]3[C@@H]([C@H]([C@@H]([C@H](O3)C(=O)O)O)O)O)O)O	cpd:C00167	HMDB0000935	_	857500	1371000	894600	266100	171100	455300	3.49927	1.80705	0.0257985	2.06106	up
Com_336_neg	IDP	Nucleotide And Its Derivates	1.02	C10H13N4O15P3	522.149	"86-04-4"	644173	C1=NC(=O)C2=C(N1)N(C=N2)C3[C@@H]([C@@H]([C@H](O3)COP(=O)(O)OP(=O)(O)O)O)O	cpd:C00104	HMDB0003335	_	810300	1128000	1115000	36090	342500	563400	3.24133	1.69659	0.186401	2.6458	up
Com_6_neg	Maltotriose	Carbohydrates And Its Derivatives	0.7	C18H32O16	504.437	"1109-28-0"	439586	C([C@@H]1[C@H]([C@@H]([C@H]([C@H](O1)O[C@@H]2[C@H](O[C@@H]([C@@H]([C@H]2O)O)O[C@@H]3[C@H](OC([C@@H]([C@H]3O)O)O)CO)CO)O)O)O)O	cpd:C01835	HMDB0001262	_	159600	108500	54590	60190	13720	30630	3.08676	1.62609	0.0910839	1.75386	up
Com_293_neg	L-Ascorbate	Vitamins	1.03	C6H8O6	176.12	"50-81-7"	54670067	C([C@@H]([C@@H]1C(=C(C(=O)O1)O)O)O)O	cpd:C00072	HMDB0000044	_	3402000	2144000	2245000	1352000	999900	205000	3.04705	1.60741	0.138636	1.69098	up
Com_602_pos	LysoPC 10:0	Phospholipid	6.25	C18H38NO7P	411.3	_	_	_	_	_	_	128300	79750	83310	8469	24460	67230	2.90897	1.54051	0.141745	1.01698	up
Com_644_pos	Spermine	Polyamine	0.73	C10H26N4	202.34	"71-44-3"	1103	C(CCNCCCN)CNCCCN	cpd:C00750	HMDB0001256	_	3712000	3567000	2331000	2206000	614300	519200	2.87768	1.5249	0.0984307	1.98633	up
Com_358_pos	Carnitine-C4	Carnitine	4.63	_	_	_	_	_	_	_	_	6197000	2853000	4576000	418400	2652000	1697000	2.85816	1.51509	0.140265	1.68768	up
Com_188_neg	UDP-N-acetylglucosamine	Nucleotide And Its Derivates	0.96	C17H27N3O17P2	607.354	"26575-17-7"	9547196	CC(=O)N[C@@H]1[C@H]([C@@H]([C@H](O[C@@H]1OP(=O)(O)OP(=O)(O)OC[C@@H]2[C@H]([C@H]([C@@H](O2)N3C=CC(=O)NC3=O)O)O)CO)O)O	cpd:C00043	HMDB0000290	_	6078000	6664000	6105000	3020000	354500	3287000	2.82924	1.50042	0.190956	2.42134	up
Com_83_neg	Uridine 5'-Diphospho-N-Acetylgalactosamine	Nucleotide And Its Derivates	1	C17H27N3O17P2	607.354	"7277-98-7"	1167	CC(=O)NC1C(C(C(OC1OP(=O)(O)OP(=O)(O)OCC2C(C(C(O2)N3C=CC(=O)NC3=O)O)O)CO)O)O	_	HMDB0000304	_	1138000	1356000	1174000	559900	112600	663100	2.74633	1.45751	0.155007	2.44099	up
Com_416_pos	Isobutyryl carnitine	Carnitine	4.62	C11H21NO4	231.289	"25518-49-4"	_	_	_	_	_	5296000	2241000	4109000	384400	2441000	1523000	2.67823	1.42128	0.155668	1.61738	up
Com_503_pos	Testosterone	Hormones	0.72	C19H28O2	288.424	"58-22-0"	6013	C[C@]12CC[C@H]3[C@H]([C@@H]1CC[C@@H]2O)CCC4=CC(=O)CC[C@]34C	cpd:C00535	HMDB0002833	LMST02020002	215300	133300	94850	87230	33730	52400	2.55797	1.355	0.0590833	1.79581	up
Com_59_neg	cholesteryl sulfate	Hormones	0.94	C27H46O4S	466.717	"1256-86-6"	65076	C[C@H](CCCC(C)C)[C@H]1CC[C@@H]2[C@@]1(CC[C@H]3[C@H]2CC=C4[C@@]3(CC[C@@H](C4)OS(=O)(=O)O)C)C	_	HMDB0000653	LMST05020016	70050	49370	36580	49940	9296	2626	2.52174	1.33442	0.207285	2.34057	up
Com_201_neg	dATP	Nucleotide And Its Derivates	0.73	C10H16N5O12P3	491.001	"1927-31-7"	15993	C1[C@@H]([C@H](O[C@H]1N2C=NC3=C2N=CN=C3N)COP(=O)(O)OP(=O)(O)OP(=O)(O)O)O	cpd:C00131	HMDB0001532	_	5634	4628	3963	3319	1328	997	2.52038	1.33364	0.0916294	1.5172	up
Com_15_neg	D-Glucose 6-phosphate	Carbohydrates And Its Derivatives	0.92	C6H13O9P	260.136	"56-73-5"	5958	C([C@@H]1[C@H]([C@@H]([C@H](C(O1)O)O)O)O)OP(=O)(O)O	cpd:C00092	HMDB0001401	_	393000000	299000000	282900000	304800000	83460000	1582000	2.50076	1.32236	0.292554	1.4317	up
Com_267_neg	D-Fructose 6-phosphate	Carbohydrates And Its Derivatives	0.87	C6H13O9P	260.03	"643-13-0"	69507	C([C@H]([C@H]([C@@H](C(=O)CO)O)O)O)OP(=O)(O)O	cpd:C00085	HMDB0000124	_	190200000	139900000	115100000	151500000	28630000	563000	2.46385	1.30091	0.287628	1.48377	up
Com_155_neg	Glucotropaeolin	Carbohydrates And Its Derivatives	0.98	C14H19NO9S2	409.4	"499-26-3"	12829	_	cpd:C02153	HMDB0038419	_	285400	169600	177000	197200	57380	4057	2.44358	1.289	0.266259	1.56569	up
Com_61_neg	6-phospho-D-glucono-1,5-lactone	Sugar Acids And Its Derivatives	0.97	C6H11O9P	258.12	"2641-81-8"	439452	C([C@@H]1[C@H]([C@@H]([C@H](C(=O)O1)O)O)O)OP(=O)(O)O	_	HMDB0001127	_	2433000	1619000	1300000	1827000	436300	32440	2.33127	1.22112	0.27236	1.4678	up
Com_337_neg	Galactose 1-phosphate	Sugar Acids And Its Derivatives	0.87	C6H13O9P	260.136	"2255-14-3"	123912	C([C@@H]1[C@@H]([C@@H]([C@H]([C@H](O1)OP(=O)(O)O)O)O)O)O	_	HMDB0000645	_	177600000	106000000	90020000	132800000	27510000	898100	2.31763	1.21265	0.292558	1.46622	up
Com_298_neg	Indoxylsulfuric acid	Organic Acid And Its Derivatives	5.62	C8H7NO4S	213.21	"487-94-5"	10258	C1=CC=C2C(=C1)C(=CN2)OS(=O)(=O)O	_	HMDB0000682	_	289500	95650	346300	27130	99520	190800	2.30414	1.20423	0.244192	1.13629	up
Com_71_neg	D-Mannose 6-phosphate	Carbohydrates And Its Derivatives	0.87	C6H13O9P	260.14	"3672-15-9"	439198	C([C@@H]1[C@H]([C@@H]([C@@H]([C@@H](O1)O)O)O)O)OP(=O)(O)O	cpd:C00275	HMDB0001078	_	357700000	269700000	243100000	306500000	71760000	1341000	2.2932	1.19736	0.303691	1.43156	up
Com_192_neg	Sedoheptulose 1,7-bisphosphate	Organic Acid And Its Derivatives	0.88	C7H16O13P2	370.142	"815-91-8"	164735	O[C@H](COP(O)(O)=O)[C@@H](O)[C@@H](O)[C@H](O)C(=O)COP(O)(O)=O	cpd:C00447	_	_	641300	1388000	348600	564400	226965	247975	2.28789	1.19402	0.205526	1.05824	up
Com_199_neg	D-Erythrose 4-phosphate	Carbohydrates And Its Derivatives	0.95	C4H9O7P	200.084	"585-18-2"	122357	C([C@H]([C@H](C=O)O)O)OP(=O)(O)O	cpd:C00279	HMDB0001321	_	19520000	16670000	11710000	16330000	4351000	389600	2.27331	1.18479	0.271011	1.35333	up
Com_64_neg	acetyl phospahte	Organic Acid And Its Derivatives	0.9	C2H5O5P	140.032	"590-54-5"	_	_	_	_	_	5446000	3781000	3184000	3835000	1276000	582100	2.18001	1.12433	0.189288	1.44591	up
Com_128_neg	6-Sialyllactose	Carbohydrates And Its Derivatives	0.73	C23H39NO19	633.551	"35890-39-2"	_	_	_	_	_	16740	13040	5243	8216	4268	3936	2.13295	1.09285	0.181571	1.3441	up
Com_364_pos	Glu-Glu	Amino Acid And Its Derivatives	1	C10H16N2O7	276.243	"3929-61-1"	439500	C(CC(=O)O)[C@@H](C(=O)N[C@@H](CCC(=O)O)C(=O)O)N	cpd:C01425	HMDB0028818	_	276500	275300	231700	127240	157500	86790	2.10885	1.07645	0.0365416	2.16374	up
Com_193_neg	S-Sulfo-L-cysteine	Amino Acid And Its Derivatives	0.92	C3H7NO5S2	201.221	"1637-71-4"	115015	C([C@@H](C(=O)O)N)SS(=O)(=O)O	cpd:C05824	HMDB0000731	_	10207	7676	7846	6429	3174	2820	2.07108	1.05038	0.0783463	1.63078	up
Com_587_pos	5,6-Dihydro-5-Methyluracil	Pyrimidines and pyrimidine derivatives	0.69	C5H8N2O2	128.13	"696-04-8"	93556	CC1CNC(=O)NC1=O	_	HMDB0000079	_	394600	414300	275900	250200	167400	110100	2.05571	1.03964	0.0647067	1.83922	up
Com_284_neg	2-Phosphoglyceric acid	Carbohydrates And Its Derivatives	0.92	C3H7O7P	186.057	"2553-59-5"	59	C(C(C(=O)O)OP(=O)(O)O)O	_	HMDB0003391	_	18090000	31740000	2045000	24040000	1375000	66180	2.03582	1.02561	0.352058	1.00612	up
Com_104_neg	Dihydroxyacetone phosphate	Carbohydrates And Its Derivatives	0.9	C3H7O6P	170.058	"57-04-5"	668	C(C(=O)COP(=O)(O)O)O	cpd:C00111	HMDB0001473	_	3774000	4263000	3647000	4350000	933700	493400	2.02247	1.01612	0.223061	1.44869	up
Com_324_neg	L-Dihydroorotic Acid	Organic Acid And Its Derivatives	1.051	C5H6N2O4	158.11	"5988-19-2"	439216	C1[C@H](NC(=O)NC1=O)C(=O)O	_	HMDB0003349	_	206200	216300	145400	131200	69180	82640	2.00657	1.00473	0.042219	2.25441	up
Com_446_pos	1,4-Dihydro-1-Methyl-4-Oxo-3-Pyridinecarboxamide	Pyridine And Its Derivatives	1.69	C7H8N2O2	152.151	"769-49-3"	440810	CN1C=CC(=O)C(=C1)C(=O)N	_	HMDB0004194	_	1192000	1528000	807700	990600	2988000	3108000	0.497799	-1.00637	0.242328	1.44998	down
Com_699_pos	Phe-Pro	Amino Acid And Its Derivatives	5.58	C14H18N2O3	262.304	"7669-65-0"	44369313	C1CC(N(C1)C(=O)C(CC2=CC=CC=C2)[NH3+])C(=O)[O-]	_	_	_	19230	17990	13840	14820	59940	28910	0.492524	-1.02173	0.297875	1.27679	down
Com_132_neg	Citicoline	Pyrimidines and pyrimidine derivatives	0.89	C14H26N4O11P2	488.324	"987-78-0"	13804	C[N+](C)(C)CCOP(=O)([O-])OP(=O)(O)OC[C@@H]1[C@H]([C@H]([C@@H](O1)N2C=CC(=NC2=O)N)O)O	cpd:C00307	HMDB0001413	_	7304	5458	8012	14630	9068	18570	0.491483	-1.02479	0.0634519	1.76446	down
Com_31_neg	2-(4-Hydroxyphenyl)ethanol	Phenols And Its Derivatives	7.61	C8H10O2	138.16	"501-94-0"	10393	C1=CC(=CC=C1CCO)O	_	HMDB0004284	_	20590	36580	33910	27910	79610	78440	0.489783	-1.02979	0.199898	1.73691	down
Com_332_neg	Lysopg 18:1	Phospholipid	13.81	C24H47O9P	510.6	_	_	_	_	_	_	7337	20950	33140	78260	32930	14940	0.487013	-1.03797	0.361149	1.06382	down
Com_75_neg	Alpha-Muricholic acid	Bile Acids	9.513	C24H40O5	408.578	"2393-58-0"	96023991	C[C@H](CCC(=O)O)C1CC[C@@H]2[C@@]1(CC[C@H]3[C@H]2[C@@H]([C@H]([C@H]4[C@@]3(CC[C@H](C4)O)C)O)O)C	_	HMDB0000364	LMST04010066	24500	20040	58610	68050	116800	32700	0.474144	-1.0766	0.213018	1.10168	down
Com_405_pos	R-Aminobutyrate	Organic Acid And Its Derivatives	0.91	C4H9NO2	103.12	"3775-73-3"	_	_	_	_	_	5580	5871	3259	17390	4509	9842	0.463438	-1.10955	0.229885	1.66477	down
Com_89_neg	3-Methyladipic acid	Fatty Acyls	5.747	C7H12O4	160.17	"3058-01-3"	6999745	C[C@@H](CCC(=O)O)CC(=O)O	_	HMDB0000555	_	51980	46650	54250	46980	225700	58870	0.461107	-1.11683	0.400476	1.19148	down
Com_169_neg	Pimelic acid	Fatty Acyls	5.77	C7H12O4	160.17	"111-16-0"	385	C(CCC(=O)O)CCC(=O)O	cpd:C02656	HMDB0000857	LMFA01170051	50860	44830	54870	48020	217100	61840	0.460484	-1.11878	0.361887	1.25943	down
Com_675_pos	Oxypurinol	Nucleotide And Its Derivates	1.68	C5H4N4O2	152.11	"2465-59-0"	4644	C1=C2C(=NC(=O)NC2=O)NN1	cpd:C07599	HMDB0000786	_	674300	786800	409500	517900	1569000	2005000	0.457147	-1.12927	0.245404	1.53179	down
Com_693_pos	Guanine	Nucleotide And Its Derivates	2.72	C5H5N5O	151.126	"73-40-5"	764	C1=NC2=C(N1)C(=O)N=C(N2)N	cpd:C00242	HMDB0000132	_	75490	55540	42800	63850	232200	93970	0.445695	-1.16587	0.208845	1.01259	down
Com_67_neg	N-Acetylglucosamine 1-phosphate	Carbohydrates And Its Derivatives	0.91	C8H16NO9P	301.1	_	_	_	_	_	_	85720	98460	72080	100300	376500	105900	0.43978	-1.18515	0.281598	1.46256	down
Com_347_pos	Lysopc 18:2	Phospholipid	12.16	C26H50NO7P	519.65	_	_	_	_	_	LMGP01050137	3343000	3914000	3700000	6489000	12360000	6211000	0.437231	-1.19353	0.0675129	1.98499	down
Com_341_neg	DL-3,4-Dihydroxyphenyl glycol	Benzene and substituted derivatives	7.37	C8H10O4	170.163	"28822-73-3"	_	_	_	_	_	12810	11200	10040	11360	55870	11660	0.431614	-1.21219	0.409338	1.44727	down
Com_241_neg	Dl-P-Hydroxyphenyl lactic acid	Organic Acid And Its Derivatives	5.02	C9H10O4	182.173	"6482-98-0"	_	_	_	_	_	33720	33430	33910	28470	168300	41110	0.424836	-1.23502	0.419128	1.24616	down
Com_127_neg	5-Methoxytryptophol	Organoheterocyclic compounds	3.77	C11H13NO2	191.23	"712-09-4"	12835	COC1=CC2=C(C=C1)NC=C2CCO	_	HMDB0001896	_	21300	19400	13300	72730	14280	40330	0.424062	-1.23765	0.288539	1.05871	down
Com_607_pos	2-Phenylglycine	Amino Acid And Its Derivatives	2.78	C8H9NO2	151.163	"2835-06-5"	99291	C1=CC=C(C=C1)C(C(=O)O)N	_	HMDB0002210	_	99770	80490	97770	120400	369700	169800	0.421321	-1.24701	0.145742	1.16213	down
Com_101_neg	D-Glyceraldehyde 3-phosphate	Organic Acid And Its Derivatives	7.37	C3H7O6P	170.058	"591-57-1"	729	C(C(C=O)O)OP(=O)(O)O	cpd:C00118	HMDB0001112	_	7399	5748	9530	6813	40510	8065	0.409421	-1.28834	0.424913	1.49136	down
Com_544_pos	Azelaic acid	Fatty Acyls	7.433	C9H16O4	188.22	"123-99-9"	2266	C(CCCC(=O)O)CCCC(=O)O	cpd:C08261	HMDB0000784	LMFA01170054	23680	19490	23750	20480	120900	23130	0.406784	-1.29767	0.437655	1.47495	down
Com_385_pos	Fexofenadine	Others	12.04	C32H39NO4	501.656	"83799-24-0"	3348	CC(C)(C1=CC=C(C=C1)C(CCCN2CCC(CC2)C(C3=CC=CC=C3)(C4=CC=CC=C4)O)O)C(=O)O	cpd:C06999	HMDB0005030	_	623800	1101000	920300	1938000	3787000	1175000	0.383348	-1.38327	0.106993	1.49678	down
Com_601_pos	LysoPE 18:2	Phospholipid	12.08	C23H44NO7P	477.6	_	_	_	_	_	_	97000	225600	184900	662900	482100	192800	0.379354	-1.39838	0.122432	1.27015	down
Com_331_neg	Lysops 22:5	Phospholipid	13.68	C28H46NO9P	571.64	_	_	_	_	_	_	15660	9075	19280	30620	52820	33110	0.377649	-1.40488	0.0275611	1.58996	down
Com_437_pos	Uridine	Nucleotide And Its Derivates	1.86	C9H12N2O6	244.2	"58-96-8"	6029	C1=CN(C(=O)NC1=O)[C@H]2[C@@H]([C@@H]([C@H](O2)CO)O)O	cpd:C00299	HMDB0000296	_	72670	51300	190300	93650	214600	541100	0.370012	-1.43435	0.232761	1.26811	down
Com_375_pos	10-Formyl-Thf	Organoheterocyclic compounds	4.85	C20H23N7O7	473.4	"2800-34-2"	135450591	C1C(NC2=C(N1)NC(=NC2=O)N)CN(C=O)C3=CC=C(C=C3)C(=O)N[C@@H](CCC(=O)O)C(=O)O	_	HMDB0000972	_	2531	4247	2472	4722	7856	12480	0.369144	-1.43775	0.055643	1.5751	down
Com_692_pos	4-Chloro-6-methoxy-2-(methylsulfinyl)pyrimidine	Nucleotide And Its Derivates	2.72	C10H13N5O5	283.241	"85-30-3"	_	_	_	_	_	201400	170600	195000	276900	882000	380200	0.368397	-1.44067	0.123793	1.20863	down
Com_625_pos	L-Saccharopine	Amino Acid And Its Derivatives	1.03	C11H20N2O6	276.286	"997-68-2"	160556	C(CCN[C@@H](CCC(=O)O)C(=O)O)C[C@@H](C(=O)O)N	cpd:C00449	HMDB0000279	_	83570	64880	61220	73910	401500	108500	0.359079	-1.47763	0.275603	1.71077	down
Com_558_pos	1-Oleoyl-Sn-Glycero-3-Phosphocholine	Phospholipid	12.82	C26H52NO7P	521.667	"19420-56-5"	16081932	CCCCCCCC/C=C\CCCCCCCC(=O)OC[C@H](COP(=O)([O-])OCC[N+](C)(C)C)O	_	HMDB0002815	_	3316000	6247000	5067000	9791000	26000000	5255000	0.356429	-1.48831	0.201971	1.97675	down
Com_509_pos	Isonicotinic acid	Pyridine And Its Derivatives	1.49	C6H5NO2	123.11	"55-22-1"	5922	OC(=O)C1=CC=NC=C1	cpd:C07446	HMDB0060665	_	8644000	9989000	5864000	8297000	50870000	9697000	0.35573	-1.49114	0.35301	1.68471	down
Com_330_neg	Lysops 22:6	Phospholipid	13.14	C28H44NO9P	569.62	_	_	_	_	_	_	24090	44680	23790	25130	125200	111900	0.352973	-1.50237	0.227697	1.37462	down
Com_326_neg	5-Hydroxymethyluracil	Nucleotide And Its Derivates	1.041	C5H6N2O3	142.11	"4433-40-3"	78168	C1=C(C(=O)NC(=O)N1)CO	cpd:C03088	HMDB0000469	_	13730	17760	19870	14940	92020	47080	0.33342	-1.58459	0.242261	2.0206	down
Com_297_neg	Deoxyinosine	Nucleotide And Its Derivates	3.33	C10H12N4O4	252.23	"890-38-0"	65058	C1[C@@H]([C@H](O[C@H]1N2C=NC3=C2NC=NC3=O)CO)O	cpd:C05512	HMDB0000071	_	27480	11690	18920	15890	23450	137700	0.328118	-1.60771	0.401587	1.04645	down
Com_604_pos	2-Hydroxy-6-Aminopurine	Nucleotide And Its Derivates	2.76	C5H5N5O	151.126	"3373-53-3"	76900	C1=NC2=NC(=O)NC(=C2N1)N	_	HMDB0000403	_	67730	50670	92720	100400	379800	168800	0.3253	-1.62016	0.106216	1.48209	down
Com_118_neg	Sebacic acid	Organic Acid And Its Derivatives	8.111	C10H18O4	202.248	"111-20-6"	5192	C(CCCCC(=O)O)CCCC(=O)O	cpd:C08277	HMDB0000792	LMFA01170006	128100	98340	138900	117600	903300	117200	0.321009	-1.63932	0.438274	1.52798	down
Com_518_pos	Asp-Phe methyl ester	Organic Acid And Its Derivatives	5.36	C14H18N2O5	294.303	"22839-47-0"	_	_	_	_	_	52180	46450	45480	24070	302600	124700	0.319272	-1.64714	0.443302	1.57846	down
Com_545_pos	gamma-Glutamylglutamic acid	Amino Acid And Its Derivatives	1.05	C10H16N2O7	276.243	"1116-22-9"	92865	C(CC(=O)N[C@@H](CCC(=O)O)C(=O)O)[C@@H](C(=O)O)N	_	HMDB0011737	_	61870	91180	84030	79620	605600	86190	0.307333	-1.70212	0.389519	1.0968	down
Com_442_pos	Xanthosine	Nucleotide And Its Derivates	3.928	C10H12N4O6	284.225	"146-80-5"	64959	C1=NC2=C(N1[C@H]3[C@@H]([C@@H]([C@H](O3)CO)O)O)NC(=O)NC2=O	cpd:C01762	HMDB0000299	_	3017	2198	2161	5429	6650	14220	0.280467	-1.8341	0.0421972	2.60913	down
Com_368_pos	Kynurenic acid	Organic Acid And Its Derivatives	5.296	C10H7NO3	189.17	"492-27-3"	3845	C1=CC=C2C(=C1)C(=O)C=C(N2)C(=O)O	cpd:C01717	HMDB0000715	_	26400	3923	14130	12290	102200	45150	0.278458	-1.84447	0.21816	1.33667	down
Com_322_neg	Lactose	Carbohydrates And Its Derivatives	0.911	C12H22O11	342.3	"63-42-3"	84571	C([C@@H]1[C@@H]([C@@H]([C@H]([C@@H](O1)O[C@@H]2[C@H](O[C@@H]([C@@H]([C@H]2O)O)O)CO)O)O)O)O	cpd:C00243	HMDB0041627	_	130300	150400	72860	325100	825400	123100	0.277607	-1.84889	0.18787	1.59817	down
Com_46_neg	Oleoyl-L-alpha-lysophosphatidic acid	Phospholipid	13.2	C21H41O7P	436.258	"22556-62-3"	_	_	_	_	_	3610	5507	6130	5864	24450	27630	0.263133	-1.92613	0.134518	2.58001	down
Com_404_pos	Vitamin B2	Vitamins	5.94	C17H20N4O6	376.364	"83-88-5"	493570	CC1=CC2=C(C=C1C)N(C3=NC(=O)NC(=O)C3=N2)C[C@@H]([C@@H]([C@@H](CO)O)O)O	cpd:C00255	HMDB0000244	_	21160	21130	9634	22090	144800	50780	0.238545	-2.06767	0.142571	2.00707	down
Com_218_neg	D-3-Phenyllactic acid	Organic Acid And Its Derivatives	6.77	C9H10O3	166.17	"7326-19-4"	444718	[H][C@](O)(CC1=CC=CC=C1)C(O)=O	_	HMDB0000563	_	15060	5063	15340	7239	113400	31180	0.233587	-2.09797	0.3297	1.64455	down
Com_214_neg	7-Ketodeoxycholic acid	Bile Acids	9.67	C24H38O5	406.556	"911-40-0"	188292	C[C@H](CCC(=O)O)[C@H]1CC[C@@H]2[C@@]1([C@H](C[C@H]3[C@H]2C(=O)C[C@H]4[C@@]3(CC[C@H](C4)O)C)O)C	_	HMDB0000391	_	4317	3138	6368	26390	13300	21384	0.226332	-2.14349	0.0066584	1.4011	down
Com_19_neg	Deoxyguanosine	Nucleotide And Its Derivates	3.181	C10H13N5O4	267.241	"961-07-9"	187790	C1[C@@H]([C@H](O[C@H]1N2C=NC3=C2NC(=NC3=O)N)CO)O	cpd:C00330	HMDB0000085	_	17820	1810	4552	9010	3266	95440	0.224498	-2.15523	0.46489	1.49301	down
Com_338_neg	Gamma-Glu-Leu	Organic Acid And Its Derivatives	5.09	C11H20N2O5	260.287	"2566-39-4"	4524287	CC(C)C[C@@H](C(=O)O)NC(=O)CC[C@@H](C(=O)O)N	_	HMDB0011171	_	2526	2397	5886	1205	48080	4262	0.20186	-2.30857	0.616226	1.30838	down
Com_634_pos	Stachydrine	Amino Acid And Its Derivatives	0.97	C7H13NO2	143.18	"471-87-4"	7016563	C[N+]1(CCC[C@H]1C(=O)[O-])C	cpd:C10172	HMDB0004827	_	154100	139500	103900	569900	479500	1753000	0.141843	-2.81764	0.0390712	2.67507	down
Com_723_pos	4-Aminoindole	Indole And Its Derivatives	8.42	C8H8N2	132.163	"5192-23-4"	_	_	_	_	_	52010	11230	11070	10200	463000	56770	0.140215	-2.83428	0.386782	1.41614	down
Com_397_pos	5-Aminopentanoate	Organic Acid And Its Derivatives	0.96	C5H11NO2	117.146	"660-88-8"	138	C(CCN)CC(=O)O	cpd:C00431	HMDB0003355	_	14240	15420	23100	10990	355600	15270	0.138166	-2.85553	0.536585	1.04725	down
Com_4_neg	Indolelactic acid	Indole And Its Derivatives	6.93	C11H11NO3	205.21	"1821-52-9"	92904	C1=CC=C2C(=C1)C(=CN2)CC(C(=O)O)O	_	HMDB0000671	_	4162	2930	7612	4139	107700	5259	0.12557	-2.99344	0.414527	1.31793	down
Com_185_neg	N-Acetyl-DL-phenylalanine	Amino Acid And Its Derivatives	6.85	C11H13NO3	207.226	"2901-75-9"	_	_	_	_	_	10780	7218	7377	3796	265200	13040	0.0899708	-3.4744	0.495533	1.04902	down
Com_276_neg	CDP	Nucleotide And Its Derivates	0.99	C9H15N3O11P2	403.176	"63-38-7"	6132	C1=CN(C(=O)N=C1N)[C@H]2[C@@H]([C@@H]([C@H](O2)COP(=O)(O)OP(=O)(O)O)O)O	cpd:C00112	HMDB0001546	_	4579	5460	8650	6668	186000	17540	0.0889072	-3.49156	0.258019	1.53583	down
Com_305_neg	Glycolithocholic acid	Bile Acids	12.023	C26H43NO4	433.629	"474-74-8"	115245	C[C@H](CCC(=O)NCC(=O)O)[C@H]1CC[C@@H]2[C@@]1(CC[C@H]3[C@H]2CC[C@H]4[C@@]3(CC[C@H](C4)O)C)C	cpd:C15557	HMDB0000698	LMST05030009	15350	52580	25820	26770	72300	1144000	0.0754181	-3.72895	0.298766	1.4158	down
Com_511_pos	2-Picolinic Acid	Organoheterocyclic compounds	1.48	C6H5NO2	123.11	"98-98-6"	1018	C1=CC=NC(=C1)C(=O)O	_	HMDB0002243	_	342700	332800	226300	311400	14290000	351800	0.0603082	-4.0515	0.389599	1.72598	down
Com_315_neg	Taurohyodeoxycholic acid sodium salt	Bile Acids	8.928	C26H44NNaO6S	521.69	"110026-03-4"	_	_	_	_	_	13760	12130	3270	26881	20270	450900	0.0585482	-4.09423	0.164723	1.92282	down
Com_500_pos	Nicotinic Acid	Vitamins	1.478	C6H5NO2	123.11	"59-67-6"	938	C1=CC(=CN=C1)C(=O)O	cpd:C00253	HMDB0001488	_	320000	289000	230900	272500	13770000	357400	0.0583268	-4.0997	0.389138	1.76469	down

## Sheet: MM_diff_meta
Compound_ID	Name	Class	RT [min]	Formula	Molecular Weight	CAS	PubChem _ID	SMILES	KEGG	HMDB	Lipidmaps	MM_Hyp_1	MM_Hyp_2	MM_Hyp_3	MM_Nor_1	MM_Nor_2	MM_Nor_3	FC	log2FC	Pvalue	VIP	Up/Down
Com_207_neg	(S)-2-Hydroxybutanoicacid	Organic Acid And Its Derivatives	2.64	C4H8O3	104.104	"3347-90-8"	_	_	_	_	_	7131	328100	87590	2505	2359	3959	47.9226	5.58263	0.111606	2.39087	up
Com_477_pos	Phenylacetylglycine	Amino Acid And Its Derivatives	6.322	C10H11NO3	193.2	"500-98-1"	68144	C1=CC=C(C=C1)CC(=O)NCC(=O)O	cpd:C05598	HMDB0000821	_	25340	2088000	108500	19470	19250	46540	26.0596	4.70374	0.272642	1.75695	up
Com_24_neg	Shikimic Acid	Alcohols and polyols	5.24	C7H10O5	174.15	"138-59-0"	8742	C1[C@H]([C@@H]([C@@H](C=C1C(=O)O)O)O)O	cpd:C00493	HMDB0003070	_	91720	14680000	425100	125200	198000	358900	22.2795	4.47764	0.454631	1.13589	up
Com_125_neg	3-PRENYL-4-HYDROXYACETOPHENONE	Ketones	3.76	C13H16O2	204.26	"26932-05-8"	_	_	_	_	_	7301	101600	1594	1077	1369	3364	19.0181	4.2493	0.268484	1.75585	up
Com_630_pos	Oxindole	Indole And Its Derivatives	5.65	C8H7NO	133.15	"59-48-3"	439887	CCCCCCCCCCCCCCCC[C@H](O)C(O)=O		_	_	15500	455700	31310	11260	12780	22380	10.8253	3.43633	0.303182	1.63866	up
Com_368_pos	Kynurenic acid	Organic Acid And Its Derivatives	5.296	C10H7NO3	189.17	"492-27-3"	3845	C1=CC=C2C(=C1)C(=O)C=C(N2)C(=O)O	cpd:C01717	HMDB0000715	_	15320	214400	43630	13020	6991	5394	10.7597	3.42757	0.120863	1.89624	up
Com_167_neg	Galactaric acid	Sugar Acids And Its Derivatives	0.9	C6H10O8	210.14	"526-99-8"	3037582	[C@@H]([C@@H]([C@H](C(=O)O)O)O)([C@@H](C(=O)O)O)O	cpd:C00879	HMDB0000639	LMFA01170107	11700	229700	28540	10640	12630	2449	10.4957	3.39173	0.167267	2.19644	up
Com_185_neg	N-Acetyl-DL-phenylalanine	Amino Acid And Its Derivatives	6.85	C11H13NO3	207.226	"2901-75-9"	_	_	_	_	_	32600	556500	50890	20640	29470	13820	10.0108	3.32348	0.212701	1.34004	up
Com_33_neg	13,14-dihydro-15-keto-PGD2	Eicosanoid	1.04	C20H32O5	352.465	"59894-07-4"	_	_	_	HMDB0060042	LMFA03010022	10170	335300	41730	17300	13070	9778	9.64432	3.26968	0.303929	1.77181	up
Com_298_neg	Indoxylsulfuric acid	Organic Acid And Its Derivatives	5.62	C8H7NO4S	213.21	"487-94-5"	10258	C1=CC=C2C(=C1)C(=CN2)OS(=O)(=O)O	_	HMDB0000682	_	139900	4248000	372200	106600	164400	227500	9.54885	3.25533	0.316779	1.43297	up
Com_302_neg	NADH	Co-Enzyme Factor	2.79	C21H29N7O14P2	665.441	"58-68-4"	928	C1C=CN(C=C1C(=O)N)C2C(C(C(O2)COP(=O)(O)OP(=O)(O)OCC3C(C(C(O3)N4C=NC5=C4N=CN=C5N)O)O)O)O	cpd:C00004	HMDB0000902	_	966000	503300	145400	15920	121900	41680	8.99554	3.16921	0.0494207	1.74	up
Com_166_neg	p-cresol	Phenols And Its Derivatives	6.59	C7H8O	108.14	"106-44-5"	2879	CC1=CC=C(C=C1)O	_	HMDB0001858	_	683	23670	1822	235	2137	545	8.97326	3.16563	0.289203	1.6011	up
Com_194_neg	dGDP	Nucleotide And Its Derivates	1.08	C10H15N5O10P2	427.201	"3493-09-2"	439220	C1[C@@H]([C@H](O[C@H]1N2C=NC3=C2NC(=NC3=O)N)COP(=O)(O)OP(=O)(O)O)O	cpd:C00361	HMDB0000960	_	943800	541700	119000	113500	70570	15930	8.0225	3.00405	0.0743718	2.53937	up
Com_68_neg	Adrenochrome	Organoheterocyclic compounds	5.84	C9H9NO3	179.17	"54-06-8"	5898	CN1CC(C2=CC(=O)C(=O)C=C21)O	_	HMDB0012884	_	15760	415200	84450	43820	21580	12640	6.60443	2.72343	0.308655	1.38497	up
Com_209_neg	(3-Methoxy-4-hydroxyphenyl)ethylene glycol sulfate	Organic Acid And Its Derivatives	2.21	C9H12O7S	264.252	"3415-67-6"	4183	COC1=C(C=CC(=C1)C(CO)O)OS(=O)(=O)O	_	HMDB0000559	_	8741	86860	3901	6747	5641	3914	6.10367	2.60968	0.396142	1.84035	up
Com_276_neg	CDP	Nucleotide And Its Derivates	0.99	C9H15N3O11P2	403.176	"63-38-7"	6132	C1=CN(C(=O)N=C1N)[C@H]2[C@@H]([C@@H]([C@H](O2)COP(=O)(O)OP(=O)(O)O)O)O	cpd:C00112	HMDB0001546	_	100000	77600	6218	3228	8183	18930	6.0584	2.59894	0.227949	1.40936	up
Com_224_neg	Hippuric acid	Organic Acid And Its Derivatives	5.87	C9H9NO3	179.17	"495-69-2"	464	C1=CC=C(C=C1)C(=O)NCC(=O)O	cpd:C01586	HMDB0000714	_	35020	809600	154100	85600	56220	26730	5.92536	2.5669	0.325418	1.30573	up
Com_334_neg	Hydroxyglutaric acid	Organic Acid And Its Derivatives	1.45	C5H8O5	148.11	"13095-47-1"	_	_	_	_	_	25540	13790	164900	13590	13210	11780	5.29368	2.40427	0.276705	1.88385	up
Com_208_neg	N-Acetyl-L-tyrosine	Amino Acid And Its Derivatives	5.17	C11H13NO4	223.23	"537-55-3"	68310	CC(=O)N[C@@H](CC1=CC=C(C=C1)O)C(=O)O	_	HMDB0000866	_	4966	40880	13990	1901	7684	1892	5.21356	2.38227	0.119027	1.80268	up
Com_216_neg	Hydroquinone	Phenols And Its Derivatives	4.79	C6H6O2	110.111	"123-31-9"	785	C1=CC(=CC=C1O)O	cpd:C15603	HMDB0002434	_	6215	96960	23520	12230	11480	1447	5.03617	2.33233	0.253302	1.79807	up
Com_263_neg	Adenosine 5'-Diphosphate	Nucleotide And Its Derivates	1.04	C10H15N5O10P2	427.201	"58-64-0"	6022	C1=NC2=C(C(=N1)N)N=CN2[C@H]3[C@@H]([C@@H]([C@H](O3)COP(=O)(O)OP(=O)(O)O)O)O	cpd:C00008	HMDB0001341	_	1690000	1212000	284600	310800	280900	46450	4.9935	2.32005	0.116113	2.12132	up
Com_158_neg	Hydroxyhydroquinone	Phenols And Its Derivatives	0.92	C6H6O3	126.11	"533-73-3"	_	_	cpd:C02814	HMDB0124831	_	893800	4695000	1222000	422500	641600	307400	4.96595	2.31207	0.0986315	2.2015	up
Com_163_neg	APS	Nucleotide And Its Derivates	1.05	C10H14N5O10PS	427.284	"485-84-7"	10238	C1=NC2=C(C(=N1)N)N=CN2[C@H]3[C@@H]([C@@H]([C@H](O3)COP(=O)(O)OS(=O)(=O)O)O)O	cpd:C00224	HMDB0001003	_	1692000	1299000	442800	406500	286500	77810	4.45479	2.15536	0.0767971	2.29813	up
Com_589_pos	Trigonelline	Alkaloids and derivatives	0.94	C7H7NO2	137.14	"535-83-1"	5570	C[N+]1=CC=CC(=C1)C(=O)[O-]	cpd:C01004	HMDB0000875	_	456400	5340000	1240000	529300	707100	424700	4.23599	2.0827	0.301583	1.34659	up
Com_453_pos	Carnitine-C16	Carnitine	11.65	_	_	_	_	_	_	_	_	164100	472900	233700	72780	95240	41460	4.15648	2.05536	0.0274158	1.67132	up
Com_119_neg	Tiglic acid	Fatty Acyls	1.07	C5H8O2	100.116	"80-59-1"	125468	C/C=C(\C)/C(=O)O	cpd:C08279	HMDB0001470	LMFA01020030	717800	4128000	754300	493500	483500	422500	4.0015	2.00054	0.213578	1.97564	up
Com_96_neg	D-threo-Isocitric acid	Organic Acid And Its Derivatives	1.41	C6H8O7	192.124	"6061-97-8"	5318532	C([C@@H]([C@H](C(=O)O)O)C(=O)O)C(=O)O	cpd:C00451	HMDB0001874	_	69040	613500	100800	60370	70010	82110	3.68648	1.88224	0.339977	1.54655	up
Com_151_neg	Succinic anhydride	Organic Acid And Its Derivatives	1.02	C4H4O3	100.07	"108-30-5"	7922	C1CC(=O)OC1=O	cpd:C19524	HMDB0032523	_	567000	3272000	649200	447600	420000	354100	3.67373	1.87725	0.227293	1.854	up
Com_258_neg	5-Hydroxyhexanoic Acid	Fatty Acyls	6.36	C6H12O3	132.16	"185956-02-9"	170748	CC(CCCC(=O)O)O	_	HMDB0000525	_	2358	32210	12920	5497	3293	4197	3.65658	1.87049	0.381646	1.15438	up
Com_35_neg	Xylitol	Sugar Alcohols	0.92	C5H12O5	152.146	"87-99-0"	6912	C([C@H](C([C@H](CO)O)O)O)O	cpd:C00379	HMDB0002917	_	1041	3047	3577	695	710	712	3.62069	1.85626	0.0960046	1.84149	up
Com_375_pos	10-Formyl-Thf	Organoheterocyclic compounds	4.85	C20H23N7O7	473.4	"2800-34-2"	135450591	C1C(NC2=C(N1)NC(=NC2=O)N)CN(C=O)C3=CC=C(C=C3)C(=O)N[C@@H](CCC(=O)O)C(=O)O	_	HMDB0000972	_	1718	11490	2805	1629	1303	1753	3.41793	1.77312	0.253196	1.38213	up
Com_425_pos	L-Homocitrulline	Amino Acid And Its Derivatives	0.972	C7H15N3O3	189.21	"1190-49-4"	65072	C(CCNC(=O)N)C[C@@H](C(=O)O)N	cpd:C02427	HMDB0000679	_	66230	238700	137000	56000	39300	39800	3.27113	1.70979	0.0912582	2.09407	up
Com_648_pos	Urea	Organic Acid And Its Derivatives	0.929	CH4N2O	60.06	"57-13-6"	2447	C(=O)(N)N	cpd:C00086	HMDB0000294	_	3234000	12610000	5456000	2425000	2656000	1431000	3.27088	1.70968	0.0982548	2.25525	up
Com_186_neg	Sulfoacetic acid	Organic Acid And Its Derivatives	0.95	C2H4O5S	140.115	"123-43-3"	_	_	cpd:C14179	_	_	64570	237300	41950	47190	39460	18940	3.25618	1.70318	0.198255	1.40186	up
Com_455_pos	N',N",N"'-P-Coumaroyl-Cinnamoyl-Caffeoyl Spermidine	Phenolamides	4.94	_	_	_	_	_	_	_	_	9185	6778	9484	751	745	6364	3.23753	1.69489	0.136727	2.05975	up
Com_52_neg	carbamaoyl asparatate	Amino Acid And Its Derivatives	1.07	_	_	_	_	_	_	_	_	65210	462500	143200	66950	81180	68920	3.09104	1.62809	0.287931	1.3081	up
Com_44_neg	2-Hydroxy-3-methylbutanoic acid	Fatty Acyls	4.932	C5H10O3	118.13	"4026-18-0"	99823	CC(C)C(C(=O)O)O	_	HMDB0000407	LMFA01050478	65360	332800	120300	75360	52280	42220	3.05228	1.60989	0.183986	1.5792	up
Com_109_neg	D-Xylonic Acid Lithium Salt	Organic Acid And Its Derivatives	0.91	C5H10O6	166.129	"526-91-0"	_	_	_	_	_	31010	205100	72470	30230	45880	25700	3.03094	1.59977	0.254773	1.47081	up
Com_84_neg	D-Glucuronic acid	Sugar Acids And Its Derivatives	0.894	C6H10O7	194.14	"6556-12-3"	94715	[C@@H]1([C@@H]([C@H](O[C@@H]([C@@H]1O)O)C(=O)O)O)O	cpd:C16245	HMDB0000127	_	17350	119800	23050	18970	20660	13930	2.99104	1.58065	0.352067	1.69048	up
Com_87_neg	Ureidosuccinic acid	Amino Acid And Its Derivatives	1.031	C5H8N2O5	176.13	"923-37-5"	93072	C([C@@H](C(=O)O)NC(=O)N)C(=O)O	_	HMDB0000828	_	67230	432000	90230	67350	71440	63670	2.91149	1.54176	0.340862	1.29203	up
Com_196_neg	D-Gluconic acid	Sugar Acids And Its Derivatives	0.91	C6H12O7	196.155	"526-95-4"	10690	C([C@H]([C@H]([C@@H]([C@H](C(=O)O)O)O)O)O)O	cpd:C00257	HMDB0000625	_	49820	175300	91820	39400	37450	34500	2.84634	1.50911	0.125533	1.8588	up
Com_57_neg	allantoate	Organic Acid And Its Derivatives	1.06	C4H8N4O4	176.131	_	203	C(C(=O)O)(NC(=O)N)NC(=O)N	cpd:C00499	HMDB0001209	_	22260	115100	41460	21030	22240	20010	2.82585	1.49869	0.232598	1.58448	up
Com_4_neg	Indolelactic acid	Indole And Its Derivatives	6.93	C11H11NO3	205.21	"1821-52-9"	92904	C1=CC=C2C(=C1)C(=CN2)CC(C(=O)O)O	_	HMDB0000671	_	22460	48290	24910	11250	12980	9722	2.81751	1.49442	0.0426967	1.02376	up
Com_325_neg	3-Hydroxyisovaleric acid	Organic Acid And Its Derivatives	4.084	C5H10O3	118.13	"625-08-1"	69362	CC(C)(CC(=O)O)O	_	HMDB0000754	_	14530	28420	11950	8103	7848	3550	2.81524	1.49326	0.0524035	2.14604	up
Com_678_pos	N7-Methylguanosine	Nucleotide And Its Derivates	4.15	C11H17N5O5	298.28	"20244-86-4"	_	_	cpd:C20674	_	_	12060	59790	27130	14540	8570	12380	2.78895	1.47972	0.20113	1.5926	up
Com_671_pos	2,6-Diaminooimelic Acid	Amino Acid And Its Derivatives	0.94	C7H14N2O4	190.2	"583-93-7"	_	_	_	_	_	91210	311800	332600	105800	94060	65230	2.77494	1.47246	0.157916	1.03626	up
Com_300_neg	N-Acetyl-Asp-Glu	Amino Acid And Its Derivatives	2.02	C11H16N2O8	304.253	"3106-85-2"	_	_	_	_	_	1735000	3070000	1801000	893100	823300	682900	2.7533	1.46116	0.020412	2.0262	up
Com_308_neg	lithocholic acid	Bile Acids	11.159	C24H40O3	376.57	"434-13-9"	11740284	C[C@H](CCC(=O)O)[C@H]1CC[C@@H]2[C@@]1(CC[C@H]3[C@H]2CCC4[C@@]3(CC[C@H](C4)O)C)C	cpd:C03990	HMDB0000761	LMST04010003	6202000	7228000	2780000	1862000	1689000	2339000	2.75212	1.46054	0.0742483	2.35839	up
Com_423_pos	Tryptophanol	Amino Acid And Its Derivatives	18.24	C11H14N2O	190.242	"2899-29-8"	10685	C1=CC=C2C(=C1)C(=CN2)CCO	_	HMDB0003447	_	36610	48850	202500	22260	43100	41580	2.69272	1.42907	0.298756	2.07902	up
Com_70_neg	Allolithocholic acid	Bile Acids	11.18	C24H40O3	376.579	"2276-93-9"	53477689	C[C@@H](CCC(=O)O)C1CCC2[C@@]1(CCC3C2CCC4[C@@]3(CC[C@H](C4)O)C)C	_	HMDB0000381	LMST04010005	6599000	7010000	3017000	2031000	1640000	2591000	2.65506	1.40875	0.0570173	2.37983	up
Com_211_neg	Itaconic acid	Fatty Acyls	1.45	C5H6O4	130.1	"97-65-4"	811	C=C(CC(=O)O)C(=O)O	cpd:C00490	HMDB0002092	LMFA01170063	22060	130500	50980	24290	26930	29060	2.53538	1.3422	0.315367	1.61384	up
Com_153_neg	Indoleacetaldehyde	Organoheterocyclic compounds	6.92	C10H9NO	159.18	"2591-98-2"	800	C1=CC=C2C(=C1)C(=CN2)CC=O	cpd:C00637	HMDB0001190	_	5616	14280	7584	4029	4745	2082	2.53132	1.33989	0.0719049	1.53486	up
Com_42_neg	D-Ribose	Carbohydrates And Its Derivatives	0.92	C5H10O5	150.13	"50-69-1"	5779	C([C@@H]1[C@H]([C@H](C(O1)O)O)O)O	cpd:C21057	HMDB0000283	_	4588	33160	10550	6968	5362	6953	2.50469	1.32463	0.400914	1.45191	up
Com_223_neg	Citric acid	Tca Cycle	1.516	C6H8O7	192.12	"77-92-9"	311	C(C(=O)O)C(CC(=O)O)(C(=O)O)O	cpd:C00158	HMDB0000094	_	9221000	47650000	10330000	7649000	7607000	11950000	2.47008	1.30456	0.359588	1.43365	up
Com_176_neg	D-Mannose	Carbohydrates And Its Derivatives	1.41	C6H12O6	180.156	"3458-28-4"	18950	C([C@@H]1[C@H]([C@@H]([C@@H](C(O1)O)O)O)O)O	cpd:C00159	HMDB0000169	_	32600	16470	12930	7731	10310	7518	2.42576	1.27844	0.0845131	2.34699	up
Com_285_neg	Citraconic acid	Fatty Acyls	1.56	C5H6O4	130.099	"498-23-7"	643798	C/C(=C/C(=O)O)/C(=O)O	cpd:C02226	HMDB0000634	LMFA01170099	100500	553500	188000	97150	108800	142800	2.41434	1.27163	0.32373	1.40956	up
Com_117_neg	DL-Panthenol	Fatty Acyls	4.647	C9H19NO4	205.25	"16485-10-2"	4678	CC(C)(CO)C(C(=O)NCCCO)O	_	HMDB0004231	_	20830	3906	4792	4098	4027	4129	2.40966	1.26883	0.385043	1.62878	up
Com_30_neg	Hydroxyphenyllactic acid	Organic Acid And Its Derivatives	5.07	C9H10O4	182.17	"306-23-0"	9378	C1=CC(=CC=C1CC(C(=O)O)O)O	_	HMDB0000755	_	99230	147100	129200	52360	56890	50640	2.34868	1.23185	0.0127552	1.64376	up
Com_646_pos	Allantoin	Organoheterocyclic compounds	0.943	C4H6N4O3	158.12	"97-59-6"	204	C1(C(=O)NC(=O)N1)NC(=O)N	cpd:C01551	HMDB0000462	_	137400	820500	469000	229800	198800	179600	2.3461	1.23027	0.360173	1.0692	up
Com_26_neg	Erythronolactone	Organoheterocyclic compounds	4.03	C4H6O4	118.09	"15667-21-7"	_	_	_	_	_	16600	48640	19320	11880	12670	12660	2.27251	1.18428	0.171764	2.11147	up
Com_49_neg	Nelarabine	Others	4.11	C11H15N5O5	297.267	"121032-29-9"	3011155	COC1=NC(=NC2=C1N=CN2[C@H]3[C@H]([C@@H]([C@H](O3)CO)O)O)N	_	_	_	13260	39740	18300	10620	10620	10580	2.24073	1.16397	0.165914	1.74134	up
Com_252_neg	Inositol	Phenols And Its Derivatives	0.85	C6H12O6	180.16	"87-89-8"	_	O[C@H]1[C@H](O)[C@@H](O)[C@H](O)[C@H](O)[C@@H]1O	cpd:C00137	HMDB0000211	_	39990	137500	34360	24620	31850	38730	2.22532	1.15401	0.297852	1.67754	up
Com_476_pos	L-Kynurenine	Amino Acid And Its Derivatives	3.821	C10H12N2O3	208.21	"2922-83-0"	161166	C1=CC=C(C(=C1)C(=O)C[C@@H](C(=O)O)N)N	cpd:C00328	HMDB0000684	_	58960	191400	130700	65630	82940	23340	2.21662	1.14836	0.193149	1.01039	up
Com_195_neg	D-Galactonic acid	Organic Acid And Its Derivatives	0.92	C6H12O7	196.155	"13382-27-9"	128869	C([C@H]([C@@H]([C@@H]([C@H](C(=O)O)O)O)O)O)O	cpd:C00880	HMDB0000565	_	9958	46820	18440	12480	12650	9599	2.16586	1.11494	0.326409	1.24927	up
Com_260_neg	Cis-4,7,10,13,16,19-Docosahexaenoic Acid(C22:6N3)	Fatty Acyls	14.89	C22H32O2	328.5	"6217-54-5"	_	_	_	_	_	16690	18480	30360	13570	5142	11580	2.16328	1.11322	0.0950393	1.71938	up
Com_218_neg	D-3-Phenyllactic acid	Organic Acid And Its Derivatives	6.77	C9H10O3	166.17	"7326-19-4"	444718	[H][C@](O)(CC1=CC=CC=C1)C(O)=O	_	HMDB0000563	_	20050	47080	29110	18820	16780	9102	2.15292	1.1063	0.0882245	1.08053	up
Com_365_pos	Ectoine	Others	0.95	C6H10N2O2	142.156	"96702-03-3"	_	_	cpd:C06231	_	_	49900	138500	64410	30690	51590	36600	2.1266	1.08855	0.143629	1.1856	up
Com_286_neg	Citramalate	Organic Acid And Its Derivatives	1.44	C5H8O5	148.114	"2306-22-1"	441696	CC(CC(=O)O)(C(=O)O)O	cpd:C00815	HMDB0000426	_	10670	53250	13990	10270	10720	16450	2.08093	1.05723	0.428976	1.14718	up
Com_243_neg	2-Hydroxy-2-methylbutanedioic acid	Fatty Acyls	1.5	C5H8O5	148.114	"597-44-4"	441696	CC(CC(=O)O)(C(=O)O)O	_	HMDB0000426	_	14250	32540	27830	11010	12150	12950	2.06646	1.04716	0.113686	1.57326	up
Com_241_neg	Dl-P-Hydroxyphenyl lactic acid	Organic Acid And Its Derivatives	5.02	C9H10O4	182.173	"6482-98-0"	_	_	_	_	_	80460	121200	104000	43910	60450	44160	2.05804	1.04127	0.0111222	1.39927	up
Com_275_neg	GDP	Nucleotide And Its Derivates	1.07	C10H15N5O11P2	443.201	"146-91-8"	8977	C1=NC2=C(N1[C@H]3[C@@H]([C@@H]([C@H](O3)COP(=O)(O)OP(=O)(O)O)O)O)NC(=NC2=O)N	cpd:C00035	HMDB0001201	_	8162	8864	7562	3992	2848	5130	2.05414	1.03853	0.0406363	2.02046	up
Com_433_pos	Guanosine monophosphate	Nucleotide And Its Derivates	1.01	C10H14N5O8P	363.058	_	6804	C1=NC2=C(N1[C@H]3[C@@H]([C@@H]([C@H](O3)COP(=O)(O)O)O)O)NC(=NC2=O)N	cpd:C00144	HMDB0001397	_	795800	1387000	4739000	5176000	4309000	4623000	0.490629	-1.02729	0.198989	1.75251	down
Com_633_pos	Indole-3-acetamide	Indole And Its Derivatives	0.81	C10H10N2O	174.2	"879-37-8"	397	C1=CC=C2C(=C1)C(=CN2)CC(=O)N	cpd:C02693	HMDB0029739	_	1031000	526700	1260000	1837000	2294000	1662000	0.486397	-1.03979	0.0852472	1.5279	down
Com_713_pos	L-arginine	Amino Acid And Its Derivatives	0.794	C6H14N4O2	174.2	"74-79-3"	6322	C(C[C@@H](C(=O)O)N)CN=C(N)N		HMDB0000517	_	14950000	6632000	19680000	26730000	31580000	27090000	0.483162	-1.04942	0.125026	1.53952	down
Com_79_neg	N alpha-Acetyl-L-Arginine	Amino Acid And Its Derivatives	1.03	C8H16N4O3	216.238	"155-84-0"	_	_	_	_	_	270000	99380	222700	177500	283400	769900	0.481053	-1.05573	0.311717	1.41597	down
Com_140_neg	Cytosine	Nucleotide And Its Derivates	0.875	C4H5N3O	111.1	"71-30-7"	597	C1=C(NC(=O)N=C1)N	cpd:C00380	HMDB0000630	_	347	1386	694	1041	2051	2074	0.469803	-1.08987	0.15272	1.02963	down
Com_177_neg	dTMP	Nucleotide And Its Derivates	2.14	C10H15N2O8P	322.208	"365-07-1"	9700	CC1=CN(C(=O)NC1=O)[C@H]2C[C@@H]([C@H](O2)COP(=O)(O)O)O	cpd:C00364	HMDB0001227	_	3797	2075	18840	15390	10800	28960	0.448087	-1.15815	0.213426	1.14475	down
Com_542_pos	S-Adenosyl-L-methionine	Amino Acid And Its Derivatives	0.8	C15H22N6O5S	398.44	"29908-03-0"	16757548	C[S+](CC[C@H](C(=O)O)N)C[C@@H]1[C@H]([C@H]([C@@H](O1)N2C=NC3=C2N=CN=C3N)O)O	cpd:C00019	HMDB0001185	_	75030	35510	50370	135300	141000	88150	0.441515	-1.17947	0.0386208	2.81851	down
Com_60_neg	8(R)-Hydroxy-(5Z,9E,11Z,14Z)-eicosatetraenoic acid	Eicosanoid	13.08	C20H32O3	320.466	"105500-09-2"	_	_	_	_	_	9958	5222	33780	21850	35530	56650	0.429361	-1.21974	0.179615	1.29212	down
Com_437_pos	Uridine	Nucleotide And Its Derivates	1.86	C9H12N2O6	244.2	"58-96-8"	6029	C1=CN(C(=O)NC1=O)[C@H]2[C@@H]([C@@H]([C@H](O2)CO)O)O	cpd:C00299	HMDB0000296	_	22720	18740	31700	46820	28280	105100	0.405993	-1.30047	0.168379	1.00183	down
Com_7_neg	12(S)-HETE	Eicosanoid	13.03	C20H32O3	320.466	"54397-83-0"	_	_	cpd:C14777	_	LMFA03060064	11020	4938	46800	28850	45020	80990	0.405256	-1.30309	0.191404	1.32408	down
Com_23_neg	15-Hete	Eicosanoid	13.08	C20H32O3	320.5	"54845-95-3"	9966861	CCCCC[C@@H](/C=C/C=C\C/C=C\C/C=C\CCCC(=O)O)O	_	HMDB0003876	LMFA03060087	10860	4739	45150	29640	46890	74920	0.401116	-1.31791	0.184707	1.36165	down
Com_592_pos	Alpha-Linolenic acid	Eicosanoid	12.64	C18H30O2	278.435	"463-40-1"	5280934	CC/C=C\C/C=C\C/C=C\CCCCCCCC(=O)O		HMDB0001388	LMFA01030152	71820	41130	105800	92160	156100	339700	0.372049	-1.42643	0.128503	1.82783	down
Com_493_pos	Punicic Acid	Fatty Acyls	12.7	C18H30O2	278.43	"544-72-9"	12309425	CCCC/C=C/C=C\C=C\CCCCCCCC(=O)O	cpd:C08364	HMDB0030963	LMFA01030146	106400	63300	192600	177600	254500	585800	0.355929	-1.49034	0.103772	1.89694	down
Com_272_neg	Sodium cholate	Bile Acids	10.34	C24H39NaO5	430.55	"361-09-1"	_	_	_	_	_	24030	2864	21323	28586	20947	111000	0.300356	-1.73526	0.218895	1.20932	down
Com_271_neg	12,13-EODE	Eicosanoid	12.67	C18H32O3	296	_	_	_	_	_	_	38250	14860	57580	58440	94820	222200	0.294812	-1.76213	0.0969009	2.055	down
Com_76_neg	Gamma-Muricholic acid	Bile Acids	9.997	C24H40O5	408.57	"547-75-1"	131750324	[H][C@@]12CCC([C@H](C)CCC(O)=O)[C@@]1(C)CC[C@@]1([H])[C@@]2([H])[C@H](O)[C@H](O)[C@]2([H])C[C@H](O)CC[C@]12C	_	HMDB0000760	_	148978	41420	119427	256706	151261	2348000	0.11242	-3.15303	0.18704	1.28827	down
