# Supplementary material for: Variation in metabolic pattern regulation under hypoxic conditions: a comparative study of rodents distributed at different altitudes
Source: Front Zool. 2025 Oct 1;22:27. doi: 10.1186/s12983-025-00582-2 (PMC12487112; doi:10.1186/s12983-025-00582-2)
Supplement: Supplementary file 7 — Supplementary Material7. [file 12983_2025_582_MOESM7_ESM.xlsx]

## Sheet: Legend_page
Table S6. Pearson correlation analysis results for the top 20 DAMs in N. fuscus, L. brandtii, and M. musculus.
1. NF_DAMs_cor: Pearson correlation analysis results for the top 20 DAMs in N. fuscus
2. LB_DAMs_cor: Pearson correlation analysis results for the top 20 DAMs in L. brandtii
3. MM_DAMs_cor: Pearson correlation analysis results for the top 20 DAMs in M. musculus
Meaning of column headings or abbreviations:
Metabolite_name: Common name of metabolites
Correlation: Pearson correlation value between the top20 DAMs
Pvalue: Significance test results of pearson correlation between top20 DAMs

## Sheet: NF_DAMs_cor
Metabolite_name	Metabolite_name	Correlation	Pvalue
Taurohyocholic acid sodium salt	Taurohyocholic acid sodium salt	1	0
Tauro-alpha-Muricholic acid sodium salt	Tauro-alpha-Muricholic acid sodium salt	1	0
Taurochenodeoxycholic acid sodium salt	Taurochenodeoxycholic acid sodium salt	1	0
L-Cysteinesulfinic acid	L-Cysteinesulfinic acid	1	0
3-Methyl-2-oxobutanoic acid	3-Methyl-2-oxobutanoic acid	1	0
Glycochenodeoxycholic acid sodium salt	Glycochenodeoxycholic acid sodium salt	1	0
Tauroursodeoxycholic acid Dihydrate	Tauroursodeoxycholic acid Dihydrate	1	0
N6-Succinyl Adenosine	N6-Succinyl Adenosine	1	0
3-Dephospho-CoA	3-Dephospho-CoA	1	0
L-cysteine	L-cysteine	1	0
Thymidine 3,5-cyclic monophosphate	Thymidine 3,5-cyclic monophosphate	1	0
NG,NG-Dimethyl-L-arginine	NG,NG-Dimethyl-L-arginine	1	0
S-Sulfo-L-cysteine	S-Sulfo-L-cysteine	1	0
Cystine	Cystine	1	0
Sulfoacetic acid	Sulfoacetic acid	1	0
Gluconolactone	Gluconolactone	1	1.85e-32
6-Sialyllactose	6-Sialyllactose	1	1.85e-32
Glycoursodeoxycholic acid	Glycoursodeoxycholic acid	1	7.4e-32
5-Hydroxyindole-3-acetic acid	5-Hydroxyindole-3-acetic acid	1	7.4e-32
S-(Methyl)Glutathione	S-(Methyl)Glutathione	1	7.4e-32
Glycoursodeoxycholic acid	Glycochenodeoxycholic acid sodium salt	0.999999	3.33e-12
Taurohyocholic acid sodium salt	Tauro-alpha-Muricholic acid sodium salt	0.999286	7.65e-07
Taurohyocholic acid sodium salt	Sulfoacetic acid	0.997961	6.23e-06
Tauroursodeoxycholic acid Dihydrate	Sulfoacetic acid	0.997517	9.24e-06
Tauro-alpha-Muricholic acid sodium salt	Sulfoacetic acid	0.995427	3.13e-05
Taurohyocholic acid sodium salt	Tauroursodeoxycholic acid Dihydrate	0.994719	4.18e-05
Tauro-alpha-Muricholic acid sodium salt	Tauroursodeoxycholic acid Dihydrate	0.990142	0.000145282
L-cysteine	S-Sulfo-L-cysteine	0.988435	0.000199861
Tauroursodeoxycholic acid Dihydrate	Cystine	0.987647	0.000227956
Cystine	Sulfoacetic acid	0.986999	0.000252424
Tauro-alpha-Muricholic acid sodium salt	Taurochenodeoxycholic acid sodium salt	0.980364	0.00057458
Taurohyocholic acid sodium salt	Cystine	0.978762	0.000671813
Tauroursodeoxycholic acid Dihydrate	S-Sulfo-L-cysteine	0.972997	0.00108387
Tauro-alpha-Muricholic acid sodium salt	Cystine	0.972831	0.00109722
Taurohyocholic acid sodium salt	Taurochenodeoxycholic acid sodium salt	0.972212	0.00114755
Tauroursodeoxycholic acid Dihydrate	N6-Succinyl Adenosine	0.96905	0.00142205
S-Sulfo-L-cysteine	Cystine	0.968875	0.00143804
Taurohyocholic acid sodium salt	N6-Succinyl Adenosine	0.964934	0.00182289
Tauro-alpha-Muricholic acid sodium salt	N6-Succinyl Adenosine	0.9614	0.00220618
S-Sulfo-L-cysteine	Sulfoacetic acid	0.959542	0.0024222
Taurochenodeoxycholic acid sodium salt	Sulfoacetic acid	0.959014	0.00248533
N6-Succinyl Adenosine	Sulfoacetic acid	0.957487	0.00267265
N6-Succinyl Adenosine	3-Dephospho-CoA	0.955994	0.00286213
Tauroursodeoxycholic acid Dihydrate	L-cysteine	0.954684	0.00303382
L-cysteine	Cystine	0.949588	0.00374799
L-Cysteinesulfinic acid	L-cysteine	0.945941	0.00430456
L-cysteine	Sulfoacetic acid	0.945287	0.00440833
Taurohyocholic acid sodium salt	S-Sulfo-L-cysteine	0.945141	0.00443178
Taurochenodeoxycholic acid sodium salt	Tauroursodeoxycholic acid Dihydrate	0.943108	0.00476303
N6-Succinyl Adenosine	S-Sulfo-L-cysteine	0.939958	0.00529933
L-Cysteinesulfinic acid	S-Sulfo-L-cysteine	0.936084	0.0059974
N6-Succinyl Adenosine	Cystine	0.933852	0.0064186
Tauro-alpha-Muricholic acid sodium salt	S-Sulfo-L-cysteine	0.932527	0.00667537
3-Dephospho-CoA	Gluconolactone	0.930403	0.00709712
Gluconolactone	S-(Methyl)Glutathione	0.929443	0.00729173
Taurohyocholic acid sodium salt	L-cysteine	0.925446	0.00813032
Taurochenodeoxycholic acid sodium salt	N6-Succinyl Adenosine	0.919839	0.00938121
Taurochenodeoxycholic acid sodium salt	Cystine	0.919292	0.00950792
Tauro-alpha-Muricholic acid sodium salt	5-Hydroxyindole-3-acetic acid	0.919094	0.00955379
Taurohyocholic acid sodium salt	5-Hydroxyindole-3-acetic acid	0.917101	0.0100236
5-Hydroxyindole-3-acetic acid	Sulfoacetic acid	0.91427	0.0107093
L-Cysteinesulfinic acid	Gluconolactone	0.913526	0.0108932
Tauro-alpha-Muricholic acid sodium salt	L-cysteine	0.912113	0.0112468
N6-Succinyl Adenosine	5-Hydroxyindole-3-acetic acid	0.910789	0.011583
Taurochenodeoxycholic acid sodium salt	5-Hydroxyindole-3-acetic acid	0.907297	0.0124924
Tauroursodeoxycholic acid Dihydrate	5-Hydroxyindole-3-acetic acid	0.907263	0.0125015
3-Dephospho-CoA	S-Sulfo-L-cysteine	0.90357	0.0134999
Tauroursodeoxycholic acid Dihydrate	3-Dephospho-CoA	0.903419	0.0135415
3-Dephospho-CoA	S-(Methyl)Glutathione	0.899331	0.0146912
N6-Succinyl Adenosine	L-cysteine	0.895367	0.0158495
3-Methyl-2-oxobutanoic acid	S-(Methyl)Glutathione	-0.893191	0.016503
3-Methyl-2-oxobutanoic acid	NG,NG-Dimethyl-L-arginine	-0.881009	0.020396
Taurohyocholic acid sodium salt	3-Dephospho-CoA	0.880649	0.020517
Gluconolactone	S-Sulfo-L-cysteine	0.878736	0.0211657
3-Dephospho-CoA	Sulfoacetic acid	0.874775	0.0225403
Glycoursodeoxycholic acid	6-Sialyllactose	0.874543	0.0226218
N6-Succinyl Adenosine	S-(Methyl)Glutathione	0.874321	0.0227003
5-Hydroxyindole-3-acetic acid	S-Sulfo-L-cysteine	0.874305	0.022706
Glycochenodeoxycholic acid sodium salt	6-Sialyllactose	0.874167	0.0227546
3-Dephospho-CoA	Cystine	0.87214	0.0234773
Tauro-alpha-Muricholic acid sodium salt	3-Dephospho-CoA	0.870333	0.0241301
5-Hydroxyindole-3-acetic acid	L-cysteine	0.868106	0.0249467
5-Hydroxyindole-3-acetic acid	Cystine	0.864339	0.0263574
3-Methyl-2-oxobutanoic acid	Thymidine 3,5-cyclic monophosphate	-0.863217	0.026785
N6-Succinyl Adenosine	Gluconolactone	0.863125	0.0268202
Taurochenodeoxycholic acid sodium salt	S-Sulfo-L-cysteine	0.844772	0.0342734
3-Dephospho-CoA	L-cysteine	0.842154	0.0354068
Gluconolactone	L-cysteine	0.841878	0.035527
L-Cysteinesulfinic acid	Tauroursodeoxycholic acid Dihydrate	0.835329	0.0384423
L-Cysteinesulfinic acid	Cystine	0.825865	0.0428444
Taurochenodeoxycholic acid sodium salt	L-cysteine	0.821371	0.0450126

## Sheet: LB_DAMs_cor
Metabolite_name	Metabolite_name	Correlation	Pvalue
IDP	IDP	1	0
Xanthosine	Xanthosine	1	0
Uridine 5-Diphospho-N-Acetylgalactosamine	Uridine 5-Diphospho-N-Acetylgalactosamine	1	0
UDP-N-acetylglucosamine	UDP-N-acetylglucosamine	1	0
cholesteryl sulfate	cholesteryl sulfate	1	0
Glu-Glu	Glu-Glu	1	0
UDP-D-glucuronate	UDP-D-glucuronate	1	0
5-Hydroxymethyluracil	5-Hydroxymethyluracil	1	0
Vitamin B2	Vitamin B2	1	0
Lysopc 18:2	Lysopc 18:2	1	0
1-Oleoyl-Sn-Glycero-3-Phosphocholine	1-Oleoyl-Sn-Glycero-3-Phosphocholine	1	0
5,6-Dihydro-5-Methyluracil	5,6-Dihydro-5-Methyluracil	1	0
Testosterone	Testosterone	1	0
Citicoline	Citicoline	1	0
Stachydrine	Stachydrine	1	1.85e-32
Oleoyl-L-alpha-lysophosphatidic acid	Oleoyl-L-alpha-lysophosphatidic acid	1	1.85e-32
L-Dihydroorotic Acid	L-Dihydroorotic Acid	1	1.85e-32
Spermine	Spermine	1	1.85e-32
Taurohyodeoxycholic acid sodium salt	Taurohyodeoxycholic acid sodium salt	1	1.85e-32
Nicotinic Acid	Nicotinic Acid	1	1.85e-32
Uridine 5-Diphospho-N-Acetylgalactosamine	UDP-N-acetylglucosamine	0.9963	2.05e-05
Stachydrine	Xanthosine	0.986915	0.000255719
L-Dihydroorotic Acid	Spermine	0.985429	0.000316932
Spermine	5,6-Dihydro-5-Methyluracil	0.98249	0.000457198
5-Hydroxymethyluracil	Vitamin B2	0.977463	0.000756125
L-Dihydroorotic Acid	5,6-Dihydro-5-Methyluracil	0.975736	0.000875956
1-Oleoyl-Sn-Glycero-3-Phosphocholine	Nicotinic Acid	0.9667	0.00164484
Vitamin B2	Nicotinic Acid	0.964763	0.00184059
Stachydrine	Taurohyodeoxycholic acid sodium salt	0.962443	0.00208931
Lysopc 18:2	1-Oleoyl-Sn-Glycero-3-Phosphocholine	0.958903	0.00249875
UDP-N-acetylglucosamine	Lysopc 18:2	-0.953781	0.00315487
Vitamin B2	Lysopc 18:2	0.951484	0.00347364
cholesteryl sulfate	Spermine	0.942834	0.0048085
Uridine 5-Diphospho-N-Acetylgalactosamine	UDP-D-glucuronate	0.941076	0.00510568
Oleoyl-L-alpha-lysophosphatidic acid	cholesteryl sulfate	-0.939733	0.00533869
Uridine 5-Diphospho-N-Acetylgalactosamine	Lysopc 18:2	-0.933405	0.00650458
Xanthosine	Taurohyodeoxycholic acid sodium salt	0.931491	0.00687954
Vitamin B2	1-Oleoyl-Sn-Glycero-3-Phosphocholine	0.928436	0.00749894
Glu-Glu	Citicoline	-0.922533	0.00876927
5-Hydroxymethyluracil	Lysopc 18:2	0.921722	0.00895124
Lysopc 18:2	Nicotinic Acid	0.919829	0.00938347
Glu-Glu	5,6-Dihydro-5-Methyluracil	0.918653	0.00965689
5-Hydroxymethyluracil	Nicotinic Acid	0.918063	0.00979542
Oleoyl-L-alpha-lysophosphatidic acid	Spermine	-0.91754	0.00991915
UDP-N-acetylglucosamine	UDP-D-glucuronate	0.911529	0.0113944
Stachydrine	Citicoline	0.908597	0.0121501
Spermine	Testosterone	0.902107	0.0139056
IDP	UDP-D-glucuronate	0.898119	0.0150408
cholesteryl sulfate	Testosterone	0.893808	0.0163164
cholesteryl sulfate	5,6-Dihydro-5-Methyluracil	0.893479	0.0164156
L-Dihydroorotic Acid	Testosterone	0.888915	0.0178243
cholesteryl sulfate	L-Dihydroorotic Acid	0.880196	0.0206697
Xanthosine	Citicoline	0.87853	0.0212362
UDP-N-acetylglucosamine	L-Dihydroorotic Acid	0.876518	0.0219304
Uridine 5-Diphospho-N-Acetylgalactosamine	L-Dihydroorotic Acid	0.872552	0.0233292
Oleoyl-L-alpha-lysophosphatidic acid	5,6-Dihydro-5-Methyluracil	-0.869523	0.0244256
5-Hydroxymethyluracil	1-Oleoyl-Sn-Glycero-3-Phosphocholine	0.8693	0.0245072
L-Dihydroorotic Acid	Glu-Glu	0.867872	0.0250335
Glu-Glu	Spermine	0.865661	0.0258582
5,6-Dihydro-5-Methyluracil	Testosterone	0.860603	0.0277929
Xanthosine	Oleoyl-L-alpha-lysophosphatidic acid	0.857426	0.029042
UDP-N-acetylglucosamine	Vitamin B2	-0.853291	0.0307066
Xanthosine	Glu-Glu	-0.85317	0.030756
L-Dihydroorotic Acid	UDP-D-glucuronate	0.852804	0.0309052
Oleoyl-L-alpha-lysophosphatidic acid	L-Dihydroorotic Acid	-0.852561	0.0310049
UDP-N-acetylglucosamine	1-Oleoyl-Sn-Glycero-3-Phosphocholine	-0.84461	0.034343
IDP	Uridine 5-Diphospho-N-Acetylgalactosamine	0.841464	0.0357084
Oleoyl-L-alpha-lysophosphatidic acid	5-Hydroxymethyluracil	0.83975	0.0364625
Stachydrine	Glu-Glu	-0.836816	0.0377709
UDP-N-acetylglucosamine	5-Hydroxymethyluracil	-0.836141	0.0380747
Xanthosine	5,6-Dihydro-5-Methyluracil	-0.835186	0.038507
UDP-N-acetylglucosamine	Spermine	0.831784	0.0400648
Uridine 5-Diphospho-N-Acetylgalactosamine	Vitamin B2	-0.824151	0.0436657
Uridine 5-Diphospho-N-Acetylgalactosamine	1-Oleoyl-Sn-Glycero-3-Phosphocholine	-0.820966	0.0452106
Glu-Glu	UDP-D-glucuronate	0.817934	0.0467043
Uridine 5-Diphospho-N-Acetylgalactosamine	Spermine	0.816922	0.0472084
IDP	UDP-N-acetylglucosamine	0.811919	0.0497352

## Sheet: MM_DAMs_cor
Metabolite_name	Metabolite_name	Correlation	Pvalue
dGDP	dGDP	1	0
(S)-2-Hydroxybutanoicacid	(S)-2-Hydroxybutanoicacid	1	0
Allolithocholic acid	Allolithocholic acid	1	0
lithocholic acid	lithocholic acid	1	0
APS	APS	1	0
Urea	Urea	1	0
Hydroxyhydroquinone	Hydroxyhydroquinone	1	0
Galactaric acid	Galactaric acid	1	0
3-Hydroxyisovaleric acid	3-Hydroxyisovaleric acid	1	0
Erythronolactone	Erythronolactone	1	0
L-Homocitrulline	L-Homocitrulline	1	0
Tryptophanol	Tryptophanol	1	0
N,N,N-P-Coumaroyl-Cinnamoyl-Caffeoyl Spermidine	N,N,N-P-Coumaroyl-Cinnamoyl-Caffeoyl Spermidine	1	0
GDP	GDP	1	0
Tiglic acid	Tiglic acid	1	0
S-Adenosyl-L-methionine	S-Adenosyl-L-methionine	1	1.85e-32
Adenosine 5-Diphosphate	Adenosine 5-Diphosphate	1	1.85e-32
N-Acetyl-Asp-Glu	N-Acetyl-Asp-Glu	1	1.85e-32
D-Mannose	D-Mannose	1	7.4e-32
12,13-EODE	12,13-EODE	1	7.4e-32
Galactaric acid	Tiglic acid	0.998015	5.91e-06
Hydroxyhydroquinone	Erythronolactone	0.997843	6.97e-06
APS	Adenosine 5-Diphosphate	0.995781	2.67e-05
Allolithocholic acid	lithocholic acid	0.995665	2.82e-05
Hydroxyhydroquinone	Tiglic acid	0.993196	6.93e-05
Hydroxyhydroquinone	Galactaric acid	0.992829	7.7e-05
Erythronolactone	Tiglic acid	0.992793	7.77e-05
dGDP	Adenosine 5-Diphosphate	0.990544	0.000133687
Galactaric acid	Erythronolactone	0.99045	0.000136364
(S)-2-Hydroxybutanoicacid	Erythronolactone	0.990294	0.000140857
(S)-2-Hydroxybutanoicacid	Urea	0.989976	0.00015021
Urea	Hydroxyhydroquinone	0.988833	0.000186347
(S)-2-Hydroxybutanoicacid	Hydroxyhydroquinone	0.988626	0.000193327
Urea	Erythronolactone	0.985446	0.00031619
(S)-2-Hydroxybutanoicacid	Galactaric acid	0.984032	0.000380444
dGDP	APS	0.983114	0.000425296
Urea	L-Homocitrulline	0.981793	0.00049424
(S)-2-Hydroxybutanoicacid	Tiglic acid	0.978721	0.000674384
3-Hydroxyisovaleric acid	N-Acetyl-Asp-Glu	0.974646	0.000956114
(S)-2-Hydroxybutanoicacid	L-Homocitrulline	0.972832	0.0010971
Urea	Galactaric acid	0.971977	0.00116694
Urea	Tiglic acid	0.968094	0.00151079
dGDP	D-Mannose	0.958713	0.00252178
Hydroxyhydroquinone	3-Hydroxyisovaleric acid	0.953631	0.00317534
Erythronolactone	L-Homocitrulline	0.95319	0.00323548
Urea	3-Hydroxyisovaleric acid	0.952649	0.00331016
Hydroxyhydroquinone	L-Homocitrulline	0.949595	0.00374698
L-Homocitrulline	N-Acetyl-Asp-Glu	0.948876	0.00385373
3-Hydroxyisovaleric acid	Erythronolactone	0.948036	0.00398026
Urea	N-Acetyl-Asp-Glu	0.947897	0.00400134
S-Adenosyl-L-methionine	GDP	-0.940751	0.00516172
3-Hydroxyisovaleric acid	Tiglic acid	0.934417	0.00631066
Allolithocholic acid	APS	0.931701	0.00683789
Erythronolactone	N-Acetyl-Asp-Glu	0.93164	0.00684996
Hydroxyhydroquinone	N-Acetyl-Asp-Glu	0.928021	0.00758502
Galactaric acid	L-Homocitrulline	0.924521	0.00833067
D-Mannose	Adenosine 5-Diphosphate	0.92349	0.00855663
Galactaric acid	3-Hydroxyisovaleric acid	0.922921	0.00868276
Allolithocholic acid	Adenosine 5-Diphosphate	0.919675	0.00941896
L-Homocitrulline	Tiglic acid	0.919302	0.00950545
lithocholic acid	APS	0.916344	0.0102047
(S)-2-Hydroxybutanoicacid	3-Hydroxyisovaleric acid	0.915476	0.0104144
3-Hydroxyisovaleric acid	L-Homocitrulline	0.915162	0.0104909
D-Mannose	APS	0.912091	0.0112524
(S)-2-Hydroxybutanoicacid	N-Acetyl-Asp-Glu	0.911668	0.0113593
lithocholic acid	Adenosine 5-Diphosphate	0.903675	0.0134709
dGDP	Allolithocholic acid	0.89513	0.0159199
N-Acetyl-Asp-Glu	Tiglic acid	0.893631	0.0163699
Galactaric acid	N-Acetyl-Asp-Glu	0.881763	0.0201435
Allolithocholic acid	GDP	0.877334	0.0216474
lithocholic acid	3-Hydroxyisovaleric acid	0.87418	0.0227501
S-Adenosyl-L-methionine	N,N,N-P-Coumaroyl-Cinnamoyl-Caffeoyl Spermidine	-0.872021	0.02352
lithocholic acid	N-Acetyl-Asp-Glu	0.867706	0.025095
dGDP	lithocholic acid	0.866991	0.0253605
N,N,N-P-Coumaroyl-Cinnamoyl-Caffeoyl Spermidine	GDP	0.865692	0.0258467
lithocholic acid	GDP	0.860467	0.0278459
N-Acetyl-Asp-Glu	GDP	0.859573	0.0281951
Allolithocholic acid	N-Acetyl-Asp-Glu	0.837995	0.0372423
Allolithocholic acid	3-Hydroxyisovaleric acid	0.833609	0.0392254
S-Adenosyl-L-methionine	N-Acetyl-Asp-Glu	-0.82274	0.0443469
