# Supplementary material for: Variation in metabolic pattern regulation under hypoxic conditions: a comparative study of rodents distributed at different altitudes
Source: Front Zool. 2025 Oct 1;22:27. doi: 10.1186/s12983-025-00582-2 (PMC12487112; doi:10.1186/s12983-025-00582-2)
Supplement: Supplementary file 8 — Supplementary Material8. [file 12983_2025_582_MOESM8_ESM.xlsx]

## Sheet: Legend_page
Table S7. KEGG enrichment results for DAMs in N. fuscus, L. brandtii, and M. musculus.
1. Strategy1_background: KEGG annotation results of 721 metabolites detected in this study
2. NF_strategy1: KEGG enrichment results (using 721 detected metabolites as the background set) for DAMs in N. fuscus
3. LB_strategy1: KEGG enrichment results (using 721 detected metabolites as the background set) for DAMs in L. brandtii
4. MM_strategy1: KEGG enrichment results (using 721 detected metabolites as the background set) for DAMs in M. musculus
5.Strategy2_background: KEGG information of 5,908 metabolites of mice from the KEGG database
6. NF_strategy2: KEGG enrichment results for (using 5,908 metabolites of mice as the background set) DAMs in N. fuscus
7. LB_strategy2: KEGG enrichment results for (using 5,908 metabolites of mice as the background set) DAMs in L. brandtii
8. MM_strategy2: KEGG enrichment results for (using 5,908 metabolites of mice as the background set) DAMs in M. musculus
Meaning of column headings or abbreviations:
Pathway_Name: The name of KEGG pathway
Counts: The number of DAMs enriched in KEGG pathway
Pvalue: Judging whether KEGG pathways are significantly enriched based on hypergeometric test
Qvalue: Adjusted pvalue after FDR correction
Pathway ID: The id of KEGG pathway
Compound_ID: Random unique ID of metabolites
C_ID: The id of metabolites in KEGG database

## Sheet: Strategy1_background
Compound_ID	C_ID	Pathway_ID	Pathway_Name
Com_1_neg	C17662	map00121	Secondary bile acid biosynthesis
Com_2_neg	-	-	-
Com_3_neg	-	-	-
Com_4_neg	C02043	-	-
Com_5_neg	C01571	map00061	Fatty acid biosynthesis
Com_6_neg	C01835	-	-
Com_7_neg	-	-	-
Com_8_neg	C07326	-	-
Com_9_neg	-	-	-
Com_10_neg	-	-	-
Com_11_neg	C05127	map00340	Histidine metabolism
Com_12_neg	-	-	-
Com_13_neg	-	-	-
Com_14_neg	-	-	-
Com_15_neg	C00092	map00500	Starch and sucrose metabolism
Com_15_neg	C00092	map00562	Inositol phosphate metabolism
Com_15_neg	C00092	map00521	Streptomycin biosynthesis
Com_15_neg	C00092	map00524	Neomycin, ka-mycin and gentamicin biosynthesis
Com_15_neg	C00092	map00998	Biosynthesis of various antibiotics
Com_15_neg	C00092	map00998	Kanosamine biosynthesis
Com_15_neg	C00092	map00998	Aurachin biosynthesis
Com_15_neg	C00092	map00998	Bacilysin biosynthesis
Com_15_neg	C00092	map00998	Puromycin biosynthesis
Com_15_neg	C00092	map00998	Dapdiamides biosynthesis
Com_15_neg	C00092	map00998	Fosfomycin biosynthesis
Com_15_neg	C00092	map00998	Fumagillin biosynthesis
Com_15_neg	C00092	map00998	Pentalenolactone biosynthesis
Com_15_neg	C00092	map00998	Terpentecin biosynthesis
Com_15_neg	C00092	map00998	Roseoflavin biosynthesis
Com_15_neg	C00092	map00998	Cycloserine biosynthesis
Com_15_neg	C00092	map01062	Biosynthesis of terpenoids and steroids
Com_16_neg	C00020	map00230	Purine metabolism
Com_16_neg	C00020	map00908	Zeatin biosynthesis
Com_16_neg	C00020	map01060	Biosynthesis of plant secondary metabolites
Com_16_neg	C00020	map01065	Biosynthesis of alkaloids derived from histidine and purine
Com_16_neg	C00020	map01070	Biosynthesis of plant hormones
Com_17_neg	C00105	map00240	Pyrimidine metabolism
Com_18_neg	C00188	map00260	Glycine, serine and threonine metabolism
Com_18_neg	C00188	map00290	Valine, leucine and isoleucine biosynthesis
Com_18_neg	C00188	map00470	D-Amino acid metabolism
Com_18_neg	C00188	map00860	Porphyrin metabolism
Com_18_neg	C00188	map00261	Monobactam biosynthesis
Com_18_neg	C00188	map01060	Biosynthesis of plant secondary metabolites
Com_19_neg	C00330	map00230	Purine metabolism
Com_20_neg	C08427	-	-
Com_21_neg	C01083	map00500	Starch and sucrose metabolism
Com_22_neg	C00152	map00250	Alanine, aspartate and glutamate metabolism
Com_22_neg	C00152	map00460	Cyanoamino acid metabolism
Com_22_neg	C00152	map01060	Biosynthesis of plant secondary metabolites
Com_23_neg	C04742	map00590	Arachidonic acid metabolism
Com_24_neg	C00493	map00400	Phenylalanine, tyrosine and tryptophan biosynthesis
Com_24_neg	C00493	map00996	Biosynthesis of various alkaloids
Com_24_neg	C00493	map00999	Cremeomycin biosynthesis
Com_24_neg	C00493	map00999	Biosynthesis of various plant secondary metabolites
Com_24_neg	C00493	map00999	Crocin biosynthesis
Com_24_neg	C00493	map00999	Saponin adjuvant biosynthesis
Com_24_neg	C00493	map00999	Can-bidiol biosynthesis
Com_24_neg	C00493	map00999	Mugineic acid biosynthesis
Com_24_neg	C00493	map00999	Benzoxazinoid biosynthesis
Com_24_neg	C00493	map00999	Podophyllotoxin biosynthesis
Com_24_neg	C00493	map01060	Biosynthesis of plant secondary metabolites
Com_24_neg	C00493	map01061	Biosynthesis of phenylpropanoids
Com_24_neg	C00493	map01063	Biosynthesis of alkaloids derived from shikimate pathway
Com_24_neg	C00493	map01070	Biosynthesis of plant hormones
Com_25_neg	-	-	-
Com_26_neg	-	-	-
Com_27_neg	C00113	-	-
Com_28_neg	C01850	map00350	Tyrosine metabolism
Com_29_neg	C00898	map00630	Glyoxylate and dicarboxylate metabolism
Com_30_neg	C03672	-	-
Com_31_neg	C06044	map00350	Tyrosine metabolism
Com_32_neg	-	-	-
Com_33_neg	-	-	-
Com_34_neg	C00239	map00240	Pyrimidine metabolism
Com_35_neg	C00379	map00040	Pentose and glucuro-te interconversions
Com_36_neg	C00831	map00770	Pantothe-te and CoA biosynthesis
Com_36_neg	C00831	map00332	Carbapenem biosynthesis
Com_37_neg	C01127	map00630	Glyoxylate and dicarboxylate metabolism
Com_38_neg	-	-	-
Com_39_neg	C00095	map00051	Fructose and mannose metabolism
Com_39_neg	C00095	map00052	Galactose metabolism
Com_39_neg	C00095	map00500	Starch and sucrose metabolism
Com_39_neg	C00095	map00520	Amino sugar and nucleotide sugar metabolism
Com_40_neg	-	-	-
Com_41_neg	-	-	-
Com_42_neg	C00121	map00030	Pentose phosphate pathway
Com_43_neg	-	-	-
Com_44_neg	-	-	-
Com_45_neg	-	-	-
Com_46_neg	-	-	-
Com_47_neg	C06501	-	-
Com_48_neg	-	-	-
Com_49_neg	-	-	-
Com_50_neg	-	-	-
Com_51_neg	C00169	map00910	Nitrogen metabolism
Com_51_neg	C00169	map00230	Purine metabolism
Com_51_neg	C00169	map00240	Pyrimidine metabolism
Com_51_neg	C00169	map00250	Alanine, aspartate and glutamate metabolism
Com_51_neg	C00169	map00220	Arginine biosynthesis
Com_52_neg	-	-	-
Com_53_neg	-	-	-
Com_54_neg	C00002	map00190	Oxidative phosphorylation
Com_54_neg	C00002	map00195	Photosynthesis
Com_54_neg	C00002	map00230	Purine metabolism
Com_54_neg	C00002	map00908	Zeatin biosynthesis
Com_54_neg	C00002	map00998	Biosynthesis of various antibiotics
Com_54_neg	C00002	map00998	Kanosamine biosynthesis
Com_54_neg	C00002	map00998	Aurachin biosynthesis
Com_54_neg	C00002	map00998	Bacilysin biosynthesis
Com_54_neg	C00002	map00998	Puromycin biosynthesis
Com_54_neg	C00002	map00998	Dapdiamides biosynthesis
Com_54_neg	C00002	map00998	Fosfomycin biosynthesis
Com_54_neg	C00002	map00998	Fumagillin biosynthesis
Com_54_neg	C00002	map00998	Pentalenolactone biosynthesis
Com_54_neg	C00002	map00998	Terpentecin biosynthesis
Com_54_neg	C00002	map00998	Roseoflavin biosynthesis
Com_54_neg	C00002	map00998	Cycloserine biosynthesis
Com_55_neg	C00108	map00380	Tryptophan metabolism
Com_55_neg	C00108	map00400	Phenylalanine, tyrosine and tryptophan biosynthesis
Com_55_neg	C00108	map00996	Biosynthesis of various alkaloids
Com_55_neg	C00108	map00405	Phe-zine biosynthesis
Com_55_neg	C00108	map00998	Biosynthesis of various antibiotics
Com_55_neg	C00108	map00998	Kanosamine biosynthesis
Com_55_neg	C00108	map00998	Aurachin biosynthesis
Com_55_neg	C00108	map00998	Bacilysin biosynthesis
Com_55_neg	C00108	map00998	Puromycin biosynthesis
Com_55_neg	C00108	map00998	Dapdiamides biosynthesis
Com_55_neg	C00108	map00998	Fosfomycin biosynthesis
Com_55_neg	C00108	map00999	Cremeomycin biosynthesis
Com_55_neg	C00108	map00998	Fumagillin biosynthesis
Com_55_neg	C00108	map00998	Pentalenolactone biosynthesis
Com_55_neg	C00108	map00998	Terpentecin biosynthesis
Com_55_neg	C00108	map00998	Roseoflavin biosynthesis
Com_55_neg	C00108	map00998	Cycloserine biosynthesis
Com_55_neg	C00108	map00999	Biosynthesis of various plant secondary metabolites
Com_55_neg	C00108	map00999	Crocin biosynthesis
Com_55_neg	C00108	map00999	Saponin adjuvant biosynthesis
Com_55_neg	C00108	map00999	Can-bidiol biosynthesis
Com_55_neg	C00108	map00999	Mugineic acid biosynthesis
Com_55_neg	C00108	map00999	Benzoxazinoid biosynthesis
Com_55_neg	C00108	map00999	Podophyllotoxin biosynthesis
Com_55_neg	C00108	map00997	Biosynthesis of various other secondary metabolites
Com_55_neg	C00108	map00997	Ditryptophe-line biosynthesis
Com_55_neg	C00108	map00997	Fumiqui-zoline D biosynthesis
Com_55_neg	C00108	map00997	Staphyloferrin B biosynthesis
Com_55_neg	C00108	map00997	Cyclooctatin biosynthesis
Com_55_neg	C00108	map00997	Lovastatin biosynthesis
Com_55_neg	C00108	map00997	Grixazone biosynthesis
Com_55_neg	C00108	map00997	Staphyloferrin A biosynthesis
Com_55_neg	C00108	map00997	Ethynylserine biosynthesis
Com_55_neg	C00108	map00997	Aerobactin biosynthesis
Com_55_neg	C00108	map00627	Aminobenzoate degradation
Com_55_neg	C00108	map00621	Dioxin degradation
Com_55_neg	C00108	map01060	Biosynthesis of plant secondary metabolites
Com_55_neg	C00108	map01061	Biosynthesis of phenylpropanoids
Com_55_neg	C00108	map01063	Biosynthesis of alkaloids derived from shikimate pathway
Com_55_neg	C00108	map01070	Biosynthesis of plant hormones
Com_56_neg	C07599	-	-
Com_57_neg	C00499	map00230	Purine metabolism
Com_58_neg	C03440	map00470	D-Amino acid metabolism
Com_59_neg	C18043	map00140	Steroid hormone biosynthesis
Com_60_neg	-	-	-
Com_61_neg	C01236	map00030	Pentose phosphate pathway
Com_62_neg	C00345	map00030	Pentose phosphate pathway
Com_64_neg	-	-	-
Com_65_neg	C14828	map00591	Linoleic acid metabolism
Com_66_neg	C00301	map00230	Purine metabolism
Com_67_neg	-	-	-
Com_68_neg	-	-	-
Com_69_neg	C11453	map00900	Terpenoid backbone biosynthesis
Com_70_neg	-	-	-
Com_71_neg	C00275	map00051	Fructose and mannose metabolism
Com_71_neg	C00275	map00520	Amino sugar and nucleotide sugar metabolism
Com_71_neg	C00275	map00541	O-Antigen nucleotide sugar biosynthesis
Com_72_neg	-	-	-
Com_73_neg	-	-	-
Com_74_neg	C00311	map00020	Citrate cycle (TCA cycle)
Com_74_neg	C00311	map00630	Glyoxylate and dicarboxylate metabolism
Com_74_neg	C00311	map00720	Carbon fixation pathways in prokaryotes
Com_74_neg	C00311	map01060	Biosynthesis of plant secondary metabolites
Com_74_neg	C00311	map01061	Biosynthesis of phenylpropanoids
Com_74_neg	C00311	map01062	Biosynthesis of terpenoids and steroids
Com_74_neg	C00311	map01063	Biosynthesis of alkaloids derived from shikimate pathway
Com_74_neg	C00311	map01064	Biosynthesis of alkaloids derived from ornithine, lysine and nicotinic acid
Com_74_neg	C00311	map01065	Biosynthesis of alkaloids derived from histidine and purine
Com_74_neg	C00311	map01066	Biosynthesis of alkaloids derived from terpenoid and polyketide
Com_74_neg	C00311	map01070	Biosynthesis of plant hormones
Com_75_neg	C17647	map00121	Secondary bile acid biosynthesis
Com_76_neg	-	-	-
Com_77_neg	C05464	-	-
Com_78_neg	-	-	-
Com_79_neg	-	-	-
Com_80_neg	C01019	map00051	Fructose and mannose metabolism
Com_80_neg	C01019	map00520	Amino sugar and nucleotide sugar metabolism
Com_81_neg	-	-	-
Com_82_neg	C05954	map00590	Arachidonic acid metabolism
Com_83_neg	C00203	map00520	Amino sugar and nucleotide sugar metabolism
Com_83_neg	C00203	map00541	O-Antigen nucleotide sugar biosynthesis
Com_84_neg	C00191	map00040	Pentose and glucuro-te interconversions
Com_84_neg	C00191	map00053	Ascorbate and aldarate metabolism
Com_84_neg	C00191	map00520	Amino sugar and nucleotide sugar metabolism
Com_84_neg	C00191	map00562	Inositol phosphate metabolism
Com_85_neg	C00186	map00010	Glycolysis / Gluconeogenesis
Com_85_neg	C00186	map00051	Fructose and mannose metabolism
Com_85_neg	C00186	map00620	Pyruvate metabolism
Com_85_neg	C00186	map00640	Propanoate metabolism
Com_85_neg	C00186	map00643	Styrene degradation
Com_86_neg	C00149	map00020	Citrate cycle (TCA cycle)
Com_86_neg	C00149	map00620	Pyruvate metabolism
Com_86_neg	C00149	map00630	Glyoxylate and dicarboxylate metabolism
Com_86_neg	C00149	map00710	Carbon fixation in photosynthetic organisms
Com_86_neg	C00149	map00720	Carbon fixation pathways in prokaryotes
Com_86_neg	C00149	map00680	Methane metabolism
Com_86_neg	C00149	map01060	Biosynthesis of plant secondary metabolites
Com_86_neg	C00149	map01061	Biosynthesis of phenylpropanoids
Com_86_neg	C00149	map01062	Biosynthesis of terpenoids and steroids
Com_86_neg	C00149	map01063	Biosynthesis of alkaloids derived from shikimate pathway
Com_86_neg	C00149	map01064	Biosynthesis of alkaloids derived from ornithine, lysine and nicotinic acid
Com_86_neg	C00149	map01065	Biosynthesis of alkaloids derived from histidine and purine
Com_86_neg	C00149	map01066	Biosynthesis of alkaloids derived from terpenoid and polyketide
Com_86_neg	C00149	map01070	Biosynthesis of plant hormones
Com_87_neg	C00438	map00240	Pyrimidine metabolism
Com_87_neg	C00438	map00250	Alanine, aspartate and glutamate metabolism
Com_88_neg	C01040	map00053	Ascorbate and aldarate metabolism
Com_89_neg	-	-	-
Com_90_neg	C07215	map00622	Xylene degradation
Com_91_neg	-	-	-
Com_92_neg	C08316	map01040	Biosynthesis of unsaturated fatty acids
Com_93_neg	C00063	map00240	Pyrimidine metabolism
Com_93_neg	C00063	map00515	Mannose type O-glycan biosynthesis
Com_94_neg	C02305	map00330	Arginine and proline metabolism
Com_95_neg	C00135	map00340	Histidine metabolism
Com_95_neg	C00135	map00410	beta-Alanine metabolism
Com_95_neg	C00135	map00470	D-Amino acid metabolism
Com_95_neg	C00135	map00404	Staurosporine biosynthesis
Com_95_neg	C00135	map01060	Biosynthesis of plant secondary metabolites
Com_95_neg	C00135	map01065	Biosynthesis of alkaloids derived from histidine and purine
Com_96_neg	C00451	-	-
Com_97_neg	C01530	map00061	Fatty acid biosynthesis
Com_97_neg	C01530	map01040	Biosynthesis of unsaturated fatty acids
Com_97_neg	C01530	map01060	Biosynthesis of plant secondary metabolites
Com_98_neg	C00882	map00770	Pantothe-te and CoA biosynthesis
Com_99_neg	C00263	map00920	Sulfur metabolism
Com_99_neg	C00263	map00260	Glycine, serine and threonine metabolism
Com_99_neg	C00263	map00270	Cysteine and methionine metabolism
Com_99_neg	C00263	map00300	Lysine biosynthesis
Com_100_neg	C05961	map00590	Arachidonic acid metabolism
Com_101_neg	C00118	map00010	Glycolysis / Gluconeogenesis
Com_101_neg	C00118	map00030	Pentose phosphate pathway
Com_101_neg	C00118	map00051	Fructose and mannose metabolism
Com_101_neg	C00118	map00052	Galactose metabolism
Com_101_neg	C00118	map00562	Inositol phosphate metabolism
Com_101_neg	C00118	map00710	Carbon fixation in photosynthetic organisms
Com_101_neg	C00118	map00680	Methane metabolism
Com_101_neg	C00118	map00730	Thiamine metabolism
Com_101_neg	C00118	map00750	Vitamin B6 metabolism
Com_101_neg	C00118	map00900	Terpenoid backbone biosynthesis
Com_101_neg	C00118	map00331	Clavulanic acid biosynthesis
Com_101_neg	C00118	map01060	Biosynthesis of plant secondary metabolites
Com_101_neg	C00118	map01061	Biosynthesis of phenylpropanoids
Com_101_neg	C00118	map01062	Biosynthesis of terpenoids and steroids
Com_101_neg	C00118	map01063	Biosynthesis of alkaloids derived from shikimate pathway
Com_101_neg	C00118	map01064	Biosynthesis of alkaloids derived from ornithine, lysine and nicotinic acid
Com_101_neg	C00118	map01065	Biosynthesis of alkaloids derived from histidine and purine
Com_101_neg	C00118	map01066	Biosynthesis of alkaloids derived from terpenoid and polyketide
Com_101_neg	C00118	map01070	Biosynthesis of plant hormones
Com_102_neg	-	-	-
Com_103_neg	C00256	map00620	Pyruvate metabolism
Com_104_neg	C00111	map00010	Glycolysis / Gluconeogenesis
Com_104_neg	C00111	map00040	Pentose and glucuro-te interconversions
Com_104_neg	C00111	map00051	Fructose and mannose metabolism
Com_104_neg	C00111	map00052	Galactose metabolism
Com_104_neg	C00111	map00630	Glyoxylate and dicarboxylate metabolism
Com_104_neg	C00111	map00640	Propanoate metabolism
Com_104_neg	C00111	map00562	Inositol phosphate metabolism
Com_104_neg	C00111	map00710	Carbon fixation in photosynthetic organisms
Com_104_neg	C00111	map00680	Methane metabolism
Com_104_neg	C00111	map00561	Glycerolipid metabolism
Com_104_neg	C00111	map00564	Glycerophospholipid metabolism
Com_104_neg	C00111	map00760	Nicoti-te and nicoti-mide metabolism
Com_105_neg	C00089	map00052	Galactose metabolism
Com_105_neg	C00089	map00500	Starch and sucrose metabolism
Com_106_neg	-	-	-
Com_107_neg	C00117	map00030	Pentose phosphate pathway
Com_107_neg	C00117	map00710	Carbon fixation in photosynthetic organisms
Com_107_neg	C00117	map00230	Purine metabolism
Com_107_neg	C00117	map00440	Phospho-te and phosphi-te metabolism
Com_107_neg	C00117	map00750	Vitamin B6 metabolism
Com_108_neg	C00231	map00030	Pentose phosphate pathway
Com_108_neg	C00231	map00040	Pentose and glucuro-te interconversions
Com_108_neg	C00231	map00053	Ascorbate and aldarate metabolism
Com_108_neg	C00231	map00710	Carbon fixation in photosynthetic organisms
Com_108_neg	C00231	map00680	Methane metabolism
Com_109_neg	-	-	-
Com_110_neg	C00365	map00240	Pyrimidine metabolism
Com_111_neg	-	-	-
Com_112_neg	-	-	-
Com_113_neg	C02930	map00760	Nicoti-te and nicoti-mide metabolism
Com_114_neg	C02170	map00640	Propanoate metabolism
Com_114_neg	C02170	map00240	Pyrimidine metabolism
Com_114_neg	C02170	map00280	Valine, leucine and isoleucine degradation
Com_115_neg	C01697	map00052	Galactose metabolism
Com_116_neg	C00198	map00030	Pentose phosphate pathway
Com_117_neg	C05944	map00770	Pantothe-te and CoA biosynthesis
Com_118_neg	C08277	-	-
Com_119_neg	C08279	-	-
Com_120_neg	C01179	map00350	Tyrosine metabolism
Com_120_neg	C01179	map00400	Phenylalanine, tyrosine and tryptophan biosynthesis
Com_120_neg	C01179	map00130	Ubiquinone and other terpenoid-quinone biosynthesis
Com_120_neg	C01179	map01055	Biosynthesis of vancomycin group antibiotics
Com_120_neg	C01179	map00950	Isoquinoline alkaloid biosynthesis
Com_120_neg	C01179	map00261	Monobactam biosynthesis
Com_120_neg	C01179	map00401	Novobiocin biosynthesis
Com_120_neg	C01179	map00998	Biosynthesis of various antibiotics
Com_120_neg	C01179	map00998	Kanosamine biosynthesis
Com_120_neg	C01179	map00998	Aurachin biosynthesis
Com_120_neg	C01179	map00998	Bacilysin biosynthesis
Com_120_neg	C01179	map00998	Puromycin biosynthesis
Com_120_neg	C01179	map00998	Dapdiamides biosynthesis
Com_120_neg	C01179	map00998	Fosfomycin biosynthesis
Com_120_neg	C01179	map00998	Fumagillin biosynthesis
Com_120_neg	C01179	map00998	Pentalenolactone biosynthesis
Com_120_neg	C01179	map00998	Terpentecin biosynthesis
Com_120_neg	C01179	map00998	Roseoflavin biosynthesis
Com_120_neg	C01179	map00998	Cycloserine biosynthesis
Com_120_neg	C01179	map01060	Biosynthesis of plant secondary metabolites
Com_120_neg	C01179	map01063	Biosynthesis of alkaloids derived from shikimate pathway
Com_121_neg	-	-	-
Com_122_neg	C00036	map00010	Glycolysis / Gluconeogenesis
Com_122_neg	C00036	map00020	Citrate cycle (TCA cycle)
Com_122_neg	C00036	map00620	Pyruvate metabolism
Com_122_neg	C00036	map00630	Glyoxylate and dicarboxylate metabolism
Com_122_neg	C00036	map00710	Carbon fixation in photosynthetic organisms
Com_122_neg	C00036	map00720	Carbon fixation pathways in prokaryotes
Com_122_neg	C00036	map00680	Methane metabolism
Com_122_neg	C00036	map00250	Alanine, aspartate and glutamate metabolism
Com_122_neg	C00036	map00470	D-Amino acid metabolism
Com_122_neg	C00036	map00946	Degradation of flavonoids
Com_122_neg	C00036	map00998	Biosynthesis of various antibiotics
Com_122_neg	C00036	map00998	Kanosamine biosynthesis
Com_122_neg	C00036	map00998	Aurachin biosynthesis
Com_122_neg	C00036	map00998	Bacilysin biosynthesis
Com_122_neg	C00036	map00998	Puromycin biosynthesis
Com_122_neg	C00036	map00998	Dapdiamides biosynthesis
Com_122_neg	C00036	map00998	Fosfomycin biosynthesis
Com_122_neg	C00036	map00999	Cremeomycin biosynthesis
Com_122_neg	C00036	map00998	Fumagillin biosynthesis
Com_122_neg	C00036	map00998	Pentalenolactone biosynthesis
Com_122_neg	C00036	map00998	Terpentecin biosynthesis
Com_122_neg	C00036	map00998	Roseoflavin biosynthesis
Com_122_neg	C00036	map00998	Cycloserine biosynthesis
Com_122_neg	C00036	map00999	Biosynthesis of various plant secondary metabolites
Com_122_neg	C00036	map00999	Crocin biosynthesis
Com_122_neg	C00036	map00999	Saponin adjuvant biosynthesis
Com_122_neg	C00036	map00999	Can-bidiol biosynthesis
Com_122_neg	C00036	map00999	Mugineic acid biosynthesis
Com_122_neg	C00036	map00999	Benzoxazinoid biosynthesis
Com_122_neg	C00036	map00999	Podophyllotoxin biosynthesis
Com_122_neg	C00036	map00997	Biosynthesis of various other secondary metabolites
Com_122_neg	C00036	map00997	Ditryptophe-line biosynthesis
Com_122_neg	C00036	map00997	Fumiqui-zoline D biosynthesis
Com_122_neg	C00036	map00997	Staphyloferrin B biosynthesis
Com_122_neg	C00036	map00997	Cyclooctatin biosynthesis
Com_122_neg	C00036	map00997	Lovastatin biosynthesis
Com_122_neg	C00036	map00997	Grixazone biosynthesis
Com_122_neg	C00036	map00997	Staphyloferrin A biosynthesis
Com_122_neg	C00036	map00997	Ethynylserine biosynthesis
Com_122_neg	C00036	map00997	Aerobactin biosynthesis
Com_122_neg	C00036	map00362	Benzoate degradation
Com_122_neg	C00036	map01060	Biosynthesis of plant secondary metabolites
Com_122_neg	C00036	map01061	Biosynthesis of phenylpropanoids
Com_122_neg	C00036	map01062	Biosynthesis of terpenoids and steroids
Com_122_neg	C00036	map01063	Biosynthesis of alkaloids derived from shikimate pathway
Com_122_neg	C00036	map01064	Biosynthesis of alkaloids derived from ornithine, lysine and nicotinic acid
Com_122_neg	C00036	map01065	Biosynthesis of alkaloids derived from histidine and purine
Com_122_neg	C00036	map01066	Biosynthesis of alkaloids derived from terpenoid and polyketide
Com_122_neg	C00036	map01070	Biosynthesis of plant hormones
Com_123_neg	-	-	-
Com_124_neg	-	-	-
Com_125_neg	-	-	-
Com_126_neg	-	-	-
Com_127_neg	-	-	-
Com_128_neg	-	-	-
Com_129_neg	-	-	-
Com_130_neg	C00689	map00500	Starch and sucrose metabolism
Com_131_neg	C06337	map00627	Aminobenzoate degradation
Com_131_neg	C06337	map00624	Polycyclic aromatic hydrocarbon degradation
Com_132_neg	C00307	map00564	Glycerophospholipid metabolism
Com_132_neg	C00307	map00552	Teichoic acid biosynthesis
Com_133_neg	-	-	-
Com_134_neg	-	-	-
Com_135_neg	-	-	-
Com_136_neg	C13910	-	-
Com_137_neg	C06153	map00562	Inositol phosphate metabolism
Com_138_neg	C00042	map00020	Citrate cycle (TCA cycle)
Com_138_neg	C00042	map00620	Pyruvate metabolism
Com_138_neg	C00042	map00630	Glyoxylate and dicarboxylate metabolism
Com_138_neg	C00042	map00640	Propanoate metabolism
Com_138_neg	C00042	map00650	Butanoate metabolism
Com_138_neg	C00042	map00190	Oxidative phosphorylation
Com_138_neg	C00042	map00720	Carbon fixation pathways in prokaryotes
Com_138_neg	C00042	map00920	Sulfur metabolism
Com_138_neg	C00042	map00250	Alanine, aspartate and glutamate metabolism
Com_138_neg	C00042	map00310	Lysine degradation
Com_138_neg	C00042	map00350	Tyrosine metabolism
Com_138_neg	C00042	map00360	Phenylalanine metabolism
Com_138_neg	C00042	map00760	Nicoti-te and nicoti-mide metabolism
Com_138_neg	C00042	map00361	Chlorocyclohexane and chlorobenzene degradation
Com_138_neg	C00042	map01060	Biosynthesis of plant secondary metabolites
Com_138_neg	C00042	map01061	Biosynthesis of phenylpropanoids
Com_138_neg	C00042	map01062	Biosynthesis of terpenoids and steroids
Com_138_neg	C00042	map01063	Biosynthesis of alkaloids derived from shikimate pathway
Com_138_neg	C00042	map01064	Biosynthesis of alkaloids derived from ornithine, lysine and nicotinic acid
Com_138_neg	C00042	map01065	Biosynthesis of alkaloids derived from histidine and purine
Com_138_neg	C00042	map01066	Biosynthesis of alkaloids derived from terpenoid and polyketide
Com_138_neg	C00042	map01070	Biosynthesis of plant hormones
Com_139_neg	C00214	map00240	Pyrimidine metabolism
Com_140_neg	C00380	map00240	Pyrimidine metabolism
Com_141_neg	C02470	map00380	Tryptophan metabolism
Com_142_neg	-	-	-
Com_143_neg	C00417	map00020	Citrate cycle (TCA cycle)
Com_143_neg	C00417	map00630	Glyoxylate and dicarboxylate metabolism
Com_143_neg	C00417	map00660	C5-Branched dibasic acid metabolism
Com_143_neg	C00417	map00720	Carbon fixation pathways in prokaryotes
Com_143_neg	C00417	map01060	Biosynthesis of plant secondary metabolites
Com_143_neg	C00417	map01061	Biosynthesis of phenylpropanoids
Com_143_neg	C00417	map01062	Biosynthesis of terpenoids and steroids
Com_143_neg	C00417	map01063	Biosynthesis of alkaloids derived from shikimate pathway
Com_143_neg	C00417	map01064	Biosynthesis of alkaloids derived from ornithine, lysine and nicotinic acid
Com_143_neg	C00417	map01065	Biosynthesis of alkaloids derived from histidine and purine
Com_143_neg	C00417	map01066	Biosynthesis of alkaloids derived from terpenoid and polyketide
Com_143_neg	C00417	map01070	Biosynthesis of plant hormones
Com_144_neg	C00061	map00190	Oxidative phosphorylation
Com_144_neg	C00061	map00740	Riboflavin metabolism
Com_144_neg	C00061	map01057	Biosynthesis of type II polyketide products
Com_144_neg	C00061	map00998	Biosynthesis of various antibiotics
Com_144_neg	C00061	map00998	Kanosamine biosynthesis
Com_144_neg	C00061	map00998	Aurachin biosynthesis
Com_144_neg	C00061	map00998	Bacilysin biosynthesis
Com_144_neg	C00061	map00998	Puromycin biosynthesis
Com_144_neg	C00061	map00998	Dapdiamides biosynthesis
Com_144_neg	C00061	map00998	Fosfomycin biosynthesis
Com_144_neg	C00061	map00998	Fumagillin biosynthesis
Com_144_neg	C00061	map00998	Pentalenolactone biosynthesis
Com_144_neg	C00061	map00998	Terpentecin biosynthesis
Com_144_neg	C00061	map00998	Roseoflavin biosynthesis
Com_144_neg	C00061	map00998	Cycloserine biosynthesis
Com_145_neg	C00031	map00010	Glycolysis / Gluconeogenesis
Com_145_neg	C00031	map00030	Pentose phosphate pathway
Com_145_neg	C00031	map00052	Galactose metabolism
Com_145_neg	C00031	map00500	Starch and sucrose metabolism
Com_145_neg	C00031	map00520	Amino sugar and nucleotide sugar metabolism
Com_145_neg	C00031	map00901	Indole alkaloid biosynthesis
Com_145_neg	C00031	map00521	Streptomycin biosynthesis
Com_145_neg	C00031	map00524	Neomycin, ka-mycin and gentamicin biosynthesis
Com_146_neg	C00022	map00010	Glycolysis / Gluconeogenesis
Com_146_neg	C00022	map00020	Citrate cycle (TCA cycle)
Com_146_neg	C00022	map00030	Pentose phosphate pathway
Com_146_neg	C00022	map00040	Pentose and glucuro-te interconversions
Com_146_neg	C00022	map00053	Ascorbate and aldarate metabolism
Com_146_neg	C00022	map00620	Pyruvate metabolism
Com_146_neg	C00022	map00630	Glyoxylate and dicarboxylate metabolism
Com_146_neg	C00022	map00650	Butanoate metabolism
Com_146_neg	C00022	map00660	C5-Branched dibasic acid metabolism
Com_146_neg	C00022	map00710	Carbon fixation in photosynthetic organisms
Com_146_neg	C00022	map00720	Carbon fixation pathways in prokaryotes
Com_146_neg	C00022	map00680	Methane metabolism
Com_146_neg	C00022	map00250	Alanine, aspartate and glutamate metabolism
Com_146_neg	C00022	map00260	Glycine, serine and threonine metabolism
Com_146_neg	C00022	map00270	Cysteine and methionine metabolism
Com_146_neg	C00022	map00290	Valine, leucine and isoleucine biosynthesis
Com_146_neg	C00022	map00330	Arginine and proline metabolism
Com_146_neg	C00022	map00350	Tyrosine metabolism
Com_146_neg	C00022	map00360	Phenylalanine metabolism
Com_146_neg	C00022	map00430	Taurine and hypotaurine metabolism
Com_146_neg	C00022	map00440	Phospho-te and phosphi-te metabolism
Com_146_neg	C00022	map00470	D-Amino acid metabolism
Com_146_neg	C00022	map00730	Thiamine metabolism
Com_146_neg	C00022	map00760	Nicoti-te and nicoti-mide metabolism
Com_146_neg	C00022	map00770	Pantothe-te and CoA biosynthesis
Com_146_neg	C00022	map00785	Lipoic acid metabolism
Com_146_neg	C00022	map00900	Terpenoid backbone biosynthesis
Com_146_neg	C00022	map00261	Monobactam biosynthesis
Com_146_neg	C00022	map00998	Biosynthesis of various antibiotics
Com_146_neg	C00022	map00998	Kanosamine biosynthesis
Com_146_neg	C00022	map00998	Aurachin biosynthesis
Com_146_neg	C00022	map00998	Bacilysin biosynthesis
Com_146_neg	C00022	map00998	Puromycin biosynthesis
Com_146_neg	C00022	map00998	Dapdiamides biosynthesis
Com_146_neg	C00022	map00998	Fosfomycin biosynthesis
Com_146_neg	C00022	map00998	Fumagillin biosynthesis
Com_146_neg	C00022	map00998	Pentalenolactone biosynthesis
Com_146_neg	C00022	map00998	Terpentecin biosynthesis
Com_146_neg	C00022	map00998	Roseoflavin biosynthesis
Com_146_neg	C00022	map00998	Cycloserine biosynthesis
Com_146_neg	C00022	map00997	Biosynthesis of various other secondary metabolites
Com_146_neg	C00022	map00997	Ditryptophe-line biosynthesis
Com_146_neg	C00022	map00997	Fumiqui-zoline D biosynthesis
Com_146_neg	C00022	map00997	Staphyloferrin B biosynthesis
Com_146_neg	C00022	map00997	Cyclooctatin biosynthesis
Com_146_neg	C00022	map00997	Lovastatin biosynthesis
Com_146_neg	C00022	map00997	Grixazone biosynthesis
Com_146_neg	C00022	map00997	Staphyloferrin A biosynthesis
Com_146_neg	C00022	map00997	Ethynylserine biosynthesis
Com_146_neg	C00022	map00997	Aerobactin biosynthesis
Com_146_neg	C00022	map00362	Benzoate degradation
Com_146_neg	C00022	map00622	Xylene degradation
Com_146_neg	C00022	map00621	Dioxin degradation
Com_146_neg	C00022	map01060	Biosynthesis of plant secondary metabolites
Com_146_neg	C00022	map01061	Biosynthesis of phenylpropanoids
Com_146_neg	C00022	map01062	Biosynthesis of terpenoids and steroids
Com_146_neg	C00022	map01063	Biosynthesis of alkaloids derived from shikimate pathway
Com_146_neg	C00022	map01064	Biosynthesis of alkaloids derived from ornithine, lysine and nicotinic acid
Com_146_neg	C00022	map01065	Biosynthesis of alkaloids derived from histidine and purine
Com_146_neg	C00022	map01066	Biosynthesis of alkaloids derived from terpenoid and polyketide
Com_146_neg	C00022	map01070	Biosynthesis of plant hormones
Com_147_neg	C00013	map00190	Oxidative phosphorylation
Com_148_neg	C05956	map00590	Arachidonic acid metabolism
Com_149_neg	-	-	-
Com_150_neg	C02277	-	-
Com_151_neg	C19524	-	-
Com_152_neg	C05565	map00340	Histidine metabolism
Com_153_neg	C00637	map00380	Tryptophan metabolism
Com_154_neg	-	-	-
Com_155_neg	C02153	map00966	Glucosinolate biosynthesis
Com_156_neg	C01691	-	-
Com_157_neg	C19615	map00073	Cutin, suberine and wax biosynthesis
Com_158_neg	-	-	-
Com_159_neg	C00597	-	-
Com_160_neg	C07440	-	-
Com_161_neg	C00847	map00750	Vitamin B6 metabolism
Com_162_neg	-	-	-
Com_163_neg	C00224	map00920	Sulfur metabolism
Com_163_neg	C00224	map00230	Purine metabolism
Com_163_neg	C00224	map00261	Monobactam biosynthesis
Com_164_neg	C03772	map00140	Steroid hormone biosynthesis
Com_165_neg	C00119	map00030	Pentose phosphate pathway
Com_165_neg	C00119	map00230	Purine metabolism
Com_165_neg	C00119	map00240	Pyrimidine metabolism
Com_165_neg	C00119	map00340	Histidine metabolism
Com_165_neg	C00119	map00400	Phenylalanine, tyrosine and tryptophan biosynthesis
Com_165_neg	C00119	map00790	Folate biosynthesis
Com_165_neg	C00119	map01060	Biosynthesis of plant secondary metabolites
Com_165_neg	C00119	map01065	Biosynthesis of alkaloids derived from histidine and purine
Com_165_neg	C00119	map01070	Biosynthesis of plant hormones
Com_166_neg	C01468	map00623	Toluene degradation
Com_166_neg	C01468	map00633	Nitrotoluene degradation
Com_167_neg	C00879	map00053	Ascorbate and aldarate metabolism
Com_168_neg	C05962	map00590	Arachidonic acid metabolism
Com_169_neg	C02656	map00780	Biotin metabolism
Com_170_neg	C02168	-	-
Com_171_neg	-	-	-
Com_172_neg	-	-	-
Com_173_neg	-	-	-
Com_174_neg	C05122	map00120	Primary bile acid biosynthesis
Com_174_neg	C05122	map00121	Secondary bile acid biosynthesis
Com_174_neg	C05122	map00430	Taurine and hypotaurine metabolism
Com_175_neg	C00128	map00520	Amino sugar and nucleotide sugar metabolism
Com_175_neg	C00128	map00541	O-Antigen nucleotide sugar biosynthesis
Com_176_neg	C00159	map00051	Fructose and mannose metabolism
Com_176_neg	C00159	map00052	Galactose metabolism
Com_176_neg	C00159	map00520	Amino sugar and nucleotide sugar metabolism
Com_177_neg	C00364	map00240	Pyrimidine metabolism
Com_178_neg	C00437	map00220	Arginine biosynthesis
Com_179_neg	C00872	-	-
Com_180_neg	C00068	map00010	Glycolysis / Gluconeogenesis
Com_180_neg	C00068	map00020	Citrate cycle (TCA cycle)
Com_180_neg	C00068	map00620	Pyruvate metabolism
Com_180_neg	C00068	map00640	Propanoate metabolism
Com_180_neg	C00068	map00280	Valine, leucine and isoleucine degradation
Com_180_neg	C00068	map00310	Lysine degradation
Com_180_neg	C00068	map00730	Thiamine metabolism
Com_180_neg	C00068	map00785	Lipoic acid metabolism
Com_181_neg	C01924	-	-
Com_182_neg	-	-	-
Com_183_neg	C11002	-	-
Com_184_neg	C00245	map00920	Sulfur metabolism
Com_184_neg	C00245	map00120	Primary bile acid biosynthesis
Com_184_neg	C00245	map00430	Taurine and hypotaurine metabolism
Com_185_neg	-	-	-
Com_186_neg	C14179	map00430	Taurine and hypotaurine metabolism
Com_187_neg	C00363	map00240	Pyrimidine metabolism
Com_188_neg	C00043	map00520	Amino sugar and nucleotide sugar metabolism
Com_188_neg	C00043	map00540	Lipopolysaccharide biosynthesis
Com_188_neg	C00043	map00541	O-Antigen nucleotide sugar biosynthesis
Com_188_neg	C00043	map00550	Peptidoglycan biosynthesis
Com_188_neg	C00043	map00552	Teichoic acid biosynthesis
Com_188_neg	C00043	map00524	Neomycin, ka-mycin and gentamicin biosynthesis
Com_189_neg	C00366	map00230	Purine metabolism
Com_190_neg	C00620	map00030	Pentose phosphate pathway
Com_190_neg	C00620	map00230	Purine metabolism
Com_191_neg	-	-	-
Com_192_neg	C00447	map00710	Carbon fixation in photosynthetic organisms
Com_193_neg	C05824	map00270	Cysteine and methionine metabolism
Com_194_neg	C00361	map00230	Purine metabolism
Com_195_neg	C00880	map00052	Galactose metabolism
Com_196_neg	C00257	map00030	Pentose phosphate pathway
Com_197_neg	C00818	map00053	Ascorbate and aldarate metabolism
Com_198_neg	C00015	map00240	Pyrimidine metabolism
Com_198_neg	C00015	map00908	Zeatin biosynthesis
Com_199_neg	C00279	map00030	Pentose phosphate pathway
Com_199_neg	C00279	map00710	Carbon fixation in photosynthetic organisms
Com_199_neg	C00279	map00400	Phenylalanine, tyrosine and tryptophan biosynthesis
Com_199_neg	C00279	map00750	Vitamin B6 metabolism
Com_199_neg	C00279	map00998	Biosynthesis of various antibiotics
Com_199_neg	C00279	map00998	Kanosamine biosynthesis
Com_199_neg	C00279	map00998	Aurachin biosynthesis
Com_199_neg	C00279	map00998	Bacilysin biosynthesis
Com_199_neg	C00279	map00998	Puromycin biosynthesis
Com_199_neg	C00279	map00998	Dapdiamides biosynthesis
Com_199_neg	C00279	map00998	Fosfomycin biosynthesis
Com_199_neg	C00279	map00998	Fumagillin biosynthesis
Com_199_neg	C00279	map00998	Pentalenolactone biosynthesis
Com_199_neg	C00279	map00998	Terpentecin biosynthesis
Com_199_neg	C00279	map00998	Roseoflavin biosynthesis
Com_199_neg	C00279	map00998	Cycloserine biosynthesis
Com_199_neg	C00279	map00997	Biosynthesis of various other secondary metabolites
Com_199_neg	C00279	map00997	Ditryptophe-line biosynthesis
Com_199_neg	C00279	map00997	Fumiqui-zoline D biosynthesis
Com_199_neg	C00279	map00997	Staphyloferrin B biosynthesis
Com_199_neg	C00279	map00997	Cyclooctatin biosynthesis
Com_199_neg	C00279	map00997	Lovastatin biosynthesis
Com_199_neg	C00279	map00997	Grixazone biosynthesis
Com_199_neg	C00279	map00997	Staphyloferrin A biosynthesis
Com_199_neg	C00279	map00997	Ethynylserine biosynthesis
Com_199_neg	C00279	map00997	Aerobactin biosynthesis
Com_199_neg	C00279	map01060	Biosynthesis of plant secondary metabolites
Com_199_neg	C00279	map01061	Biosynthesis of phenylpropanoids
Com_199_neg	C00279	map01063	Biosynthesis of alkaloids derived from shikimate pathway
Com_199_neg	C00279	map01070	Biosynthesis of plant hormones
Com_200_neg	C00354	map00010	Glycolysis / Gluconeogenesis
Com_200_neg	C00354	map00030	Pentose phosphate pathway
Com_200_neg	C00354	map00051	Fructose and mannose metabolism
Com_200_neg	C00354	map00710	Carbon fixation in photosynthetic organisms
Com_200_neg	C00354	map00680	Methane metabolism
Com_200_neg	C00354	map00400	Phenylalanine, tyrosine and tryptophan biosynthesis
Com_200_neg	C00354	map01060	Biosynthesis of plant secondary metabolites
Com_200_neg	C00354	map01061	Biosynthesis of phenylpropanoids
Com_200_neg	C00354	map01062	Biosynthesis of terpenoids and steroids
Com_200_neg	C00354	map01063	Biosynthesis of alkaloids derived from shikimate pathway
Com_201_neg	C00131	map00230	Purine metabolism
Com_202_neg	-	-	-
Com_203_neg	C08278	-	-
Com_204_neg	C05984	map00640	Propanoate metabolism
Com_205_neg	C02712	-	-
Com_206_neg	-	-	-
Com_207_neg	-	-	-
Com_208_neg	C01657	-	-
Com_209_neg	-	-	-
Com_210_neg	-	-	-
Com_211_neg	C00490	map00660	C5-Branched dibasic acid metabolism
Com_212_neg	-	-	-
Com_213_neg	C00740	map00260	Glycine, serine and threonine metabolism
Com_213_neg	C00740	map00470	D-Amino acid metabolism
Com_214_neg	C04643	-	-
Com_216_neg	C00530	map00350	Tyrosine metabolism
Com_216_neg	C00530	map00362	Benzoate degradation
Com_216_neg	C00530	map00627	Aminobenzoate degradation
Com_216_neg	C00530	map00361	Chlorocyclohexane and chlorobenzene degradation
Com_216_neg	C00530	map00363	Bisphenol degradation
Com_217_neg	-	-	-
Com_218_neg	C05607	map00360	Phenylalanine metabolism
Com_218_neg	C05607	map00960	Tropane, piperidine and pyridine alkaloid biosynthesis
Com_218_neg	C05607	map01064	Biosynthesis of alkaloids derived from ornithine, lysine and nicotinic acid
Com_219_neg	-	-	-
Com_220_neg	-	-	-
Com_221_neg	C00055	map00240	Pyrimidine metabolism
Com_222_neg	C01879	map00480	Glutathione metabolism
Com_223_neg	C00158	map00020	Citrate cycle (TCA cycle)
Com_223_neg	C00158	map00630	Glyoxylate and dicarboxylate metabolism
Com_223_neg	C00158	map00720	Carbon fixation pathways in prokaryotes
Com_223_neg	C00158	map00250	Alanine, aspartate and glutamate metabolism
Com_223_neg	C00158	map01053	Biosynthesis of siderophore group nonribosomal peptides
Com_223_neg	C00158	map01060	Biosynthesis of plant secondary metabolites
Com_223_neg	C00158	map01061	Biosynthesis of phenylpropanoids
Com_223_neg	C00158	map01062	Biosynthesis of terpenoids and steroids
Com_223_neg	C00158	map01063	Biosynthesis of alkaloids derived from shikimate pathway
Com_223_neg	C00158	map01064	Biosynthesis of alkaloids derived from ornithine, lysine and nicotinic acid
Com_223_neg	C00158	map01065	Biosynthesis of alkaloids derived from histidine and purine
Com_223_neg	C00158	map01066	Biosynthesis of alkaloids derived from terpenoid and polyketide
Com_223_neg	C00158	map01070	Biosynthesis of plant hormones
Com_224_neg	C01586	-	-
Com_225_neg	-	-	-
Com_226_neg	C00122	map00020	Citrate cycle (TCA cycle)
Com_226_neg	C00122	map00620	Pyruvate metabolism
Com_226_neg	C00122	map00650	Butanoate metabolism
Com_226_neg	C00122	map00190	Oxidative phosphorylation
Com_226_neg	C00122	map00720	Carbon fixation pathways in prokaryotes
Com_226_neg	C00122	map00250	Alanine, aspartate and glutamate metabolism
Com_226_neg	C00122	map00220	Arginine biosynthesis
Com_226_neg	C00122	map00350	Tyrosine metabolism
Com_226_neg	C00122	map00360	Phenylalanine metabolism
Com_226_neg	C00122	map00760	Nicoti-te and nicoti-mide metabolism
Com_226_neg	C00122	map00643	Styrene degradation
Com_226_neg	C00122	map01060	Biosynthesis of plant secondary metabolites
Com_226_neg	C00122	map01061	Biosynthesis of phenylpropanoids
Com_226_neg	C00122	map01062	Biosynthesis of terpenoids and steroids
Com_226_neg	C00122	map01063	Biosynthesis of alkaloids derived from shikimate pathway
Com_226_neg	C00122	map01064	Biosynthesis of alkaloids derived from ornithine, lysine and nicotinic acid
Com_226_neg	C00122	map01065	Biosynthesis of alkaloids derived from histidine and purine
Com_226_neg	C00122	map01066	Biosynthesis of alkaloids derived from terpenoid and polyketide
Com_226_neg	C00122	map01070	Biosynthesis of plant hormones
Com_227_neg	C00532	map00040	Pentose and glucuro-te interconversions
Com_228_neg	C00267	map00010	Glycolysis / Gluconeogenesis
Com_228_neg	C00267	map00051	Fructose and mannose metabolism
Com_228_neg	C00267	map00052	Galactose metabolism
Com_228_neg	C00267	map00520	Amino sugar and nucleotide sugar metabolism
Com_228_neg	C00267	map01060	Biosynthesis of plant secondary metabolites
Com_228_neg	C00267	map01061	Biosynthesis of phenylpropanoids
Com_228_neg	C00267	map01062	Biosynthesis of terpenoids and steroids
Com_228_neg	C00267	map01063	Biosynthesis of alkaloids derived from shikimate pathway
Com_228_neg	C00267	map01064	Biosynthesis of alkaloids derived from ornithine, lysine and nicotinic acid
Com_228_neg	C00267	map01065	Biosynthesis of alkaloids derived from histidine and purine
Com_228_neg	C00267	map01066	Biosynthesis of alkaloids derived from terpenoid and polyketide
Com_228_neg	C00267	map01070	Biosynthesis of plant hormones
Com_229_neg	-	-	-
Com_230_neg	-	-	-
Com_231_neg	C00186	map00010	Glycolysis / Gluconeogenesis
Com_231_neg	C00186	map00051	Fructose and mannose metabolism
Com_231_neg	C00186	map00620	Pyruvate metabolism
Com_231_neg	C00186	map00640	Propanoate metabolism
Com_231_neg	C00186	map00643	Styrene degradation
Com_232_neg	C00606	map00270	Cysteine and methionine metabolism
Com_232_neg	C00606	map00430	Taurine and hypotaurine metabolism
Com_233_neg	C01817	map00270	Cysteine and methionine metabolism
Com_234_neg	-	-	-
Com_235_neg	-	-	-
Com_236_neg	-	-	-
Com_237_neg	-	-	-
Com_238_neg	-	-	-
Com_239_neg	-	-	-
Com_240_neg	-	-	-
Com_241_neg	-	-	-
Com_242_neg	C00352	map00520	Amino sugar and nucleotide sugar metabolism
Com_242_neg	C00352	map00250	Alanine, aspartate and glutamate metabolism
Com_243_neg	C00815	-	-
Com_244_neg	C02504	map00620	Pyruvate metabolism
Com_244_neg	C02504	map00290	Valine, leucine and isoleucine biosynthesis
Com_245_neg	-	-	-
Com_246_neg	C05497	map00140	Steroid hormone biosynthesis
Com_247_neg	C00206	map00230	Purine metabolism
Com_248_neg	-	-	-
Com_249_neg	C14088	map00626	-phthalene degradation
Com_250_neg	-	-	-
Com_251_neg	C16308	map00592	alpha-Linolenic acid metabolism
Com_252_neg	C00137	map00052	Galactose metabolism
Com_252_neg	C00137	map00053	Ascorbate and aldarate metabolism
Com_252_neg	C00137	map00562	Inositol phosphate metabolism
Com_252_neg	C00137	map00521	Streptomycin biosynthesis
Com_253_neg	-	-	-
Com_254_neg	-	-	-
Com_255_neg	-	-	-
Com_256_neg	-	-	-
Com_257_neg	-	-	-
Com_258_neg	-	-	-
Com_259_neg	-	-	-
Com_260_neg	-	-	-
Com_261_neg	C06425	map01040	Biosynthesis of unsaturated fatty acids
Com_262_neg	-	-	-
Com_263_neg	C00008	map00190	Oxidative phosphorylation
Com_263_neg	C00008	map00195	Photosynthesis
Com_263_neg	C00008	map00230	Purine metabolism
Com_263_neg	C00008	map00908	Zeatin biosynthesis
Com_264_neg	-	-	-
Com_265_neg	-	-	-
Com_266_neg	C00581	map00260	Glycine, serine and threonine metabolism
Com_266_neg	C00581	map00330	Arginine and proline metabolism
Com_267_neg	C00085	map00010	Glycolysis / Gluconeogenesis
Com_267_neg	C00085	map00030	Pentose phosphate pathway
Com_267_neg	C00085	map00051	Fructose and mannose metabolism
Com_267_neg	C00085	map00052	Galactose metabolism
Com_267_neg	C00085	map00500	Starch and sucrose metabolism
Com_267_neg	C00085	map00520	Amino sugar and nucleotide sugar metabolism
Com_267_neg	C00085	map00710	Carbon fixation in photosynthetic organisms
Com_267_neg	C00085	map00680	Methane metabolism
Com_267_neg	C00085	map00541	O-Antigen nucleotide sugar biosynthesis
Com_267_neg	C00085	map00998	Biosynthesis of various antibiotics
Com_267_neg	C00085	map00998	Kanosamine biosynthesis
Com_267_neg	C00085	map00998	Aurachin biosynthesis
Com_267_neg	C00085	map00998	Bacilysin biosynthesis
Com_267_neg	C00085	map00998	Puromycin biosynthesis
Com_267_neg	C00085	map00998	Dapdiamides biosynthesis
Com_267_neg	C00085	map00998	Fosfomycin biosynthesis
Com_267_neg	C00085	map00998	Fumagillin biosynthesis
Com_267_neg	C00085	map00998	Pentalenolactone biosynthesis
Com_267_neg	C00085	map00998	Terpentecin biosynthesis
Com_267_neg	C00085	map00998	Roseoflavin biosynthesis
Com_267_neg	C00085	map00998	Cycloserine biosynthesis
Com_267_neg	C00085	map00997	Biosynthesis of various other secondary metabolites
Com_267_neg	C00085	map00997	Ditryptophe-line biosynthesis
Com_267_neg	C00085	map00997	Fumiqui-zoline D biosynthesis
Com_267_neg	C00085	map00997	Staphyloferrin B biosynthesis
Com_267_neg	C00085	map00997	Cyclooctatin biosynthesis
Com_267_neg	C00085	map00997	Lovastatin biosynthesis
Com_267_neg	C00085	map00997	Grixazone biosynthesis
Com_267_neg	C00085	map00997	Staphyloferrin A biosynthesis
Com_267_neg	C00085	map00997	Ethynylserine biosynthesis
Com_267_neg	C00085	map00997	Aerobactin biosynthesis
Com_267_neg	C00085	map01060	Biosynthesis of plant secondary metabolites
Com_267_neg	C00085	map01061	Biosynthesis of phenylpropanoids
Com_267_neg	C00085	map01062	Biosynthesis of terpenoids and steroids
Com_267_neg	C00085	map01063	Biosynthesis of alkaloids derived from shikimate pathway
Com_267_neg	C00085	map01064	Biosynthesis of alkaloids derived from ornithine, lysine and nicotinic acid
Com_267_neg	C00085	map01065	Biosynthesis of alkaloids derived from histidine and purine
Com_267_neg	C00085	map01066	Biosynthesis of alkaloids derived from terpenoid and polyketide
Com_267_neg	C00085	map01070	Biosynthesis of plant hormones
Com_268_neg	C01879	map00480	Glutathione metabolism
Com_269_neg	-	-	-
Com_270_neg	C04717	map00591	Linoleic acid metabolism
Com_271_neg	-	-	-
Com_272_neg	-	-	-
Com_273_neg	-	-	-
Com_274_neg	C00870	map00627	Aminobenzoate degradation
Com_275_neg	C00035	map00230	Purine metabolism
Com_276_neg	C00112	map00240	Pyrimidine metabolism
Com_277_neg	C02565	map00330	Arginine and proline metabolism
Com_278_neg	C16537	-	-
Com_279_neg	C01005	map00680	Methane metabolism
Com_279_neg	C01005	map00260	Glycine, serine and threonine metabolism
Com_279_neg	C01005	map00270	Cysteine and methionine metabolism
Com_279_neg	C01005	map00998	Biosynthesis of various antibiotics
Com_279_neg	C01005	map00998	Kanosamine biosynthesis
Com_279_neg	C01005	map00998	Aurachin biosynthesis
Com_279_neg	C01005	map00998	Bacilysin biosynthesis
Com_279_neg	C01005	map00998	Puromycin biosynthesis
Com_279_neg	C01005	map00998	Dapdiamides biosynthesis
Com_279_neg	C01005	map00998	Fosfomycin biosynthesis
Com_279_neg	C01005	map00998	Fumagillin biosynthesis
Com_279_neg	C01005	map00998	Pentalenolactone biosynthesis
Com_279_neg	C01005	map00998	Terpentecin biosynthesis
Com_279_neg	C01005	map00998	Roseoflavin biosynthesis
Com_279_neg	C01005	map00998	Cycloserine biosynthesis
Com_279_neg	C01005	map00997	Biosynthesis of various other secondary metabolites
Com_279_neg	C01005	map00997	Ditryptophe-line biosynthesis
Com_279_neg	C01005	map00997	Fumiqui-zoline D biosynthesis
Com_279_neg	C01005	map00997	Staphyloferrin B biosynthesis
Com_279_neg	C01005	map00997	Cyclooctatin biosynthesis
Com_279_neg	C01005	map00997	Lovastatin biosynthesis
Com_279_neg	C01005	map00997	Grixazone biosynthesis
Com_279_neg	C01005	map00997	Staphyloferrin A biosynthesis
Com_279_neg	C01005	map00997	Ethynylserine biosynthesis
Com_279_neg	C01005	map00997	Aerobactin biosynthesis
Com_280_neg	C00167	map00040	Pentose and glucuro-te interconversions
Com_280_neg	C00167	map00053	Ascorbate and aldarate metabolism
Com_280_neg	C00167	map00520	Amino sugar and nucleotide sugar metabolism
Com_280_neg	C00167	map00541	O-Antigen nucleotide sugar biosynthesis
Com_281_neg	C00052	map00052	Galactose metabolism
Com_281_neg	C00052	map00520	Amino sugar and nucleotide sugar metabolism
Com_281_neg	C00052	map00541	O-Antigen nucleotide sugar biosynthesis
Com_282_neg	-	-	-
Com_283_neg	-	-	-
Com_284_neg	-	-	-
Com_285_neg	C02226	map00660	C5-Branched dibasic acid metabolism
Com_285_neg	C02226	map00290	Valine, leucine and isoleucine biosynthesis
Com_286_neg	C00815	-	-
Com_287_neg	C02824	map00930	Caprolactam degradation
Com_288_neg	-	-	-
Com_289_neg	C01112	map00540	Lipopolysaccharide biosynthesis
Com_290_neg	C00673	map00030	Pentose phosphate pathway
Com_291_neg	C00788	map00350	Tyrosine metabolism
Com_292_neg	C00474	map00040	Pentose and glucuro-te interconversions
Com_292_neg	C00474	map00740	Riboflavin metabolism
Com_293_neg	C00072	map00053	Ascorbate and aldarate metabolism
Com_293_neg	C00072	map00480	Glutathione metabolism
Com_294_neg	C04051	map00230	Purine metabolism
Com_295_neg	C00385	map00230	Purine metabolism
Com_295_neg	C00385	map00232	Caffeine metabolism
Com_295_neg	C00385	map01060	Biosynthesis of plant secondary metabolites
Com_295_neg	C00385	map01065	Biosynthesis of alkaloids derived from histidine and purine
Com_296_neg	C00156	map00790	Folate biosynthesis
Com_296_neg	C00156	map00130	Ubiquinone and other terpenoid-quinone biosynthesis
Com_296_neg	C00156	map00362	Benzoate degradation
Com_296_neg	C00156	map00627	Aminobenzoate degradation
Com_296_neg	C00156	map00623	Toluene degradation
Com_296_neg	C00156	map00363	Bisphenol degradation
Com_296_neg	C00156	map01061	Biosynthesis of phenylpropanoids
Com_297_neg	C05512	map00230	Purine metabolism
Com_298_neg	-	-	-
Com_299_neg	C00489	map00071	Fatty acid degradation
Com_299_neg	C00489	map00310	Lysine degradation
Com_300_neg	-	-	-
Com_301_neg	-	-	-
Com_302_neg	C00004	map00190	Oxidative phosphorylation
Com_303_neg	-	-	-
Com_304_neg	-	-	-
Com_305_neg	C15557	-	-
Com_306_neg	C02528	map00120	Primary bile acid biosynthesis
Com_306_neg	C02528	map00121	Secondary bile acid biosynthesis
Com_307_neg	C04483	map00121	Secondary bile acid biosynthesis
Com_308_neg	C03990	map00121	Secondary bile acid biosynthesis
Com_309_neg	C00695	map00120	Primary bile acid biosynthesis
Com_309_neg	C00695	map00121	Secondary bile acid biosynthesis
Com_310_neg	-	-	-
Com_311_neg	C06424	map00061	Fatty acid biosynthesis
Com_312_neg	C00669	map00480	Glutathione metabolism
Com_313_neg	C00794	map00051	Fructose and mannose metabolism
Com_313_neg	C00794	map00052	Galactose metabolism
Com_314_neg	C05463	-	-
Com_315_neg	-	-	-
Com_316_neg	C00507	map00051	Fructose and mannose metabolism
Com_317_neg	-	-	-
Com_318_neg	-	-	-
Com_319_neg	-	-	-
Com_320_neg	C00141	map00280	Valine, leucine and isoleucine degradation
Com_320_neg	C00141	map00290	Valine, leucine and isoleucine biosynthesis
Com_320_neg	C00141	map00770	Pantothe-te and CoA biosynthesis
Com_320_neg	C00141	map00785	Lipoic acid metabolism
Com_320_neg	C00141	map00966	Glucosinolate biosynthesis
Com_321_neg	-	-	-
Com_322_neg	C00243	map00052	Galactose metabolism
Com_323_neg	-	-	-
Com_324_neg	C00337	map00240	Pyrimidine metabolism
Com_325_neg	C20827	map00280	Valine, leucine and isoleucine degradation
Com_326_neg	C03088	-	-
Com_327_neg	-	-	-
Com_328_neg	C14766	map00591	Linoleic acid metabolism
Com_329_neg	-	-	-
Com_330_neg	-	-	-
Com_331_neg	-	-	-
Com_332_neg	-	-	-
Com_333_neg	-	-	-
Com_334_neg	-	-	-
Com_335_neg	C00168	map00630	Glyoxylate and dicarboxylate metabolism
Com_335_neg	C00168	map00680	Methane metabolism
Com_335_neg	C00168	map00260	Glycine, serine and threonine metabolism
Com_336_neg	C00104	map00230	Purine metabolism
Com_337_neg	C00446	map00052	Galactose metabolism
Com_337_neg	C00446	map00520	Amino sugar and nucleotide sugar metabolism
Com_338_neg	-	-	-
Com_339_neg	C00357	map00520	Amino sugar and nucleotide sugar metabolism
Com_340_neg	C00093	map00561	Glycerolipid metabolism
Com_340_neg	C00093	map00564	Glycerophospholipid metabolism
Com_341_neg	-	-	-
Com_342_neg	C00860	map00340	Histidine metabolism
Com_343_pos	-	-	-
Com_344_pos	-	-	-
Com_345_pos	-	-	-
Com_346_pos	-	-	-
Com_347_pos	-	-	-
Com_348_pos	-	-	-
Com_349_pos	-	-	-
Com_350_pos	-	-	-
Com_352_pos	-	-	-
Com_353_pos	-	-	-
Com_354_pos	-	-	-
Com_355_pos	-	-	-
Com_356_pos	-	-	-
Com_357_pos	-	-	-
Com_358_pos	-	-	-
Com_359_pos	C03969	-	-
Com_360_pos	C16526	map01040	Biosynthesis of unsaturated fatty acids
Com_361_pos	-	-	-
Com_362_pos	C12661	-	-
Com_363_pos	-	-	-
Com_364_pos	C01425	-	-
Com_365_pos	-	-	-
Com_366_pos	C01672	map00310	Lysine degradation
Com_366_pos	C01672	map00470	D-Amino acid metabolism
Com_366_pos	C01672	map00480	Glutathione metabolism
Com_366_pos	C01672	map00960	Tropane, piperidine and pyridine alkaloid biosynthesis
Com_366_pos	C01672	map01060	Biosynthesis of plant secondary metabolites
Com_366_pos	C01672	map01064	Biosynthesis of alkaloids derived from ornithine, lysine and nicotinic acid
Com_367_pos	C19910	-	-
Com_368_pos	C01717	map00380	Tryptophan metabolism
Com_369_pos	C16512	-	-
Com_370_pos	C13154	-	-
Com_371_pos	C00078	map00260	Glycine, serine and threonine metabolism
Com_371_pos	C00078	map00380	Tryptophan metabolism
Com_371_pos	C00078	map00400	Phenylalanine, tyrosine and tryptophan biosynthesis
Com_371_pos	C00078	map00901	Indole alkaloid biosynthesis
Com_371_pos	C00078	map00996	Biosynthesis of various alkaloids
Com_371_pos	C00078	map00966	Glucosinolate biosynthesis
Com_371_pos	C00078	map00404	Staurosporine biosynthesis
Com_371_pos	C00078	map00999	Cremeomycin biosynthesis
Com_371_pos	C00078	map00999	Biosynthesis of various plant secondary metabolites
Com_371_pos	C00078	map00999	Crocin biosynthesis
Com_371_pos	C00078	map00999	Saponin adjuvant biosynthesis
Com_371_pos	C00078	map00999	Can-bidiol biosynthesis
Com_371_pos	C00078	map00999	Mugineic acid biosynthesis
Com_371_pos	C00078	map00999	Benzoxazinoid biosynthesis
Com_371_pos	C00078	map00999	Podophyllotoxin biosynthesis
Com_371_pos	C00078	map00997	Biosynthesis of various other secondary metabolites
Com_371_pos	C00078	map00997	Ditryptophe-line biosynthesis
Com_371_pos	C00078	map00997	Fumiqui-zoline D biosynthesis
Com_371_pos	C00078	map00997	Staphyloferrin B biosynthesis
Com_371_pos	C00078	map00997	Cyclooctatin biosynthesis
Com_371_pos	C00078	map00997	Lovastatin biosynthesis
Com_371_pos	C00078	map00997	Grixazone biosynthesis
Com_371_pos	C00078	map00997	Staphyloferrin A biosynthesis
Com_371_pos	C00078	map00997	Ethynylserine biosynthesis
Com_371_pos	C00078	map00997	Aerobactin biosynthesis
Com_371_pos	C00078	map01060	Biosynthesis of plant secondary metabolites
Com_371_pos	C00078	map01061	Biosynthesis of phenylpropanoids
Com_371_pos	C00078	map01063	Biosynthesis of alkaloids derived from shikimate pathway
Com_371_pos	C00078	map01070	Biosynthesis of plant hormones
Com_372_pos	-	-	-
Com_373_pos	-	-	-
Com_374_pos	C03557	map00440	Phospho-te and phosphi-te metabolism
Com_375_pos	C00234	map00720	Carbon fixation pathways in prokaryotes
Com_375_pos	C00234	map00670	One carbon pool by folate
Com_376_pos	C16614	map00983	Drug metabolism - other enzymes
Com_377_pos	C01772	map00360	Phenylalanine metabolism
Com_377_pos	C01772	map00999	Cremeomycin biosynthesis
Com_377_pos	C01772	map00999	Biosynthesis of various plant secondary metabolites
Com_377_pos	C01772	map00999	Crocin biosynthesis
Com_377_pos	C01772	map00999	Saponin adjuvant biosynthesis
Com_377_pos	C01772	map00999	Can-bidiol biosynthesis
Com_377_pos	C01772	map00999	Mugineic acid biosynthesis
Com_377_pos	C01772	map00999	Benzoxazinoid biosynthesis
Com_377_pos	C01772	map00999	Podophyllotoxin biosynthesis
Com_378_pos	C01746	map00960	Tropane, piperidine and pyridine alkaloid biosynthesis
Com_379_pos	C06323	-	-
Com_380_pos	C15587	-	-
Com_381_pos	-	-	-
Com_382_pos	C00170	map00270	Cysteine and methionine metabolism
Com_382_pos	C00170	map00908	Zeatin biosynthesis
Com_382_pos	C00170	map01060	Biosynthesis of plant secondary metabolites
Com_383_pos	-	-	-
Com_384_pos	C03740	map00480	Glutathione metabolism
Com_385_pos	C06999	-	-
Com_386_pos	-	-	-
Com_387_pos	-	-	-
Com_388_pos	-	-	-
Com_389_pos	-	-	-
Com_390_pos	C01235	map00052	Galactose metabolism
Com_391_pos	C00016	map00740	Riboflavin metabolism
Com_392_pos	-	-	-
Com_393_pos	-	-	-
Com_394_pos	-	-	-
Com_395_pos	-	-	-
Com_396_pos	-	-	-
Com_397_pos	C00431	map00310	Lysine degradation
Com_397_pos	C00431	map00330	Arginine and proline metabolism
Com_397_pos	C00431	map00470	D-Amino acid metabolism
Com_398_pos	C16741	map00310	Lysine degradation
Com_399_pos	C05660	map00380	Tryptophan metabolism
Com_400_pos	C00534	map00750	Vitamin B6 metabolism
Com_401_pos	C05293	map00140	Steroid hormone biosynthesis
Com_402_pos	C00213	map00260	Glycine, serine and threonine metabolism
Com_402_pos	C00213	map00330	Arginine and proline metabolism
Com_403_pos	C00019	map00270	Cysteine and methionine metabolism
Com_403_pos	C00019	map00330	Arginine and proline metabolism
Com_403_pos	C00019	map00908	Zeatin biosynthesis
Com_403_pos	C00019	map00261	Monobactam biosynthesis
Com_403_pos	C00019	map00999	Cremeomycin biosynthesis
Com_403_pos	C00019	map00999	Biosynthesis of various plant secondary metabolites
Com_403_pos	C00019	map00999	Crocin biosynthesis
Com_403_pos	C00019	map00999	Saponin adjuvant biosynthesis
Com_403_pos	C00019	map00999	Can-bidiol biosynthesis
Com_403_pos	C00019	map00999	Mugineic acid biosynthesis
Com_403_pos	C00019	map00999	Benzoxazinoid biosynthesis
Com_403_pos	C00019	map00999	Podophyllotoxin biosynthesis
Com_403_pos	C00019	map01060	Biosynthesis of plant secondary metabolites
Com_403_pos	C00019	map01070	Biosynthesis of plant hormones
Com_404_pos	C00255	map00740	Riboflavin metabolism
Com_405_pos	-	-	-
Com_406_pos	C00315	map00330	Arginine and proline metabolism
Com_406_pos	C00315	map00410	beta-Alanine metabolism
Com_406_pos	C00315	map00480	Glutathione metabolism
Com_406_pos	C00315	map01053	Biosynthesis of siderophore group nonribosomal peptides
Com_406_pos	C00315	map00940	Phenylpropanoid biosynthesis
Com_407_pos	C00430	map00260	Glycine, serine and threonine metabolism
Com_407_pos	C00430	map00860	Porphyrin metabolism
Com_407_pos	C00430	map01060	Biosynthesis of plant secondary metabolites
Com_408_pos	-	-	-
Com_409_pos	-	-	-
Com_410_pos	-	-	-
Com_411_pos	C02835	map00340	Histidine metabolism
Com_412_pos	C07056	-	-
Com_413_pos	-	-	-
Com_414_pos	-	-	-
Com_415_pos	-	-	-
Com_416_pos	-	-	-
Com_417_pos	-	-	-
Com_418_pos	C00147	map00230	Purine metabolism
Com_418_pos	C00147	map00908	Zeatin biosynthesis
Com_419_pos	-	-	-
Com_420_pos	-	-	-
Com_421_pos	C14552	-	-
Com_422_pos	C02572	-	-
Com_423_pos	C00955	map00380	Tryptophan metabolism
Com_424_pos	-	-	-
Com_425_pos	C02427	-	-
Com_426_pos	C02155	-	-
Com_427_pos	C02376	map00240	Pyrimidine metabolism
Com_428_pos	C00763	map00330	Arginine and proline metabolism
Com_428_pos	C00763	map00470	D-Amino acid metabolism
Com_429_pos	C01157	map00330	Arginine and proline metabolism
Com_429_pos	C01157	map00470	D-Amino acid metabolism
Com_430_pos	-	-	-
Com_431_pos	C02727	map00310	Lysine degradation
Com_432_pos	C01026	map00260	Glycine, serine and threonine metabolism
Com_433_pos	C00144	map00230	Purine metabolism
Com_433_pos	C00144	map01060	Biosynthesis of plant secondary metabolites
Com_433_pos	C00144	map01065	Biosynthesis of alkaloids derived from histidine and purine
Com_434_pos	-	-	-
Com_435_pos	C05635	map00380	Tryptophan metabolism
Com_436_pos	C02265	map00360	Phenylalanine metabolism
Com_436_pos	C02265	map00470	D-Amino acid metabolism
Com_437_pos	C00299	map00240	Pyrimidine metabolism
Com_438_pos	C00212	map00230	Purine metabolism
Com_439_pos	C00475	map00240	Pyrimidine metabolism
Com_440_pos	-	-	-
Com_441_pos	C00051	map00270	Cysteine and methionine metabolism
Com_441_pos	C00051	map00480	Glutathione metabolism
Com_442_pos	C01762	map00230	Purine metabolism
Com_442_pos	C01762	map00232	Caffeine metabolism
Com_442_pos	C01762	map01065	Biosynthesis of alkaloids derived from histidine and purine
Com_443_pos	-	-	-
Com_444_pos	-	-	-
Com_445_pos	-	-	-
Com_446_pos	C05843	map00760	Nicoti-te and nicoti-mide metabolism
Com_447_pos	C07254	-	-
Com_448_pos	C07198	-	-
Com_449_pos	-	-	-
Com_450_pos	-	-	-
Com_451_pos	-	-	-
Com_452_pos	-	-	-
Com_453_pos	-	-	-
Com_454_pos	-	-	-
Com_456_pos	-	-	-
Com_457_pos	C09648	-	-
Com_458_pos	C01732	map00630	Glyoxylate and dicarboxylate metabolism
Com_458_pos	C01732	map00660	C5-Branched dibasic acid metabolism
Com_459_pos	-	-	-
Com_460_pos	-	-	-
Com_461_pos	C00993	map00470	D-Amino acid metabolism
Com_461_pos	C00993	map00550	Peptidoglycan biosynthesis
Com_462_pos	C02262	map00052	Galactose metabolism
Com_463_pos	C00386	map00340	Histidine metabolism
Com_463_pos	C00386	map00410	beta-Alanine metabolism
Com_464_pos	C05926	map00790	Folate biosynthesis
Com_465_pos	C00624	map00220	Arginine biosynthesis
Com_465_pos	C00624	map00470	D-Amino acid metabolism
Com_466_pos	-	-	-
Com_467_pos	C05588	map00350	Tyrosine metabolism
Com_468_pos	C06984	-	-
Com_469_pos	C08737	map00791	Atrazine degradation
Com_470_pos	C19263	-	-
Com_471_pos	-	-	-
Com_472_pos	-	-	-
Com_473_pos	C01736	-	-
Com_474_pos	C14743	-	-
Com_475_pos	C00134	map00330	Arginine and proline metabolism
Com_475_pos	C00134	map00470	D-Amino acid metabolism
Com_475_pos	C00134	map00480	Glutathione metabolism
Com_475_pos	C00134	map00960	Tropane, piperidine and pyridine alkaloid biosynthesis
Com_475_pos	C00134	map01060	Biosynthesis of plant secondary metabolites
Com_475_pos	C00134	map01064	Biosynthesis of alkaloids derived from ornithine, lysine and nicotinic acid
Com_476_pos	C00328	map00380	Tryptophan metabolism
Com_477_pos	C05598	map00360	Phenylalanine metabolism
Com_478_pos	C02642	map00240	Pyrimidine metabolism
Com_478_pos	C02642	map00410	beta-Alanine metabolism
Com_478_pos	C02642	map00770	Pantothe-te and CoA biosynthesis
Com_479_pos	-	-	-
Com_480_pos	C00329	map00520	Amino sugar and nucleotide sugar metabolism
Com_481_pos	C02571	-	-
Com_482_pos	C00178	map00240	Pyrimidine metabolism
Com_483_pos	-	-	-
Com_484_pos	C14214	-	-
Com_486_pos	-	-	-
Com_487_pos	-	-	-
Com_488_pos	C00864	map00410	beta-Alanine metabolism
Com_488_pos	C00864	map00770	Pantothe-te and CoA biosynthesis
Com_489_pos	-	-	-
Com_490_pos	C05570	map00340	Histidine metabolism
Com_491_pos	C05643	map00380	Tryptophan metabolism
Com_492_pos	-	-	-
Com_493_pos	C08364	-	-
Com_494_pos	-	-	-
Com_495_pos	C07648	map00983	Drug metabolism - other enzymes
Com_496_pos	C00487	map00310	Lysine degradation
Com_497_pos	C00294	map00230	Purine metabolism
Com_498_pos	C00735	map00140	Steroid hormone biosynthesis
Com_499_pos	C00410	map00140	Steroid hormone biosynthesis
Com_500_pos	C00253	map00760	Nicoti-te and nicoti-mide metabolism
Com_500_pos	C00253	map00960	Tropane, piperidine and pyridine alkaloid biosynthesis
Com_500_pos	C00253	map01060	Biosynthesis of plant secondary metabolites
Com_500_pos	C00253	map01064	Biosynthesis of alkaloids derived from ornithine, lysine and nicotinic acid
Com_501_pos	C00153	map00760	Nicoti-te and nicoti-mide metabolism
Com_502_pos	C03793	map00310	Lysine degradation
Com_503_pos	C00535	map00140	Steroid hormone biosynthesis
Com_503_pos	C00535	map00984	Steroid degradation
Com_504_pos	C05476	map00140	Steroid hormone biosynthesis
Com_505_pos	C07083	map00642	Ethylbenzene degradation
Com_505_pos	C07083	map00643	Styrene degradation
Com_506_pos	C01152	map00340	Histidine metabolism
Com_507_pos	C14279	map00365	Furfural degradation
Com_508_pos	C07195	-	-
Com_509_pos	C07446	map00983	Drug metabolism - other enzymes
Com_510_pos	-	-	-
Com_511_pos	C10164	map00380	Tryptophan metabolism
Com_512_pos	C01606	map00624	Polycyclic aromatic hydrocarbon degradation
Com_513_pos	-	-	-
Com_514_pos	C00180	map00996	Biosynthesis of various alkaloids
Com_514_pos	C00180	map00362	Benzoate degradation
Com_514_pos	C00180	map00627	Aminobenzoate degradation
Com_514_pos	C00180	map00623	Toluene degradation
Com_514_pos	C00180	map00621	Dioxin degradation
Com_514_pos	C00180	map01063	Biosynthesis of alkaloids derived from shikimate pathway
Com_515_pos	C05519	map00260	Glycine, serine and threonine metabolism
Com_516_pos	-	-	-
Com_517_pos	-	-	-
Com_518_pos	-	-	-
Com_519_pos	C15492	map00830	Retinol metabolism
Com_520_pos	-	-	-
Com_521_pos	C04677	map00230	Purine metabolism
Com_521_pos	C04677	map00340	Histidine metabolism
Com_521_pos	C04677	map01060	Biosynthesis of plant secondary metabolites
Com_521_pos	C04677	map01065	Biosynthesis of alkaloids derived from histidine and purine
Com_522_pos	-	-	-
Com_523_pos	C08645	-	-
Com_524_pos	C00547	map00350	Tyrosine metabolism
Com_525_pos	C00438	map00240	Pyrimidine metabolism
Com_525_pos	C00438	map00250	Alanine, aspartate and glutamate metabolism
Com_526_pos	C00065	map00630	Glyoxylate and dicarboxylate metabolism
Com_526_pos	C00065	map00680	Methane metabolism
Com_526_pos	C00065	map00920	Sulfur metabolism
Com_526_pos	C00065	map00564	Glycerophospholipid metabolism
Com_526_pos	C00065	map00600	Sphingolipid metabolism
Com_526_pos	C00065	map00260	Glycine, serine and threonine metabolism
Com_526_pos	C00065	map00270	Cysteine and methionine metabolism
Com_526_pos	C00065	map00460	Cyanoamino acid metabolism
Com_526_pos	C00065	map00470	D-Amino acid metabolism
Com_526_pos	C00065	map00261	Monobactam biosynthesis
Com_526_pos	C00065	map00998	Biosynthesis of various antibiotics
Com_526_pos	C00065	map00998	Kanosamine biosynthesis
Com_526_pos	C00065	map00998	Aurachin biosynthesis
Com_526_pos	C00065	map00998	Bacilysin biosynthesis
Com_526_pos	C00065	map00998	Puromycin biosynthesis
Com_526_pos	C00065	map00998	Dapdiamides biosynthesis
Com_526_pos	C00065	map00998	Fosfomycin biosynthesis
Com_526_pos	C00065	map00998	Fumagillin biosynthesis
Com_526_pos	C00065	map00998	Pentalenolactone biosynthesis
Com_526_pos	C00065	map00998	Terpentecin biosynthesis
Com_526_pos	C00065	map00998	Roseoflavin biosynthesis
Com_526_pos	C00065	map00998	Cycloserine biosynthesis
Com_526_pos	C00065	map00997	Biosynthesis of various other secondary metabolites
Com_526_pos	C00065	map00997	Ditryptophe-line biosynthesis
Com_526_pos	C00065	map00997	Fumiqui-zoline D biosynthesis
Com_526_pos	C00065	map00997	Staphyloferrin B biosynthesis
Com_526_pos	C00065	map00997	Cyclooctatin biosynthesis
Com_526_pos	C00065	map00997	Lovastatin biosynthesis
Com_526_pos	C00065	map00997	Grixazone biosynthesis
Com_526_pos	C00065	map00997	Staphyloferrin A biosynthesis
Com_526_pos	C00065	map00997	Ethynylserine biosynthesis
Com_526_pos	C00065	map00997	Aerobactin biosynthesis
Com_526_pos	C00065	map01060	Biosynthesis of plant secondary metabolites
Com_527_pos	C00262	map00230	Purine metabolism
Com_528_pos	C00025	map00630	Glyoxylate and dicarboxylate metabolism
Com_528_pos	C00025	map00650	Butanoate metabolism
Com_528_pos	C00025	map00660	C5-Branched dibasic acid metabolism
Com_528_pos	C00025	map00910	Nitrogen metabolism
Com_528_pos	C00025	map00250	Alanine, aspartate and glutamate metabolism
Com_528_pos	C00025	map00220	Arginine biosynthesis
Com_528_pos	C00025	map00330	Arginine and proline metabolism
Com_528_pos	C00025	map00340	Histidine metabolism
Com_528_pos	C00025	map00430	Taurine and hypotaurine metabolism
Com_528_pos	C00025	map00470	D-Amino acid metabolism
Com_528_pos	C00025	map00480	Glutathione metabolism
Com_528_pos	C00025	map00860	Porphyrin metabolism
Com_528_pos	C00025	map00332	Carbapenem biosynthesis
Com_528_pos	C00025	map00524	Neomycin, ka-mycin and gentamicin biosynthesis
Com_528_pos	C00025	map00998	Biosynthesis of various antibiotics
Com_528_pos	C00025	map00998	Kanosamine biosynthesis
Com_528_pos	C00025	map00998	Aurachin biosynthesis
Com_528_pos	C00025	map00998	Bacilysin biosynthesis
Com_528_pos	C00025	map00998	Puromycin biosynthesis
Com_528_pos	C00025	map00998	Dapdiamides biosynthesis
Com_528_pos	C00025	map00998	Fosfomycin biosynthesis
Com_528_pos	C00025	map00998	Fumagillin biosynthesis
Com_528_pos	C00025	map00998	Pentalenolactone biosynthesis
Com_528_pos	C00025	map00998	Terpentecin biosynthesis
Com_528_pos	C00025	map00998	Roseoflavin biosynthesis
Com_528_pos	C00025	map00998	Cycloserine biosynthesis
Com_528_pos	C00025	map00997	Biosynthesis of various other secondary metabolites
Com_528_pos	C00025	map00997	Ditryptophe-line biosynthesis
Com_528_pos	C00025	map00997	Fumiqui-zoline D biosynthesis
Com_528_pos	C00025	map00997	Staphyloferrin B biosynthesis
Com_528_pos	C00025	map00997	Cyclooctatin biosynthesis
Com_528_pos	C00025	map00997	Lovastatin biosynthesis
Com_528_pos	C00025	map00997	Grixazone biosynthesis
Com_528_pos	C00025	map00997	Staphyloferrin A biosynthesis
Com_528_pos	C00025	map00997	Ethynylserine biosynthesis
Com_528_pos	C00025	map00997	Aerobactin biosynthesis
Com_528_pos	C00025	map01060	Biosynthesis of plant secondary metabolites
Com_528_pos	C00025	map01064	Biosynthesis of alkaloids derived from ornithine, lysine and nicotinic acid
Com_529_pos	C02261	-	-
Com_530_pos	-	-	-
Com_531_pos	C00073	map00270	Cysteine and methionine metabolism
Com_531_pos	C00073	map00470	D-Amino acid metabolism
Com_531_pos	C00073	map00966	Glucosinolate biosynthesis
Com_531_pos	C00073	map00999	Cremeomycin biosynthesis
Com_531_pos	C00073	map00999	Biosynthesis of various plant secondary metabolites
Com_531_pos	C00073	map00999	Crocin biosynthesis
Com_531_pos	C00073	map00999	Saponin adjuvant biosynthesis
Com_531_pos	C00073	map00999	Can-bidiol biosynthesis
Com_531_pos	C00073	map00999	Mugineic acid biosynthesis
Com_531_pos	C00073	map00999	Benzoxazinoid biosynthesis
Com_531_pos	C00073	map00999	Podophyllotoxin biosynthesis
Com_531_pos	C00073	map01060	Biosynthesis of plant secondary metabolites
Com_531_pos	C00073	map01070	Biosynthesis of plant hormones
Com_532_pos	C05145	-	-
Com_533_pos	C01262	map00340	Histidine metabolism
Com_533_pos	C01262	map00410	beta-Alanine metabolism
Com_534_pos	-	-	-
Com_535_pos	C08272	-	-
Com_536_pos	-	-	-
Com_537_pos	C01234	map00270	Cysteine and methionine metabolism
Com_537_pos	C01234	map01060	Biosynthesis of plant secondary metabolites
Com_537_pos	C01234	map01070	Biosynthesis of plant hormones
Com_538_pos	C00355	map00350	Tyrosine metabolism
Com_538_pos	C00355	map00950	Isoquinoline alkaloid biosynthesis
Com_538_pos	C00355	map00965	Betalain biosynthesis
Com_538_pos	C00355	map01060	Biosynthesis of plant secondary metabolites
Com_538_pos	C00355	map01063	Biosynthesis of alkaloids derived from shikimate pathway
Com_539_pos	C00719	map00260	Glycine, serine and threonine metabolism
Com_540_pos	C00114	map00564	Glycerophospholipid metabolism
Com_540_pos	C00114	map00260	Glycine, serine and threonine metabolism
Com_540_pos	C00114	map00552	Teichoic acid biosynthesis
Com_541_pos	C01104	map00680	Methane metabolism
Com_542_pos	C00019	map00270	Cysteine and methionine metabolism
Com_542_pos	C00019	map00330	Arginine and proline metabolism
Com_542_pos	C00019	map00908	Zeatin biosynthesis
Com_542_pos	C00019	map00261	Monobactam biosynthesis
Com_542_pos	C00019	map00999	Cremeomycin biosynthesis
Com_542_pos	C00019	map00999	Biosynthesis of various plant secondary metabolites
Com_542_pos	C00019	map00999	Crocin biosynthesis
Com_542_pos	C00019	map00999	Saponin adjuvant biosynthesis
Com_542_pos	C00019	map00999	Can-bidiol biosynthesis
Com_542_pos	C00019	map00999	Mugineic acid biosynthesis
Com_542_pos	C00019	map00999	Benzoxazinoid biosynthesis
Com_542_pos	C00019	map00999	Podophyllotoxin biosynthesis
Com_542_pos	C00019	map01060	Biosynthesis of plant secondary metabolites
Com_542_pos	C00019	map01070	Biosynthesis of plant hormones
Com_543_pos	C00408	map00310	Lysine degradation
Com_543_pos	C00408	map00960	Tropane, piperidine and pyridine alkaloid biosynthesis
Com_543_pos	C00408	map01060	Biosynthesis of plant secondary metabolites
Com_543_pos	C00408	map01064	Biosynthesis of alkaloids derived from ornithine, lysine and nicotinic acid
Com_544_pos	C08261	-	-
Com_545_pos	C05282	-	-
Com_546_pos	C00006	map00195	Photosynthesis
Com_546_pos	C00006	map00480	Glutathione metabolism
Com_546_pos	C00006	map00760	Nicoti-te and nicoti-mide metabolism
Com_546_pos	C00006	map00983	Drug metabolism - other enzymes
Com_547_pos	C00408	map00310	Lysine degradation
Com_547_pos	C00408	map00960	Tropane, piperidine and pyridine alkaloid biosynthesis
Com_547_pos	C00408	map01060	Biosynthesis of plant secondary metabolites
Com_547_pos	C00408	map01064	Biosynthesis of alkaloids derived from ornithine, lysine and nicotinic acid
Com_548_pos	-	-	-
Com_549_pos	C00043	map00520	Amino sugar and nucleotide sugar metabolism
Com_549_pos	C00043	map00540	Lipopolysaccharide biosynthesis
Com_549_pos	C00043	map00541	O-Antigen nucleotide sugar biosynthesis
Com_549_pos	C00043	map00550	Peptidoglycan biosynthesis
Com_549_pos	C00043	map00552	Teichoic acid biosynthesis
Com_549_pos	C00043	map00524	Neomycin, ka-mycin and gentamicin biosynthesis
Com_550_pos	C00114	map00564	Glycerophospholipid metabolism
Com_550_pos	C00114	map00260	Glycine, serine and threonine metabolism
Com_550_pos	C00114	map00552	Teichoic acid biosynthesis
Com_551_pos	C04152	-	-
Com_552_pos	-	-	-
Com_553_pos	-	-	-
Com_554_pos	-	-	-
Com_555_pos	-	-	-
Com_556_pos	C04545	-	-
Com_557_pos	C02918	map00760	Nicoti-te and nicoti-mide metabolism
Com_558_pos	-	-	-
Com_559_pos	C16741	map00310	Lysine degradation
Com_560_pos	-	-	-
Com_561_pos	-	-	-
Com_562_pos	-	-	-
Com_563_pos	-	-	-
Com_564_pos	-	-	-
Com_565_pos	-	-	-
Com_566_pos	C00645	map00520	Amino sugar and nucleotide sugar metabolism
Com_566_pos	C00645	map00541	O-Antigen nucleotide sugar biosynthesis
Com_567_pos	-	-	-
Com_568_pos	-	-	-
Com_569_pos	C02406	-	-
Com_570_pos	C00398	map00380	Tryptophan metabolism
Com_570_pos	C00398	map00901	Indole alkaloid biosynthesis
Com_570_pos	C00398	map01060	Biosynthesis of plant secondary metabolites
Com_570_pos	C00398	map01063	Biosynthesis of alkaloids derived from shikimate pathway
Com_571_pos	C01904	map00040	Pentose and glucuro-te interconversions
Com_572_pos	-	-	-
Com_573_pos	C00978	map00380	Tryptophan metabolism
Com_574_pos	C00396	-	-
Com_575_pos	C00346	map00564	Glycerophospholipid metabolism
Com_575_pos	C00346	map00600	Sphingolipid metabolism
Com_575_pos	C00346	map00563	Glycosylphosphatidylinositol (GPI)-anchor biosynthesis
Com_576_pos	-	-	-
Com_577_pos	-	-	-
Com_578_pos	C10914	-	-
Com_579_pos	-	-	-
Com_580_pos	C13698	-	-
Com_581_pos	-	-	-
Com_582_pos	-	-	-
Com_583_pos	C07363	-	-
Com_584_pos	-	-	-
Com_585_pos	-	-	-
Com_586_pos	-	-	-
Com_587_pos	C00906	-	-
Com_588_pos	-	-	-
Com_589_pos	C01004	map00960	Tropane, piperidine and pyridine alkaloid biosynthesis
Com_590_pos	C00836	map00600	Sphingolipid metabolism
Com_591_pos	C01744	map00946	Degradation of flavonoids
Com_592_pos	C06427	map00592	alpha-Linolenic acid metabolism
Com_592_pos	C06427	map01040	Biosynthesis of unsaturated fatty acids
Com_592_pos	C06427	map01060	Biosynthesis of plant secondary metabolites
Com_592_pos	C06427	map01070	Biosynthesis of plant hormones
Com_593_pos	C08313	map00380	Tryptophan metabolism
Com_594_pos	C00407	map00280	Valine, leucine and isoleucine degradation
Com_594_pos	C00407	map00290	Valine, leucine and isoleucine biosynthesis
Com_594_pos	C00407	map00460	Cyanoamino acid metabolism
Com_594_pos	C00407	map00960	Tropane, piperidine and pyridine alkaloid biosynthesis
Com_594_pos	C00407	map00966	Glucosinolate biosynthesis
Com_594_pos	C00407	map01060	Biosynthesis of plant secondary metabolites
Com_594_pos	C00407	map01064	Biosynthesis of alkaloids derived from ornithine, lysine and nicotinic acid
Com_595_pos	C00791	map00330	Arginine and proline metabolism
Com_596_pos	C00327	map00220	Arginine biosynthesis
Com_597_pos	C00123	map00280	Valine, leucine and isoleucine degradation
Com_597_pos	C00123	map00290	Valine, leucine and isoleucine biosynthesis
Com_597_pos	C00123	map00966	Glucosinolate biosynthesis
Com_597_pos	C00123	map01060	Biosynthesis of plant secondary metabolites
Com_597_pos	C00123	map01065	Biosynthesis of alkaloids derived from histidine and purine
Com_598_pos	C00785	map00340	Histidine metabolism
Com_599_pos	C00819	map00470	D-Amino acid metabolism
Com_600_pos	C00077	map00220	Arginine biosynthesis
Com_600_pos	C00077	map00330	Arginine and proline metabolism
Com_600_pos	C00077	map00470	D-Amino acid metabolism
Com_600_pos	C00077	map00480	Glutathione metabolism
Com_600_pos	C00077	map00998	Biosynthesis of various antibiotics
Com_600_pos	C00077	map00998	Kanosamine biosynthesis
Com_600_pos	C00077	map00998	Aurachin biosynthesis
Com_600_pos	C00077	map00998	Bacilysin biosynthesis
Com_600_pos	C00077	map00998	Puromycin biosynthesis
Com_600_pos	C00077	map00998	Dapdiamides biosynthesis
Com_600_pos	C00077	map00998	Fosfomycin biosynthesis
Com_600_pos	C00077	map00998	Fumagillin biosynthesis
Com_600_pos	C00077	map00998	Pentalenolactone biosynthesis
Com_600_pos	C00077	map00998	Terpentecin biosynthesis
Com_600_pos	C00077	map00998	Roseoflavin biosynthesis
Com_600_pos	C00077	map00998	Cycloserine biosynthesis
Com_600_pos	C00077	map00997	Biosynthesis of various other secondary metabolites
Com_600_pos	C00077	map00997	Ditryptophe-line biosynthesis
Com_600_pos	C00077	map00997	Fumiqui-zoline D biosynthesis
Com_600_pos	C00077	map00997	Staphyloferrin B biosynthesis
Com_600_pos	C00077	map00997	Cyclooctatin biosynthesis
Com_600_pos	C00077	map00997	Lovastatin biosynthesis
Com_600_pos	C00077	map00997	Grixazone biosynthesis
Com_600_pos	C00077	map00997	Staphyloferrin A biosynthesis
Com_600_pos	C00077	map00997	Ethynylserine biosynthesis
Com_600_pos	C00077	map00997	Aerobactin biosynthesis
Com_600_pos	C00077	map01060	Biosynthesis of plant secondary metabolites
Com_600_pos	C00077	map01064	Biosynthesis of alkaloids derived from ornithine, lysine and nicotinic acid
Com_601_pos	-	-	-
Com_602_pos	-	-	-
Com_603_pos	-	-	-
Com_604_pos	-	-	-
Com_605_pos	-	-	-
Com_606_pos	C02997	-	-
Com_607_pos	-	-	-
Com_608_pos	C01077	map00270	Cysteine and methionine metabolism
Com_609_pos	C03626	-	-
Com_610_pos	C02961	-	-
Com_611_pos	-	-	-
Com_612_pos	C06577	map00622	Xylene degradation
Com_613_pos	-	-	-
Com_614_pos	C02781	-	-
Com_615_pos	-	-	-
Com_616_pos	C00956	map00300	Lysine biosynthesis
Com_616_pos	C00956	map00310	Lysine degradation
Com_616_pos	C00956	map00311	Penicillin and cephalosporin biosynthesis
Com_617_pos	-	-	-
Com_618_pos	C00519	map00430	Taurine and hypotaurine metabolism
Com_619_pos	C11004	map00982	Drug metabolism - cytochrome P450
Com_620_pos	C05653	map00380	Tryptophan metabolism
Com_621_pos	-	-	-
Com_622_pos	C02291	map00260	Glycine, serine and threonine metabolism
Com_622_pos	C02291	map00270	Cysteine and methionine metabolism
Com_623_pos	-	-	-
Com_624_pos	C02989	map00270	Cysteine and methionine metabolism
Com_625_pos	C00449	map00300	Lysine biosynthesis
Com_625_pos	C00449	map00310	Lysine degradation
Com_626_pos	-	-	-
Com_627_pos	C00082	map00680	Methane metabolism
Com_627_pos	C00082	map00350	Tyrosine metabolism
Com_627_pos	C00082	map00360	Phenylalanine metabolism
Com_627_pos	C00082	map00400	Phenylalanine, tyrosine and tryptophan biosynthesis
Com_627_pos	C00082	map00460	Cyanoamino acid metabolism
Com_627_pos	C00082	map00730	Thiamine metabolism
Com_627_pos	C00082	map00130	Ubiquinone and other terpenoid-quinone biosynthesis
Com_627_pos	C00082	map01059	Biosynthesis of enediyne antibiotics
Com_627_pos	C00082	map01055	Biosynthesis of vancomycin group antibiotics
Com_627_pos	C00082	map00940	Phenylpropanoid biosynthesis
Com_627_pos	C00082	map00950	Isoquinoline alkaloid biosynthesis
Com_627_pos	C00082	map00965	Betalain biosynthesis
Com_627_pos	C00082	map00966	Glucosinolate biosynthesis
Com_627_pos	C00082	map00261	Monobactam biosynthesis
Com_627_pos	C00082	map00401	Novobiocin biosynthesis
Com_627_pos	C00082	map00998	Biosynthesis of various antibiotics
Com_627_pos	C00082	map00998	Kanosamine biosynthesis
Com_627_pos	C00082	map00998	Aurachin biosynthesis
Com_627_pos	C00082	map00998	Bacilysin biosynthesis
Com_627_pos	C00082	map00998	Puromycin biosynthesis
Com_627_pos	C00082	map00998	Dapdiamides biosynthesis
Com_627_pos	C00082	map00998	Fosfomycin biosynthesis
Com_627_pos	C00082	map00999	Cremeomycin biosynthesis
Com_627_pos	C00082	map00998	Fumagillin biosynthesis
Com_627_pos	C00082	map00998	Pentalenolactone biosynthesis
Com_627_pos	C00082	map00998	Terpentecin biosynthesis
Com_627_pos	C00082	map00998	Roseoflavin biosynthesis
Com_627_pos	C00082	map00998	Cycloserine biosynthesis
Com_627_pos	C00082	map00999	Biosynthesis of various plant secondary metabolites
Com_627_pos	C00082	map00999	Crocin biosynthesis
Com_627_pos	C00082	map00999	Saponin adjuvant biosynthesis
Com_627_pos	C00082	map00999	Can-bidiol biosynthesis
Com_627_pos	C00082	map00999	Mugineic acid biosynthesis
Com_627_pos	C00082	map00999	Benzoxazinoid biosynthesis
Com_627_pos	C00082	map00999	Podophyllotoxin biosynthesis
Com_627_pos	C00082	map00997	Biosynthesis of various other secondary metabolites
Com_627_pos	C00082	map00997	Ditryptophe-line biosynthesis
Com_627_pos	C00082	map00997	Fumiqui-zoline D biosynthesis
Com_627_pos	C00082	map00997	Staphyloferrin B biosynthesis
Com_627_pos	C00082	map00997	Cyclooctatin biosynthesis
Com_627_pos	C00082	map00997	Lovastatin biosynthesis
Com_627_pos	C00082	map00997	Grixazone biosynthesis
Com_627_pos	C00082	map00997	Staphyloferrin A biosynthesis
Com_627_pos	C00082	map00997	Ethynylserine biosynthesis
Com_627_pos	C00082	map00997	Aerobactin biosynthesis
Com_627_pos	C00082	map01060	Biosynthesis of plant secondary metabolites
Com_627_pos	C00082	map01063	Biosynthesis of alkaloids derived from shikimate pathway
Com_628_pos	C00308	-	-
Com_629_pos	-	-	-
Com_630_pos	C12312	map00402	Benzoxazinoid biosynthesis
Com_630_pos	C12312	map00999	Cremeomycin biosynthesis
Com_630_pos	C12312	map00999	Biosynthesis of various plant secondary metabolites
Com_630_pos	C12312	map00999	Crocin biosynthesis
Com_630_pos	C12312	map00999	Saponin adjuvant biosynthesis
Com_630_pos	C12312	map00999	Can-bidiol biosynthesis
Com_630_pos	C12312	map00999	Mugineic acid biosynthesis
Com_630_pos	C12312	map00999	Benzoxazinoid biosynthesis
Com_630_pos	C12312	map00999	Podophyllotoxin biosynthesis
Com_631_pos	C19670	-	-
Com_633_pos	C02693	map00380	Tryptophan metabolism
Com_634_pos	C10172	-	-
Com_635_pos	C11118	-	-
Com_636_pos	C00715	-	-
Com_637_pos	C16815	-	-
Com_638_pos	C02571	-	-
Com_639_pos	-	-	-
Com_640_pos	-	-	-
Com_641_pos	-	-	-
Com_642_pos	-	-	-
Com_643_pos	C01137	map00270	Cysteine and methionine metabolism
Com_643_pos	C01137	map00330	Arginine and proline metabolism
Com_644_pos	C00750	map00330	Arginine and proline metabolism
Com_644_pos	C00750	map00410	beta-Alanine metabolism
Com_644_pos	C00750	map00480	Glutathione metabolism
Com_644_pos	C00750	map00770	Pantothe-te and CoA biosynthesis
Com_645_pos	C00388	map00340	Histidine metabolism
Com_645_pos	C00388	map01065	Biosynthesis of alkaloids derived from histidine and purine
Com_646_pos	C02350	map00230	Purine metabolism
Com_647_pos	-	-	-
Com_648_pos	C00086	map00230	Purine metabolism
Com_648_pos	C00086	map00240	Pyrimidine metabolism
Com_648_pos	C00086	map00220	Arginine biosynthesis
Com_648_pos	C00086	map00330	Arginine and proline metabolism
Com_648_pos	C00086	map00780	Biotin metabolism
Com_648_pos	C00086	map00791	Atrazine degradation
Com_649_pos	C00835	map00790	Folate biosynthesis
Com_650_pos	C00899	map00830	Retinol metabolism
Com_651_pos	-	-	-
Com_652_pos	C00047	map00300	Lysine biosynthesis
Com_652_pos	C00047	map00310	Lysine degradation
Com_652_pos	C00047	map00470	D-Amino acid metabolism
Com_652_pos	C00047	map00780	Biotin metabolism
Com_652_pos	C00047	map00960	Tropane, piperidine and pyridine alkaloid biosynthesis
Com_652_pos	C00047	map00997	Biosynthesis of various other secondary metabolites
Com_652_pos	C00047	map00997	Ditryptophe-line biosynthesis
Com_652_pos	C00047	map00997	Fumiqui-zoline D biosynthesis
Com_652_pos	C00047	map00997	Staphyloferrin B biosynthesis
Com_652_pos	C00047	map00997	Cyclooctatin biosynthesis
Com_652_pos	C00047	map00997	Lovastatin biosynthesis
Com_652_pos	C00047	map00997	Grixazone biosynthesis
Com_652_pos	C00047	map00997	Staphyloferrin A biosynthesis
Com_652_pos	C00047	map00997	Ethynylserine biosynthesis
Com_652_pos	C00047	map00997	Aerobactin biosynthesis
Com_652_pos	C00047	map01060	Biosynthesis of plant secondary metabolites
Com_652_pos	C00047	map01064	Biosynthesis of alkaloids derived from ornithine, lysine and nicotinic acid
Com_653_pos	-	-	-
Com_654_pos	-	-	-
Com_656_pos	C12059	-	-
Com_657_pos	C01996	map00564	Glycerophospholipid metabolism
Com_658_pos	C07151	-	-
Com_659_pos	C00362	map00230	Purine metabolism
Com_660_pos	-	-	-
Com_661_pos	C01081	map00730	Thiamine metabolism
Com_662_pos	-	-	-
Com_663_pos	-	-	-
Com_664_pos	-	-	-
Com_665_pos	-	-	-
Com_666_pos	-	-	-
Com_667_pos	C06104	map00930	Caprolactam degradation
Com_668_pos	C01384	map00650	Butanoate metabolism
Com_668_pos	C01384	map00350	Tyrosine metabolism
Com_668_pos	C01384	map00760	Nicoti-te and nicoti-mide metabolism
Com_669_pos	C00408	map00310	Lysine degradation
Com_669_pos	C00408	map00960	Tropane, piperidine and pyridine alkaloid biosynthesis
Com_669_pos	C00408	map01060	Biosynthesis of plant secondary metabolites
Com_669_pos	C00408	map01064	Biosynthesis of alkaloids derived from ornithine, lysine and nicotinic acid
Com_670_pos	-	-	-
Com_671_pos	-	-	-
Com_672_pos	C00986	map00260	Glycine, serine and threonine metabolism
Com_672_pos	C00986	map00330	Arginine and proline metabolism
Com_672_pos	C00986	map00410	beta-Alanine metabolism
Com_673_pos	C10438	-	-
Com_674_pos	C05942	map00470	D-Amino acid metabolism
Com_675_pos	C07599	-	-
Com_676_pos	-	-	-
Com_677_pos	C16355	map00232	Caffeine metabolism
Com_678_pos	-	-	-
Com_679_pos	C02242	-	-
Com_680_pos	-	-	-
Com_681_pos	-	-	-
Com_682_pos	C03017	-	-
Com_683_pos	C02378	map00930	Caprolactam degradation
Com_684_pos	-	-	-
Com_685_pos	-	-	-
Com_686_pos	C00931	map00860	Porphyrin metabolism
Com_687_pos	C00568	map00790	Folate biosynthesis
Com_687_pos	C00568	map00627	Aminobenzoate degradation
Com_687_pos	C00568	map01061	Biosynthesis of phenylpropanoids
Com_688_pos	-	-	-
Com_689_pos	C01589	-	-
Com_690_pos	-	-	-
Com_691_pos	-	-	-
Com_692_pos	-	-	-
Com_693_pos	C00242	map00230	Purine metabolism
Com_694_pos	-	-	-
Com_695_pos	-	-	-
Com_696_pos	C00263	map00920	Sulfur metabolism
Com_696_pos	C00263	map00260	Glycine, serine and threonine metabolism
Com_696_pos	C00263	map00270	Cysteine and methionine metabolism
Com_696_pos	C00263	map00300	Lysine biosynthesis
Com_697_pos	C16511	-	-
Com_698_pos	C00127	map00480	Glutathione metabolism
Com_699_pos	-	-	-
Com_700_pos	-	-	-
Com_701_pos	-	-	-
Com_702_pos	C05147	map00330	Arginine and proline metabolism
Com_703_pos	C02946	map00330	Arginine and proline metabolism
Com_704_pos	-	-	-
Com_705_pos	C00041	map00710	Carbon fixation in photosynthetic organisms
Com_705_pos	C00041	map00250	Alanine, aspartate and glutamate metabolism
Com_705_pos	C00041	map00270	Cysteine and methionine metabolism
Com_705_pos	C00041	map00430	Taurine and hypotaurine metabolism
Com_705_pos	C00041	map00450	Selenocompound metabolism
Com_705_pos	C00041	map00470	D-Amino acid metabolism
Com_705_pos	C00041	map00997	Biosynthesis of various other secondary metabolites
Com_705_pos	C00041	map00997	Ditryptophe-line biosynthesis
Com_705_pos	C00041	map00997	Fumiqui-zoline D biosynthesis
Com_705_pos	C00041	map00997	Staphyloferrin B biosynthesis
Com_705_pos	C00041	map00997	Cyclooctatin biosynthesis
Com_705_pos	C00041	map00997	Lovastatin biosynthesis
Com_705_pos	C00041	map00997	Grixazone biosynthesis
Com_705_pos	C00041	map00997	Staphyloferrin A biosynthesis
Com_705_pos	C00041	map00997	Ethynylserine biosynthesis
Com_705_pos	C00041	map00997	Aerobactin biosynthesis
Com_705_pos	C00041	map01060	Biosynthesis of plant secondary metabolites
Com_706_pos	C00049	map00710	Carbon fixation in photosynthetic organisms
Com_706_pos	C00049	map00250	Alanine, aspartate and glutamate metabolism
Com_706_pos	C00049	map00260	Glycine, serine and threonine metabolism
Com_706_pos	C00049	map00270	Cysteine and methionine metabolism
Com_706_pos	C00049	map00300	Lysine biosynthesis
Com_706_pos	C00049	map00220	Arginine biosynthesis
Com_706_pos	C00049	map00340	Histidine metabolism
Com_706_pos	C00049	map00410	beta-Alanine metabolism
Com_706_pos	C00049	map00460	Cyanoamino acid metabolism
Com_706_pos	C00049	map00470	D-Amino acid metabolism
Com_706_pos	C00049	map00760	Nicoti-te and nicoti-mide metabolism
Com_706_pos	C00049	map00770	Pantothe-te and CoA biosynthesis
Com_706_pos	C00049	map00261	Monobactam biosynthesis
Com_706_pos	C00049	map00998	Biosynthesis of various antibiotics
Com_706_pos	C00049	map00998	Kanosamine biosynthesis
Com_706_pos	C00049	map00998	Aurachin biosynthesis
Com_706_pos	C00049	map00998	Bacilysin biosynthesis
Com_706_pos	C00049	map00998	Puromycin biosynthesis
Com_706_pos	C00049	map00998	Dapdiamides biosynthesis
Com_706_pos	C00049	map00998	Fosfomycin biosynthesis
Com_706_pos	C00049	map00999	Cremeomycin biosynthesis
Com_706_pos	C00049	map00998	Fumagillin biosynthesis
Com_706_pos	C00049	map00998	Pentalenolactone biosynthesis
Com_706_pos	C00049	map00998	Terpentecin biosynthesis
Com_706_pos	C00049	map00998	Roseoflavin biosynthesis
Com_706_pos	C00049	map00998	Cycloserine biosynthesis
Com_706_pos	C00049	map00999	Biosynthesis of various plant secondary metabolites
Com_706_pos	C00049	map00999	Crocin biosynthesis
Com_706_pos	C00049	map00999	Saponin adjuvant biosynthesis
Com_706_pos	C00049	map00999	Can-bidiol biosynthesis
Com_706_pos	C00049	map00999	Mugineic acid biosynthesis
Com_706_pos	C00049	map00999	Benzoxazinoid biosynthesis
Com_706_pos	C00049	map00999	Podophyllotoxin biosynthesis
Com_706_pos	C00049	map00997	Biosynthesis of various other secondary metabolites
Com_706_pos	C00049	map00997	Ditryptophe-line biosynthesis
Com_706_pos	C00049	map00997	Fumiqui-zoline D biosynthesis
Com_706_pos	C00049	map00997	Staphyloferrin B biosynthesis
Com_706_pos	C00049	map00997	Cyclooctatin biosynthesis
Com_706_pos	C00049	map00997	Lovastatin biosynthesis
Com_706_pos	C00049	map00997	Grixazone biosynthesis
Com_706_pos	C00049	map00997	Staphyloferrin A biosynthesis
Com_706_pos	C00049	map00997	Ethynylserine biosynthesis
Com_706_pos	C00049	map00997	Aerobactin biosynthesis
Com_706_pos	C00049	map01060	Biosynthesis of plant secondary metabolites
Com_706_pos	C00049	map01064	Biosynthesis of alkaloids derived from ornithine, lysine and nicotinic acid
Com_706_pos	C00049	map01070	Biosynthesis of plant hormones
Com_707_pos	C00455	map00760	Nicoti-te and nicoti-mide metabolism
Com_708_pos	C00300	map00260	Glycine, serine and threonine metabolism
Com_708_pos	C00300	map00330	Arginine and proline metabolism
Com_709_pos	C00670	map00564	Glycerophospholipid metabolism
Com_709_pos	C00670	map00565	Ether lipid metabolism
Com_710_pos	C00327	map00220	Arginine biosynthesis
Com_711_pos	C00334	map00650	Butanoate metabolism
Com_711_pos	C00334	map00250	Alanine, aspartate and glutamate metabolism
Com_711_pos	C00334	map00330	Arginine and proline metabolism
Com_711_pos	C00334	map00410	beta-Alanine metabolism
Com_711_pos	C00334	map00760	Nicoti-te and nicoti-mide metabolism
Com_712_pos	C00037	map00630	Glyoxylate and dicarboxylate metabolism
Com_712_pos	C00037	map00680	Methane metabolism
Com_712_pos	C00037	map00120	Primary bile acid biosynthesis
Com_712_pos	C00037	map00230	Purine metabolism
Com_712_pos	C00037	map00260	Glycine, serine and threonine metabolism
Com_712_pos	C00037	map00310	Lysine degradation
Com_712_pos	C00037	map00440	Phospho-te and phosphi-te metabolism
Com_712_pos	C00037	map00460	Cyanoamino acid metabolism
Com_712_pos	C00037	map00470	D-Amino acid metabolism
Com_712_pos	C00037	map00480	Glutathione metabolism
Com_712_pos	C00037	map00730	Thiamine metabolism
Com_712_pos	C00037	map00785	Lipoic acid metabolism
Com_712_pos	C00037	map00860	Porphyrin metabolism
Com_712_pos	C00037	map01060	Biosynthesis of plant secondary metabolites
Com_713_pos	C00062	map00220	Arginine biosynthesis
Com_713_pos	C00062	map00330	Arginine and proline metabolism
Com_713_pos	C00062	map00470	D-Amino acid metabolism
Com_713_pos	C00062	map00261	Monobactam biosynthesis
Com_713_pos	C00062	map00331	Clavulanic acid biosynthesis
Com_713_pos	C00062	map00998	Biosynthesis of various antibiotics
Com_713_pos	C00062	map00998	Kanosamine biosynthesis
Com_713_pos	C00062	map00998	Aurachin biosynthesis
Com_713_pos	C00062	map00998	Bacilysin biosynthesis
Com_713_pos	C00062	map00998	Puromycin biosynthesis
Com_713_pos	C00062	map00998	Dapdiamides biosynthesis
Com_713_pos	C00062	map00998	Fosfomycin biosynthesis
Com_713_pos	C00062	map00998	Fumagillin biosynthesis
Com_713_pos	C00062	map00998	Pentalenolactone biosynthesis
Com_713_pos	C00062	map00998	Terpentecin biosynthesis
Com_713_pos	C00062	map00998	Roseoflavin biosynthesis
Com_713_pos	C00062	map00998	Cycloserine biosynthesis
Com_713_pos	C00062	map01060	Biosynthesis of plant secondary metabolites
Com_713_pos	C00062	map01064	Biosynthesis of alkaloids derived from ornithine, lysine and nicotinic acid
Com_714_pos	C00097	map00920	Sulfur metabolism
Com_714_pos	C00097	map00260	Glycine, serine and threonine metabolism
Com_714_pos	C00097	map00270	Cysteine and methionine metabolism
Com_714_pos	C00097	map00430	Taurine and hypotaurine metabolism
Com_714_pos	C00097	map00460	Cyanoamino acid metabolism
Com_714_pos	C00097	map00470	D-Amino acid metabolism
Com_714_pos	C00097	map00480	Glutathione metabolism
Com_714_pos	C00097	map00730	Thiamine metabolism
Com_714_pos	C00097	map00770	Pantothe-te and CoA biosynthesis
Com_714_pos	C00097	map00311	Penicillin and cephalosporin biosynthesis
Com_714_pos	C00097	map00332	Carbapenem biosynthesis
Com_714_pos	C00097	map01060	Biosynthesis of plant secondary metabolites
Com_715_pos	C22040	-	-
Com_716_pos	-	-	-
Com_717_pos	C00187	map00100	Steroid biosynthesis
Com_717_pos	C00187	map00120	Primary bile acid biosynthesis
Com_717_pos	C00187	map00140	Steroid hormone biosynthesis
Com_717_pos	C00187	map00981	Insect hormone biosynthesis
Com_717_pos	C00187	map00996	Biosynthesis of various alkaloids
Com_717_pos	C00187	map00984	Steroid degradation
Com_717_pos	C00187	map01066	Biosynthesis of alkaloids derived from terpenoid and polyketide
Com_718_pos	-	-	-
Com_719_pos	C00170	map00270	Cysteine and methionine metabolism
Com_719_pos	C00170	map00908	Zeatin biosynthesis
Com_719_pos	C00170	map01060	Biosynthesis of plant secondary metabolites
Com_720_pos	C00183	map00280	Valine, leucine and isoleucine degradation
Com_720_pos	C00183	map00290	Valine, leucine and isoleucine biosynthesis
Com_720_pos	C00183	map00460	Cyanoamino acid metabolism
Com_720_pos	C00183	map00770	Pantothe-te and CoA biosynthesis
Com_720_pos	C00183	map00966	Glucosinolate biosynthesis
Com_720_pos	C00183	map00311	Penicillin and cephalosporin biosynthesis
Com_720_pos	C00183	map01060	Biosynthesis of plant secondary metabolites
Com_720_pos	C00183	map01063	Biosynthesis of alkaloids derived from shikimate pathway
Com_721_pos	-	-	-
Com_722_pos	C00334	map00650	Butanoate metabolism
Com_722_pos	C00334	map00250	Alanine, aspartate and glutamate metabolism
Com_722_pos	C00334	map00330	Arginine and proline metabolism
Com_722_pos	C00334	map00410	beta-Alanine metabolism
Com_722_pos	C00334	map00760	Nicoti-te and nicoti-mide metabolism
Com_723_pos	-	-	-
Com_724_pos	C01152	map00340	Histidine metabolism
Com_725_pos	C05587	map00350	Tyrosine metabolism
Com_725_pos	C05587	map00965	Betalain biosynthesis
Com_725_pos	C05587	map01063	Biosynthesis of alkaloids derived from shikimate pathway
Com_726_pos	C03065	-	-
Com_727_pos	-	-	-

## Sheet: NF_strategy1
Pathway_Name	Counts	Pvalue	Qvalue	Pathway ID	Compound_ID	C_ID
Pantothenate and CoA biosynthesis	3	0.0111992	0.526364	ko00770	Com_36_neg;Com_98_neg;Com_320_neg	C00831+C00882+C00141
Carbohydrate digestion and absorption	2	0.0428271	0.641271	ko04973	Com_6_neg;Com_105_neg	C01835+C00089

## Sheet: LB_strategy1
Pathway_Name	Counts	Pvalue	Qvalue	Pathway ID	Compound_ID	C_ID
Carbohydrate digestion and absorption	3	0.00727147	0.303579	ko04973	Com_6_neg;Com_15_neg;Com_322_neg	C01835+C00092+C00243
Inositol phosphate metabolism	3	0.0165589	0.303579	ko00562	Com_15_neg;Com_101_neg;Com_104_neg	C00092+C00118+C00111
Insulin resistance	3	0.0165589	0.303579	ko04931	Com_15_neg;Com_188_neg;Com_267_neg	C00092+C00043+C00085

## Sheet: MM_strategy1
Pathway_Name	Counts	Pvalue	Qvalue	Pathway ID	Compound_ID	C_ID
Tryptophan metabolism	4	0.0340956	0.698012	ko00380	Com_153_neg;Com_368_pos;Com_476_pos;Com_633_pos	C00637+C01717+C00328+C02693

## Sheet: Strategy2_background
C_ID	Pathway_ID	Pathway_Name
C00022	map00010	Glycolysis / Gluconeogenesis
C00024	map00010	Glycolysis / Gluconeogenesis
C00031	map00010	Glycolysis / Gluconeogenesis
C00033	map00010	Glycolysis / Gluconeogenesis
C00036	map00010	Glycolysis / Gluconeogenesis
C00068	map00010	Glycolysis / Gluconeogenesis
C00074	map00010	Glycolysis / Gluconeogenesis
C00084	map00010	Glycolysis / Gluconeogenesis
C00085	map00010	Glycolysis / Gluconeogenesis
C00103	map00010	Glycolysis / Gluconeogenesis
C00111	map00010	Glycolysis / Gluconeogenesis
C00118	map00010	Glycolysis / Gluconeogenesis
C00186	map00010	Glycolysis / Gluconeogenesis
C00197	map00010	Glycolysis / Gluconeogenesis
C00221	map00010	Glycolysis / Gluconeogenesis
C00236	map00010	Glycolysis / Gluconeogenesis
C00267	map00010	Glycolysis / Gluconeogenesis
C00354	map00010	Glycolysis / Gluconeogenesis
C00469	map00010	Glycolysis / Gluconeogenesis
C00631	map00010	Glycolysis / Gluconeogenesis
C00668	map00010	Glycolysis / Gluconeogenesis
C01159	map00010	Glycolysis / Gluconeogenesis
C01172	map00010	Glycolysis / Gluconeogenesis
C01451	map00010	Glycolysis / Gluconeogenesis
C05125	map00010	Glycolysis / Gluconeogenesis
C06186	map00010	Glycolysis / Gluconeogenesis
C06187	map00010	Glycolysis / Gluconeogenesis
C06188	map00010	Glycolysis / Gluconeogenesis
C15972	map00010	Glycolysis / Gluconeogenesis
C15973	map00010	Glycolysis / Gluconeogenesis
C16255	map00010	Glycolysis / Gluconeogenesis
C00022	map00020	Citrate cycle (TCA cycle)
C00024	map00020	Citrate cycle (TCA cycle)
C00026	map00020	Citrate cycle (TCA cycle)
C00036	map00020	Citrate cycle (TCA cycle)
C00042	map00020	Citrate cycle (TCA cycle)
C00068	map00020	Citrate cycle (TCA cycle)
C00074	map00020	Citrate cycle (TCA cycle)
C00091	map00020	Citrate cycle (TCA cycle)
C00122	map00020	Citrate cycle (TCA cycle)
C00149	map00020	Citrate cycle (TCA cycle)
C00158	map00020	Citrate cycle (TCA cycle)
C00311	map00020	Citrate cycle (TCA cycle)
C00417	map00020	Citrate cycle (TCA cycle)
C05125	map00020	Citrate cycle (TCA cycle)
C05379	map00020	Citrate cycle (TCA cycle)
C05381	map00020	Citrate cycle (TCA cycle)
C15972	map00020	Citrate cycle (TCA cycle)
C15973	map00020	Citrate cycle (TCA cycle)
C16254	map00020	Citrate cycle (TCA cycle)
C16255	map00020	Citrate cycle (TCA cycle)
C00022	map00030	Pentose phosphate pathway
C00031	map00030	Pentose phosphate pathway
C00085	map00030	Pentose phosphate pathway
C00117	map00030	Pentose phosphate pathway
C00118	map00030	Pentose phosphate pathway
C00119	map00030	Pentose phosphate pathway
C00121	map00030	Pentose phosphate pathway
C00197	map00030	Pentose phosphate pathway
C00198	map00030	Pentose phosphate pathway
C00199	map00030	Pentose phosphate pathway
C00204	map00030	Pentose phosphate pathway
C00221	map00030	Pentose phosphate pathway
C00231	map00030	Pentose phosphate pathway
C00257	map00030	Pentose phosphate pathway
C00258	map00030	Pentose phosphate pathway
C00279	map00030	Pentose phosphate pathway
C00345	map00030	Pentose phosphate pathway
C00354	map00030	Pentose phosphate pathway
C00577	map00030	Pentose phosphate pathway
C00620	map00030	Pentose phosphate pathway
C00631	map00030	Pentose phosphate pathway
C00668	map00030	Pentose phosphate pathway
C00672	map00030	Pentose phosphate pathway
C00673	map00030	Pentose phosphate pathway
C01151	map00030	Pentose phosphate pathway
C01172	map00030	Pentose phosphate pathway
C01182	map00030	Pentose phosphate pathway
C01218	map00030	Pentose phosphate pathway
C01236	map00030	Pentose phosphate pathway
C01801	map00030	Pentose phosphate pathway
C02076	map00030	Pentose phosphate pathway
C03752	map00030	Pentose phosphate pathway
C04442	map00030	Pentose phosphate pathway
C05382	map00030	Pentose phosphate pathway
C06019	map00030	Pentose phosphate pathway
C06473	map00030	Pentose phosphate pathway
C20589	map00030	Pentose phosphate pathway
C00022	map00040	Pentose and glucuronate interconversions
C00026	map00040	Pentose and glucuronate interconversions
C00029	map00040	Pentose and glucuronate interconversions
C00103	map00040	Pentose and glucuronate interconversions
C00111	map00040	Pentose and glucuronate interconversions
C00116	map00040	Pentose and glucuronate interconversions
C00167	map00040	Pentose and glucuronate interconversions
C00181	map00040	Pentose and glucuronate interconversions
C00191	map00040	Pentose and glucuronate interconversions
C00199	map00040	Pentose and glucuronate interconversions
C00204	map00040	Pentose and glucuronate interconversions
C00216	map00040	Pentose and glucuronate interconversions
C00231	map00040	Pentose and glucuronate interconversions
C00259	map00040	Pentose and glucuronate interconversions
C00266	map00040	Pentose and glucuronate interconversions
C00309	map00040	Pentose and glucuronate interconversions
C00310	map00040	Pentose and glucuronate interconversions
C00312	map00040	Pentose and glucuronate interconversions
C00333	map00040	Pentose and glucuronate interconversions
C00379	map00040	Pentose and glucuronate interconversions
C00433	map00040	Pentose and glucuronate interconversions
C00470	map00040	Pentose and glucuronate interconversions
C00474	map00040	Pentose and glucuronate interconversions
C00476	map00040	Pentose and glucuronate interconversions
C00502	map00040	Pentose and glucuronate interconversions
C00508	map00040	Pentose and glucuronate interconversions
C00514	map00040	Pentose and glucuronate interconversions
C00532	map00040	Pentose and glucuronate interconversions
C00558	map00040	Pentose and glucuronate interconversions
C00618	map00040	Pentose and glucuronate interconversions
C00714	map00040	Pentose and glucuronate interconversions
C00789	map00040	Pentose and glucuronate interconversions
C00800	map00040	Pentose and glucuronate interconversions
C00817	map00040	Pentose and glucuronate interconversions
C00905	map00040	Pentose and glucuronate interconversions
C01068	map00040	Pentose and glucuronate interconversions
C01101	map00040	Pentose and glucuronate interconversions
C01508	map00040	Pentose and glucuronate interconversions
C01904	map00040	Pentose and glucuronate interconversions
C02266	map00040	Pentose and glucuronate interconversions
C02273	map00040	Pentose and glucuronate interconversions
C02426	map00040	Pentose and glucuronate interconversions
C02753	map00040	Pentose and glucuronate interconversions
C03033	map00040	Pentose and glucuronate interconversions
C03291	map00040	Pentose and glucuronate interconversions
C03826	map00040	Pentose and glucuronate interconversions
C04053	map00040	Pentose and glucuronate interconversions
C04349	map00040	Pentose and glucuronate interconversions
C04575	map00040	Pentose and glucuronate interconversions
C05385	map00040	Pentose and glucuronate interconversions
C05411	map00040	Pentose and glucuronate interconversions
C05412	map00040	Pentose and glucuronate interconversions
C06118	map00040	Pentose and glucuronate interconversions
C06441	map00040	Pentose and glucuronate interconversions
C14899	map00040	Pentose and glucuronate interconversions
C15930	map00040	Pentose and glucuronate interconversions
C20680	map00040	Pentose and glucuronate interconversions
C22337	map00040	Pentose and glucuronate interconversions
C22712	map00040	Pentose and glucuronate interconversions
C00085	map00051	Fructose and mannose metabolism
C00095	map00051	Fructose and mannose metabolism
C00096	map00051	Fructose and mannose metabolism
C00111	map00051	Fructose and mannose metabolism
C00118	map00051	Fructose and mannose metabolism
C00159	map00051	Fructose and mannose metabolism
C00186	map00051	Fructose and mannose metabolism
C00247	map00051	Fructose and mannose metabolism
C00267	map00051	Fructose and mannose metabolism
C00275	map00051	Fructose and mannose metabolism
C00325	map00051	Fructose and mannose metabolism
C00354	map00051	Fructose and mannose metabolism
C00392	map00051	Fructose and mannose metabolism
C00424	map00051	Fructose and mannose metabolism
C00464	map00051	Fructose and mannose metabolism
C00507	map00051	Fructose and mannose metabolism
C00577	map00051	Fructose and mannose metabolism
C00636	map00051	Fructose and mannose metabolism
C00644	map00051	Fructose and mannose metabolism
C00665	map00051	Fructose and mannose metabolism
C00794	map00051	Fructose and mannose metabolism
C00861	map00051	Fructose and mannose metabolism
C00976	map00051	Fructose and mannose metabolism
C01019	map00051	Fructose and mannose metabolism
C01094	map00051	Fructose and mannose metabolism
C01096	map00051	Fructose and mannose metabolism
C01099	map00051	Fructose and mannose metabolism
C01131	map00051	Fructose and mannose metabolism
C01222	map00051	Fructose and mannose metabolism
C01355	map00051	Fructose and mannose metabolism
C01487	map00051	Fructose and mannose metabolism
C01720	map00051	Fructose and mannose metabolism
C01721	map00051	Fructose and mannose metabolism
C01768	map00051	Fructose and mannose metabolism
C01934	map00051	Fructose and mannose metabolism
C02431	map00051	Fructose and mannose metabolism
C02492	map00051	Fructose and mannose metabolism
C02888	map00051	Fructose and mannose metabolism
C02962	map00051	Fructose and mannose metabolism
C02977	map00051	Fructose and mannose metabolism
C02985	map00051	Fructose and mannose metabolism
C02991	map00051	Fructose and mannose metabolism
C03117	map00051	Fructose and mannose metabolism
C03267	map00051	Fructose and mannose metabolism
C03827	map00051	Fructose and mannose metabolism
C03979	map00051	Fructose and mannose metabolism
C05144	map00051	Fructose and mannose metabolism
C05392	map00051	Fructose and mannose metabolism
C06192	map00051	Fructose and mannose metabolism
C11516	map00051	Fructose and mannose metabolism
C11544	map00051	Fructose and mannose metabolism
C18028	map00051	Fructose and mannose metabolism
C18096	map00051	Fructose and mannose metabolism
C20781	map00051	Fructose and mannose metabolism
C20836	map00051	Fructose and mannose metabolism
C00029	map00052	Galactose metabolism
C00031	map00052	Galactose metabolism
C00052	map00052	Galactose metabolism
C00085	map00052	Galactose metabolism
C00089	map00052	Galactose metabolism
C00095	map00052	Galactose metabolism
C00103	map00052	Galactose metabolism
C00111	map00052	Galactose metabolism
C00116	map00052	Galactose metabolism
C00118	map00052	Galactose metabolism
C00124	map00052	Galactose metabolism
C00137	map00052	Galactose metabolism
C00159	map00052	Galactose metabolism
C00243	map00052	Galactose metabolism
C00267	map00052	Galactose metabolism
C00446	map00052	Galactose metabolism
C00492	map00052	Galactose metabolism
C00577	map00052	Galactose metabolism
C00668	map00052	Galactose metabolism
C00794	map00052	Galactose metabolism
C00795	map00052	Galactose metabolism
C00880	map00052	Galactose metabolism
C00984	map00052	Galactose metabolism
C01097	map00052	Galactose metabolism
C01113	map00052	Galactose metabolism
C01132	map00052	Galactose metabolism
C01216	map00052	Galactose metabolism
C01235	map00052	Galactose metabolism
C01286	map00052	Galactose metabolism
C01613	map00052	Galactose metabolism
C01697	map00052	Galactose metabolism
C02262	map00052	Galactose metabolism
C02669	map00052	Galactose metabolism
C03383	map00052	Galactose metabolism
C03733	map00052	Galactose metabolism
C03785	map00052	Galactose metabolism
C05396	map00052	Galactose metabolism
C05399	map00052	Galactose metabolism
C05400	map00052	Galactose metabolism
C05401	map00052	Galactose metabolism
C05402	map00052	Galactose metabolism
C05404	map00052	Galactose metabolism
C05796	map00052	Galactose metabolism
C06311	map00052	Galactose metabolism
C06376	map00052	Galactose metabolism
C06377	map00052	Galactose metabolism
C00022	map00053	Ascorbate and aldarate metabolism
C00026	map00053	Ascorbate and aldarate metabolism
C00029	map00053	Ascorbate and aldarate metabolism
C00072	map00053	Ascorbate and aldarate metabolism
C00096	map00053	Ascorbate and aldarate metabolism
C00137	map00053	Ascorbate and aldarate metabolism
C00167	map00053	Ascorbate and aldarate metabolism
C00191	map00053	Ascorbate and aldarate metabolism
C00216	map00053	Ascorbate and aldarate metabolism
C00231	map00053	Ascorbate and aldarate metabolism
C00259	map00053	Ascorbate and aldarate metabolism
C00333	map00053	Ascorbate and aldarate metabolism
C00433	map00053	Ascorbate and aldarate metabolism
C00545	map00053	Ascorbate and aldarate metabolism
C00558	map00053	Ascorbate and aldarate metabolism
C00617	map00053	Ascorbate and aldarate metabolism
C00618	map00053	Ascorbate and aldarate metabolism
C00652	map00053	Ascorbate and aldarate metabolism
C00679	map00053	Ascorbate and aldarate metabolism
C00684	map00053	Ascorbate and aldarate metabolism
C00800	map00053	Ascorbate and aldarate metabolism
C00818	map00053	Ascorbate and aldarate metabolism
C00878	map00053	Ascorbate and aldarate metabolism
C00879	map00053	Ascorbate and aldarate metabolism
C01040	map00053	Ascorbate and aldarate metabolism
C01041	map00053	Ascorbate and aldarate metabolism
C01101	map00053	Ascorbate and aldarate metabolism
C01114	map00053	Ascorbate and aldarate metabolism
C01115	map00053	Ascorbate and aldarate metabolism
C01146	map00053	Ascorbate and aldarate metabolism
C01620	map00053	Ascorbate and aldarate metabolism
C01825	map00053	Ascorbate and aldarate metabolism
C02280	map00053	Ascorbate and aldarate metabolism
C02670	map00053	Ascorbate and aldarate metabolism
C03033	map00053	Ascorbate and aldarate metabolism
C03064	map00053	Ascorbate and aldarate metabolism
C03289	map00053	Ascorbate and aldarate metabolism
C03291	map00053	Ascorbate and aldarate metabolism
C03826	map00053	Ascorbate and aldarate metabolism
C03921	map00053	Ascorbate and aldarate metabolism
C04037	map00053	Ascorbate and aldarate metabolism
C04575	map00053	Ascorbate and aldarate metabolism
C05385	map00053	Ascorbate and aldarate metabolism
C05411	map00053	Ascorbate and aldarate metabolism
C05412	map00053	Ascorbate and aldarate metabolism
C05422	map00053	Ascorbate and aldarate metabolism
C06316	map00053	Ascorbate and aldarate metabolism
C14899	map00053	Ascorbate and aldarate metabolism
C15923	map00053	Ascorbate and aldarate metabolism
C15924	map00053	Ascorbate and aldarate metabolism
C15925	map00053	Ascorbate and aldarate metabolism
C15926	map00053	Ascorbate and aldarate metabolism
C15930	map00053	Ascorbate and aldarate metabolism
C16186	map00053	Ascorbate and aldarate metabolism
C20889	map00053	Ascorbate and aldarate metabolism
C20896	map00053	Ascorbate and aldarate metabolism
C21955	map00053	Ascorbate and aldarate metabolism
C00029	map00500	Starch and sucrose metabolism
C00031	map00500	Starch and sucrose metabolism
C00085	map00500	Starch and sucrose metabolism
C00089	map00500	Starch and sucrose metabolism
C00092	map00500	Starch and sucrose metabolism
C00095	map00500	Starch and sucrose metabolism
C00103	map00500	Starch and sucrose metabolism
C00185	map00500	Starch and sucrose metabolism
C00208	map00500	Starch and sucrose metabolism
C00252	map00500	Starch and sucrose metabolism
C00369	map00500	Starch and sucrose metabolism
C00372	map00500	Starch and sucrose metabolism
C00394	map00500	Starch and sucrose metabolism
C00498	map00500	Starch and sucrose metabolism
C00501	map00500	Starch and sucrose metabolism
C00663	map00500	Starch and sucrose metabolism
C00689	map00500	Starch and sucrose metabolism
C00718	map00500	Starch and sucrose metabolism
C00721	map00500	Starch and sucrose metabolism
C00760	map00500	Starch and sucrose metabolism
C00963	map00500	Starch and sucrose metabolism
C00965	map00500	Starch and sucrose metabolism
C00973	map00500	Starch and sucrose metabolism
C01083	map00500	Starch and sucrose metabolism
C01231	map00500	Starch and sucrose metabolism
C01725	map00500	Starch and sucrose metabolism
C01898	map00500	Starch and sucrose metabolism
C01935	map00500	Starch and sucrose metabolism
C02591	map00500	Starch and sucrose metabolism
C02995	map00500	Starch and sucrose metabolism
C03323	map00500	Starch and sucrose metabolism
C04534	map00500	Starch and sucrose metabolism
C05731	map00500	Starch and sucrose metabolism
C06215	map00500	Starch and sucrose metabolism
C06400	map00500	Starch and sucrose metabolism
C16688	map00500	Starch and sucrose metabolism
C20237	map00500	Starch and sucrose metabolism
C00029	map00520	Amino sugar and nucleotide sugar metabolism
C00031	map00520	Amino sugar and nucleotide sugar metabolism
C00043	map00520	Amino sugar and nucleotide sugar metabolism
C00052	map00520	Amino sugar and nucleotide sugar metabolism
C00085	map00520	Amino sugar and nucleotide sugar metabolism
C00095	map00520	Amino sugar and nucleotide sugar metabolism
C00096	map00520	Amino sugar and nucleotide sugar metabolism
C00103	map00520	Amino sugar and nucleotide sugar metabolism
C00128	map00520	Amino sugar and nucleotide sugar metabolism
C00140	map00520	Amino sugar and nucleotide sugar metabolism
C00159	map00520	Amino sugar and nucleotide sugar metabolism
C00167	map00520	Amino sugar and nucleotide sugar metabolism
C00181	map00520	Amino sugar and nucleotide sugar metabolism
C00190	map00520	Amino sugar and nucleotide sugar metabolism
C00191	map00520	Amino sugar and nucleotide sugar metabolism
C00203	map00520	Amino sugar and nucleotide sugar metabolism
C00216	map00520	Amino sugar and nucleotide sugar metabolism
C00259	map00520	Amino sugar and nucleotide sugar metabolism
C00267	map00520	Amino sugar and nucleotide sugar metabolism
C00270	map00520	Amino sugar and nucleotide sugar metabolism
C00275	map00520	Amino sugar and nucleotide sugar metabolism
C00325	map00520	Amino sugar and nucleotide sugar metabolism
C00329	map00520	Amino sugar and nucleotide sugar metabolism
C00333	map00520	Amino sugar and nucleotide sugar metabolism
C00352	map00520	Amino sugar and nucleotide sugar metabolism
C00357	map00520	Amino sugar and nucleotide sugar metabolism
C00394	map00520	Amino sugar and nucleotide sugar metabolism
C00446	map00520	Amino sugar and nucleotide sugar metabolism
C00461	map00520	Amino sugar and nucleotide sugar metabolism
C00498	map00520	Amino sugar and nucleotide sugar metabolism
C00501	map00520	Amino sugar and nucleotide sugar metabolism
C00617	map00520	Amino sugar and nucleotide sugar metabolism
C00636	map00520	Amino sugar and nucleotide sugar metabolism
C00645	map00520	Amino sugar and nucleotide sugar metabolism
C00668	map00520	Amino sugar and nucleotide sugar metabolism
C00714	map00520	Amino sugar and nucleotide sugar metabolism
C00734	map00520	Amino sugar and nucleotide sugar metabolism
C00935	map00520	Amino sugar and nucleotide sugar metabolism
C00976	map00520	Amino sugar and nucleotide sugar metabolism
C00984	map00520	Amino sugar and nucleotide sugar metabolism
C00996	map00520	Amino sugar and nucleotide sugar metabolism
C00999	map00520	Amino sugar and nucleotide sugar metabolism
C01019	map00520	Amino sugar and nucleotide sugar metabolism
C01050	map00520	Amino sugar and nucleotide sugar metabolism
C01132	map00520	Amino sugar and nucleotide sugar metabolism
C01170	map00520	Amino sugar and nucleotide sugar metabolism
C01219	map00520	Amino sugar and nucleotide sugar metabolism
C01222	map00520	Amino sugar and nucleotide sugar metabolism
C01623	map00520	Amino sugar and nucleotide sugar metabolism
C01674	map00520	Amino sugar and nucleotide sugar metabolism
C01788	map00520	Amino sugar and nucleotide sugar metabolism
C02199	map00520	Amino sugar and nucleotide sugar metabolism
C02280	map00520	Amino sugar and nucleotide sugar metabolism
C02352	map00520	Amino sugar and nucleotide sugar metabolism
C02474	map00520	Amino sugar and nucleotide sugar metabolism
C02713	map00520	Amino sugar and nucleotide sugar metabolism
C02977	map00520	Amino sugar and nucleotide sugar metabolism
C02985	map00520	Amino sugar and nucleotide sugar metabolism
C03117	map00520	Amino sugar and nucleotide sugar metabolism
C03410	map00520	Amino sugar and nucleotide sugar metabolism
C03598	map00520	Amino sugar and nucleotide sugar metabolism
C03599	map00520	Amino sugar and nucleotide sugar metabolism
C03691	map00520	Amino sugar and nucleotide sugar metabolism
C03733	map00520	Amino sugar and nucleotide sugar metabolism
C03906	map00520	Amino sugar and nucleotide sugar metabolism
C04037	map00520	Amino sugar and nucleotide sugar metabolism
C04089	map00520	Amino sugar and nucleotide sugar metabolism
C04257	map00520	Amino sugar and nucleotide sugar metabolism
C04297	map00520	Amino sugar and nucleotide sugar metabolism
C04501	map00520	Amino sugar and nucleotide sugar metabolism
C04573	map00520	Amino sugar and nucleotide sugar metabolism
C04613	map00520	Amino sugar and nucleotide sugar metabolism
C04630	map00520	Amino sugar and nucleotide sugar metabolism
C04631	map00520	Amino sugar and nucleotide sugar metabolism
C05385	map00520	Amino sugar and nucleotide sugar metabolism
C06023	map00520	Amino sugar and nucleotide sugar metabolism
C06156	map00520	Amino sugar and nucleotide sugar metabolism
C06240	map00520	Amino sugar and nucleotide sugar metabolism
C06241	map00520	Amino sugar and nucleotide sugar metabolism
C06377	map00520	Amino sugar and nucleotide sugar metabolism
C11521	map00520	Amino sugar and nucleotide sugar metabolism
C13952	map00520	Amino sugar and nucleotide sugar metabolism
C15925	map00520	Amino sugar and nucleotide sugar metabolism
C16153	map00520	Amino sugar and nucleotide sugar metabolism
C16154	map00520	Amino sugar and nucleotide sugar metabolism
C16155	map00520	Amino sugar and nucleotide sugar metabolism
C16156	map00520	Amino sugar and nucleotide sugar metabolism
C16157	map00520	Amino sugar and nucleotide sugar metabolism
C16183	map00520	Amino sugar and nucleotide sugar metabolism
C16698	map00520	Amino sugar and nucleotide sugar metabolism
C17269	map00520	Amino sugar and nucleotide sugar metabolism
C17326	map00520	Amino sugar and nucleotide sugar metabolism
C17327	map00520	Amino sugar and nucleotide sugar metabolism
C17328	map00520	Amino sugar and nucleotide sugar metabolism
C18060	map00520	Amino sugar and nucleotide sugar metabolism
C18094	map00520	Amino sugar and nucleotide sugar metabolism
C19725	map00520	Amino sugar and nucleotide sugar metabolism
C19745	map00520	Amino sugar and nucleotide sugar metabolism
C19769	map00520	Amino sugar and nucleotide sugar metabolism
C19823	map00520	Amino sugar and nucleotide sugar metabolism
C19961	map00520	Amino sugar and nucleotide sugar metabolism
C19971	map00520	Amino sugar and nucleotide sugar metabolism
C19972	map00520	Amino sugar and nucleotide sugar metabolism
C20082	map00520	Amino sugar and nucleotide sugar metabolism
C20083	map00520	Amino sugar and nucleotide sugar metabolism
C20357	map00520	Amino sugar and nucleotide sugar metabolism
C20359	map00520	Amino sugar and nucleotide sugar metabolism
C20395	map00520	Amino sugar and nucleotide sugar metabolism
C20418	map00520	Amino sugar and nucleotide sugar metabolism
C20419	map00520	Amino sugar and nucleotide sugar metabolism
C20424	map00520	Amino sugar and nucleotide sugar metabolism
C20638	map00520	Amino sugar and nucleotide sugar metabolism
C20672	map00520	Amino sugar and nucleotide sugar metabolism
C20934	map00520	Amino sugar and nucleotide sugar metabolism
C21027	map00520	Amino sugar and nucleotide sugar metabolism
C21383	map00520	Amino sugar and nucleotide sugar metabolism
C21384	map00520	Amino sugar and nucleotide sugar metabolism
C22029	map00520	Amino sugar and nucleotide sugar metabolism
C00022	map00620	Pyruvate metabolism
C00024	map00620	Pyruvate metabolism
C00033	map00620	Pyruvate metabolism
C00036	map00620	Pyruvate metabolism
C00042	map00620	Pyruvate metabolism
C00058	map00620	Pyruvate metabolism
C00068	map00620	Pyruvate metabolism
C00074	map00620	Pyruvate metabolism
C00083	map00620	Pyruvate metabolism
C00084	map00620	Pyruvate metabolism
C00122	map00620	Pyruvate metabolism
C00149	map00620	Pyruvate metabolism
C00186	map00620	Pyruvate metabolism
C00227	map00620	Pyruvate metabolism
C00256	map00620	Pyruvate metabolism
C00332	map00620	Pyruvate metabolism
C00424	map00620	Pyruvate metabolism
C00469	map00620	Pyruvate metabolism
C00546	map00620	Pyruvate metabolism
C00937	map00620	Pyruvate metabolism
C01251	map00620	Pyruvate metabolism
C02488	map00620	Pyruvate metabolism
C02504	map00620	Pyruvate metabolism
C03248	map00620	Pyruvate metabolism
C03451	map00620	Pyruvate metabolism
C03981	map00620	Pyruvate metabolism
C05125	map00620	Pyruvate metabolism
C05993	map00620	Pyruvate metabolism
C05994	map00620	Pyruvate metabolism
C15972	map00620	Pyruvate metabolism
C15973	map00620	Pyruvate metabolism
C16255	map00620	Pyruvate metabolism
C00007	map00630	Glyoxylate and dicarboxylate metabolism
C00011	map00630	Glyoxylate and dicarboxylate metabolism
C00014	map00630	Glyoxylate and dicarboxylate metabolism
C00022	map00630	Glyoxylate and dicarboxylate metabolism
C00024	map00630	Glyoxylate and dicarboxylate metabolism
C00025	map00630	Glyoxylate and dicarboxylate metabolism
C00026	map00630	Glyoxylate and dicarboxylate metabolism
C00027	map00630	Glyoxylate and dicarboxylate metabolism
C00033	map00630	Glyoxylate and dicarboxylate metabolism
C00036	map00630	Glyoxylate and dicarboxylate metabolism
C00037	map00630	Glyoxylate and dicarboxylate metabolism
C00042	map00630	Glyoxylate and dicarboxylate metabolism
C00048	map00630	Glyoxylate and dicarboxylate metabolism
C00058	map00630	Glyoxylate and dicarboxylate metabolism
C00064	map00630	Glyoxylate and dicarboxylate metabolism
C00065	map00630	Glyoxylate and dicarboxylate metabolism
C00091	map00630	Glyoxylate and dicarboxylate metabolism
C00100	map00630	Glyoxylate and dicarboxylate metabolism
C00111	map00630	Glyoxylate and dicarboxylate metabolism
C00136	map00630	Glyoxylate and dicarboxylate metabolism
C00149	map00630	Glyoxylate and dicarboxylate metabolism
C00158	map00630	Glyoxylate and dicarboxylate metabolism
C00160	map00630	Glyoxylate and dicarboxylate metabolism
C00168	map00630	Glyoxylate and dicarboxylate metabolism
C00197	map00630	Glyoxylate and dicarboxylate metabolism
C00209	map00630	Glyoxylate and dicarboxylate metabolism
C00258	map00630	Glyoxylate and dicarboxylate metabolism
C00266	map00630	Glyoxylate and dicarboxylate metabolism
C00311	map00630	Glyoxylate and dicarboxylate metabolism
C00313	map00630	Glyoxylate and dicarboxylate metabolism
C00332	map00630	Glyoxylate and dicarboxylate metabolism
C00417	map00630	Glyoxylate and dicarboxylate metabolism
C00552	map00630	Glyoxylate and dicarboxylate metabolism
C00631	map00630	Glyoxylate and dicarboxylate metabolism
C00683	map00630	Glyoxylate and dicarboxylate metabolism
C00798	map00630	Glyoxylate and dicarboxylate metabolism
C00877	map00630	Glyoxylate and dicarboxylate metabolism
C00888	map00630	Glyoxylate and dicarboxylate metabolism
C00898	map00630	Glyoxylate and dicarboxylate metabolism
C00975	map00630	Glyoxylate and dicarboxylate metabolism
C00988	map00630	Glyoxylate and dicarboxylate metabolism
C01127	map00630	Glyoxylate and dicarboxylate metabolism
C01146	map00630	Glyoxylate and dicarboxylate metabolism
C01182	map00630	Glyoxylate and dicarboxylate metabolism
C01213	map00630	Glyoxylate and dicarboxylate metabolism
C01380	map00630	Glyoxylate and dicarboxylate metabolism
C01732	map00630	Glyoxylate and dicarboxylate metabolism
C01989	map00630	Glyoxylate and dicarboxylate metabolism
C01990	map00630	Glyoxylate and dicarboxylate metabolism
C02123	map00630	Glyoxylate and dicarboxylate metabolism
C02405	map00630	Glyoxylate and dicarboxylate metabolism
C03217	map00630	Glyoxylate and dicarboxylate metabolism
C03459	map00630	Glyoxylate and dicarboxylate metabolism
C03548	map00630	Glyoxylate and dicarboxylate metabolism
C03561	map00630	Glyoxylate and dicarboxylate metabolism
C03618	map00630	Glyoxylate and dicarboxylate metabolism
C04348	map00630	Glyoxylate and dicarboxylate metabolism
C06027	map00630	Glyoxylate and dicarboxylate metabolism
C06028	map00630	Glyoxylate and dicarboxylate metabolism
C06049	map00630	Glyoxylate and dicarboxylate metabolism
C18026	map00630	Glyoxylate and dicarboxylate metabolism
C18324	map00630	Glyoxylate and dicarboxylate metabolism
C20238	map00630	Glyoxylate and dicarboxylate metabolism
C22337	map00630	Glyoxylate and dicarboxylate metabolism
C00024	map00640	Propanoate metabolism
C00042	map00640	Propanoate metabolism
C00068	map00640	Propanoate metabolism
C00083	map00640	Propanoate metabolism
C00091	map00640	Propanoate metabolism
C00099	map00640	Propanoate metabolism
C00100	map00640	Propanoate metabolism
C00109	map00640	Propanoate metabolism
C00111	map00640	Propanoate metabolism
C00163	map00640	Propanoate metabolism
C00186	map00640	Propanoate metabolism
C00222	map00640	Propanoate metabolism
C00424	map00640	Propanoate metabolism
C00479	map00640	Propanoate metabolism
C00511	map00640	Propanoate metabolism
C00546	map00640	Propanoate metabolism
C00583	map00640	Propanoate metabolism
C00683	map00640	Propanoate metabolism
C00804	map00640	Propanoate metabolism
C00827	map00640	Propanoate metabolism
C00894	map00640	Propanoate metabolism
C01013	map00640	Propanoate metabolism
C01213	map00640	Propanoate metabolism
C02170	map00640	Propanoate metabolism
C02225	map00640	Propanoate metabolism
C02335	map00640	Propanoate metabolism
C02876	map00640	Propanoate metabolism
C04225	map00640	Propanoate metabolism
C04593	map00640	Propanoate metabolism
C05235	map00640	Propanoate metabolism
C05668	map00640	Propanoate metabolism
C05979	map00640	Propanoate metabolism
C05983	map00640	Propanoate metabolism
C05984	map00640	Propanoate metabolism
C05989	map00640	Propanoate metabolism
C06002	map00640	Propanoate metabolism
C15972	map00640	Propanoate metabolism
C15973	map00640	Propanoate metabolism
C21017	map00640	Propanoate metabolism
C21018	map00640	Propanoate metabolism
C21250	map00640	Propanoate metabolism
C00022	map00650	Butanoate metabolism
C00024	map00650	Butanoate metabolism
C00025	map00650	Butanoate metabolism
C00026	map00650	Butanoate metabolism
C00042	map00650	Butanoate metabolism
C00091	map00650	Butanoate metabolism
C00122	map00650	Butanoate metabolism
C00132	map00650	Butanoate metabolism
C00136	map00650	Butanoate metabolism
C00164	map00650	Butanoate metabolism
C00207	map00650	Butanoate metabolism
C00232	map00650	Butanoate metabolism
C00246	map00650	Butanoate metabolism
C00332	map00650	Butanoate metabolism
C00334	map00650	Butanoate metabolism
C00356	map00650	Butanoate metabolism
C00497	map00650	Butanoate metabolism
C00741	map00650	Butanoate metabolism
C00810	map00650	Butanoate metabolism
C00877	map00650	Butanoate metabolism
C00989	map00650	Butanoate metabolism
C01089	map00650	Butanoate metabolism
C01144	map00650	Butanoate metabolism
C01384	map00650	Butanoate metabolism
C01412	map00650	Butanoate metabolism
C01769	map00650	Butanoate metabolism
C01845	map00650	Butanoate metabolism
C02331	map00650	Butanoate metabolism
C02411	map00650	Butanoate metabolism
C02527	map00650	Butanoate metabolism
C02630	map00650	Butanoate metabolism
C03044	map00650	Butanoate metabolism
C03046	map00650	Butanoate metabolism
C03058	map00650	Butanoate metabolism
C03561	map00650	Butanoate metabolism
C04546	map00650	Butanoate metabolism
C06010	map00650	Butanoate metabolism
C06142	map00650	Butanoate metabolism
C06143	map00650	Butanoate metabolism
C06144	map00650	Butanoate metabolism
C06145	map00650	Butanoate metabolism
C06146	map00650	Butanoate metabolism
C11062	map00650	Butanoate metabolism
C17530	map00650	Butanoate metabolism
C20657	map00650	Butanoate metabolism
C20783	map00650	Butanoate metabolism
C21390	map00650	Butanoate metabolism
C00022	map00660	C5-Branched dibasic acid metabolism
C00024	map00660	C5-Branched dibasic acid metabolism
C00025	map00660	C5-Branched dibasic acid metabolism
C00026	map00660	C5-Branched dibasic acid metabolism
C00033	map00660	C5-Branched dibasic acid metabolism
C00048	map00660	C5-Branched dibasic acid metabolism
C00100	map00660	C5-Branched dibasic acid metabolism
C00109	map00660	C5-Branched dibasic acid metabolism
C00417	map00660	C5-Branched dibasic acid metabolism
C00490	map00660	C5-Branched dibasic acid metabolism
C00531	map00660	C5-Branched dibasic acid metabolism
C00651	map00660	C5-Branched dibasic acid metabolism
C00810	map00660	C5-Branched dibasic acid metabolism
C01011	map00660	C5-Branched dibasic acid metabolism
C01109	map00660	C5-Branched dibasic acid metabolism
C01732	map00660	C5-Branched dibasic acid metabolism
C02226	map00660	C5-Branched dibasic acid metabolism
C02341	map00660	C5-Branched dibasic acid metabolism
C02612	map00660	C5-Branched dibasic acid metabolism
C02614	map00660	C5-Branched dibasic acid metabolism
C02630	map00660	C5-Branched dibasic acid metabolism
C02876	map00660	C5-Branched dibasic acid metabolism
C03618	map00660	C5-Branched dibasic acid metabolism
C06010	map00660	C5-Branched dibasic acid metabolism
C06027	map00660	C5-Branched dibasic acid metabolism
C06028	map00660	C5-Branched dibasic acid metabolism
C06029	map00660	C5-Branched dibasic acid metabolism
C06030	map00660	C5-Branched dibasic acid metabolism
C06031	map00660	C5-Branched dibasic acid metabolism
C06032	map00660	C5-Branched dibasic acid metabolism
C06033	map00660	C5-Branched dibasic acid metabolism
C06034	map00660	C5-Branched dibasic acid metabolism
C06035	map00660	C5-Branched dibasic acid metabolism
C06234	map00660	C5-Branched dibasic acid metabolism
C21632	map00660	C5-Branched dibasic acid metabolism
C00024	map00562	Inositol phosphate metabolism
C00092	map00562	Inositol phosphate metabolism
C00111	map00562	Inositol phosphate metabolism
C00118	map00562	Inositol phosphate metabolism
C00137	map00562	Inositol phosphate metabolism
C00191	map00562	Inositol phosphate metabolism
C00222	map00562	Inositol phosphate metabolism
C00558	map00562	Inositol phosphate metabolism
C00641	map00562	Inositol phosphate metabolism
C00691	map00562	Inositol phosphate metabolism
C01177	map00562	Inositol phosphate metabolism
C01194	map00562	Inositol phosphate metabolism
C01204	map00562	Inositol phosphate metabolism
C01220	map00562	Inositol phosphate metabolism
C01243	map00562	Inositol phosphate metabolism
C01245	map00562	Inositol phosphate metabolism
C01272	map00562	Inositol phosphate metabolism
C01277	map00562	Inositol phosphate metabolism
C01284	map00562	Inositol phosphate metabolism
C03546	map00562	Inositol phosphate metabolism
C03659	map00562	Inositol phosphate metabolism
C03660	map00562	Inositol phosphate metabolism
C04006	map00562	Inositol phosphate metabolism
C04062	map00562	Inositol phosphate metabolism
C04063	map00562	Inositol phosphate metabolism
C04287	map00562	Inositol phosphate metabolism
C04477	map00562	Inositol phosphate metabolism
C04520	map00562	Inositol phosphate metabolism
C04549	map00562	Inositol phosphate metabolism
C04563	map00562	Inositol phosphate metabolism
C04579	map00562	Inositol phosphate metabolism
C04637	map00562	Inositol phosphate metabolism
C05981	map00562	Inositol phosphate metabolism
C06153	map00562	Inositol phosphate metabolism
C06892	map00562	Inositol phosphate metabolism
C06893	map00562	Inositol phosphate metabolism
C11554	map00562	Inositol phosphate metabolism
C11555	map00562	Inositol phosphate metabolism
C11556	map00562	Inositol phosphate metabolism
C11557	map00562	Inositol phosphate metabolism
C16737	map00562	Inositol phosphate metabolism
C19794	map00562	Inositol phosphate metabolism
C19799	map00562	Inositol phosphate metabolism
C19891	map00562	Inositol phosphate metabolism
C20251	map00562	Inositol phosphate metabolism
C21643	map00562	Inositol phosphate metabolism
C21644	map00562	Inositol phosphate metabolism
C00001	map00190	Oxidative phosphorylation
C00002	map00190	Oxidative phosphorylation
C00003	map00190	Oxidative phosphorylation
C00004	map00190	Oxidative phosphorylation
C00007	map00190	Oxidative phosphorylation
C00008	map00190	Oxidative phosphorylation
C00009	map00190	Oxidative phosphorylation
C00013	map00190	Oxidative phosphorylation
C00042	map00190	Oxidative phosphorylation
C00061	map00190	Oxidative phosphorylation
C00080	map00190	Oxidative phosphorylation
C00122	map00190	Oxidative phosphorylation
C00390	map00190	Oxidative phosphorylation
C00399	map00190	Oxidative phosphorylation
C00524	map00190	Oxidative phosphorylation
C00536	map00190	Oxidative phosphorylation
C00001	map00195	Photosynthesis
C00002	map00195	Photosynthesis
C00005	map00195	Photosynthesis
C00006	map00195	Photosynthesis
C00007	map00195	Photosynthesis
C00008	map00195	Photosynthesis
C00009	map00195	Photosynthesis
C00034	map00195	Photosynthesis
C00080	map00195	Photosynthesis
C02061	map00195	Photosynthesis
C16693	map00195	Photosynthesis
C00001	map00710	Carbon fixation in photosynthetic organisms
C00011	map00710	Carbon fixation in photosynthetic organisms
C00022	map00710	Carbon fixation in photosynthetic organisms
C00036	map00710	Carbon fixation in photosynthetic organisms
C00041	map00710	Carbon fixation in photosynthetic organisms
C00049	map00710	Carbon fixation in photosynthetic organisms
C00074	map00710	Carbon fixation in photosynthetic organisms
C00085	map00710	Carbon fixation in photosynthetic organisms
C00111	map00710	Carbon fixation in photosynthetic organisms
C00117	map00710	Carbon fixation in photosynthetic organisms
C00118	map00710	Carbon fixation in photosynthetic organisms
C00149	map00710	Carbon fixation in photosynthetic organisms
C00197	map00710	Carbon fixation in photosynthetic organisms
C00199	map00710	Carbon fixation in photosynthetic organisms
C00231	map00710	Carbon fixation in photosynthetic organisms
C00236	map00710	Carbon fixation in photosynthetic organisms
C00279	map00710	Carbon fixation in photosynthetic organisms
C00354	map00710	Carbon fixation in photosynthetic organisms
C00447	map00710	Carbon fixation in photosynthetic organisms
C01182	map00710	Carbon fixation in photosynthetic organisms
C05382	map00710	Carbon fixation in photosynthetic organisms
C00011	map00720	Carbon fixation pathways in prokaryotes
C00022	map00720	Carbon fixation pathways in prokaryotes
C00024	map00720	Carbon fixation pathways in prokaryotes
C00026	map00720	Carbon fixation pathways in prokaryotes
C00033	map00720	Carbon fixation pathways in prokaryotes
C00036	map00720	Carbon fixation pathways in prokaryotes
C00042	map00720	Carbon fixation pathways in prokaryotes
C00048	map00720	Carbon fixation pathways in prokaryotes
C00058	map00720	Carbon fixation pathways in prokaryotes
C00074	map00720	Carbon fixation pathways in prokaryotes
C00083	map00720	Carbon fixation pathways in prokaryotes
C00091	map00720	Carbon fixation pathways in prokaryotes
C00100	map00720	Carbon fixation pathways in prokaryotes
C00101	map00720	Carbon fixation pathways in prokaryotes
C00122	map00720	Carbon fixation pathways in prokaryotes
C00143	map00720	Carbon fixation pathways in prokaryotes
C00149	map00720	Carbon fixation pathways in prokaryotes
C00158	map00720	Carbon fixation pathways in prokaryotes
C00222	map00720	Carbon fixation pathways in prokaryotes
C00227	map00720	Carbon fixation pathways in prokaryotes
C00232	map00720	Carbon fixation pathways in prokaryotes
C00234	map00720	Carbon fixation pathways in prokaryotes
C00237	map00720	Carbon fixation pathways in prokaryotes
C00288	map00720	Carbon fixation pathways in prokaryotes
C00311	map00720	Carbon fixation pathways in prokaryotes
C00332	map00720	Carbon fixation pathways in prokaryotes
C00417	map00720	Carbon fixation pathways in prokaryotes
C00440	map00720	Carbon fixation pathways in prokaryotes
C00445	map00720	Carbon fixation pathways in prokaryotes
C00566	map00720	Carbon fixation pathways in prokaryotes
C00683	map00720	Carbon fixation pathways in prokaryotes
C00877	map00720	Carbon fixation pathways in prokaryotes
C00894	map00720	Carbon fixation pathways in prokaryotes
C00989	map00720	Carbon fixation pathways in prokaryotes
C01011	map00720	Carbon fixation pathways in prokaryotes
C01013	map00720	Carbon fixation pathways in prokaryotes
C01144	map00720	Carbon fixation pathways in prokaryotes
C01213	map00720	Carbon fixation pathways in prokaryotes
C04348	map00720	Carbon fixation pathways in prokaryotes
C05668	map00720	Carbon fixation pathways in prokaryotes
C06027	map00720	Carbon fixation pathways in prokaryotes
C06028	map00720	Carbon fixation pathways in prokaryotes
C11062	map00720	Carbon fixation pathways in prokaryotes
C18323	map00720	Carbon fixation pathways in prokaryotes
C00011	map00680	Methane metabolism
C00022	map00680	Methane metabolism
C00024	map00680	Methane metabolism
C00033	map00680	Methane metabolism
C00036	map00680	Methane metabolism
C00037	map00680	Methane metabolism
C00048	map00680	Methane metabolism
C00058	map00680	Methane metabolism
C00065	map00680	Methane metabolism
C00067	map00680	Methane metabolism
C00074	map00680	Methane metabolism
C00082	map00680	Methane metabolism
C00085	map00680	Methane metabolism
C00101	map00680	Methane metabolism
C00111	map00680	Methane metabolism
C00118	map00680	Methane metabolism
C00132	map00680	Methane metabolism
C00143	map00680	Methane metabolism
C00149	map00680	Methane metabolism
C00168	map00680	Methane metabolism
C00184	map00680	Methane metabolism
C00197	map00680	Methane metabolism
C00199	map00680	Methane metabolism
C00218	map00680	Methane metabolism
C00227	map00680	Methane metabolism
C00231	map00680	Methane metabolism
C00237	map00680	Methane metabolism
C00258	map00680	Methane metabolism
C00322	map00680	Methane metabolism
C00354	map00680	Methane metabolism
C00483	map00680	Methane metabolism
C00543	map00680	Methane metabolism
C00565	map00680	Methane metabolism
C00593	map00680	Methane metabolism
C00631	map00680	Methane metabolism
C00862	map00680	Methane metabolism
C00876	map00680	Methane metabolism
C01001	map00680	Methane metabolism
C01005	map00680	Methane metabolism
C01031	map00680	Methane metabolism
C01046	map00680	Methane metabolism
C01080	map00680	Methane metabolism
C01104	map00680	Methane metabolism
C01217	map00680	Methane metabolism
C01274	map00680	Methane metabolism
C01438	map00680	Methane metabolism
C03232	map00680	Methane metabolism
C03576	map00680	Methane metabolism
C03920	map00680	Methane metabolism
C04330	map00680	Methane metabolism
C04348	map00680	Methane metabolism
C04377	map00680	Methane metabolism
C04488	map00680	Methane metabolism
C04628	map00680	Methane metabolism
C04732	map00680	Methane metabolism
C04832	map00680	Methane metabolism
C05528	map00680	Methane metabolism
C06019	map00680	Methane metabolism
C11536	map00680	Methane metabolism
C11537	map00680	Methane metabolism
C14180	map00680	Methane metabolism
C16583	map00680	Methane metabolism
C16588	map00680	Methane metabolism
C16589	map00680	Methane metabolism
C16590	map00680	Methane metabolism
C16593	map00680	Methane metabolism
C16594	map00680	Methane metabolism
C16597	map00680	Methane metabolism
C16598	map00680	Methane metabolism
C16600	map00680	Methane metabolism
C18799	map00680	Methane metabolism
C18802	map00680	Methane metabolism
C19151	map00680	Methane metabolism
C19152	map00680	Methane metabolism
C19153	map00680	Methane metabolism
C19154	map00680	Methane metabolism
C19155	map00680	Methane metabolism
C19156	map00680	Methane metabolism
C20581	map00680	Methane metabolism
C20582	map00680	Methane metabolism
C20926	map00680	Methane metabolism
C20954	map00680	Methane metabolism
C21068	map00680	Methane metabolism
C21069	map00680	Methane metabolism
C21070	map00680	Methane metabolism
C21971	map00680	Methane metabolism
C22277	map00680	Methane metabolism
C22297	map00680	Methane metabolism
C00007	map00910	Nitrogen metabolism
C00011	map00910	Nitrogen metabolism
C00014	map00910	Nitrogen metabolism
C00025	map00910	Nitrogen metabolism
C00058	map00910	Nitrogen metabolism
C00064	map00910	Nitrogen metabolism
C00088	map00910	Nitrogen metabolism
C00169	map00910	Nitrogen metabolism
C00192	map00910	Nitrogen metabolism
C00244	map00910	Nitrogen metabolism
C00288	map00910	Nitrogen metabolism
C00488	map00910	Nitrogen metabolism
C00533	map00910	Nitrogen metabolism
C00697	map00910	Nitrogen metabolism
C00726	map00910	Nitrogen metabolism
C00887	map00910	Nitrogen metabolism
C01417	map00910	Nitrogen metabolism
C01563	map00910	Nitrogen metabolism
C05361	map00910	Nitrogen metabolism
C06058	map00910	Nitrogen metabolism
C00033	map00920	Sulfur metabolism
C00042	map00920	Sulfur metabolism
C00053	map00920	Sulfur metabolism
C00054	map00920	Sulfur metabolism
C00059	map00920	Sulfur metabolism
C00065	map00920	Sulfur metabolism
C00084	map00920	Sulfur metabolism
C00087	map00920	Sulfur metabolism
C00094	map00920	Sulfur metabolism
C00097	map00920	Sulfur metabolism
C00155	map00920	Sulfur metabolism
C00224	map00920	Sulfur metabolism
C00245	map00920	Sulfur metabolism
C00263	map00920	Sulfur metabolism
C00283	map00920	Sulfur metabolism
C00320	map00920	Sulfur metabolism
C00409	map00920	Sulfur metabolism
C00580	map00920	Sulfur metabolism
C00979	map00920	Sulfur metabolism
C01118	map00920	Sulfur metabolism
C01861	map00920	Sulfur metabolism
C02084	map00920	Sulfur metabolism
C03920	map00920	Sulfur metabolism
C04022	map00920	Sulfur metabolism
C08276	map00920	Sulfur metabolism
C11142	map00920	Sulfur metabolism
C11143	map00920	Sulfur metabolism
C11145	map00920	Sulfur metabolism
C15521	map00920	Sulfur metabolism
C17267	map00920	Sulfur metabolism
C19692	map00920	Sulfur metabolism
C20870	map00920	Sulfur metabolism
C20955	map00920	Sulfur metabolism
C22834	map00920	Sulfur metabolism
C00024	map00061	Fatty acid biosynthesis
C00083	map00061	Fatty acid biosynthesis
C00154	map00061	Fatty acid biosynthesis
C00173	map00061	Fatty acid biosynthesis
C00229	map00061	Fatty acid biosynthesis
C00249	map00061	Fatty acid biosynthesis
C00383	map00061	Fatty acid biosynthesis
C00638	map00061	Fatty acid biosynthesis
C00685	map00061	Fatty acid biosynthesis
C00693	map00061	Fatty acid biosynthesis
C00712	map00061	Fatty acid biosynthesis
C01203	map00061	Fatty acid biosynthesis
C01209	map00061	Fatty acid biosynthesis
C01271	map00061	Fatty acid biosynthesis
C01530	map00061	Fatty acid biosynthesis
C01571	map00061	Fatty acid biosynthesis
C02679	map00061	Fatty acid biosynthesis
C02843	map00061	Fatty acid biosynthesis
C03939	map00061	Fatty acid biosynthesis
C04088	map00061	Fatty acid biosynthesis
C04180	map00061	Fatty acid biosynthesis
C04246	map00061	Fatty acid biosynthesis
C04618	map00061	Fatty acid biosynthesis
C04619	map00061	Fatty acid biosynthesis
C04620	map00061	Fatty acid biosynthesis
C04633	map00061	Fatty acid biosynthesis
C04688	map00061	Fatty acid biosynthesis
C05223	map00061	Fatty acid biosynthesis
C05744	map00061	Fatty acid biosynthesis
C05745	map00061	Fatty acid biosynthesis
C05746	map00061	Fatty acid biosynthesis
C05747	map00061	Fatty acid biosynthesis
C05748	map00061	Fatty acid biosynthesis
C05749	map00061	Fatty acid biosynthesis
C05750	map00061	Fatty acid biosynthesis
C05751	map00061	Fatty acid biosynthesis
C05752	map00061	Fatty acid biosynthesis
C05753	map00061	Fatty acid biosynthesis
C05754	map00061	Fatty acid biosynthesis
C05755	map00061	Fatty acid biosynthesis
C05756	map00061	Fatty acid biosynthesis
C05757	map00061	Fatty acid biosynthesis
C05758	map00061	Fatty acid biosynthesis
C05759	map00061	Fatty acid biosynthesis
C05760	map00061	Fatty acid biosynthesis
C05761	map00061	Fatty acid biosynthesis
C05762	map00061	Fatty acid biosynthesis
C05763	map00061	Fatty acid biosynthesis
C05764	map00061	Fatty acid biosynthesis
C06423	map00061	Fatty acid biosynthesis
C06424	map00061	Fatty acid biosynthesis
C08362	map00061	Fatty acid biosynthesis
C16219	map00061	Fatty acid biosynthesis
C16220	map00061	Fatty acid biosynthesis
C16221	map00061	Fatty acid biosynthesis
C16520	map00061	Fatty acid biosynthesis
C20683	map00061	Fatty acid biosynthesis
C20794	map00061	Fatty acid biosynthesis
C00024	map00062	Fatty acid elongation
C00040	map00062	Fatty acid elongation
C00083	map00062	Fatty acid elongation
C00136	map00062	Fatty acid elongation
C00154	map00062	Fatty acid elongation
C00162	map00062	Fatty acid elongation
C00249	map00062	Fatty acid elongation
C00264	map00062	Fatty acid elongation
C00605	map00062	Fatty acid elongation
C00638	map00062	Fatty acid elongation
C00640	map00062	Fatty acid elongation
C00658	map00062	Fatty acid elongation
C01832	map00062	Fatty acid elongation
C01944	map00062	Fatty acid elongation
C02593	map00062	Fatty acid elongation
C02843	map00062	Fatty acid elongation
C03221	map00062	Fatty acid elongation
C05258	map00062	Fatty acid elongation
C05259	map00062	Fatty acid elongation
C05260	map00062	Fatty acid elongation
C05261	map00062	Fatty acid elongation
C05262	map00062	Fatty acid elongation
C05263	map00062	Fatty acid elongation
C05264	map00062	Fatty acid elongation
C05265	map00062	Fatty acid elongation
C05266	map00062	Fatty acid elongation
C05267	map00062	Fatty acid elongation
C05268	map00062	Fatty acid elongation
C05269	map00062	Fatty acid elongation
C05270	map00062	Fatty acid elongation
C05271	map00062	Fatty acid elongation
C05272	map00062	Fatty acid elongation
C05273	map00062	Fatty acid elongation
C05274	map00062	Fatty acid elongation
C05275	map00062	Fatty acid elongation
C05276	map00062	Fatty acid elongation
C20876	map00062	Fatty acid elongation
C20877	map00062	Fatty acid elongation
C20878	map00062	Fatty acid elongation
C20879	map00062	Fatty acid elongation
C00010	map00071	Fatty acid degradation
C00024	map00071	Fatty acid degradation
C00071	map00071	Fatty acid degradation
C00136	map00071	Fatty acid degradation
C00154	map00071	Fatty acid degradation
C00162	map00071	Fatty acid degradation
C00226	map00071	Fatty acid degradation
C00229	map00071	Fatty acid degradation
C00249	map00071	Fatty acid degradation
C00332	map00071	Fatty acid degradation
C00340	map00071	Fatty acid degradation
C00435	map00071	Fatty acid degradation
C00489	map00071	Fatty acid degradation
C00517	map00071	Fatty acid degradation
C00527	map00071	Fatty acid degradation
C00638	map00071	Fatty acid degradation
C00823	map00071	Fatty acid degradation
C00877	map00071	Fatty acid degradation
C01144	map00071	Fatty acid degradation
C01371	map00071	Fatty acid degradation
C01832	map00071	Fatty acid degradation
C01944	map00071	Fatty acid degradation
C02593	map00071	Fatty acid degradation
C02990	map00071	Fatty acid degradation
C03221	map00071	Fatty acid degradation
C03547	map00071	Fatty acid degradation
C03561	map00071	Fatty acid degradation
C05102	map00071	Fatty acid degradation
C05258	map00071	Fatty acid degradation
C05259	map00071	Fatty acid degradation
C05260	map00071	Fatty acid degradation
C05261	map00071	Fatty acid degradation
C05262	map00071	Fatty acid degradation
C05263	map00071	Fatty acid degradation
C05264	map00071	Fatty acid degradation
C05265	map00071	Fatty acid degradation
C05266	map00071	Fatty acid degradation
C05267	map00071	Fatty acid degradation
C05268	map00071	Fatty acid degradation
C05269	map00071	Fatty acid degradation
C05270	map00071	Fatty acid degradation
C05271	map00071	Fatty acid degradation
C05272	map00071	Fatty acid degradation
C05273	map00071	Fatty acid degradation
C05274	map00071	Fatty acid degradation
C05275	map00071	Fatty acid degradation
C05276	map00071	Fatty acid degradation
C05279	map00071	Fatty acid degradation
C05280	map00071	Fatty acid degradation
C20683	map00071	Fatty acid degradation
C00226	map00073	Cutin, suberine and wax biosynthesis
C00249	map00073	Cutin, suberine and wax biosynthesis
C00406	map00073	Cutin, suberine and wax biosynthesis
C00609	map00073	Cutin, suberine and wax biosynthesis
C00712	map00073	Cutin, suberine and wax biosynthesis
C01371	map00073	Cutin, suberine and wax biosynthesis
C01450	map00073	Cutin, suberine and wax biosynthesis
C01612	map00073	Cutin, suberine and wax biosynthesis
C01629	map00073	Cutin, suberine and wax biosynthesis
C02843	map00073	Cutin, suberine and wax biosynthesis
C08281	map00073	Cutin, suberine and wax biosynthesis
C08285	map00073	Cutin, suberine and wax biosynthesis
C18217	map00073	Cutin, suberine and wax biosynthesis
C18218	map00073	Cutin, suberine and wax biosynthesis
C19418	map00073	Cutin, suberine and wax biosynthesis
C19614	map00073	Cutin, suberine and wax biosynthesis
C19615	map00073	Cutin, suberine and wax biosynthesis
C19616	map00073	Cutin, suberine and wax biosynthesis
C19617	map00073	Cutin, suberine and wax biosynthesis
C19618	map00073	Cutin, suberine and wax biosynthesis
C19620	map00073	Cutin, suberine and wax biosynthesis
C19621	map00073	Cutin, suberine and wax biosynthesis
C19622	map00073	Cutin, suberine and wax biosynthesis
C19623	map00073	Cutin, suberine and wax biosynthesis
C19624	map00073	Cutin, suberine and wax biosynthesis
C19625	map00073	Cutin, suberine and wax biosynthesis
C19630	map00073	Cutin, suberine and wax biosynthesis
C00187	map00100	Steroid biosynthesis
C00448	map00100	Steroid biosynthesis
C00751	map00100	Steroid biosynthesis
C01054	map00100	Steroid biosynthesis
C01164	map00100	Steroid biosynthesis
C01189	map00100	Steroid biosynthesis
C01561	map00100	Steroid biosynthesis
C01673	map00100	Steroid biosynthesis
C01694	map00100	Steroid biosynthesis
C01724	map00100	Steroid biosynthesis
C01753	map00100	Steroid biosynthesis
C01789	map00100	Steroid biosynthesis
C01802	map00100	Steroid biosynthesis
C01902	map00100	Steroid biosynthesis
C01943	map00100	Steroid biosynthesis
C02141	map00100	Steroid biosynthesis
C02530	map00100	Steroid biosynthesis
C03428	map00100	Steroid biosynthesis
C03845	map00100	Steroid biosynthesis
C04525	map00100	Steroid biosynthesis
C05103	map00100	Steroid biosynthesis
C05107	map00100	Steroid biosynthesis
C05108	map00100	Steroid biosynthesis
C05109	map00100	Steroid biosynthesis
C05437	map00100	Steroid biosynthesis
C05439	map00100	Steroid biosynthesis
C05440	map00100	Steroid biosynthesis
C05441	map00100	Steroid biosynthesis
C05442	map00100	Steroid biosynthesis
C05443	map00100	Steroid biosynthesis
C07712	map00100	Steroid biosynthesis
C08813	map00100	Steroid biosynthesis
C08821	map00100	Steroid biosynthesis
C08830	map00100	Steroid biosynthesis
C11455	map00100	Steroid biosynthesis
C11508	map00100	Steroid biosynthesis
C11522	map00100	Steroid biosynthesis
C11523	map00100	Steroid biosynthesis
C15776	map00100	Steroid biosynthesis
C15777	map00100	Steroid biosynthesis
C15780	map00100	Steroid biosynthesis
C15781	map00100	Steroid biosynthesis
C15782	map00100	Steroid biosynthesis
C15783	map00100	Steroid biosynthesis
C15808	map00100	Steroid biosynthesis
C15816	map00100	Steroid biosynthesis
C15915	map00100	Steroid biosynthesis
C18231	map00100	Steroid biosynthesis
C21106	map00100	Steroid biosynthesis
C22112	map00100	Steroid biosynthesis
C22116	map00100	Steroid biosynthesis
C22119	map00100	Steroid biosynthesis
C22120	map00100	Steroid biosynthesis
C22121	map00100	Steroid biosynthesis
C22122	map00100	Steroid biosynthesis
C22123	map00100	Steroid biosynthesis
C22136	map00100	Steroid biosynthesis
C00037	map00120	Primary bile acid biosynthesis
C00187	map00120	Primary bile acid biosynthesis
C00245	map00120	Primary bile acid biosynthesis
C00695	map00120	Primary bile acid biosynthesis
C01301	map00120	Primary bile acid biosynthesis
C01794	map00120	Primary bile acid biosynthesis
C01921	map00120	Primary bile acid biosynthesis
C02528	map00120	Primary bile acid biosynthesis
C03594	map00120	Primary bile acid biosynthesis
C04554	map00120	Primary bile acid biosynthesis
C04722	map00120	Primary bile acid biosynthesis
C05122	map00120	Primary bile acid biosynthesis
C05337	map00120	Primary bile acid biosynthesis
C05444	map00120	Primary bile acid biosynthesis
C05445	map00120	Primary bile acid biosynthesis
C05446	map00120	Primary bile acid biosynthesis
C05447	map00120	Primary bile acid biosynthesis
C05448	map00120	Primary bile acid biosynthesis
C05449	map00120	Primary bile acid biosynthesis
C05451	map00120	Primary bile acid biosynthesis
C05452	map00120	Primary bile acid biosynthesis
C05453	map00120	Primary bile acid biosynthesis
C05454	map00120	Primary bile acid biosynthesis
C05455	map00120	Primary bile acid biosynthesis
C05460	map00120	Primary bile acid biosynthesis
C05465	map00120	Primary bile acid biosynthesis
C05466	map00120	Primary bile acid biosynthesis
C05467	map00120	Primary bile acid biosynthesis
C05468	map00120	Primary bile acid biosynthesis
C06341	map00120	Primary bile acid biosynthesis
C13550	map00120	Primary bile acid biosynthesis
C15518	map00120	Primary bile acid biosynthesis
C15519	map00120	Primary bile acid biosynthesis
C15520	map00120	Primary bile acid biosynthesis
C15610	map00120	Primary bile acid biosynthesis
C15613	map00120	Primary bile acid biosynthesis
C15614	map00120	Primary bile acid biosynthesis
C17331	map00120	Primary bile acid biosynthesis
C17332	map00120	Primary bile acid biosynthesis
C17333	map00120	Primary bile acid biosynthesis
C17335	map00120	Primary bile acid biosynthesis
C17336	map00120	Primary bile acid biosynthesis
C17337	map00120	Primary bile acid biosynthesis
C17339	map00120	Primary bile acid biosynthesis
C17343	map00120	Primary bile acid biosynthesis
C17345	map00120	Primary bile acid biosynthesis
C17346	map00120	Primary bile acid biosynthesis
C00695	map00121	Secondary bile acid biosynthesis
C01921	map00121	Secondary bile acid biosynthesis
C02528	map00121	Secondary bile acid biosynthesis
C03990	map00121	Secondary bile acid biosynthesis
C04483	map00121	Secondary bile acid biosynthesis
C05122	map00121	Secondary bile acid biosynthesis
C05337	map00121	Secondary bile acid biosynthesis
C05465	map00121	Secondary bile acid biosynthesis
C05466	map00121	Secondary bile acid biosynthesis
C07880	map00121	Secondary bile acid biosynthesis
C15515	map00121	Secondary bile acid biosynthesis
C15517	map00121	Secondary bile acid biosynthesis
C17644	map00121	Secondary bile acid biosynthesis
C17646	map00121	Secondary bile acid biosynthesis
C17647	map00121	Secondary bile acid biosynthesis
C17649	map00121	Secondary bile acid biosynthesis
C17650	map00121	Secondary bile acid biosynthesis
C17651	map00121	Secondary bile acid biosynthesis
C17654	map00121	Secondary bile acid biosynthesis
C17657	map00121	Secondary bile acid biosynthesis
C17658	map00121	Secondary bile acid biosynthesis
C17660	map00121	Secondary bile acid biosynthesis
C17662	map00121	Secondary bile acid biosynthesis
C17664	map00121	Secondary bile acid biosynthesis
C17667	map00121	Secondary bile acid biosynthesis
C17668	map00121	Secondary bile acid biosynthesis
C17687	map00121	Secondary bile acid biosynthesis
C17689	map00121	Secondary bile acid biosynthesis
C17726	map00121	Secondary bile acid biosynthesis
C17727	map00121	Secondary bile acid biosynthesis
C17737	map00121	Secondary bile acid biosynthesis
C20865	map00121	Secondary bile acid biosynthesis
C20866	map00121	Secondary bile acid biosynthesis
C20867	map00121	Secondary bile acid biosynthesis
C20868	map00121	Secondary bile acid biosynthesis
C21449	map00121	Secondary bile acid biosynthesis
C00187	map00140	Steroid hormone biosynthesis
C00280	map00140	Steroid hormone biosynthesis
C00410	map00140	Steroid hormone biosynthesis
C00468	map00140	Steroid hormone biosynthesis
C00523	map00140	Steroid hormone biosynthesis
C00535	map00140	Steroid hormone biosynthesis
C00674	map00140	Steroid hormone biosynthesis
C00735	map00140	Steroid hormone biosynthesis
C00762	map00140	Steroid hormone biosynthesis
C00951	map00140	Steroid hormone biosynthesis
C01124	map00140	Steroid hormone biosynthesis
C01176	map00140	Steroid hormone biosynthesis
C01227	map00140	Steroid hormone biosynthesis
C01780	map00140	Steroid hormone biosynthesis
C01953	map00140	Steroid hormone biosynthesis
C02140	map00140	Steroid hormone biosynthesis
C02373	map00140	Steroid hormone biosynthesis
C02537	map00140	Steroid hormone biosynthesis
C02538	map00140	Steroid hormone biosynthesis
C03205	map00140	Steroid hormone biosynthesis
C03681	map00140	Steroid hormone biosynthesis
C03747	map00140	Steroid hormone biosynthesis
C03772	map00140	Steroid hormone biosynthesis
C03852	map00140	Steroid hormone biosynthesis
C03917	map00140	Steroid hormone biosynthesis
C03935	map00140	Steroid hormone biosynthesis
C04042	map00140	Steroid hormone biosynthesis
C04295	map00140	Steroid hormone biosynthesis
C04373	map00140	Steroid hormone biosynthesis
C04518	map00140	Steroid hormone biosynthesis
C04555	map00140	Steroid hormone biosynthesis
C04676	map00140	Steroid hormone biosynthesis
C05138	map00140	Steroid hormone biosynthesis
C05139	map00140	Steroid hormone biosynthesis
C05140	map00140	Steroid hormone biosynthesis
C05141	map00140	Steroid hormone biosynthesis
C05284	map00140	Steroid hormone biosynthesis
C05285	map00140	Steroid hormone biosynthesis
C05290	map00140	Steroid hormone biosynthesis
C05291	map00140	Steroid hormone biosynthesis
C05293	map00140	Steroid hormone biosynthesis
C05294	map00140	Steroid hormone biosynthesis
C05295	map00140	Steroid hormone biosynthesis
C05296	map00140	Steroid hormone biosynthesis
C05297	map00140	Steroid hormone biosynthesis
C05298	map00140	Steroid hormone biosynthesis
C05299	map00140	Steroid hormone biosynthesis
C05300	map00140	Steroid hormone biosynthesis
C05301	map00140	Steroid hormone biosynthesis
C05302	map00140	Steroid hormone biosynthesis
C05469	map00140	Steroid hormone biosynthesis
C05470	map00140	Steroid hormone biosynthesis
C05471	map00140	Steroid hormone biosynthesis
C05472	map00140	Steroid hormone biosynthesis
C05473	map00140	Steroid hormone biosynthesis
C05474	map00140	Steroid hormone biosynthesis
C05475	map00140	Steroid hormone biosynthesis
C05476	map00140	Steroid hormone biosynthesis
C05477	map00140	Steroid hormone biosynthesis
C05478	map00140	Steroid hormone biosynthesis
C05479	map00140	Steroid hormone biosynthesis
C05480	map00140	Steroid hormone biosynthesis
C05481	map00140	Steroid hormone biosynthesis
C05482	map00140	Steroid hormone biosynthesis
C05483	map00140	Steroid hormone biosynthesis
C05484	map00140	Steroid hormone biosynthesis
C05485	map00140	Steroid hormone biosynthesis
C05487	map00140	Steroid hormone biosynthesis
C05488	map00140	Steroid hormone biosynthesis
C05489	map00140	Steroid hormone biosynthesis
C05490	map00140	Steroid hormone biosynthesis
C05497	map00140	Steroid hormone biosynthesis
C05498	map00140	Steroid hormone biosynthesis
C05499	map00140	Steroid hormone biosynthesis
C05500	map00140	Steroid hormone biosynthesis
C05501	map00140	Steroid hormone biosynthesis
C05502	map00140	Steroid hormone biosynthesis
C05503	map00140	Steroid hormone biosynthesis
C05504	map00140	Steroid hormone biosynthesis
C08357	map00140	Steroid hormone biosynthesis
C08358	map00140	Steroid hormone biosynthesis
C08359	map00140	Steroid hormone biosynthesis
C11131	map00140	Steroid hormone biosynthesis
C11132	map00140	Steroid hormone biosynthesis
C11133	map00140	Steroid hormone biosynthesis
C11134	map00140	Steroid hormone biosynthesis
C11135	map00140	Steroid hormone biosynthesis
C11136	map00140	Steroid hormone biosynthesis
C13712	map00140	Steroid hormone biosynthesis
C13713	map00140	Steroid hormone biosynthesis
C18038	map00140	Steroid hormone biosynthesis
C18039	map00140	Steroid hormone biosynthesis
C18040	map00140	Steroid hormone biosynthesis
C18041	map00140	Steroid hormone biosynthesis
C18042	map00140	Steroid hormone biosynthesis
C18043	map00140	Steroid hormone biosynthesis
C18044	map00140	Steroid hormone biosynthesis
C18045	map00140	Steroid hormone biosynthesis
C18075	map00140	Steroid hormone biosynthesis
C22831	map00140	Steroid hormone biosynthesis
C22832	map00140	Steroid hormone biosynthesis
C00029	map00561	Glycerolipid metabolism
C00040	map00561	Glycerolipid metabolism
C00093	map00561	Glycerolipid metabolism
C00103	map00561	Glycerolipid metabolism
C00111	map00561	Glycerolipid metabolism
C00116	map00561	Glycerolipid metabolism
C00162	map00561	Glycerolipid metabolism
C00173	map00561	Glycerolipid metabolism
C00184	map00561	Glycerolipid metabolism
C00197	map00561	Glycerolipid metabolism
C00258	map00561	Glycerolipid metabolism
C00416	map00561	Glycerolipid metabolism
C00422	map00561	Glycerolipid metabolism
C00577	map00561	Glycerolipid metabolism
C00631	map00561	Glycerolipid metabolism
C00641	map00561	Glycerolipid metabolism
C00681	map00561	Glycerolipid metabolism
C00969	map00561	Glycerolipid metabolism
C01885	map00561	Glycerolipid metabolism
C02133	map00561	Glycerolipid metabolism
C02457	map00561	Glycerolipid metabolism
C03692	map00561	Glycerolipid metabolism
C04046	map00561	Glycerolipid metabolism
C04315	map00561	Glycerolipid metabolism
C04872	map00561	Glycerolipid metabolism
C05401	map00561	Glycerolipid metabolism
C06037	map00561	Glycerolipid metabolism
C06038	map00561	Glycerolipid metabolism
C06040	map00561	Glycerolipid metabolism
C06041	map00561	Glycerolipid metabolism
C06042	map00561	Glycerolipid metabolism
C06364	map00561	Glycerolipid metabolism
C06365	map00561	Glycerolipid metabolism
C11521	map00561	Glycerolipid metabolism
C13508	map00561	Glycerolipid metabolism
C20897	map00561	Glycerolipid metabolism
C20898	map00561	Glycerolipid metabolism
C20991	map00561	Glycerolipid metabolism
C00040	map00564	Glycerophospholipid metabolism
C00065	map00564	Glycerophospholipid metabolism
C00084	map00564	Glycerophospholipid metabolism
C00093	map00564	Glycerophospholipid metabolism
C00111	map00564	Glycerophospholipid metabolism
C00114	map00564	Glycerophospholipid metabolism
C00157	map00564	Glycerophospholipid metabolism
C00189	map00564	Glycerophospholipid metabolism
C00269	map00564	Glycerophospholipid metabolism
C00307	map00564	Glycerophospholipid metabolism
C00344	map00564	Glycerophospholipid metabolism
C00346	map00564	Glycerophospholipid metabolism
C00350	map00564	Glycerophospholipid metabolism
C00416	map00564	Glycerophospholipid metabolism
C00513	map00564	Glycerophospholipid metabolism
C00570	map00564	Glycerophospholipid metabolism
C00588	map00564	Glycerophospholipid metabolism
C00623	map00564	Glycerophospholipid metabolism
C00641	map00564	Glycerophospholipid metabolism
C00670	map00564	Glycerophospholipid metabolism
C00681	map00564	Glycerophospholipid metabolism
C01194	map00564	Glycerophospholipid metabolism
C01210	map00564	Glycerophospholipid metabolism
C01233	map00564	Glycerophospholipid metabolism
C01241	map00564	Glycerophospholipid metabolism
C01996	map00564	Glycerophospholipid metabolism
C02737	map00564	Glycerophospholipid metabolism
C03372	map00564	Glycerophospholipid metabolism
C03819	map00564	Glycerophospholipid metabolism
C03872	map00564	Glycerophospholipid metabolism
C03892	map00564	Glycerophospholipid metabolism
C03974	map00564	Glycerophospholipid metabolism
C04230	map00564	Glycerophospholipid metabolism
C04233	map00564	Glycerophospholipid metabolism
C04308	map00564	Glycerophospholipid metabolism
C04438	map00564	Glycerophospholipid metabolism
C04590	map00564	Glycerophospholipid metabolism
C04638	map00564	Glycerophospholipid metabolism
C05973	map00564	Glycerophospholipid metabolism
C05974	map00564	Glycerophospholipid metabolism
C05976	map00564	Glycerophospholipid metabolism
C05980	map00564	Glycerophospholipid metabolism
C06771	map00564	Glycerophospholipid metabolism
C06772	map00564	Glycerophospholipid metabolism
C13482	map00564	Glycerophospholipid metabolism
C18059	map00564	Glycerophospholipid metabolism
C18125	map00564	Glycerophospholipid metabolism
C18126	map00564	Glycerophospholipid metabolism
C18129	map00564	Glycerophospholipid metabolism
C18168	map00564	Glycerophospholipid metabolism
C18169	map00564	Glycerophospholipid metabolism
C20466	map00564	Glycerophospholipid metabolism
C20518	map00564	Glycerophospholipid metabolism
C22340	map00564	Glycerophospholipid metabolism
C22341	map00564	Glycerophospholipid metabolism
C22342	map00564	Glycerophospholipid metabolism
C00670	map00565	Ether lipid metabolism
C00958	map00565	Ether lipid metabolism
C01233	map00565	Ether lipid metabolism
C01264	map00565	Ether lipid metabolism
C02773	map00565	Ether lipid metabolism
C03201	map00565	Ether lipid metabolism
C03372	map00565	Ether lipid metabolism
C03454	map00565	Ether lipid metabolism
C03715	map00565	Ether lipid metabolism
C03820	map00565	Ether lipid metabolism
C03968	map00565	Ether lipid metabolism
C04317	map00565	Ether lipid metabolism
C04361	map00565	Ether lipid metabolism
C04475	map00565	Ether lipid metabolism
C04517	map00565	Ether lipid metabolism
C04598	map00565	Ether lipid metabolism
C04635	map00565	Ether lipid metabolism
C04756	map00565	Ether lipid metabolism
C05212	map00565	Ether lipid metabolism
C05977	map00565	Ether lipid metabolism
C15645	map00565	Ether lipid metabolism
C15646	map00565	Ether lipid metabolism
C15647	map00565	Ether lipid metabolism
C20825	map00565	Ether lipid metabolism
C20859	map00565	Ether lipid metabolism
C00065	map00600	Sphingolipid metabolism
C00154	map00600	Sphingolipid metabolism
C00195	map00600	Sphingolipid metabolism
C00319	map00600	Sphingolipid metabolism
C00346	map00600	Sphingolipid metabolism
C00550	map00600	Sphingolipid metabolism
C00836	map00600	Sphingolipid metabolism
C01120	map00600	Sphingolipid metabolism
C01190	map00600	Sphingolipid metabolism
C01290	map00600	Sphingolipid metabolism
C01747	map00600	Sphingolipid metabolism
C02686	map00600	Sphingolipid metabolism
C02934	map00600	Sphingolipid metabolism
C02960	map00600	Sphingolipid metabolism
C03108	map00600	Sphingolipid metabolism
C03272	map00600	Sphingolipid metabolism
C03405	map00600	Sphingolipid metabolism
C03640	map00600	Sphingolipid metabolism
C04730	map00600	Sphingolipid metabolism
C04737	map00600	Sphingolipid metabolism
C04884	map00600	Sphingolipid metabolism
C04911	map00600	Sphingolipid metabolism
C05681	map00600	Sphingolipid metabolism
C06062	map00600	Sphingolipid metabolism
C06124	map00600	Sphingolipid metabolism
C06125	map00600	Sphingolipid metabolism
C06126	map00600	Sphingolipid metabolism
C06127	map00600	Sphingolipid metabolism
C06128	map00600	Sphingolipid metabolism
C06135	map00600	Sphingolipid metabolism
C06136	map00600	Sphingolipid metabolism
C12126	map00600	Sphingolipid metabolism
C12144	map00600	Sphingolipid metabolism
C12145	map00600	Sphingolipid metabolism
C22467	map00600	Sphingolipid metabolism
C00157	map00590	Arachidonic acid metabolism
C00219	map00590	Arachidonic acid metabolism
C00427	map00590	Arachidonic acid metabolism
C00584	map00590	Arachidonic acid metabolism
C00639	map00590	Arachidonic acid metabolism
C00696	map00590	Arachidonic acid metabolism
C00909	map00590	Arachidonic acid metabolism
C01312	map00590	Arachidonic acid metabolism
C02165	map00590	Arachidonic acid metabolism
C02166	map00590	Arachidonic acid metabolism
C02198	map00590	Arachidonic acid metabolism
C03577	map00590	Arachidonic acid metabolism
C04577	map00590	Arachidonic acid metabolism
C04671	map00590	Arachidonic acid metabolism
C04707	map00590	Arachidonic acid metabolism
C04742	map00590	Arachidonic acid metabolism
C04758	map00590	Arachidonic acid metabolism
C04805	map00590	Arachidonic acid metabolism
C04822	map00590	Arachidonic acid metabolism
C04835	map00590	Arachidonic acid metabolism
C04853	map00590	Arachidonic acid metabolism
C05356	map00590	Arachidonic acid metabolism
C05949	map00590	Arachidonic acid metabolism
C05950	map00590	Arachidonic acid metabolism
C05951	map00590	Arachidonic acid metabolism
C05952	map00590	Arachidonic acid metabolism
C05953	map00590	Arachidonic acid metabolism
C05954	map00590	Arachidonic acid metabolism
C05955	map00590	Arachidonic acid metabolism
C05956	map00590	Arachidonic acid metabolism
C05957	map00590	Arachidonic acid metabolism
C05958	map00590	Arachidonic acid metabolism
C05959	map00590	Arachidonic acid metabolism
C05960	map00590	Arachidonic acid metabolism
C05961	map00590	Arachidonic acid metabolism
C05962	map00590	Arachidonic acid metabolism
C05963	map00590	Arachidonic acid metabolism
C05964	map00590	Arachidonic acid metabolism
C05965	map00590	Arachidonic acid metabolism
C05966	map00590	Arachidonic acid metabolism
C06314	map00590	Arachidonic acid metabolism
C06315	map00590	Arachidonic acid metabolism
C06462	map00590	Arachidonic acid metabolism
C13809	map00590	Arachidonic acid metabolism
C14717	map00590	Arachidonic acid metabolism
C14732	map00590	Arachidonic acid metabolism
C14748	map00590	Arachidonic acid metabolism
C14749	map00590	Arachidonic acid metabolism
C14768	map00590	Arachidonic acid metabolism
C14769	map00590	Arachidonic acid metabolism
C14770	map00590	Arachidonic acid metabolism
C14771	map00590	Arachidonic acid metabolism
C14772	map00590	Arachidonic acid metabolism
C14773	map00590	Arachidonic acid metabolism
C14774	map00590	Arachidonic acid metabolism
C14775	map00590	Arachidonic acid metabolism
C14776	map00590	Arachidonic acid metabolism
C14777	map00590	Arachidonic acid metabolism
C14778	map00590	Arachidonic acid metabolism
C14779	map00590	Arachidonic acid metabolism
C14780	map00590	Arachidonic acid metabolism
C14781	map00590	Arachidonic acid metabolism
C14782	map00590	Arachidonic acid metabolism
C14794	map00590	Arachidonic acid metabolism
C14795	map00590	Arachidonic acid metabolism
C14807	map00590	Arachidonic acid metabolism
C14808	map00590	Arachidonic acid metabolism
C14809	map00590	Arachidonic acid metabolism
C14810	map00590	Arachidonic acid metabolism
C14811	map00590	Arachidonic acid metabolism
C14812	map00590	Arachidonic acid metabolism
C14813	map00590	Arachidonic acid metabolism
C14814	map00590	Arachidonic acid metabolism
C14815	map00590	Arachidonic acid metabolism
C14820	map00590	Arachidonic acid metabolism
C14821	map00590	Arachidonic acid metabolism
C14822	map00590	Arachidonic acid metabolism
C14823	map00590	Arachidonic acid metabolism
C14824	map00590	Arachidonic acid metabolism
C00157	map00591	Linoleic acid metabolism
C00219	map00591	Linoleic acid metabolism
C01595	map00591	Linoleic acid metabolism
C03242	map00591	Linoleic acid metabolism
C04056	map00591	Linoleic acid metabolism
C04717	map00591	Linoleic acid metabolism
C06426	map00591	Linoleic acid metabolism
C07289	map00591	Linoleic acid metabolism
C07338	map00591	Linoleic acid metabolism
C07354	map00591	Linoleic acid metabolism
C14762	map00591	Linoleic acid metabolism
C14765	map00591	Linoleic acid metabolism
C14766	map00591	Linoleic acid metabolism
C14767	map00591	Linoleic acid metabolism
C14825	map00591	Linoleic acid metabolism
C14826	map00591	Linoleic acid metabolism
C14827	map00591	Linoleic acid metabolism
C14828	map00591	Linoleic acid metabolism
C14829	map00591	Linoleic acid metabolism
C14831	map00591	Linoleic acid metabolism
C14832	map00591	Linoleic acid metabolism
C14833	map00591	Linoleic acid metabolism
C14834	map00591	Linoleic acid metabolism
C14835	map00591	Linoleic acid metabolism
C14836	map00591	Linoleic acid metabolism
C14837	map00591	Linoleic acid metabolism
C19937	map00591	Linoleic acid metabolism
C20186	map00591	Linoleic acid metabolism
C00157	map00592	alpha-Linolenic acid metabolism
C01226	map00592	alpha-Linolenic acid metabolism
C04672	map00592	alpha-Linolenic acid metabolism
C04780	map00592	alpha-Linolenic acid metabolism
C04785	map00592	alpha-Linolenic acid metabolism
C06427	map00592	alpha-Linolenic acid metabolism
C08491	map00592	alpha-Linolenic acid metabolism
C08492	map00592	alpha-Linolenic acid metabolism
C11512	map00592	alpha-Linolenic acid metabolism
C16300	map00592	alpha-Linolenic acid metabolism
C16308	map00592	alpha-Linolenic acid metabolism
C16309	map00592	alpha-Linolenic acid metabolism
C16310	map00592	alpha-Linolenic acid metabolism
C16311	map00592	alpha-Linolenic acid metabolism
C16316	map00592	alpha-Linolenic acid metabolism
C16317	map00592	alpha-Linolenic acid metabolism
C16318	map00592	alpha-Linolenic acid metabolism
C16319	map00592	alpha-Linolenic acid metabolism
C16320	map00592	alpha-Linolenic acid metabolism
C16321	map00592	alpha-Linolenic acid metabolism
C16322	map00592	alpha-Linolenic acid metabolism
C16323	map00592	alpha-Linolenic acid metabolism
C16324	map00592	alpha-Linolenic acid metabolism
C16325	map00592	alpha-Linolenic acid metabolism
C16326	map00592	alpha-Linolenic acid metabolism
C16327	map00592	alpha-Linolenic acid metabolism
C16328	map00592	alpha-Linolenic acid metabolism
C16330	map00592	alpha-Linolenic acid metabolism
C16331	map00592	alpha-Linolenic acid metabolism
C16332	map00592	alpha-Linolenic acid metabolism
C16334	map00592	alpha-Linolenic acid metabolism
C16335	map00592	alpha-Linolenic acid metabolism
C16336	map00592	alpha-Linolenic acid metabolism
C16338	map00592	alpha-Linolenic acid metabolism
C16339	map00592	alpha-Linolenic acid metabolism
C16341	map00592	alpha-Linolenic acid metabolism
C16342	map00592	alpha-Linolenic acid metabolism
C16343	map00592	alpha-Linolenic acid metabolism
C16344	map00592	alpha-Linolenic acid metabolism
C16345	map00592	alpha-Linolenic acid metabolism
C16346	map00592	alpha-Linolenic acid metabolism
C19757	map00592	alpha-Linolenic acid metabolism
C21923	map00592	alpha-Linolenic acid metabolism
C21924	map00592	alpha-Linolenic acid metabolism
C00154	map01040	Biosynthesis of unsaturated fatty acids
C00219	map01040	Biosynthesis of unsaturated fatty acids
C00249	map01040	Biosynthesis of unsaturated fatty acids
C00412	map01040	Biosynthesis of unsaturated fatty acids
C00510	map01040	Biosynthesis of unsaturated fatty acids
C00712	map01040	Biosynthesis of unsaturated fatty acids
C01203	map01040	Biosynthesis of unsaturated fatty acids
C01530	map01040	Biosynthesis of unsaturated fatty acids
C01595	map01040	Biosynthesis of unsaturated fatty acids
C02041	map01040	Biosynthesis of unsaturated fatty acids
C02050	map01040	Biosynthesis of unsaturated fatty acids
C02249	map01040	Biosynthesis of unsaturated fatty acids
C03035	map01040	Biosynthesis of unsaturated fatty acids
C03242	map01040	Biosynthesis of unsaturated fatty acids
C03595	map01040	Biosynthesis of unsaturated fatty acids
C04088	map01040	Biosynthesis of unsaturated fatty acids
C05764	map01040	Biosynthesis of unsaturated fatty acids
C06425	map01040	Biosynthesis of unsaturated fatty acids
C06426	map01040	Biosynthesis of unsaturated fatty acids
C06427	map01040	Biosynthesis of unsaturated fatty acids
C06428	map01040	Biosynthesis of unsaturated fatty acids
C06429	map01040	Biosynthesis of unsaturated fatty acids
C08281	map01040	Biosynthesis of unsaturated fatty acids
C08316	map01040	Biosynthesis of unsaturated fatty acids
C08320	map01040	Biosynthesis of unsaturated fatty acids
C08323	map01040	Biosynthesis of unsaturated fatty acids
C16160	map01040	Biosynthesis of unsaturated fatty acids
C16161	map01040	Biosynthesis of unsaturated fatty acids
C16162	map01040	Biosynthesis of unsaturated fatty acids
C16163	map01040	Biosynthesis of unsaturated fatty acids
C16164	map01040	Biosynthesis of unsaturated fatty acids
C16165	map01040	Biosynthesis of unsaturated fatty acids
C16166	map01040	Biosynthesis of unsaturated fatty acids
C16167	map01040	Biosynthesis of unsaturated fatty acids
C16168	map01040	Biosynthesis of unsaturated fatty acids
C16169	map01040	Biosynthesis of unsaturated fatty acids
C16170	map01040	Biosynthesis of unsaturated fatty acids
C16171	map01040	Biosynthesis of unsaturated fatty acids
C16172	map01040	Biosynthesis of unsaturated fatty acids
C16173	map01040	Biosynthesis of unsaturated fatty acids
C16179	map01040	Biosynthesis of unsaturated fatty acids
C16180	map01040	Biosynthesis of unsaturated fatty acids
C16513	map01040	Biosynthesis of unsaturated fatty acids
C16522	map01040	Biosynthesis of unsaturated fatty acids
C16525	map01040	Biosynthesis of unsaturated fatty acids
C16526	map01040	Biosynthesis of unsaturated fatty acids
C16527	map01040	Biosynthesis of unsaturated fatty acids
C16528	map01040	Biosynthesis of unsaturated fatty acids
C16529	map01040	Biosynthesis of unsaturated fatty acids
C16530	map01040	Biosynthesis of unsaturated fatty acids
C16531	map01040	Biosynthesis of unsaturated fatty acids
C16532	map01040	Biosynthesis of unsaturated fatty acids
C16533	map01040	Biosynthesis of unsaturated fatty acids
C16645	map01040	Biosynthesis of unsaturated fatty acids
C17279	map01040	Biosynthesis of unsaturated fatty acids
C21072	map01040	Biosynthesis of unsaturated fatty acids
C21932	map01040	Biosynthesis of unsaturated fatty acids
C21934	map01040	Biosynthesis of unsaturated fatty acids
C21935	map01040	Biosynthesis of unsaturated fatty acids
C21937	map01040	Biosynthesis of unsaturated fatty acids
C21939	map01040	Biosynthesis of unsaturated fatty acids
C21941	map01040	Biosynthesis of unsaturated fatty acids
C21943	map01040	Biosynthesis of unsaturated fatty acids
C21945	map01040	Biosynthesis of unsaturated fatty acids
C21947	map01040	Biosynthesis of unsaturated fatty acids
C21949	map01040	Biosynthesis of unsaturated fatty acids
C21951	map01040	Biosynthesis of unsaturated fatty acids
C21953	map01040	Biosynthesis of unsaturated fatty acids
C21959	map01040	Biosynthesis of unsaturated fatty acids
C21961	map01040	Biosynthesis of unsaturated fatty acids
C21963	map01040	Biosynthesis of unsaturated fatty acids
C21965	map01040	Biosynthesis of unsaturated fatty acids
C21967	map01040	Biosynthesis of unsaturated fatty acids
C21981	map01040	Biosynthesis of unsaturated fatty acids
C00002	map00230	Purine metabolism
C00008	map00230	Purine metabolism
C00011	map00230	Purine metabolism
C00014	map00230	Purine metabolism
C00020	map00230	Purine metabolism
C00035	map00230	Purine metabolism
C00037	map00230	Purine metabolism
C00039	map00230	Purine metabolism
C00044	map00230	Purine metabolism
C00046	map00230	Purine metabolism
C00048	map00230	Purine metabolism
C00053	map00230	Purine metabolism
C00054	map00230	Purine metabolism
C00059	map00230	Purine metabolism
C00064	map00230	Purine metabolism
C00081	map00230	Purine metabolism
C00086	map00230	Purine metabolism
C00104	map00230	Purine metabolism
C00117	map00230	Purine metabolism
C00119	map00230	Purine metabolism
C00130	map00230	Purine metabolism
C00131	map00230	Purine metabolism
C00144	map00230	Purine metabolism
C00147	map00230	Purine metabolism
C00169	map00230	Purine metabolism
C00206	map00230	Purine metabolism
C00209	map00230	Purine metabolism
C00212	map00230	Purine metabolism
C00224	map00230	Purine metabolism
C00242	map00230	Purine metabolism
C00262	map00230	Purine metabolism
C00286	map00230	Purine metabolism
C00288	map00230	Purine metabolism
C00294	map00230	Purine metabolism
C00301	map00230	Purine metabolism
C00330	map00230	Purine metabolism
C00360	map00230	Purine metabolism
C00361	map00230	Purine metabolism
C00362	map00230	Purine metabolism
C00366	map00230	Purine metabolism
C00385	map00230	Purine metabolism
C00387	map00230	Purine metabolism
C00499	map00230	Purine metabolism
C00559	map00230	Purine metabolism
C00575	map00230	Purine metabolism
C00603	map00230	Purine metabolism
C00620	map00230	Purine metabolism
C00655	map00230	Purine metabolism
C00700	map00230	Purine metabolism
C00802	map00230	Purine metabolism
C00942	map00230	Purine metabolism
C01228	map00230	Purine metabolism
C01260	map00230	Purine metabolism
C01261	map00230	Purine metabolism
C01344	map00230	Purine metabolism
C01345	map00230	Purine metabolism
C01367	map00230	Purine metabolism
C01444	map00230	Purine metabolism
C01762	map00230	Purine metabolism
C02091	map00230	Purine metabolism
C02348	map00230	Purine metabolism
C02350	map00230	Purine metabolism
C02353	map00230	Purine metabolism
C02718	map00230	Purine metabolism
C03090	map00230	Purine metabolism
C03373	map00230	Purine metabolism
C03483	map00230	Purine metabolism
C03614	map00230	Purine metabolism
C03794	map00230	Purine metabolism
C03838	map00230	Purine metabolism
C04051	map00230	Purine metabolism
C04376	map00230	Purine metabolism
C04392	map00230	Purine metabolism
C04494	map00230	Purine metabolism
C04640	map00230	Purine metabolism
C04677	map00230	Purine metabolism
C04734	map00230	Purine metabolism
C04751	map00230	Purine metabolism
C04823	map00230	Purine metabolism
C05239	map00230	Purine metabolism
C05512	map00230	Purine metabolism
C05513	map00230	Purine metabolism
C05515	map00230	Purine metabolism
C05516	map00230	Purine metabolism
C05993	map00230	Purine metabolism
C06193	map00230	Purine metabolism
C06194	map00230	Purine metabolism
C06195	map00230	Purine metabolism
C06196	map00230	Purine metabolism
C06197	map00230	Purine metabolism
C06433	map00230	Purine metabolism
C06435	map00230	Purine metabolism
C11821	map00230	Purine metabolism
C12248	map00230	Purine metabolism
C15667	map00230	Purine metabolism
C22395	map00230	Purine metabolism
C22441	map00230	Purine metabolism
C22442	map00230	Purine metabolism
C22443	map00230	Purine metabolism
C22499	map00230	Purine metabolism
C22500	map00230	Purine metabolism
C00015	map00240	Pyrimidine metabolism
C00039	map00240	Pyrimidine metabolism
C00046	map00240	Pyrimidine metabolism
C00055	map00240	Pyrimidine metabolism
C00063	map00240	Pyrimidine metabolism
C00064	map00240	Pyrimidine metabolism
C00075	map00240	Pyrimidine metabolism
C00086	map00240	Pyrimidine metabolism
C00099	map00240	Pyrimidine metabolism
C00105	map00240	Pyrimidine metabolism
C00106	map00240	Pyrimidine metabolism
C00112	map00240	Pyrimidine metabolism
C00119	map00240	Pyrimidine metabolism
C00169	map00240	Pyrimidine metabolism
C00178	map00240	Pyrimidine metabolism
C00214	map00240	Pyrimidine metabolism
C00222	map00240	Pyrimidine metabolism
C00239	map00240	Pyrimidine metabolism
C00295	map00240	Pyrimidine metabolism
C00299	map00240	Pyrimidine metabolism
C00337	map00240	Pyrimidine metabolism
C00363	map00240	Pyrimidine metabolism
C00364	map00240	Pyrimidine metabolism
C00365	map00240	Pyrimidine metabolism
C00380	map00240	Pyrimidine metabolism
C00383	map00240	Pyrimidine metabolism
C00429	map00240	Pyrimidine metabolism
C00438	map00240	Pyrimidine metabolism
C00458	map00240	Pyrimidine metabolism
C00459	map00240	Pyrimidine metabolism
C00460	map00240	Pyrimidine metabolism
C00475	map00240	Pyrimidine metabolism
C00526	map00240	Pyrimidine metabolism
C00672	map00240	Pyrimidine metabolism
C00705	map00240	Pyrimidine metabolism
C00813	map00240	Pyrimidine metabolism
C00881	map00240	Pyrimidine metabolism
C01013	map00240	Pyrimidine metabolism
C01103	map00240	Pyrimidine metabolism
C01168	map00240	Pyrimidine metabolism
C01205	map00240	Pyrimidine metabolism
C01346	map00240	Pyrimidine metabolism
C01368	map00240	Pyrimidine metabolism
C01563	map00240	Pyrimidine metabolism
C02067	map00240	Pyrimidine metabolism
C02170	map00240	Pyrimidine metabolism
C02354	map00240	Pyrimidine metabolism
C02355	map00240	Pyrimidine metabolism
C02376	map00240	Pyrimidine metabolism
C02642	map00240	Pyrimidine metabolism
C03997	map00240	Pyrimidine metabolism
C05281	map00240	Pyrimidine metabolism
C05822	map00240	Pyrimidine metabolism
C06198	map00240	Pyrimidine metabolism
C11038	map00240	Pyrimidine metabolism
C11039	map00240	Pyrimidine metabolism
C15607	map00240	Pyrimidine metabolism
C20231	map00240	Pyrimidine metabolism
C20249	map00240	Pyrimidine metabolism
C20253	map00240	Pyrimidine metabolism
C20254	map00240	Pyrimidine metabolism
C20846	map00240	Pyrimidine metabolism
C21028	map00240	Pyrimidine metabolism
C21029	map00240	Pyrimidine metabolism
C00014	map00250	Alanine, aspartate and glutamate metabolism
C00022	map00250	Alanine, aspartate and glutamate metabolism
C00025	map00250	Alanine, aspartate and glutamate metabolism
C00026	map00250	Alanine, aspartate and glutamate metabolism
C00036	map00250	Alanine, aspartate and glutamate metabolism
C00041	map00250	Alanine, aspartate and glutamate metabolism
C00042	map00250	Alanine, aspartate and glutamate metabolism
C00049	map00250	Alanine, aspartate and glutamate metabolism
C00064	map00250	Alanine, aspartate and glutamate metabolism
C00122	map00250	Alanine, aspartate and glutamate metabolism
C00152	map00250	Alanine, aspartate and glutamate metabolism
C00158	map00250	Alanine, aspartate and glutamate metabolism
C00169	map00250	Alanine, aspartate and glutamate metabolism
C00232	map00250	Alanine, aspartate and glutamate metabolism
C00334	map00250	Alanine, aspartate and glutamate metabolism
C00352	map00250	Alanine, aspartate and glutamate metabolism
C00402	map00250	Alanine, aspartate and glutamate metabolism
C00438	map00250	Alanine, aspartate and glutamate metabolism
C00940	map00250	Alanine, aspartate and glutamate metabolism
C01042	map00250	Alanine, aspartate and glutamate metabolism
C02362	map00250	Alanine, aspartate and glutamate metabolism
C03090	map00250	Alanine, aspartate and glutamate metabolism
C03406	map00250	Alanine, aspartate and glutamate metabolism
C03794	map00250	Alanine, aspartate and glutamate metabolism
C03912	map00250	Alanine, aspartate and glutamate metabolism
C12270	map00250	Alanine, aspartate and glutamate metabolism
C20775	map00250	Alanine, aspartate and glutamate metabolism
C20776	map00250	Alanine, aspartate and glutamate metabolism
C00011	map00260	Glycine, serine and threonine metabolism
C00014	map00260	Glycine, serine and threonine metabolism
C00022	map00260	Glycine, serine and threonine metabolism
C00037	map00260	Glycine, serine and threonine metabolism
C00048	map00260	Glycine, serine and threonine metabolism
C00049	map00260	Glycine, serine and threonine metabolism
C00065	map00260	Glycine, serine and threonine metabolism
C00078	map00260	Glycine, serine and threonine metabolism
C00097	map00260	Glycine, serine and threonine metabolism
C00101	map00260	Glycine, serine and threonine metabolism
C00109	map00260	Glycine, serine and threonine metabolism
C00114	map00260	Glycine, serine and threonine metabolism
C00143	map00260	Glycine, serine and threonine metabolism
C00168	map00260	Glycine, serine and threonine metabolism
C00188	map00260	Glycine, serine and threonine metabolism
C00197	map00260	Glycine, serine and threonine metabolism
C00213	map00260	Glycine, serine and threonine metabolism
C00258	map00260	Glycine, serine and threonine metabolism
C00263	map00260	Glycine, serine and threonine metabolism
C00300	map00260	Glycine, serine and threonine metabolism
C00430	map00260	Glycine, serine and threonine metabolism
C00441	map00260	Glycine, serine and threonine metabolism
C00546	map00260	Glycine, serine and threonine metabolism
C00576	map00260	Glycine, serine and threonine metabolism
C00581	map00260	Glycine, serine and threonine metabolism
C00631	map00260	Glycine, serine and threonine metabolism
C00719	map00260	Glycine, serine and threonine metabolism
C00740	map00260	Glycine, serine and threonine metabolism
C00986	map00260	Glycine, serine and threonine metabolism
C01005	map00260	Glycine, serine and threonine metabolism
C01026	map00260	Glycine, serine and threonine metabolism
C01102	map00260	Glycine, serine and threonine metabolism
C01242	map00260	Glycine, serine and threonine metabolism
C01888	map00260	Glycine, serine and threonine metabolism
C02051	map00260	Glycine, serine and threonine metabolism
C02291	map00260	Glycine, serine and threonine metabolism
C02737	map00260	Glycine, serine and threonine metabolism
C02972	map00260	Glycine, serine and threonine metabolism
C03082	map00260	Glycine, serine and threonine metabolism
C03194	map00260	Glycine, serine and threonine metabolism
C03232	map00260	Glycine, serine and threonine metabolism
C03283	map00260	Glycine, serine and threonine metabolism
C03508	map00260	Glycine, serine and threonine metabolism
C05519	map00260	Glycine, serine and threonine metabolism
C06231	map00260	Glycine, serine and threonine metabolism
C06442	map00260	Glycine, serine and threonine metabolism
C16432	map00260	Glycine, serine and threonine metabolism
C19929	map00260	Glycine, serine and threonine metabolism
C00019	map00270	Cysteine and methionine metabolism
C00021	map00270	Cysteine and methionine metabolism
C00022	map00270	Cysteine and methionine metabolism
[truncated: 9,680 more rows]

## Sheet: NF_strategy2
Pathway_Name	Counts	Pvalue	Qvalue	Pathway ID	Compound_ID	C_ID
Pantothenate and CoA biosynthesis	4	2.87e-05	0.00203444	ko00770	Com_36_neg;Com_98_neg;Com_320_neg;Com_714_pos	C00831+C00882+C00141+C00097
ABC transporters	5	0.00022866	0.00811741	ko02010	Com_6_neg;Com_21_neg;Com_35_neg;Com_105_neg;Com_297_neg	C01835+C01083+C00379+C00089+C05512
Penicillin and cephalosporin biosynthesis	2	0.00161347	0.0381855	ko00311	Com_616_pos;Com_714_pos	C00956+C00097
Cysteine and methionine metabolism	4	0.00375797	0.0594271	ko00270	Com_193_neg;Com_232_neg;Com_643_pos;Com_714_pos	C05824+C00606+C01137+C00097
cAMP signaling pathway	2	0.00418501	0.0594271	ko04024	Com_16_neg;Com_138_neg	C00020+C00042
Taste transduction	2	0.00539771	0.0638728	ko04742	Com_16_neg;Com_105_neg	C00020+C00089
Carbohydrate digestion and absorption	2	0.0082453	0.0836309	ko04973	Com_6_neg;Com_105_neg	C01835+C00089
Starch and sucrose metabolism	2	0.0176576	0.0980238	ko00500	Com_21_neg;Com_105_neg	C01083+C00089
Taurine and hypotaurine metabolism	3	0.017948	0.0980238	ko00430	Com_186_neg;Com_232_neg;Com_714_pos	C14179+C00606+C00097
Nucleotide metabolism	2	0.0260162	0.117522	ko01232	Com_16_neg;Com_297_neg	C00020+C05512
Galactose metabolism	2	0.03422	0.117522	ko00052	Com_105_neg;Com_195_neg	C00089+C00880
Sulfur metabolism	2	0.0349442	0.117522	ko00920	Com_138_neg;Com_714_pos	C00042+C00097
Lysine degradation	3	0.0460328	0.142101	ko00310	Com_138_neg;Com_397_pos;Com_616_pos	C00042+C00431+C00956

## Sheet: LB_strategy2
Pathway_Name	Counts	Pvalue	Qvalue	Pathway ID	Compound_ID	C_ID
Nucleotide metabolism	8	5.37712e-09	3.81775e-07	ko01232	Com_19_neg;Com_201_neg;Com_276_neg;Com_297_neg;Com_336_neg;Com_437_pos;Com_442_pos;Com_693_pos	C00330+C00131+C00112+C05512+C00104+C00299+C01762+C00242
ABC transporters	7	3.47711e-05	0.00123437	ko02010	Com_6_neg;Com_19_neg;Com_297_neg;Com_322_neg;Com_404_pos;Com_437_pos;Com_442_pos	C01835+C00330+C05512+C00243+C00255+C00299+C01762
Biosynthesis of cofactors	14	6.95075e-05	0.00164501	ko01240	Com_71_neg;Com_101_neg;Com_169_neg;Com_199_neg;Com_267_neg;Com_276_neg;Com_280_neg;Com_293_neg;Com_324_neg;Com_375_pos;Com_404_pos;Com_500_pos;Com_546_pos;Com_644_pos	C00275+C00118+C02656+C00279+C00085+C00112+C00167+C00072+C00337+C00234+C00255+C00253+C00006+C00750
Galactose metabolism	5	0.000103852	0.00184337	ko00052	Com_101_neg;Com_104_neg;Com_267_neg;Com_322_neg;Com_337_neg	C00118+C00111+C00085+C00243+C00446
Purine metabolism	6	0.000254912	0.00361975	ko00230	Com_19_neg;Com_201_neg;Com_297_neg;Com_336_neg;Com_442_pos;Com_693_pos	C00330+C00131+C05512+C00104+C01762+C00242
Diabetic cardiomyopathy	5	0.000340709	0.00403172	ko05415	Com_15_neg;Com_101_neg;Com_188_neg;Com_267_neg;Com_546_pos	C00092+C00118+C00043+C00085+C00006
Nicotinate and nicotinamide metabolism	4	0.000834829	0.00777329	ko00760	Com_104_neg;Com_446_pos;Com_500_pos;Com_546_pos	C00111+C05843+C00253+C00006
Fructose and mannose metabolism	4	0.000875863	0.00777329	ko00051	Com_71_neg;Com_101_neg;Com_104_neg;Com_267_neg	C00275+C00118+C00111+C00085
Amino sugar and nucleotide sugar metabolism	6	0.00122718	0.00968109	ko00520	Com_71_neg;Com_83_neg;Com_188_neg;Com_267_neg;Com_280_neg;Com_337_neg	C00275+C00203+C00043+C00085+C00167+C00446
Carbohydrate digestion and absorption	3	0.00141763	0.0100652	ko04973	Com_6_neg;Com_15_neg;Com_322_neg	C01835+C00092+C00243
Pentose phosphate pathway	4	0.00349329	0.0225476	ko00030	Com_61_neg;Com_101_neg;Com_199_neg;Com_267_neg	C01236+C00118+C00279+C00085
Thyroid hormone synthesis	2	0.0063304	0.0374548	ko04918	Com_15_neg;Com_546_pos	C00092+C00006
Pyrimidine metabolism	3	0.0149933	0.0774402	ko00240	Com_276_neg;Com_324_neg;Com_437_pos	C00112+C00337+C00299
Biosynthesis of nucleotide sugars	6	0.0162772	0.0774402	ko01250	Com_71_neg;Com_83_neg;Com_188_neg;Com_267_neg;Com_280_neg;Com_337_neg	C00275+C00203+C00043+C00085+C00167+C00446
Glutathione metabolism	3	0.0231545	0.096704	ko00480	Com_293_neg;Com_546_pos;Com_644_pos	C00072+C00006+C00750
Vitamin B6 metabolism	2	0.0261051	0.10297	ko00750	Com_101_neg;Com_199_neg	C00118+C00279
Vitamin digestion and absorption	2	0.0316102	0.109744	ko04977	Com_293_neg;Com_404_pos	C00072+C00255
Inositol phosphate metabolism	3	0.0353045	0.113937	ko00562	Com_15_neg;Com_101_neg;Com_104_neg	C00092+C00118+C00111
Carbon metabolism	7	0.0370662	0.114422	ko01200	Com_61_neg;Com_101_neg;Com_104_neg;Com_192_neg;Com_199_neg;Com_267_neg;Com_375_pos	C01236+C00118+C00111+C00447+C00279+C00085+C00234
Drug metabolism - other enzymes	2	0.0387621	0.114671	ko00983	Com_509_pos;Com_546_pos	C07446+C00006
Starch and sucrose metabolism	2	0.0438405	0.124507	ko00500	Com_15_neg;Com_267_neg	C00092+C00085
Insulin resistance	3	0.0469832	0.1283	ko04931	Com_15_neg;Com_188_neg;Com_267_neg	C00092+C00043+C00085

## Sheet: MM_strategy2
Pathway_Name	Counts	Pvalue	Qvalue	Pathway ID	Compound_ID	C_ID
Nucleotide metabolism	8	6.49113e-09	5.12799e-07	ko01232	Com_140_neg;Com_177_neg;Com_194_neg;Com_263_neg;Com_275_neg;Com_276_neg;Com_433_pos;Com_437_pos	C00380+C00364+C00361+C00008+C00035+C00112+C00144+C00299
Purine metabolism	8	3.04064e-06	0.000120105	ko00230	Com_57_neg;Com_163_neg;Com_194_neg;Com_263_neg;Com_275_neg;Com_433_pos;Com_646_pos;Com_648_pos	C00499+C00224+C00361+C00008+C00035+C00144+C02350+C00086
Pyrimidine metabolism	6	1.31778e-05	0.000347014	ko00240	Com_87_neg;Com_140_neg;Com_177_neg;Com_276_neg;Com_437_pos;Com_648_pos	C00438+C00380+C00364+C00112+C00299+C00086
ABC transporters	7	4.04447e-05	0.000798784	ko02010	Com_35_neg;Com_42_neg;Com_176_neg;Com_252_neg;Com_437_pos;Com_648_pos;Com_713_pos	C00379+C00121+C00159+C00137+C00299+C00086+C00062
Lysosome	2	0.000183177	0.0028942	ko04142	Com_176_neg;Com_263_neg	C00159+C00008
Antifolate resistance	3	0.000729467	0.00902043	ko01523	Com_177_neg;Com_375_pos;Com_433_pos	C00364+C00234+C00144
Taste transduction	3	0.000799279	0.00902043	ko04742	Com_223_neg;Com_263_neg;Com_433_pos	C00158+C00008+C00144
Amyotrophic lateral sclerosis	2	0.00268073	0.0264722	ko05014	Com_263_neg;Com_713_pos	C00008+C00062
Pathways of neurodegeneration - multiple diseases	2	0.00603403	0.0474997	ko05022	Com_263_neg;Com_713_pos	C00008+C00062
Tryptophan metabolism	5	0.00610418	0.0474997	ko00380	Com_153_neg;Com_368_pos;Com_423_pos;Com_476_pos;Com_633_pos	C00637+C01717+C00955+C00328+C02693
Oxidative phosphorylation	2	0.00661388	0.0474997	ko00190	Com_263_neg;Com_302_neg	C00008+C00004
Monobactam biosynthesis	3	0.0103661	0.0682438	ko00261	Com_163_neg;Com_542_pos;Com_713_pos	C00224+C00019+C00062
Efferocytosis	2	0.0113391	0.0689069	ko04148	Com_542_pos;Com_713_pos	C00019+C00062
Galactose metabolism	3	0.0125819	0.0709977	ko00052	Com_176_neg;Com_195_neg;Com_252_neg	C00159+C00880+C00137
Biosynthesis of cofactors	9	0.0344602	0.113431	ko01240	Com_24_neg;Com_84_neg;Com_87_neg;Com_223_neg;Com_263_neg;Com_276_neg;Com_375_pos;Com_476_pos;Com_542_pos	C00493+C00191+C00438+C00158+C00008+C00112+C00234+C00328+C00019
Chemical carcinogenesis - reactive oxygen species	2	0.0416793	0.121951	ko05208	Com_216_neg;Com_542_pos	C00530+C00019
Ascorbate and aldarate metabolism	3	0.0480475	0.130018	ko00053	Com_84_neg;Com_167_neg;Com_252_neg	C00191+C00879+C00137
