# Supplementary material for: Variation in metabolic pattern regulation under hypoxic conditions: a comparative study of rodents distributed at different altitudes
Source: Front Zool. 2025 Oct 1;22:27. doi: 10.1186/s12983-025-00582-2 (PMC12487112; doi:10.1186/s12983-025-00582-2)
Supplement: Supplementary file 9 — Supplementary Material9. [file 12983_2025_582_MOESM9_ESM.xlsx]

## Sheet: Legend_page
Table S8. Differentially expressed genes (DEGs) identified in N. fuscus, L. brandtii, and M. musculus.
1. NF_diff_gene: Information of DEGs in N. fuscus
2. LB_diff_gene: Information of DEGs in L. brandtii
3. MM_diff_gene: Information of DEGs in M. musculus
Meaning of column headings or abbreviations:
Query: Random unique id of gens
Symbol: Official name of genes (abbreviations)
Description: Full name of gene
Gene_id: Gene id in NCBI database
Log2FoldChange: Logarithmic value of fold change of gene expression in hypoxia group relative to normoxia group by DESeq2
Pvalue: The wald test results of DEGs between the hypoxia group and the normoxia group by DESeq2
Padj: Adjusted pvalue after Benjamini-Hochberg correction
Regulation: Compared with the normoxia group, whether the expression of genes in the hypoxia group was significantly up-regulated or down-regulated

## Sheet: NF_diff_gene
Query	Symbol	Description	Gene_id	Log2FoldChange	Pvalue	Padj	Regulation
Cluster-742.0_TRINITY_DN36142_c0_g2	Abcb9	ATP binding cassette subfamily B member 9	110312962	7.60836	3.71526e-06	0.000800584	up
Cluster-45152.0_TRINITY_DN147_c11_g1	Acot1	acyl-coenzyme A thioesterase 1	26897	1.9581	4.90504e-05	0.00632627	up
Cluster-83610.3_TRINITY_DN24157_c0_g3	Acot3	acyl-CoA thioesterase 3	171281	1.42614	0.000338387	0.0297091	up
Cluster-469.0_TRINITY_DN85459_c0_g1	Acot4	acyl-coenzyme A thioesterase 4	171282	8.09271	3.02398e-07	0.000109537	up
Cluster-490.0_TRINITY_DN44965_c0_g2	Agtpbp1	ATP/GTP binding protein 1	109685042	7.5034	0.000263682	0.0246729	up
Cluster-27460.0_TRINITY_DN15180_c0_g1	Alas2	5'-aminolevulinate synthase 2	101989975	2.83574	3.51653e-12	1.38418e-08	up
Cluster-333.0_TRINITY_DN2649_c2_g1	Alg12	ALG12 alpha-1,6-mannosyltransferase	101830842	10.2981	0.000305653	0.0275522	up
Cluster-260.0_TRINITY_DN134983_c0_g1	Alox15	arachidonate 15-lipoxygenase	11687	7.67452	3.27557e-06	0.000727018	up
Cluster-1065.0_TRINITY_DN4476_c0_g2	Antxrl	ANTXR like	101993218	8.06935	9.39817e-05	0.010859	up
Cluster-101880.0_TRINITY_DN222_c0_g1	Atp1b4	ATPase Na+/K+ transporting family member beta 4	101986964	2.8894	0.000533885	0.0424827	up
Cluster-32864.0_TRINITY_DN3482_c0_g2	Bin1	bridging integrator 1	109699110	1.75488	4.90758e-06	0.000990627	up
Cluster-3912.0_TRINITY_DN14093_c0_g1	Brd4	bromodomain containing 4	362844	9.03684	1.11862e-08	8.00567e-06	up
Cluster-48342.0_TRINITY_DN14054_c0_g1	C6H1orf105	chromosome 6 C1orf105 homolog	101988663	8.65643	1.04251e-06	0.000298077	up
Cluster-88022.0_TRINITY_DN1132_c1_g1	Ca3	carbonic anhydrase 3	116813376	1.68693	8.58822e-14	6.89398e-10	up
Cluster-51808.308_TRINITY_DN3816_c0_g2	Ca3	carbonic anhydrase 3	102895712	1.49373	7.61177e-06	0.00140036	up
Cluster-84065.0_TRINITY_DN249104_c0_g1	Ca3	carbonic anhydrase 3	107526500	2.5871	8.18121e-05	0.00969967	up
Cluster-322.0_TRINITY_DN61404_c0_g1	Cdh8	cadherin 8	84408	7.91991	8.03634e-07	0.000242087	up
Cluster-912.0_TRINITY_DN67250_c0_g1	Cemip	cell migration inducing hyaluronidase 1	101985903	8.09264	7.61336e-06	0.00140036	up
Cluster-832.0_TRINITY_DN372531_c0_g1	Cldn18	claudin 18	101991424	7.7993	9.05955e-06	0.00158011	up
Cluster-44331.0_TRINITY_DN58136_c0_g1	Cma1	chymase 1, mast cell	17228	2.62561	0.000538815	0.0428173	up
Cluster-8231.0_TRINITY_DN17658_c0_g1	Col9a2	collagen type IX alpha 2 chain	101988438	6.77086	0.000491148	0.0395619	up
Cluster-80798.5_TRINITY_DN7503_c0_g3	Ctage5	CTAGE family member 5, ER export factor	101682269	2.261	0.000292741	0.0267007	up
Cluster-244.0_TRINITY_DN131052_c0_g2	CUNH5orf47	chromosome unknown C5orf47 homolog	101827871	10.6138	0.000165764	0.0171105	up
Cluster-627.0_TRINITY_DN22741_c0_g1	Dlgap1	DLG associated protein 1	101534109	7.22211	0.000383362	0.0325916	up
Cluster-52581.0_TRINITY_DN5150_c3_g1	Dusp8	dual specificity phosphatase 8	101980791	1.15497	5.7856e-06	0.00112184	up
Cluster-526.0_TRINITY_DN52238_c0_g3	Efhc2	EF-hand domain containing 2	101991200	7.99499	4.08159e-08	2.1809e-05	up
Cluster-530.0_TRINITY_DN19598_c0_g1	Epp13	epididymal protein 13	114685782	8.07083	1.91483e-06	0.000472056	up
Cluster-590.0_TRINITY_DN446_c1_g1	Erbin	erbb2 interacting protein	116552685	11.5208	6.89539e-18	2.03562e-13	up
Cluster-72169.1_TRINITY_DN3951_c0_g1	Fhl1	four and a half LIM domains 1	25177	1.36778	0.000131403	0.0142226	up
Cluster-22744.0_TRINITY_DN29793_c0_g1	Hba	hemoglobin subunit alpha	102002261	1.88031	2.0978e-07	8.25735e-05	up
Cluster-68678.1_TRINITY_DN2914_c0_g1	Hbb	hemoglobin subunit beta	101992382	2.07468	6.71117e-10	8.00501e-07	up
Cluster-68678.0_TRINITY_DN2914_c0_g1	Hbb	hemoglobin subunit beta	101992382	2.05173	1.00879e-08	7.35332e-06	up
Cluster-42004.1_TRINITY_DN6166_c0_g1	Ifit1	interferon-induced protein with tetratricopeptide repeats 1	15957	3.18008	0.00029664	0.0269041	up
Cluster-42004.0_TRINITY_DN34849_c0_g1	Ifit1b	interferon-induced protein with tetratricopeptide repeats 1B	439996	2.77043	0.000190473	0.0191586	up
Cluster-78786.3_TRINITY_DN2118_c0_g2	Josd2	Josephin domain containing 2	101110355	3.60993	0.000335909	0.0295575	up
Cluster-81170.4_TRINITY_DN1282_c0_g1	Jsrp1	junctional sarcoplasmic reticulum protein 1	101991286	1.28216	9.52854e-08	4.44738e-05	up
Cluster-762.0_TRINITY_DN83943_c0_g1	Kif25	kinesin family member 25	102904927	7.67346	0.0002135	0.0208581	up
Cluster-908.0_TRINITY_DN13702_c0_g1	LOC100766249	liver carboxylesterase	100766249	9.37735	1.43489e-11	4.34463e-08	up
Cluster-580.0_TRINITY_DN276457_c0_g1	LOC101833027	BPI fold-containing family A member 1	101833027	7.81576	7.1236e-05	0.00864273	up
Cluster-51808.328_TRINITY_DN831_c0_g1	LOC101982838	chondroitin sulfate synthase 1-like	101982838	7.83666	9.00752e-05	0.0104691	up
Cluster-21917.0_TRINITY_DN20056_c0_g1	LOC101994021	cancer/testis antigen 55	101994021	3.32712	2.58222e-05	0.0037246	up
Cluster-46068.1_TRINITY_DN3749_c1_g2	LOC108499950	endogenous retrovirus group K member 25 Pol protein-like	108499950	7.76724	6.37634e-05	0.00788436	up
Cluster-67362.11_TRINITY_DN129112_c1_g1	LOC110340582	uncharacterized LOC110340582	110340582	10.502	0.000242519	0.0229288	up
Cluster-638.0_TRINITY_DN223183_c0_g1	LOC114087094	WAS/WASL-interacting protein family member 1-like	114087094	7.69689	1.90215e-06	0.000470804	up
Cluster-93900.7_TRINITY_DN1591_c0_g1	LOC116153415	basic proline-rich protein-like	116153415	1.4898	0.000481802	0.0389419	up
Cluster-51808.1248_TRINITY_DN159_c0_g3	Mlf1	myeloid leukemia factor 1	102002133	3.05545	3.85951e-05	0.00516142	up
Cluster-51808.1272_TRINITY_DN159_c0_g3	Mlf1	myeloid leukemia factor 1	102002133	2.56816	0.00028431	0.0261065	up
Cluster-892.0_TRINITY_DN2167_c2_g2	Mon1a	MON1 homolog A, secretory trafficking associated	100756332	10.9632	1.54664e-11	4.40064e-08	up
Cluster-75544.1_TRINITY_DN1477_c1_g1	Ncf4	neutrophil cytosolic factor 4	100773086	1.60235	0.000430272	0.0354813	up
Cluster-76200.0_TRINITY_DN1360_c0_g1	Ndufb7	NADH:ubiquinone oxidoreductase subunit B7	104854823	11.5552	1.44346e-17	3.40904e-13	up
Cluster-40911.0_TRINITY_DN1904_c0_g1	Nedd4	NEDD4 E3 ubiquitin protein ligase	110549134	2.98662	1.18255e-05	0.00198326	up
Cluster-55680.0_TRINITY_DN5121_c1_g2	Nedd4	NEDD4 E3 ubiquitin protein ligase	110549134	2.44278	0.000295708	0.0268693	up
Cluster-99265.0_TRINITY_DN8421_c0_g4	Nrap	nebulin related anchoring protein	101982296	2.51373	5.10621e-06	0.00102006	up
Cluster-89897.0_TRINITY_DN5543_c0_g3	Nrap	nebulin related anchoring protein	100761828	3.54699	8.7711e-06	0.00154358	up
Cluster-104912.0_TRINITY_DN80550_c0_g1	Park7	Parkinsonism associated deglycase	101999783	10.2901	0.000386998	0.0328298	up
Cluster-97253.1_TRINITY_DN34965_c0_g1	Pde4c	phosphodiesterase 4C	5143	6.92704	9.7825e-05	0.0112153	up
Cluster-38225.0_TRINITY_DN6107_c0_g2	Phf7	PHD finger protein 7	102909498	1.56344	0.000313882	0.0281435	up
Cluster-67592.1_TRINITY_DN8441_c0_g1	Picalm	phosphatidylinositol binding clathrin assembly protein	108290740	9.61235	3.65014e-10	4.95437e-07	up
Cluster-1072.0_TRINITY_DN371699_c0_g1	Ppfia3	liprin-alpha-3-like	103587784	7.93189	2.37235e-06	0.000559164	up
Cluster-77359.0_TRINITY_DN1246_c0_g1	Ppp1r27	protein phosphatase 1 regulatory subunit 27	101963156	1.36219	0.000421462	0.034901	up
Cluster-604.0_TRINITY_DN258766_c0_g1	Prrt4	proline rich transmembrane protein 4	101981132	7.83378	1.48489e-06	0.000391394	up
Cluster-88569.0_TRINITY_DN1513_c1_g1	Sema6d	semaphorin 6D	101986121	1.11788	0.000373895	0.0320173	up
Cluster-106300.1_TRINITY_DN16595_c0_g1	Shank2	SH3 and multiple ankyrin repeat domains 2	171093	7.45033	0.000156332	0.0163513	up
Cluster-105274.0_TRINITY_DN136119_c0_g1	Siglec15	sialic acid binding Ig like lectin 15	101986954	4.10085	0.000632949	0.0485656	up
Cluster-86488.0_TRINITY_DN60948_c0_g2	Sirt5	sirtuin 5	68346	1.82453	0.000152847	0.0160009	up
Cluster-89509.0_TRINITY_DN6295_c0_g1	Sirt5	sirtuin 5	68346	2.35403	0.000197705	0.0196683	up
Cluster-103511.0_TRINITY_DN850_c3_g1	Sirt5	sirtuin 5	68346	1.70107	0.000462315	0.0377283	up
Cluster-965.0_TRINITY_DN249522_c0_g1	Slc4a1	solute carrier family 4 member 1 (Diego blood group)	101985685	9.02894	2.09019e-06	0.000503344	up
Cluster-4834.0_TRINITY_DN45447_c2_g1	Slc4a1	solute carrier family 4 member 1 (Diego blood group)	101985685	5.64198	6.70426e-05	0.00823808	up
Cluster-38767.0_TRINITY_DN6988_c0_g2	Sorcs1	sortilin related VPS10 domain containing receptor 1	114696718	3.08142	0.000623882	0.0480259	up
Cluster-458.0_TRINITY_DN3230_c0_g1	Tjp3	tight junction protein 3	101981103	7.22168	5.93549e-05	0.00741691	up
Cluster-71564.0_TRINITY_DN3351_c0_g1	Tmem135	transmembrane protein 135	101987697	2.40832	0.000476905	0.0386254	up
Cluster-84983.0_TRINITY_DN2679_c0_g3	Tnnt1	troponin T1, slow skeletal type	101983122	1.31289	0.000396701	0.0334285	up
Cluster-26171.0_TRINITY_DN95917_c0_g1	Trpc6	transient receptor potential cation channel subfamily C member 6	101991234	2.78505	0.000265373	0.0247722	up
Cluster-5993.0_TRINITY_DN112687_c0_g2	Ubxn11	UBX domain protein 11	101999881	6.59951	0.000645643	0.0493792	up
Cluster-82060.0_TRINITY_DN3474_c0_g1	Unc45b	unc-45 myosin chaperone B	103243821	1.62243	0.000600038	0.046708	up
Cluster-502.0_TRINITY_DN344930_c0_g1	Unc5a	unc-5 netrin receptor A	101824892	7.97662	7.57233e-06	0.00139935	up
Cluster-66680.0_TRINITY_DN328_c1_g1	Uros	uroporphyrinogen III synthase	101993321	1.53201	0.000360718	0.0310994	up
Cluster-262.0_TRINITY_DN139757_c0_g1	Vill	villin like	101980213	6.98081	0.000227981	0.0219408	up
Cluster-65089.2_TRINITY_DN17619_c0_g1	Wasf3	WASP family member 3	101961130	7.14515	2.33056e-05	0.00343151	up
Cluster-83099.0_TRINITY_DN12099_c0_g1	Abca6	ATP binding cassette subfamily A member 6	23460	-3.42453	0.000605635	0.0469349	down
Cluster-74877.0_TRINITY_DN519_c0_g1	Ace	angiotensin-converting enzyme	101824864	-1.24112	0.000288681	0.0264463	down
Cluster-9016.1_TRINITY_DN10620_c0_g1	Acsl6	acyl-CoA synthetase long chain family member 6	101983044	-9.12965	3.01458e-10	4.39482e-07	down
Cluster-66206.1_TRINITY_DN10499_c0_g1	Adarb1	adenosine deaminase RNA specific B1	101835933	-1.22879	7.46372e-07	0.000227155	down
Cluster-98509.1_TRINITY_DN13423_c0_g1	Adgb	androglobin	101985450	-6.78446	7.061e-05	0.00859593	down
Cluster-74937.2_TRINITY_DN9135_c0_g1	Akap8l	A-kinase anchoring protein 8 like	102532583	-8.59357	1.24988e-07	5.54861e-05	down
Cluster-106192.0_TRINITY_DN94355_c0_g1	Alb	albumin	101999271	-4.05409	3.77749e-08	2.05562e-05	down
Cluster-106571.0_TRINITY_DN59537_c0_g3	Alg12	ALG12 alpha-1,6-mannosyltransferase	101830842	-8.05437	9.54371e-06	0.00165489	down
Cluster-29486.0_TRINITY_DN19878_c2_g2	Alg12	ALG12 alpha-1,6-mannosyltransferase	101830842	-7.64784	5.1838e-07	0.000172432	down
Cluster-72363.0_TRINITY_DN88074_c0_g1	Ambp	alpha-1-microglobulin/bikunin precursor	101987498	-5.20408	0.000237268	0.022577	down
Cluster-71734.0_TRINITY_DN138032_c0_g1	Apoc4	apolipoprotein C4	116100398	-10.6157	3.50928e-09	3.31517e-06	down
Cluster-66519.0_TRINITY_DN5433_c0_g1	Arhgap18	Rho GTPase activating protein 18	102002214	-1.00492	4.01269e-06	0.00084918	down
Cluster-91589.0_TRINITY_DN4261_c0_g1	Arrdc3	arrestin domain containing 3	101995158	-2.22141	0.000588353	0.0460108	down
Cluster-78169.0_TRINITY_DN66538_c0_g1	Ascc1	activating signal cointegrator 1 complex subunit 1	51008	-6.99277	0.000385168	0.032698	down
Cluster-42269.0_TRINITY_DN13349_c2_g1	Atg101	autophagy related 101	68118	-8.30677	1.45998e-08	9.42094e-06	down
Cluster-28118.0_TRINITY_DN166053_c0_g1	Atg4c	autophagy related 4C, cysteine peptidase	242557	-7.35346	5.07681e-06	0.0010161	down
Cluster-90800.0_TRINITY_DN7848_c0_g1	Atp6v0d2	ATPase H+ transporting V0 subunit d2	101982713	-2.21795	0.000147643	0.0155407	down
Cluster-82194.1_TRINITY_DN3700_c0_g1	Atp8b4	ATPase phospholipid transporting 8B4 (putative)	101992342	-6.39288	0.000408648	0.0341754	down
Cluster-84343.0_TRINITY_DN135_c0_g1	Atrx	ATRX chromatin remodeler	101994073	-7.70312	1.60963e-05	0.00253771	down
Cluster-54130.0_TRINITY_DN14661_c3_g1	Axl	AXL receptor tyrosine kinase	26362	-1.87659	0.000640702	0.0491285	down
Cluster-51550.0_TRINITY_DN260965_c0_g1	Bcl3	BCL3, transcription coactivator	680611	-6.83546	0.00060576	0.0469349	down
Cluster-109118.0_TRINITY_DN3418_c0_g2	Bcl6	BCL6 transcription repressor	101983477	-1.39079	0.000590352	0.0461365	down
Cluster-108875.0_TRINITY_DN403_c0_g1	C3	complement C3	101842900	-1.18268	0.000456488	0.0373044	down
Cluster-23362.0_TRINITY_DN246327_c0_g1	C7H5orf58	chromosome 7 C5orf58 homolog	101998580	-6.66668	0.00011757	0.0129994	down
Cluster-71566.1_TRINITY_DN1048_c0_g1	Cd300lf	CD300 molecule like family member f	101985701	-5.68565	7.38158e-05	0.00886736	down
Cluster-97075.0_TRINITY_DN46050_c0_g2	Cetp	cholesteryl ester transfer protein	100758852	-7.01596	0.000401998	0.0337444	down
Cluster-109708.2_TRINITY_DN8406_c0_g1	Chchd7	coiled-coil-helix-coiled-coil-helix domain containing 7	101985921	-8.15462	2.37404e-07	8.95657e-05	down
Cluster-69317.0_TRINITY_DN27809_c0_g1	Clca4	chloride channel accessory 4	101991750	-8.63921	0.000315356	0.0282543	down
Cluster-40110.26_TRINITY_DN5998_c0_g1	CRE_23800	hypothetical protein	9806496	-8.81611	2.82412e-07	0.000103891	down
Cluster-91256.0_TRINITY_DN109297_c0_g1	Cthrc1	collagen triple helix repeat containing 1	114699912	-3.50795	0.000396887	0.0334285	down
Cluster-79039.1_TRINITY_DN236_c0_g2	Ctsa	cathepsin A	102001854	-1.09051	0.000285568	0.0262017	down
Cluster-101932.0_TRINITY_DN628_c2_g1	Ctsv	cathepsin V	102002641	-1.37254	0.000123196	0.0134951	down
Cluster-55562.1_TRINITY_DN32510_c0_g1	Cubn	cubilin	102002010	-9.26484	3.51968e-13	1.97917e-09	down
Cluster-35002.0_TRINITY_DN100715_c0_g1	Cyld	CYLD lysine 63 deubiquitinase	112857304	-6.86271	0.000303261	0.0273783	down
Cluster-68409.0_TRINITY_DN6266_c0_g1	Cyp7b1	cytochrome P450, family 7, subfamily b, polypeptide 1	13123	-2.42389	0.000118648	0.0130818	down
Cluster-42187.0_TRINITY_DN372695_c0_g1	Dab2	DAB adaptor protein 2	1601	-7.0787	0.000141191	0.0149799	down
Cluster-24469.0_TRINITY_DN331378_c0_g1	Dazap1	DAZ associated protein 1	105302228	-6.97972	4.91161e-05	0.00632627	down
Cluster-103524.0_TRINITY_DN49914_c1_g2	Def6	differentially expressed in FDCP 6	23853	-6.58359	0.000598082	0.0466081	down
Cluster-26632.0_TRINITY_DN53068_c0_g1	Dnajb13	DnaJ heat shock protein family (Hsp40) member B13	101980164	-6.94594	0.000270897	0.025147	down
Cluster-82136.0_TRINITY_DN366_c0_g4	Dock8	dedicator of cytokinesis 8	114618314	-7.16286	4.70661e-05	0.00610753	down
Cluster-36647.0_TRINITY_DN66725_c0_g1	Duoxa1	dual oxidase maturation factor 1	101981761	-7.8522	4.02741e-08	2.16173e-05	down
Cluster-23973.0_TRINITY_DN246566_c0_g1	Dync1h1	dynein cytoplasmic 1 heavy chain 1	13424	-6.6839	0.000431543	0.0355612	down
Cluster-92541.0_TRINITY_DN70207_c1_g1	Eif4g3	eukaryotic translation initiation factor 4 gamma, 3	230861	-7.30627	2.43811e-05	0.00355879	down
Cluster-75194.0_TRINITY_DN295540_c0_g1	Epb41	erythrocyte membrane protein band 4.1	105708452	-10.41	4.44377e-10	5.96303e-07	down
Cluster-93671.0_TRINITY_DN406_c0_g1	Fam160b2	family with sequence similarity 160, member B2	239170	-9.1505	4.76826e-08	2.4588e-05	down
Cluster-80424.1_TRINITY_DN615_c2_g1	Fcmr	Fc fragment of IgM receptor	101986824	-2.73436	2.37113e-05	0.00348689	down
Cluster-93484.0_TRINITY_DN51835_c0_g1	Fetub	fetuin B	101979338	-5.69999	0.000230192	0.0221176	down
Cluster-60238.0_TRINITY_DN376874_c0_g1	Fga	fibrinogen alpha chain	101997199	-6.75851	0.000276915	0.0255866	down
Cluster-65585.0_TRINITY_DN42738_c0_g1	Fga	fibrinogen alpha chain	101997199	-8.03112	4.76741e-07	0.000161216	down
Cluster-70832.0_TRINITY_DN84951_c0_g2	Fgb	fibrinogen beta chain	101997491	-8.4286	4.39123e-08	2.29443e-05	down
Cluster-54960.0_TRINITY_DN21909_c0_g3	Fkbp15	FKBP prolyl isomerase 15	101993044	-7.92004	2.0929e-06	0.000503344	down
Cluster-94986.0_TRINITY_DN1939_c0_g1	Fkbp5	FKBP prolyl isomerase 5	102000916	-2.03962	1.24451e-19	4.89863e-15	down
Cluster-84517.0_TRINITY_DN2906_c0_g1	Gadd45g	growth arrest and DNA damage inducible gamma	109696612	-1.71231	0.000279832	0.0258158	down
Cluster-86939.0_TRINITY_DN67003_c0_g2	Glis3	GLIS family zinc finger 3	101990806	-6.94266	0.000364374	0.0313611	down
Cluster-67772.0_TRINITY_DN127_c4_g1	Gna12	G protein subunit alpha 12	81663	-2.77499	0.000508956	0.0408848	down
Cluster-101176.0_TRINITY_DN1883_c2_g1	Gpat4	glycerol-3-phosphate acyltransferase 4	102247	-2.96541	5.65514e-11	1.19249e-07	down
Cluster-72915.8_TRINITY_DN767_c1_g1	Gpnmb	glycoprotein nmb	101987346	-3.83968	4.75617e-06	0.00096834	down
Cluster-42795.0_TRINITY_DN6576_c4_g1	Gramd1a	GRAM domain containing 1A	105541324	-1.31196	4.51591e-06	0.000932284	down
Cluster-71578.0_TRINITY_DN298511_c0_g1	Gstm1	glutathione S-transferase mu 1	102115173	-1.91906	0.000278171	0.0256826	down
Cluster-56581.0_TRINITY_DN2163_c2_g1	Gstm3	glutathione S-transferase, mu 3	14864	-2.61533	0.000390493	0.0330551	down
Cluster-79208.1_TRINITY_DN7670_c1_g2	Gzmm	granzyme M	101994409	-6.59395	0.000106976	0.0120423	down
Cluster-105780.0_TRINITY_DN40359_c0_g1	Hck	HCK proto-oncogene, Src family tyrosine kinase	101996067	-6.99906	9.50218e-05	0.0109685	down
Cluster-53088.0_TRINITY_DN71420_c0_g2	Hrg	histidine rich glycoprotein	101995709	-7.96801	6.03103e-07	0.000194585	down
Cluster-62539.0_TRINITY_DN757_c0_g2	Icos	inducible T cell costimulator	101993745	-1.98217	0.000187984	0.0189405	down
Cluster-91102.0_TRINITY_DN212268_c0_g1	Igfbp2	insulin like growth factor binding protein 2	102002675	-9.3403	1.37066e-08	9.09299e-06	down
Cluster-92549.6_TRINITY_DN912_c0_g1	Ighv3-7	immunoglobulin heavy variable 3-7	28452	-6.79452	3.79626e-06	0.000812112	down
Cluster-73227.0_TRINITY_DN599_c0_g1	Ip6k3	inositol hexakisphosphate kinase 3	101984676	-1.53795	5.2101e-23	6.1524e-18	down
Cluster-108699.0_TRINITY_DN26595_c3_g1	Itgad	integrin subunit alpha D	64350	-7.54823	0.000341072	0.0298561	down
Cluster-85693.0_TRINITY_DN89810_c0_g1	Jtb	jumping translocation breakpoint	29439	-8.35288	9.72084e-06	0.00167332	down
Cluster-56435.0_TRINITY_DN61622_c0_g4	Kalrn	kalirin, RhoGEF kinase	545156	-6.98082	8.55164e-05	0.0100381	down
Cluster-71019.0_TRINITY_DN8195_c0_g1	Kctd14	potassium channel tetramerization domain containing 14	65987	-1.72687	4.59916e-05	0.00599444	down
Cluster-80631.1_TRINITY_DN11245_c0_g1	Klrb1a	killer cell lectin-like receptor subfamily B member 1A	362443	-7.57306	0.000616463	0.0475789	down
Cluster-87645.0_TRINITY_DN8551_c1_g1	Lgmn	legumain	101982424	-1.80227	0.000620098	0.0478281	down
Cluster-96238.0_TRINITY_DN96854_c0_g1	LOC100761790	probable E3 ubiquitin-protein ligase HERC3	100761790	-7.09881	5.32588e-05	0.00675523	down
Cluster-103970.30_TRINITY_DN10780_c0_g1	LOC102000314	tripartite motif-containing protein 30A-like	102000314	-1.81328	0.00041052	0.0342833	down
Cluster-109605.0_TRINITY_DN77609_c0_g1	LOC105853912	endogenous retrovirus group K member 5 Gag polyprotein-like	105853912	-6.56403	0.000169696	0.017469	down
Cluster-69162.0_TRINITY_DN7048_c1_g2	LOC110340453	uncharacterized LOC110340453	110340453	-1.37822	2.15163e-05	0.00320805	down
Cluster-67362.2_TRINITY_DN12233_c0_g1	LOC110340582	uncharacterized LOC110340582	110340582	-9.76616	1.30167e-08	8.88159e-06	down
Cluster-107685.0_TRINITY_DN8276_c0_g1	LOC110343472	lipocalin-1-like	110343472	-6.50018	0.000280335	0.0258247	down
Cluster-77502.1_TRINITY_DN338064_c0_g1	LOC111161118	PHD finger protein 23	111161118	-7.81405	8.38524e-06	0.00150483	down
Cluster-38030.1_TRINITY_DN30500_c0_g1	LOC112442245	WAS/WASL-interacting protein family member 1-like	112442245	-2.67669	1.57925e-05	0.00250992	down
Cluster-60074.0_TRINITY_DN6698_c1_g1	LOC113457408	uncharacterized protein K02A2.6-like	113457408	-4.7179	1.57556e-06	0.000408905	down
Cluster-55059.4_TRINITY_DN5639_c0_g1	LOC114227050	myosin-8-like	114227050	-1.18199	1.60607e-05	0.00253549	down
Cluster-46068.56_TRINITY_DN806_c0_g3	LOC114706052	interferon alpha-inducible protein 27-like protein 2A	114706052	-2.82525	5.38909e-05	0.00682075	down
Cluster-66170.0_TRINITY_DN23034_c2_g1	Mapk14	mitogen-activated protein kinase 14	106007524	-8.72626	1.025e-10	1.70475e-07	down
Cluster-46898.0_TRINITY_DN35445_c5_g1	Med13l	mediator complex subunit 13L	23389	-2.5821	0.000414367	0.03448	down
Cluster-64783.0_TRINITY_DN301073_c0_g1	Mex3b	mex-3 RNA binding family member B	104981731	-2.37877	5.78154e-05	0.00724754	down
Cluster-40971.0_TRINITY_DN270722_c0_g1	Mfsd12	major facilitator superfamily domain containing 12	73822	-7.9765	1.56426e-05	0.00249281	down
Cluster-38315.0_TRINITY_DN79725_c0_g1	Mlana	melan-A	101995943	-7.66243	0.00017589	0.0180297	down
Cluster-71386.0_TRINITY_DN109288_c0_g1	Morc1	MORC family CW-type zinc finger 1	101994531	-7.06128	0.000497759	0.0400671	down
Cluster-55059.27_TRINITY_DN6634_c0_g1	Myh1	myosin heavy chain 1	101138202	-1.08783	2.55656e-07	9.58394e-05	down
Cluster-100014.0_TRINITY_DN113379_c0_g1	Myo18a	myosin XVIIIA	360013	-7.30654	5.1984e-06	0.00103169	down
Cluster-101119.0_TRINITY_DN2447_c0_g1	Naip	NLR family apoptosis inhibitory protein	101984383	-2.98048	0.000521558	0.0417834	down
Cluster-107122.0_TRINITY_DN2447_c0_g2	Naip2	NLR family, apoptosis inhibitory protein 2	17948	-7.69009	1.41405e-07	6.04997e-05	down
Cluster-82099.0_TRINITY_DN3899_c0_g1	Ncf1	neutrophil cytosolic factor 1	102000293	-3.1336	0.000283812	0.026097	down
Cluster-102515.0_TRINITY_DN26616_c1_g1	Nedd4	neural precursor cell expressed, developmentally down-regulated 4	17999	-7.61762	0.000109133	0.0122285	down
Cluster-26661.0_TRINITY_DN22685_c0_g1	Nedd4	neural precursor cell expressed, developmentally down-regulated 4	17999	-7.65332	6.53418e-06	0.00123851	down
Cluster-68417.1_TRINITY_DN5773_c0_g1	Nedd9	neural precursor cell expressed, developmentally down-regulated 9	109699532	-7.81245	0.000323252	0.028722	down
Cluster-54726.0_TRINITY_DN17134_c0_g3	Nlrp1a	NACHT, LRR and PYD domains-containing protein 1a-like	114688678	-6.51059	0.000343774	0.030048	down
Cluster-107144.1_TRINITY_DN3093_c3_g1	Noct	nocturnin	101992907	-2.59525	2.12708e-05	0.00317546	down
Cluster-79594.0_TRINITY_DN5986_c0_g1	Nrip1	nuclear receptor interacting protein 1	102000295	-1.27909	9.55025e-11	1.63442e-07	down
Cluster-103928.0_TRINITY_DN61430_c0_g1	Nudcd1	NudC domain containing 1	108541830	-8.87891	1.76769e-08	1.07597e-05	down
Cluster-28872.0_TRINITY_DN14445_c0_g2	Nyx	nyctalopin	101985711	-2.90594	0.000327484	0.0290325	down
Cluster-51808.811_TRINITY_DN5636_c1_g1	Optc	opticin	100765351	-6.76728	0.000328831	0.0291301	down
Cluster-32447.0_TRINITY_DN13136_c1_g1	Oser1	oxidative stress responsive serine rich 1	100174331	-8.33472	1.70132e-07	6.9448e-05	down
Cluster-51060.0_TRINITY_DN1597_c0_g2	Pacsin1	protein kinase C and casein kinase substrate in neurons 1	101981747	-6.75761	9.95735e-05	0.0113387	down
Cluster-63053.0_TRINITY_DN284_c1_g1	Paxip1	PAX interacting protein 1	113617890	-7.45906	8.46522e-07	0.00025307	down
Cluster-36269.0_TRINITY_DN135234_c0_g1	Peli1	pellino 1	67245	-7.26061	2.93885e-05	0.00411441	down
Cluster-62381.1_TRINITY_DN9054_c0_g1	Pla2g5	phospholipase A2 group V	101992859	-1.67352	0.000128261	0.0139336	down
Cluster-69007.0_TRINITY_DN31921_c1_g1	Plek2	pleckstrin 2	110557045	-6.54717	0.000230575	0.0221363	down
Cluster-106413.1_TRINITY_DN78978_c0_g1	Pltp	phospholipid transfer protein	108312974	-6.73751	0.000371656	0.0318486	down
Cluster-59970.0_TRINITY_DN3154_c0_g3	Ppp1r3c	protein phosphatase 1 regulatory subunit 3C	101986651	-1.32399	8.86012e-06	0.00155231	down
Cluster-66227.0_TRINITY_DN2170_c0_g2	Ptpn14	protein tyrosine phosphatase, non-receptor type 14	305064	-7.18686	0.000133193	0.0143768	down
Cluster-68486.0_TRINITY_DN1082_c3_g1	Rab10	RAB10, member RAS oncogene family	100757662	-3.13827	0.000194457	0.0194599	down
Cluster-62834.1_TRINITY_DN13492_c0_g1	Rpap3	RNA polymerase II associated protein 3	101988635	-7.67374	0.000158843	0.0165553	down
Cluster-73115.1_TRINITY_DN524_c0_g2	Saa1	Serum amyloid A1	\	-5.17349	9.84123e-07	0.000286108	down
Cluster-88525.0_TRINITY_DN7078_c0_g3	Sf1	splicing factor 1	114887428	-7.36684	1.49636e-06	0.000392665	down
Cluster-106098.0_TRINITY_DN18670_c0_g1	Siglec10	sialic acid binding Ig like lectin 10	101995026	-7.64429	6.49408e-07	0.000203303	down
Cluster-66858.0_TRINITY_DN12002_c0_g1	Slc1a7	solute carrier family 1 member 7	6512	-7.4986	4.77834e-07	0.000161216	down
Cluster-103819.0_TRINITY_DN20087_c0_g2	Slc25a47	solute carrier family 25 member 47	102002693	-6.75951	0.000623204	0.048005	down
Cluster-104465.0_TRINITY_DN7123_c0_g1	Slc27a6	solute carrier family 27 member 6	101991463	-2.58719	1.88426e-05	0.00287473	down
Cluster-107557.0_TRINITY_DN8701_c0_g1	Slc28a2	solute carrier family 28 member 2	101982816	-3.73795	0.000469268	0.0381902	down
Cluster-90663.0_TRINITY_DN13348_c2_g1	Slc51a	solute carrier family 51 subunit alpha	102000206	-3.0343	0.000147042	0.0155032	down
Cluster-39314.1_TRINITY_DN855_c1_g1	Slc7a8	solute carrier family 7 member 8	101989545	-1.98992	2.22818e-05	0.00331382	down
Cluster-24428.0_TRINITY_DN395776_c0_g1	Sntg2	syntrophin gamma 2	101998250	-6.4881	0.000242334	0.0229288	down
Cluster-59212.0_TRINITY_DN31167_c0_g1	Stk32c	serine/threonine kinase 32C	110298596	-6.97845	0.000380534	0.032468	down
Cluster-93286.0_TRINITY_DN13345_c0_g2	Tbx1	T-box transcription factor 1	608214	-7.01213	0.000214858	0.0209511	down
Cluster-57977.0_TRINITY_DN4632_c0_g1	Tm2d2	TM2 domain containing 2	103912360	-2.25562	0.000626998	0.0481468	down
Cluster-70548.1_TRINITY_DN6684_c0_g1	Tmem40	transmembrane protein 40	101996265	-5.06639	9.24608e-05	0.0107042	down
Cluster-76769.0_TRINITY_DN125517_c0_g1	Tnk1	tyrosine kinase non receptor 1	101995235	-7.43135	9.34094e-06	0.0016245	down
Cluster-83801.0_TRINITY_DN127461_c0_g1	Trav22	T cell receptor alpha variable 22	28661	-7.89675	6.98246e-05	0.00852669	down
Cluster-64061.0_TRINITY_DN87518_c0_g1	Trem2	triggering receptor expressed on myeloid cells 2	101991383	-4.02183	4.88325e-05	0.00630901	down
Cluster-89223.0_TRINITY_DN4981_c0_g1	Treml2	triggering receptor expressed on myeloid cells-like 2	328833	-2.69281	2.7587e-06	0.000633783	down
Cluster-98732.0_TRINITY_DN9263_c0_g5	Ttc13	tetratricopeptide repeat domain 13	110337365	-8.56037	9.44996e-07	0.000276385	down
Cluster-37451.0_TRINITY_DN49277_c0_g1	Ttr	transthyretin	101996516	-8.01893	3.73453e-06	0.000803271	down
Cluster-98199.0_TRINITY_DN88756_c0_g1	Txlna	taxilin alpha	115521335	-7.56294	1.55995e-05	0.00248929	down
Cluster-43453.0_TRINITY_DN381579_c0_g1	Vav1	vav guanine nucleotide exchange factor 1	102727306	-6.96328	0.000238376	0.0226326	down
Cluster-38929.0_TRINITY_DN217045_c0_g1	Wnk2	WNK lysine deficient protein kinase 2	306811	-6.79901	0.000262002	0.0245351	down
Cluster-69871.0_TRINITY_DN461_c1_g5	Zbtb16	zinc finger and BTB domain-containing protein 16	7704	-1.38044	0.000585658	0.0458608	down
Cluster-62551.0_TRINITY_DN21160_c3_g2	Zcchc8	zinc finger, CCHC domain containing 8	70650	-7.69018	3.49522e-05	0.0047441	down
Cluster-107607.0_TRINITY_DN84994_c4_g1	Znf8	zinc finger protein 8	101989017	-8.64201	6.92806e-07	0.000214164	down

## Sheet: LB_diff_gene
Query	Symbol	Description	Gene_id	Log2FoldChange	Pvalue	Padj	Regulation
Cluster-66806.1_TRINITY_DN3818_c0_g1	Aatk	apoptosis associated tyrosine kinase	105826236	6.45514	0.000523758	0.0276565	up
Cluster-60299.0_TRINITY_DN26463_c0_g1	Abat	4-aminobutyrate aminotransferase	101993507	1.49004	0.00093963	0.0433734	up
Cluster-4109.0_TRINITY_DN300586_c0_g1	Abhd16b	abhydrolase domain containing 16B	101996442	7.88993	2.8581e-07	8.21467e-05	up
Cluster-34202.0_TRINITY_DN6354_c0_g1	Adamts19	ADAM metallopeptidase with thrombospondin type 1 motif 19	116884802	3.15514	2.75779e-05	0.00290884	up
Cluster-72517.0_TRINITY_DN6354_c0_g2	Adamts19	ADAM metallopeptidase with thrombospondin type 1 motif 19	101993248	3.60969	2.7784e-06	0.000487659	up
Cluster-4090.0_TRINITY_DN70412_c0_g2	Adamts6	ADAM metallopeptidase with thrombospondin type 1 motif 6	101994921	8.47997	3.46033e-07	9.69459e-05	up
Cluster-48764.0_TRINITY_DN70621_c0_g1	Agtr2	angiotensin II receptor type 2	102912646	2.29778	0.00103387	0.0462105	up
Cluster-40514.0_TRINITY_DN227802_c0_g1	Alas2	5'-aminolevulinate synthase 2	101989975	2.29333	0.000645202	0.0323734	up
Cluster-2675.0_TRINITY_DN1157_c12_g1	Alg12	ALG12 alpha-1,6-mannosyltransferase	101830842	7.07282	0.000986596	0.0447963	up
Cluster-74239.0_TRINITY_DN3408_c0_g2	Alx4	ALX homeobox 4	101989028	4.04907	1.89607e-06	0.000375041	up
Cluster-37010.0_TRINITY_DN8960_c0_g1	Ampd1	adenosine monophosphate deaminase 1	229665	2.7564	5.33445e-09	3.48355e-06	up
Cluster-21895.0_TRINITY_DN341948_c0_g1	Aqp5	aquaporin-5	11830	5.32096	0.000373305	0.0214316	up
Cluster-63805.2_TRINITY_DN787_c0_g1	Arhgef25	Rho guanine nucleotide exchange factor 25	110342746	2.02941	0.000942702	0.04347	up
Cluster-82083.3_TRINITY_DN13104_c0_g2	Arl5c	ADP ribosylation factor like GTPase 5C	110332516	6.40627	0.000450225	0.0246064	up
Cluster-58106.0_TRINITY_DN11691_c0_g2	Atf6b	activating transcription factor 6 beta	406169	7.02656	8.44852e-05	0.00697333	up
Cluster-945.0_TRINITY_DN268441_c0_g1	Atg3	autophagy related 3	67841	8.61787	1.41434e-07	4.87524e-05	up
Cluster-3909.0_TRINITY_DN206160_c0_g1	Atp1a4	sodium/potassium-transporting ATPase subunit alpha-4	480	6.4364	0.00055264	0.0287865	up
Cluster-1697.0_TRINITY_DN2026_c2_g1	Bcl3	BCL3, transcription coactivator	680611	8.93712	2.73794e-09	2.17108e-06	up
Cluster-47895.0_TRINITY_DN6914_c2_g1	Bcl3	BCL3, transcription coactivator	680611	1.62305	0.000840489	0.0398747	up
Cluster-1683.0_TRINITY_DN2331_c0_g1	Bcorl1	BCL6 co-repressor-like 1	320376	10.0756	0.000478254	0.0257579	up
Cluster-2605.0_TRINITY_DN1795_c0_g1	Bcr	BCR activator of RhoGEF and GTPase	101979316	7.23728	0.000177195	0.0121241	up
Cluster-62694.0_TRINITY_DN51369_c0_g1	Bicra	BRD4 interacting chromatin remodeling complex associated protein	101979414	7.02613	0.000698454	0.0343472	up
Cluster-26015.0_TRINITY_DN71687_c0_g1	Bin1	bridging integrator 1	103566171	4.3054	0.000468499	0.02534	up
Cluster-783.0_TRINITY_DN199797_c0_g1	Bmf	Bcl2 modifying factor	112391270	7.03992	1.06935e-05	0.00141326	up
Cluster-2265.0_TRINITY_DN39050_c0_g1	Brinp2	BMP/retinoic acid inducible neural specific 2	102018683	7.37089	0.00034591	0.0201491	up
Cluster-3125.0_TRINITY_DN4330_c0_g1	Bst1	bone marrow stromal cell antigen 1	101985658	6.82403	0.000765922	0.0371305	up
Cluster-46889.0_TRINITY_DN11115_c0_g1	C6	complement C6	101991190	3.1387	2.08275e-10	2.84574e-07	up
Cluster-2749.0_TRINITY_DN28900_c0_g2	Cacna1d	calcium voltage-gated channel subunit alpha1 D	101993976	7.06403	3.98572e-05	0.0038771	up
Cluster-2970.0_TRINITY_DN69934_c4_g1	Cacng1	calcium voltage-gated channel auxiliary subunit gamma 1	786	6.90693	1.8902e-05	0.0021717	up
Cluster-30007.0_TRINITY_DN9763_c0_g1	Capn8	calpain 8	101995924	6.62014	0.000107515	0.00836866	up
Cluster-65600.0_TRINITY_DN42086_c0_g1	Ccdc146	coiled-coil domain containing 146	101980739	2.20933	3.89492e-06	0.000650218	up
Cluster-5237.1_TRINITY_DN13296_c0_g4	Cd160	CD160 molecule	116093471	5.37562	0.000710665	0.0347744	up
Cluster-70955.2_TRINITY_DN4906_c0_g2	Cep164	centrosomal protein 164	103748313	7.90739	2.63441e-08	1.24451e-05	up
Cluster-71327.0_TRINITY_DN20693_c0_g1	Chga	chromogranin A	101983011	2.70722	0.000996996	0.045121	up
Cluster-3092.0_TRINITY_DN3422_c0_g3	Chmp6	charged multivesicular body protein 6	110305079	6.34178	0.000537981	0.0282351	up
Cluster-3001.0_TRINITY_DN1636_c0_g2	Chrne	cholinergic receptor nicotinic epsilon subunit	29422	6.37904	0.00103767	0.0463337	up
Cluster-4075.0_TRINITY_DN42895_c0_g1	Chsy3	chondroitin sulfate synthase 3	100767985	8.32824	4.66055e-07	0.00011894	up
Cluster-3012.0_TRINITY_DN272021_c0_g1	Coa8	cytochrome c oxidase assembly factor 8	101085898	7.07124	0.00093828	0.0433336	up
Cluster-77480.0_TRINITY_DN925_c4_g3	Col15a1	collagen type XV alpha 1 chain	102001388	1.43665	0.000357885	0.0207335	up
Cluster-41698.0_TRINITY_DN51_c1_g1	Col1a1	collagen type I alpha 1 chain	110332508	2.54106	0.00109681	0.0482229	up
Cluster-42885.0_TRINITY_DN51_c1_g2	Col1a2	collagen type I alpha 2 chain	101996726	2.2224	0.000452516	0.0246557	up
Cluster-51736.0_TRINITY_DN3806_c1_g1	Col1a2	collagen type I alpha 2 chain	84352	2.40771	0.000324448	0.0191588	up
Cluster-56086.0_TRINITY_DN757_c1_g4	Col3a1	collagen type III alpha 1 chain	101983659	2.87138	4.05325e-07	0.000110128	up
Cluster-48451.1_TRINITY_DN76_c0_g1	Col5a1	collagen type V alpha 1 chain	101991052	1.70828	3.77782e-05	0.00371969	up
Cluster-77040.0_TRINITY_DN8673_c0_g1	Col5a2	collagen type V alpha 2 chain	101983386	1.29015	9.36719e-06	0.0012701	up
Cluster-70297.0_TRINITY_DN1910_c0_g2	Col6a1	collagen type VI alpha 1 chain	101992327	1.37496	0.000471783	0.0254711	up
Cluster-3696.0_TRINITY_DN24569_c2_g1	Cpb2	carboxypeptidase B2	101987232	6.59495	0.000967168	0.0442152	up
Cluster-53636.0_TRINITY_DN41016_c1_g1	Cpz	carboxypeptidase Z	101992534	2.6709	0.000953764	0.0438662	up
Cluster-3609.0_TRINITY_DN325084_c0_g1	Crybg2	crystallin beta-gamma domain containing 2	102000331	7.04668	3.69846e-05	0.0036537	up
Cluster-22783.54_TRINITY_DN4726_c0_g5	Csr1	uncharacterized LOC100689233	100689233	8.03478	2.9488e-06	0.000513507	up
Cluster-3796.0_TRINITY_DN42505_c0_g1	Ctbs	chitobiase	103894853	7.20189	0.000217909	0.0142511	up
Cluster-964.0_TRINITY_DN29_c0_g4	Cunh4orf48	chromosome unknown C4orf48 homolog	116070451	10.3802	8.86318e-12	1.96789e-08	up
Cluster-1673.0_TRINITY_DN21430_c0_g2	Cx3cr1	C-X3-C motif chemokine receptor 1	101988214	6.72565	0.000156114	0.0110389	up
Cluster-41019.8_TRINITY_DN13345_c0_g1	Cyld	CYLD lysine 63 deubiquitinase	74256	9.80112	3.15789e-12	8.49874e-09	up
Cluster-3069.0_TRINITY_DN6843_c0_g1	Cyp21	cytochrome P450, subfamily XXI (steroid 21-hydroxylase)	281741	7.5984	1.54746e-07	5.19322e-05	up
Cluster-10497.5_TRINITY_DN14619_c0_g1	Cyp2b15	cytochrome P450, family 2, subfamily b, polypeptide 15	685222	10.0175	4.72336e-09	3.15407e-06	up
Cluster-2792.0_TRINITY_DN275853_c0_g1	Dip2b	disco interacting protein 2 homolog B	57609	8.24518	1.33498e-07	4.74248e-05	up
Cluster-1836.0_TRINITY_DN12620_c0_g1	Dnai1	dynein axonemal intermediate chain 1	101703186	6.79961	0.000901803	0.0419764	up
Cluster-54494.0_TRINITY_DN12620_c0_g1	Dnai1	dynein axonemal intermediate chain 1	110292390	5.7531	0.000927681	0.0429334	up
Cluster-30598.0_TRINITY_DN11157_c1_g1	Dst	dystonin	667	2.19438	0.000589498	0.0302452	up
Cluster-1652.0_TRINITY_DN88893_c0_g1	Epb42	erythrocyte membrane protein band 4.2	101993654	7.99284	2.34508e-08	1.13191e-05	up
Cluster-54252.0_TRINITY_DN199282_c0_g1	Epcam	epithelial cell adhesion molecule	101980721	4.63233	0.000106946	0.00834631	up
Cluster-4186.0_TRINITY_DN30490_c0_g1	Ercc6l	ERCC excision repair 6 like, spindle assembly checkpoint helicase	101980536	10.3921	0.000525289	0.027703	up
Cluster-954.0_TRINITY_DN13458_c1_g1	ERVK-11	endogenous retrovirus group K member 18 Pol protein-like	100862688	6.48541	0.000174425	0.011973	up
Cluster-2575.0_TRINITY_DN216768_c0_g1	Espl1	extra spindle pole bodies like 1, separase	101992214	7.20895	5.94325e-05	0.00535326	up
Cluster-1656.0_TRINITY_DN297991_c0_g1	Farp2	FERM, ARH/RhoGEF and pleckstrin domain protein 2	9855	7.34993	5.85252e-06	0.000875345	up
Cluster-949.0_TRINITY_DN331191_c0_g1	Fbrs	fibrosin	64319	8.08649	1.59949e-06	0.000322909	up
Cluster-2972.0_TRINITY_DN8484_c0_g2	Fbxo33	F-box protein 33	114633318	7.44755	5.22639e-05	0.00485022	up
Cluster-5278.0_TRINITY_DN49491_c2_g1	Fbxo33	F-box protein 33	102760995	7.25818	4.76126e-08	2.04279e-05	up
Cluster-2274.0_TRINITY_DN232590_c0_g1	Fbxw7	F-box and WD repeat domain containing 7	102923019	8.58186	4.37085e-06	0.000704508	up
Cluster-3111.0_TRINITY_DN228916_c0_g1	Fgf13	fibroblast growth factor 13	100964175	7.07567	5.57052e-06	0.000847139	up
Cluster-3154.0_TRINITY_DN69829_c0_g1	Fndc3c1	fibronectin type III domain containing 3C1	333564	6.97303	0.00013292	0.00970797	up
Cluster-3242.0_TRINITY_DN5977_c0_g2	Foxd2	forkhead box D2	17301	7.32096	0.000476555	0.0256975	up
Cluster-60130.0_TRINITY_DN392_c0_g1	G0s2	G0/G1 switch 2	101989256	1.53202	7.54734e-08	3.01935e-05	up
Cluster-3581.0_TRINITY_DN191152_c0_g1	Gnb4	G protein subunit beta 4	294962	7.62579	0.000153886	0.0109423	up
Cluster-61016.0_TRINITY_DN7189_c0_g1	Gpr162	G protein-coupled receptor 162	103163106	3.67261	2.12634e-06	0.000408754	up
Cluster-1439.0_TRINITY_DN184814_c0_g1	Gpr83	G protein-coupled receptor 83	116907842	7.16725	0.000253905	0.0158244	up
Cluster-48811.0_TRINITY_DN4346_c1_g1	Gria3	glutamate ionotropic receptor AMPA type subunit 3	116494251	7.16918	3.60812e-06	0.000609595	up
Cluster-1162.2_TRINITY_DN16467_c0_g1	Gstm1	glutathione S-transferase, mu 1	14862	6.59695	0.000640512	0.0321749	up
Cluster-55431.1_TRINITY_DN4581_c0_g1	Hbb	hemoglobin subunit beta	101992382	2.11006	0.000542697	0.0284019	up
Cluster-2380.0_TRINITY_DN94794_c0_g1	Hnrnpr	heterogeneous nuclear ribonucleoprotein R	104293487	7.72431	4.39133e-07	0.000115728	up
Cluster-64299.1_TRINITY_DN1456_c0_g1	Hvcn1	hydrogen voltage gated channel 1	101991782	2.13247	0.000615935	0.0311672	up
Cluster-758.0_TRINITY_DN6261_c1_g1	Ilf2	interleukin enhancer binding factor 2	310612	8.07867	1.29822e-08	7.07345e-06	up
Cluster-716.0_TRINITY_DN306422_c0_g1	Ints4	integrator complex subunit 4	101861	8.34983	5.57616e-10	6.34911e-07	up
Cluster-2537.0_TRINITY_DN2403_c4_g1	Itgb4	integrin subunit beta 4	116077406	10.4579	4.65043e-13	1.79571e-09	up
Cluster-73125.0_TRINITY_DN9645_c0_g1	Kdelr3	KDEL endoplasmic reticulum protein retention receptor 3	101998781	1.75369	0.00100167	0.0452495	up
Cluster-2159.0_TRINITY_DN214490_c0_g1	Kdm1b	lysine (K)-specific demethylase 1B	218214	6.88781	0.00086105	0.0406547	up
Cluster-38935.1_TRINITY_DN54337_c0_g1	Kif23	kinesin family member 23	101987196	6.76103	0.000772683	0.037316	up
Cluster-45668.0_TRINITY_DN1631_c3_g1	Kmt5b	lysine methyltransferase 5B	767828	3.59069	1.00511e-06	0.000220701	up
Cluster-1484.0_TRINITY_DN15286_c0_g2	Krt5	keratin, type II cytoskeletal 5	110308	9.85178	0.00110209	0.0483731	up
Cluster-1585.0_TRINITY_DN15296_c0_g1	Krt7	keratin 7	300242	6.53779	0.000888449	0.0415508	up
Cluster-2642.0_TRINITY_DN39435_c0_g1	Lilrb4	leukocyte immunoglobulin-like receptor, subfamily B, member 4A	14728	7.88346	5.50061e-05	0.00504149	up
Cluster-1637.0_TRINITY_DN28240_c0_g1	Lims2	LIM zinc finger domain containing 2	109689479	7.2566	1.21298e-05	0.00153896	up
Cluster-2597.0_TRINITY_DN337087_c0_g1	LOC102473879	MAGE-like protein 2	102473879	6.98177	0.000268055	0.0165438	up
Cluster-1813.0_TRINITY_DN7027_c2_g1	LOC106148511	endogenous retrovirus group K member 113 Pol protein-like	106148511	6.53779	0.000888449	0.0415508	up
Cluster-63188.0_TRINITY_DN5611_c0_g2	LOC116098938	hepatocyte nuclear factor 3-alpha-like	116098938	1.52345	0.00107574	0.0476074	up
Cluster-3271.0_TRINITY_DN15396_c0_g1	LOC116419393	uncharacterized protein C6orf132-like	116419393	7.35998	1.46917e-05	0.00177766	up
Cluster-2939.0_TRINITY_DN126208_c0_g1	LOC116883832	zinc finger protein 431-like	116883832	7.43179	7.50526e-06	0.00106657	up
Cluster-62821.0_TRINITY_DN2596_c0_g1	Lox	lysyl oxidase	101981920	1.54997	0.000730928	0.0356481	up
Cluster-1732.0_TRINITY_DN33707_c0_g1	Lrrc31	leucine rich repeat containing 31	310256	6.58065	0.000989604	0.0448782	up
Cluster-1603.0_TRINITY_DN121032_c0_g1	Lrrc7	leucine rich repeat containing 7	117284	7.61707	6.19594e-05	0.00551681	up
Cluster-968.0_TRINITY_DN286970_c0_g1	Lrrc9	leucine rich repeat containing 9	101998445	7.66761	1.32126e-05	0.0016386	up
Cluster-72184.0_TRINITY_DN1259_c3_g1	Lss	lanosterol synthase	101991021	1.54263	0.000499247	0.0267103	up
Cluster-22783.348_TRINITY_DN11693_c0_g3	Mecr	mitochondrial trans-2-enoyl-CoA reductase	101992306	7.48242	4.16657e-07	0.000111795	up
Cluster-2940.0_TRINITY_DN22787_c0_g1	Mon1a	MON1 homolog A, secretory trafficking associated	100756332	12.1671	7.89586e-20	7.01247e-15	up
Cluster-4121.0_TRINITY_DN8579_c3_g1	Mon1a	MON1 homolog A, secretory trafficking associated	100756332	7.15336	4.38135e-06	0.000704921	up
Cluster-757.0_TRINITY_DN15530_c0_g1	Mon1a	MON1 homolog A, secretory trafficking associated	100756332	10.5319	0.000458248	0.0249069	up
Cluster-2847.1_TRINITY_DN7658_c0_g2	Mro	maestro	102000808	7.05247	0.000506839	0.0270351	up
Cluster-52350.0_TRINITY_DN11629_c0_g1	Myh1	myosin, heavy polypeptide 1, skeletal muscle, adult	17879	1.737	0.000595543	0.0304849	up
Cluster-2170.0_TRINITY_DN304610_c0_g1	MYH4	myosin heavy chain 4	4622	9.18897	2.65279e-11	4.95189e-08	up
Cluster-36632.0_TRINITY_DN45499_c0_g1	Myh8	myosin, heavy polypeptide 8, skeletal muscle, perinatal	17885	2.11465	1.38649e-06	0.000288376	up
Cluster-67818.28_TRINITY_DN1323_c0_g1	Myh8	myosin heavy chain 8	104990719	1.17642	5.17531e-07	0.000128748	up
Cluster-1067.0_TRINITY_DN138372_c0_g1	Ndufb8	NADH:ubiquinone oxidoreductase subunit B8	105304627	7.14179	0.000125562	0.00930833	up
Cluster-1999.0_TRINITY_DN5091_c3_g1	Nedd4	NEDD4 E3 ubiquitin protein ligase	110549134	9.0148	7.33031e-09	4.48979e-06	up
Cluster-36268.0_TRINITY_DN3554_c1_g1	Nmnat2	nicotinamide nucleotide adenylyltransferase 2	100761270	1.52703	4.58e-06	0.00072506	up
Cluster-22783.694_TRINITY_DN1317_c0_g1	Nmrk2	nicotinamide riboside kinase 2	101990731	1.23549	8.53193e-06	0.00117479	up
Cluster-933.0_TRINITY_DN7494_c6_g1	Npr1	natriuretic peptide receptor 1	18160	6.83661	0.000598925	0.0305876	up
Cluster-3126.0_TRINITY_DN56516_c0_g1	Nr1d1	nuclear receptor subfamily 1 group D member 1	116875801	7.07831	0.00013964	0.0100745	up
Cluster-1032.0_TRINITY_DN122573_c0_g1	Nrg2	neuregulin 2	102480748	6.78185	5.01803e-05	0.00469611	up
Cluster-3962.0_TRINITY_DN15170_c0_g1	Oprk1	opioid receptor kappa 1	101979131	6.95106	0.00025356	0.0158141	up
Cluster-60009.1_TRINITY_DN2250_c0_g1	P2ry6	pyrimidinergic receptor P2Y6	101988029	1.72533	0.00037358	0.021433	up
Cluster-4134.0_TRINITY_DN5942_c1_g1	P3h4	prolyl 3-hydroxylase family member 4 (inactive)	101984716	7.52024	0.000157612	0.0111271	up
Cluster-78706.0_TRINITY_DN5902_c0_g1	Pbld1	phenazine biosynthesis-like domain-containing protein 1	68371	2.66551	0.00103023	0.0461405	up
Cluster-4241.0_TRINITY_DN1482_c0_g1	Pbrm1	polybromo 1	101584258	10.2388	3.92167e-11	6.82923e-08	up
Cluster-2901.0_TRINITY_DN34056_c0_g1	Pcm1	pericentriolar material 1	103004666	7.23351	2.37166e-05	0.00261329	up
Cluster-65238.1_TRINITY_DN3427_c0_g1	Pcolce	procollagen C-endopeptidase enhancer	101985129	1.62454	0.000208188	0.0138085	up
Cluster-3485.0_TRINITY_DN8275_c0_g1	Pdzk1ip1	PDZK1 interacting protein 1	102908260	7.07841	3.60226e-05	0.00358435	up
Cluster-67325.0_TRINITY_DN8872_c0_g1	Per2	period circadian regulator 2	101989118	7.45461	2.65719e-05	0.00283642	up
Cluster-42067.0_TRINITY_DN2477_c3_g1	Pi15	peptidase inhibitor 15	101998304	2.22339	0.000808094	0.0387172	up
Cluster-2883.0_TRINITY_DN18000_c0_g1	Pik3c2b	phosphatidylinositol-4-phosphate 3-kinase catalytic subunit type 2 beta	5287	7.52184	3.89183e-07	0.000107676	up
Cluster-1608.0_TRINITY_DN5420_c0_g3	Pkn2	protein kinase N2	5586	6.53474	0.000190548	0.0129084	up
Cluster-34340.0_TRINITY_DN307692_c0_g1	Plac8	placenta associated 8	101997754	3.37553	0.000493562	0.026438	up
Cluster-5968.0_TRINITY_DN186_c2_g1	Pnn	pinin, desmosome associated protein	102761560	5.45636	3.43447e-05	0.0034583	up
Cluster-1384.0_TRINITY_DN8256_c1_g1	Polr2a	RNA polymerase II subunit A	103660476	7.72412	7.03429e-07	0.000167938	up
Cluster-2228.0_TRINITY_DN205494_c0_g1	Ppip5k1	diphosphoinositol pentakisphosphate kinase 1	327655	6.4993	0.000184773	0.0125506	up
Cluster-1869.0_TRINITY_DN68364_c0_g1	Ppp1r32	protein phosphatase 1 regulatory subunit 32	102002628	6.74802	0.000279673	0.0170945	up
Cluster-3963.0_TRINITY_DN62678_c0_g2	Ppp1r3e	protein phosphatase 1 regulatory subunit 3E	105503853	8.65154	1.93926e-07	6.1953e-05	up
Cluster-3253.0_TRINITY_DN179981_c0_g1	Ppp2r2b	protein phosphatase 2 regulatory subunit Bbeta	109246311	6.93216	0.000967834	0.0442152	up
Cluster-2949.0_TRINITY_DN125345_c0_g1	Prkaca	protein kinase cAMP-activated catalytic subunit alpha	116886628	7.19936	2.67566e-06	0.000474312	up
Cluster-82162.0_TRINITY_DN15179_c1_g1	Ptch2	patched 2	114497477	2.14745	0.000514322	0.027303	up
Cluster-37552.0_TRINITY_DN84124_c1_g5	Pygm	glycogen phosphorylase, muscle associated	101955805	2.51625	0.000335576	0.0196767	up
Cluster-2635.0_TRINITY_DN128967_c0_g1	Rabep2	rabaptin, RAB GTPase binding effector protein 2	70314	6.92277	4.69802e-05	0.00444993	up
Cluster-1257.0_TRINITY_DN1129_c0_g1	Rgs19	regulator of G-protein signaling 19	59293	10.0945	0.000569583	0.0295133	up
Cluster-3349.0_TRINITY_DN199992_c0_g1	Rgs9bp	regulator of G protein signaling 9 binding protein	110550600	7.5081	2.43744e-06	0.000448204	up
Cluster-4154.0_TRINITY_DN164349_c0_g1	Rnf43	ring finger protein 43	101979657	6.5025	0.000202004	0.0134687	up
Cluster-3670.0_TRINITY_DN12177_c0_g1	Ros1	ROS proto-oncogene 1, receptor tyrosine kinase	101998914	6.28986	0.00044892	0.0245502	up
Cluster-4135.0_TRINITY_DN14840_c0_g1	Ros1	ROS proto-oncogene 1, receptor tyrosine kinase	101998914	7.65716	2.01765e-05	0.00229438	up
Cluster-1043.0_TRINITY_DN118199_c0_g1	Rpe	ribulose-5-phosphate-3-epimerase	66646	7.13882	7.98027e-06	0.00111966	up
Cluster-80074.0_TRINITY_DN478_c2_g1	Rpia	ribose 5-phosphate isomerase A	108519053	2.79216	0.00095615	0.043885	up
Cluster-25015.0_TRINITY_DN16302_c0_g1	Rrbp1	ribosome binding protein 1	81910	7.24352	8.94397e-06	0.00122205	up
Cluster-823.0_TRINITY_DN231742_c0_g1	Rtn4r	reticulon 4 receptor	102903166	7.82172	7.86843e-06	0.00110747	up
Cluster-946.0_TRINITY_DN275372_c0_g1	Rufy2	RUN and FYVE domain containing 2	105986241	6.82666	0.000625931	0.0315316	up
Cluster-3410.0_TRINITY_DN179051_c0_g1	Ryr1	ryanodine receptor 1, skeletal muscle	20190	7.73541	1.91753e-06	0.000377166	up
Cluster-2008.0_TRINITY_DN38908_c0_g3	Sacm1l	SAC1 suppressor of actin mutations 1-like (yeast)	83493	6.85368	0.000506692	0.0270351	up
Cluster-4246.0_TRINITY_DN64176_c0_g1	Scd1	stearoyl-CoA desaturase	246074	9.54881	4.47128e-09	3.05464e-06	up
Cluster-57270.0_TRINITY_DN147_c0_g2	Scd3	stearoyl-coenzyme A desaturase 3	30049	3.7692	0.000112325	0.00864237	up
Cluster-65746.3_TRINITY_DN2833_c0_g1	Sec14l5	SEC14 like lipid binding 5	101989644	1.64954	0.000228172	0.0147249	up
Cluster-3087.0_TRINITY_DN31925_c0_g1	Sema4c	sema domain, immunoglobulin domain (Ig), transmembrane domain (TM) and short cytoplasmic domain, (semaphorin) 4C	20353	7.7998	3.31445e-08	1.50955e-05	up
Cluster-3196.0_TRINITY_DN6695_c1_g1	Serpine2	serine (or cysteine) peptidase inhibitor, clade E, member 2	20720	6.83973	0.000174448	0.011973	up
Cluster-4157.0_TRINITY_DN94680_c0_g3	Setd2	SET domain containing 2	235626	6.55847	0.000200341	0.0133679	up
Cluster-3428.0_TRINITY_DN279434_c0_g1	Sgcg	sarcoglycan gamma	101825067	8.13696	4.97159e-06	0.000771918	up
Cluster-3326.0_TRINITY_DN8464_c3_g3	Sgsm3	small G protein signaling modulator 3	105835	7.7424	7.63785e-07	0.000177869	up
Cluster-1538.0_TRINITY_DN13855_c0_g2	Sirt5	sirtuin 5	68346	8.99404	2.12794e-07	6.6311e-05	up
Cluster-59163.0_TRINITY_DN2917_c0_g1	Slc18b1	solute carrier family 18 member B1	100775093	7.83476	0.000104675	0.0082196	up
Cluster-1602.0_TRINITY_DN39506_c0_g1	Slc26a6	solute carrier family 26 member 6	113455433	7.6086	0.000226013	0.0146302	up
Cluster-28770.0_TRINITY_DN14394_c0_g1	Slc4a5	solute carrier family 4 member 5	101998812	2.06596	0.0010243	0.045898	up
Cluster-3585.0_TRINITY_DN136691_c0_g1	Slc7a7	solute carrier family 7 member 7	103681058	9.73009	0.000864439	0.0407714	up
Cluster-54171.2_TRINITY_DN2492_c0_g1	Slit1	slit guidance ligand 1	20562	8.57586	6.63617e-08	2.72857e-05	up
Cluster-76989.0_TRINITY_DN534_c2_g2	Slit1	slit guidance ligand 1	107542515	1.97891	0.00103281	0.0462084	up
Cluster-1368.0_TRINITY_DN140495_c0_g1	Spata31	spermatogenesis-associated protein 31-like	101980338	7.39475	2.26101e-06	0.000428155	up
Cluster-3004.0_TRINITY_DN23811_c0_g1	Spdef	SAM pointed domain containing ETS transcription factor	116886869	7.72947	0.000272333	0.0167223	up
Cluster-2000.0_TRINITY_DN20024_c2_g1	Stat5b	signal transducer and activator of transcription 5B	25126	6.87279	0.000700464	0.0343889	up
Cluster-1123.0_TRINITY_DN183676_c0_g1	Strc	stereocilin	114620803	7.76483	2.42607e-05	0.00266005	up
Cluster-3720.0_TRINITY_DN732_c1_g1	Syngr4	synaptogyrin 4	114640081	6.41368	0.000746	0.0362577	up
Cluster-1053.0_TRINITY_DN267871_c0_g1	Sypl2	synaptophysin like 2	100008596	7.38316	4.50124e-06	0.000716423	up
Cluster-4091.0_TRINITY_DN402_c0_g2	Tasor	transcription activation suppressor	101997913	6.65325	0.000385415	0.0218858	up
Cluster-2345.0_TRINITY_DN46955_c0_g1	Tbx10	T-box transcription factor 10	112659344	6.91381	7.28316e-05	0.00624547	up
Cluster-2441.0_TRINITY_DN174405_c0_g1	Tespa1	thymocyte expressed, positive selection associated 1	101979681	7.14756	4.65005e-05	0.0044169	up
Cluster-3906.0_TRINITY_DN97637_c0_g1	Tigd1	tigger transposable element derived 1	200765	6.98262	0.000134299	0.00977653	up
Cluster-39354.0_TRINITY_DN14884_c0_g1	Tnxb	tenascin XB	81877	1.83501	9.74843e-05	0.00781388	up
Cluster-2003.0_TRINITY_DN3741_c0_g4	Tpcn2	two pore segment channel 2	101998771	7.03405	0.000122444	0.00916908	up
Cluster-3767.0_TRINITY_DN2380_c0_g2	Tpx2	TPX2 microtubule nucleation factor	101993559	7.65439	1.74594e-05	0.00202959	up
Cluster-78361.2_TRINITY_DN1532_c0_g1	Trappc6a	trafficking protein particle complex 6A	101985872	8.48264	7.32781e-07	0.000173084	up
Cluster-1093.0_TRINITY_DN310137_c0_g1	Treh	trehalase	101988207	9.73143	2.67634e-11	4.95189e-08	up
Cluster-2540.0_TRINITY_DN172071_c0_g1	Ttn	titin	7273	6.94803	0.000967362	0.0442152	up
Cluster-3250.0_TRINITY_DN159162_c0_g1	Ttn	titin	22138	6.98824	0.00104421	0.0465553	up
Cluster-2568.0_TRINITY_DN267731_c0_g1	Tulp2	TUB like protein 2	110540622	6.75022	6.21561e-05	0.00552021	up
Cluster-1912.0_TRINITY_DN341900_c0_g1	Uba3	ubiquitin like modifier activating enzyme 3	100720892	8.3655	1.02939e-07	3.89793e-05	up
Cluster-3657.0_TRINITY_DN10730_c0_g3	Usp36	ubiquitin specific peptidase 36	114608799	7.21374	1.08746e-05	0.00143081	up
Cluster-61454.0_TRINITY_DN850_c3_g1	Vnn1	vanin 1	101987246	2.25614	9.6857e-08	3.72384e-05	up
Cluster-2608.0_TRINITY_DN171533_c0_g1	Vom1r90	vomeronasal 1 receptor 90	266771	6.42021	0.00056587	0.0293552	up
Cluster-64042.0_TRINITY_DN12008_c0_g1	Wdr11	WD repeat domain 11	100759188	2.71719	7.91983e-05	0.00665656	up
Cluster-80861.0_TRINITY_DN30850_c0_g1	Wnt10b	Wnt family member 10B	102001178	2.92339	5.09007e-05	0.00474353	up
Cluster-36663.0_TRINITY_DN46862_c0_g1	Wnt16	Wnt family member 16	101998260	2.07445	0.000406046	0.0227395	up
Cluster-1247.0_TRINITY_DN44907_c0_g1	Zbtb2	zinc finger and BTB domain containing 2	113927550	8.83902	3.32341e-06	0.000567612	up
Cluster-669.0_TRINITY_DN18231_c0_g1	Zcwpw1	zinc finger CW-type and PWWP domain containing 1	102419855	6.90986	0.000217031	0.0142251	up
Cluster-1449.0_TRINITY_DN15050_c0_g1	Zfp120	zinc finger protein 120	104348	8.24589	3.33757e-06	0.000568663	up
Cluster-40549.0_TRINITY_DN405_c3_g1	Zfp120	zinc finger protein 120	104348	1.72717	3.15768e-08	1.45306e-05	up
Cluster-60953.117_TRINITY_DN4512_c0_g5	Zfp120	zinc finger protein 120	104348	6.64423	0.000282558	0.0172234	up
Cluster-2976.0_TRINITY_DN74148_c0_g1	Zfp54	zinc finger protein 54	22712	7.87523	2.34144e-05	0.00258642	up
Cluster-33500.1_TRINITY_DN389_c4_g1	Zfp58	zinc finger protein 58	238693	1.43903	0.000792023	0.038084	up
Cluster-686.0_TRINITY_DN26661_c0_g1	Zfp64	ZFP64 zinc finger protein	101984030	6.66077	0.000272454	0.0167223	up
Cluster-4699.0_TRINITY_DN606_c0_g1	Zg16b	zymogen granule protein 16B	124220	9.19688	1.25507e-07	4.54962e-05	up
Cluster-1391.0_TRINITY_DN14138_c0_g1	Znf20	zinc finger protein 20	7568	7.4105	1.12093e-05	0.00145544	up
Cluster-66062.1_TRINITY_DN10901_c0_g1	As3mt	arsenite methyltransferase	101983244	-7.00484	0.000367499	0.0211662	down
Cluster-61301.0_TRINITY_DN42337_c0_g2	Aspa	aspartoacylase	101982081	-1.51318	0.000170798	0.011793	down
Cluster-63472.45_TRINITY_DN54824_c0_g1	Atp6	ATP synthase F0 subunit 6	804954	-10.0415	0.000656888	0.0326832	down
Cluster-79526.0_TRINITY_DN1423_c0_g1	Banf1	BAF nuclear assembly factor 1	100391383	-5.06876	4.10208e-06	0.000669694	down
Cluster-31350.2_TRINITY_DN6465_c0_g1	C10H11orf97	chromosome 10 C11orf97 homolog	110328675	-8.57033	4.29896e-07	0.000114311	down
Cluster-61265.0_TRINITY_DN396_c1_g1	Ca9	carbonic anhydrase 9	101981584	-1.21508	0.00084167	0.0398996	down
Cluster-71754.0_TRINITY_DN10060_c0_g1	Ccdc192	coiled-coil domain containing 192	101990252	-2.21028	3.23665e-05	0.00331154	down
Cluster-50455.0_TRINITY_DN4210_c0_g1	Ccn1	cellular communication network factor 1	101993444	-1.39147	0.000116844	0.00889979	down
Cluster-34109.0_TRINITY_DN20600_c1_g1	Chka	choline kinase alpha	103215653	-2.16967	4.43818e-05	0.00424745	down
Cluster-60339.0_TRINITY_DN11633_c1_g1	Cpt2	carnitine palmitoyltransferase 2	101986172	-1.03006	1.23573e-05	0.00156113	down
Cluster-30617.0_TRINITY_DN5300_c0_g1	Cth	cystathionine gamma-lyase	101990150	-1.09195	6.80104e-05	0.00592636	down
Cluster-73906.0_TRINITY_DN16550_c0_g1	Cyp1a1	cytochrome P450, family 1, subfamily a, polypeptide 1	24296	-2.20138	4.61961e-11	7.45958e-08	down
Cluster-75436.0_TRINITY_DN18505_c0_g1	Dnah14	dynein axonemal heavy chain 14	101993404	-7.70517	7.5295e-07	0.000176441	down
Cluster-62767.2_TRINITY_DN13442_c0_g2	Endou	endonuclease, poly(U) specific	110335012	-7.85306	3.24884e-05	0.0033127	down
Cluster-62617.0_TRINITY_DN7099_c0_g1	Gpr182	G protein-coupled receptor 182	101984196	-1.59304	3.47498e-05	0.00348329	down
Cluster-76488.0_TRINITY_DN1500_c0_g1	Ibsp	integrin binding sialoprotein	101981026	-3.04928	3.29771e-05	0.00334402	down
Cluster-63836.0_TRINITY_DN228239_c0_g1	Lcn2	lipocalin 2	101980200	-4.07064	9.00056e-06	0.00122612	down
Cluster-22783.437_TRINITY_DN61500_c0_g1	Lmbrd2	LMBR1 domain containing 2	101560367	-21.802	2.46303e-08	1.18073e-05	down
Cluster-17889.0_TRINITY_DN14192_c0_g1	LOC108380355	60S acidic ribosomal protein P2	108380355	-10.1911	0.000736182	0.035865	down
Cluster-56372.0_TRINITY_DN2244_c0_g1	Mrpl41	mitochondrial ribosomal protein L41	101980955	-1.14247	0.000334791	0.019652	down
Cluster-58395.1_TRINITY_DN1911_c0_g1	Mybph	myosin binding protein H	102002346	-2.53136	5.94557e-07	0.000145465	down
Cluster-33607.0_TRINITY_DN96440_c0_g2	Nek10	NIMA related kinase 10	101980868	-7.58869	2.43742e-05	0.0026692	down
Cluster-71126.0_TRINITY_DN2573_c0_g1	Pnpla2	patatin like phospholipase domain containing 2	102000988	-1.16489	0.000180191	0.0122912	down
Cluster-81649.1_TRINITY_DN3559_c0_g1	Rapgef3	Rap guanine nucleotide exchange factor 3	102903377	-1.02718	0.000958667	0.0439552	down
Cluster-74263.2_TRINITY_DN9361_c0_g1	Rnf212	ring finger protein 212	101988714	-7.52044	0.000117921	0.00895877	down
Cluster-23934.1_TRINITY_DN134759_c0_g1	Rps17	40S ribosomal protein S17	4760772	-9.88119	0.000652362	0.0325675	down
Cluster-45027.0_TRINITY_DN37693_c0_g1	Setd9	SET domain containing 9	101843273	-7.79112	0.000156727	0.0110734	down
Cluster-44093.0_TRINITY_DN12816_c0_g1	Sh2d3c	SH2 domain containing 3C	101998187	-1.22038	1.24284e-05	0.00156674	down
Cluster-22783.416_TRINITY_DN3716_c0_g1	Slc25a33	solute carrier family 25 member 33	101978908	-1.34652	0.000559372	0.0290861	down
Cluster-76888.0_TRINITY_DN178061_c0_g1	Slc28a3	solute carrier family 28 member 3	102002475	-8.06548	5.29884e-05	0.00489699	down
Cluster-81767.0_TRINITY_DN20736_c0_g1	Sorcs1	sortilin related VPS10 domain containing receptor 1	114625806	-9.20749	1.07488e-09	1.08028e-06	down
Cluster-57380.0_TRINITY_DN5717_c0_g1	Tango2	transport and golgi organization 2 homolog	101983503	-1.6003	0.00107638	0.0476074	down
Cluster-80284.0_TRINITY_DN8798_c0_g1	Tpd52l1	TPD52 like 1	101984035	-1.76052	0.00059221	0.0303668	down
Cluster-77685.1_TRINITY_DN1774_c1_g1	Trpt1	tRNA phosphotransferase 1	101987406	-1.4029	6.17895e-08	2.57636e-05	down
Cluster-66923.0_TRINITY_DN83893_c0_g1	Txndc16	thioredoxin domain containing 16	361025	-8.18603	5.08694e-07	0.000127712	down
Cluster-18698.0_TRINITY_DN44451_c0_g1	Ugt1a2	UDP glucuronosyltransferase 1 family, polypeptide A2	396527	-2.938	0.000110976	0.00857043	down
Cluster-57646.0_TRINITY_DN275_c0_g1	Xirp1	xin actin binding repeat containing 1	101987746	-1.06107	0.00100466	0.0452869	down
Cluster-63276.11_TRINITY_DN19127_c0_g1	Zfp2	ZFP2 zinc finger protein	80108	-1.45153	0.00110241	0.0483731	down
Cluster-51152.0_TRINITY_DN1241_c0_g1	Znf366	zinc finger protein 366	101987612	-1.43401	0.000748799	0.03636	down

## Sheet: MM_diff_gene
Query	Symbol	Description	Gene_id	Log2FoldChange	Pvalue	Padj	Regulation
Cluster-1312.0_TRINITY_DN4520_c4_g1	Acadsb	acyl-Coenzyme A dehydrogenase, short/branched chain	66885	7.7408	5.78001e-06	0.000939375	up
Cluster-66531.6_TRINITY_DN987_c1_g1	Acsl6	acyl-CoA synthetase long chain family member 6	110332134	3.34546	0.000125144	0.0103342	up
Cluster-66531.7_TRINITY_DN987_c1_g1	Acsl6	acyl-CoA synthetase long-chain family member 6	110332134	8.74395	0.000680886	0.0386687	up
Cluster-81358.1_TRINITY_DN2911_c0_g1	Acsl6	acyl-CoA synthetase long chain family member 6	110332134	9.15204	5.3282e-09	3.43939e-06	up
Cluster-35152.0_TRINITY_DN2384_c0_g1	Acvr2a	activin A receptor type 2A	101975721	3.02896	0.000305638	0.0206976	up
Cluster-865.0_TRINITY_DN224289_c0_g1	Adamts18	a disintegrin-like and metallopeptidase (reprolysin type) with thrombospondin type 1 motif, 18	208936	6.69964	0.000629665	0.0362996	up
Cluster-59171.1_TRINITY_DN6263_c0_g2	Aldh1a1	aldehyde dehydrogenase family 1, subfamily A1	11668	1.2919	0.00071022	0.039841	up
Cluster-1169.0_TRINITY_DN273788_c0_g1	Als2	alsin Rho guanine nucleotide exchange factor	74018	8.43137	5.35388e-06	0.000890649	up
Cluster-2473.0_TRINITY_DN55670_c0_g2	Als2	alsin Rho guanine nucleotide exchange factor	74018	7.79547	1.17978e-05	0.00161405	up
Cluster-42750.0_TRINITY_DN286234_c0_g1	Ankrd1	ankyrin repeat domain 1	101561798	2.77056	3.8918e-08	1.85797e-05	up
Cluster-24103.0_TRINITY_DN68442_c0_g1	Anxa13	annexin A13	110335226	5.07231	0.000519338	0.0315256	up
Cluster-1870.0_TRINITY_DN6044_c0_g1	Armc12	armadillo repeat containing 12	67645	8.97008	5.84723e-06	0.000945271	up
Cluster-68682.0_TRINITY_DN1009_c1_g1	Arrdc2	arrestin domain containing 2	70807	3.29727	0.000742714	0.04116	up
Cluster-29014.1_TRINITY_DN1299_c0_g3	Art3	ADP-ribosyltransferase 3	109979	2.19886	0.000658089	0.037654	up
Cluster-1735.0_TRINITY_DN40352_c0_g1	Aspg	asparaginase	104816	7.21802	4.81796e-05	0.00487592	up
Cluster-1699.0_TRINITY_DN138776_c0_g1	Bcl3	BCL3, transcription coactivator	680611	8.6582	3.53933e-07	0.000109602	up
Cluster-1796.0_TRINITY_DN171934_c0_g1	Bcl3	BCL3, transcription coactivator	680611	10.2047	0.000401913	0.0257263	up
Cluster-60331.0_TRINITY_DN3666_c0_g3	Bcl3	BCL3, transcription coactivator	680611	4.25401	9.70625e-05	0.00852749	up
Cluster-1842.0_TRINITY_DN15455_c0_g1	Capn13	calpain 13	381122	6.94227	0.000709669	0.039841	up
Cluster-2059.0_TRINITY_DN203343_c0_g1	Cbl	Casitas B-lineage lymphoma	12402	7.284	0.000347048	0.023027	up
Cluster-51460.0_TRINITY_DN2300_c0_g1	Ccnl2	cyclin L2	110322953	2.6574	8.08623e-05	0.00744925	up
Cluster-25906.0_TRINITY_DN12389_c0_g1	Cd164l2	CD164 sialomucin-like 2	69655	3.78015	9.98725e-05	0.00872391	up
Cluster-351.0_TRINITY_DN11896_c5_g1	Cdc42bpa	CDC42 binding protein kinase alpha	8476	10.5679	0.00036504	0.0240203	up
Cluster-65596.0_TRINITY_DN1131_c0_g1	Cdc42se2	CDC42 small effector 2	56990	10.345	8.05702e-08	3.45104e-05	up
Cluster-465.1_TRINITY_DN486_c0_g1	Cdkal1	CDK5 regulatory subunit associated protein 1-like 1	68916	7.16737	0.000457978	0.0284412	up
Cluster-22946.1_TRINITY_DN1295_c0_g3	Cdkn1a	cyclin dependent kinase inhibitor 1A	110283679	3.2949	9.13201e-05	0.00819841	up
Cluster-2301.0_TRINITY_DN31489_c0_g1	Cfi	complement component factor i	12630	7.28378	0.000637702	0.0367167	up
Cluster-986.0_TRINITY_DN14114_c0_g1	Clasp2	cytoplasmic linker associated protein 2	114514	8.27659	7.29724e-05	0.00689567	up
Cluster-733.0_TRINITY_DN9166_c0_g2	Clcn3	chloride channel, voltage-sensitive 3	12725	9.33717	2.44216e-07	8.05228e-05	up
Cluster-1979.0_TRINITY_DN99926_c0_g1	Clec12b	C-type lectin domain family 12, member B	71183	7.56656	2.26545e-05	0.00272515	up
Cluster-72195.0_TRINITY_DN27298_c0_g1	Csr1	uncharacterized LOC100689233	100689233	5.36895	0.000395546	0.0254432	up
Cluster-1510.0_TRINITY_DN4445_c0_g2	Dennd3	DENN domain containing 3	114625889	8.76457	4.07675e-09	2.76802e-06	up
Cluster-81634.1329_TRINITY_DN767_c1_g1	Dtd2	D-tyrosyl-tRNA deacylase 2	328092	2.09298	1.88538e-06	0.000411471	up
Cluster-840.0_TRINITY_DN182724_c0_g1	Dus4l	dihydrouridine synthase 4-like (S. cerevisiae)	71916	8.1885	3.05418e-06	0.000591866	up
Cluster-2327.0_TRINITY_DN38643_c0_g1	Dym	dymeclin	69190	7.88718	4.82475e-05	0.00487592	up
Cluster-81634.1008_TRINITY_DN285_c1_g2	Ehbp1l1	EH domain binding protein 1-like 1	114601	1.35675	0.000474314	0.0292181	up
Cluster-1288.0_TRINITY_DN215110_c0_g1	Eif3k	eukaryotic translation initiation factor 3 subunit K	102729151	8.87983	2.09837e-09	1.56374e-06	up
Cluster-59011.0_TRINITY_DN5667_c0_g1	Epb41l4b	erythrocyte membrane protein band 4.1 like 4b	54357	1.41825	0.000385317	0.0250311	up
Cluster-57468.2_TRINITY_DN5275_c0_g1	ERVK-11	endogenous retrovirus group K member 11	100862688	2.46162	9.91694e-05	0.00867373	up
Cluster-804.0_TRINITY_DN3621_c2_g2	Fam168b	family with sequence similarity 168 member B	130074	6.65984	0.000829959	0.0450349	up
Cluster-1501.0_TRINITY_DN103456_c0_g3	Fbxl5	F-box and leucine-rich repeat protein 5	242960	7.47119	0.000734535	0.0408302	up
Cluster-68306.0_TRINITY_DN2449_c0_g1	Fbxo31	F-box protein 31	76454	1.71268	0.000876723	0.0471609	up
Cluster-52941.0_TRINITY_DN2714_c0_g3	Fbxo32	F-box protein 32	110334841	2.97545	0.000561104	0.0333108	up
Cluster-20232.0_TRINITY_DN4102_c0_g1	Fkbp5	FK506 binding protein 5	14229	4.62237	1.22245e-05	0.00165268	up
Cluster-43235.0_TRINITY_DN6593_c2_g1	Fkbp5	FK506 binding protein 5	14229	4.02596	5.61779e-05	0.00553101	up
Cluster-54470.0_TRINITY_DN191_c0_g4	Fkbp5	FK506 binding protein 5	14229	3.42941	0.00040494	0.0258659	up
Cluster-950.0_TRINITY_DN274622_c0_g1	Gaa	glucosidase, alpha, acid	14387	7.06017	0.000477346	0.0293437	up
Cluster-1014.0_TRINITY_DN11149_c0_g2	Gabpa	GA binding protein transcription factor subunit alpha	102485375	6.6891	0.000942634	0.0498004	up
Cluster-38338.0_TRINITY_DN28360_c0_g1	Galnt15	polypeptide N-acetylgalactosaminyltransferase 15	78754	2.55247	1.68224e-07	6.07078e-05	up
Cluster-56442.0_TRINITY_DN4647_c0_g3	Gck	glucokinase	103988	2.1438	2.90266e-25	2.66063e-20	up
Cluster-1538.0_TRINITY_DN6442_c3_g2	Gm51464	predicted gene, 51464	115486489	10.3691	4.88887e-10	4.48123e-07	up
Cluster-1161.0_TRINITY_DN64178_c0_g1	Golga6l6	golgin A6 family like 6	727832	7.05518	0.000545117	0.0327865	up
Cluster-1081.0_TRINITY_DN15946_c0_g1	Gpatch2l	G patch domain containing 2 like	70373	7.57393	0.000141869	0.0114471	up
Cluster-32748.0_TRINITY_DN33619_c2_g1	Gpt2	glutamic pyruvate transaminase (alanine aminotransferase) 2	108682	2.89105	0.000938197	0.0496232	up
Cluster-82245.0_TRINITY_DN1295_c0_g1	Gpt2	glutamic pyruvate transaminase (alanine aminotransferase) 2	108682	1.61575	4.87155e-06	0.000839353	up
Cluster-2332.0_TRINITY_DN269233_c0_g1	Gsn	gelsolin	296654	9.76199	8.81393e-13	2.30829e-09	up
Cluster-2490.0_TRINITY_DN9027_c0_g2	Hdc	histidine decarboxylase	102749485	8.02255	1.59043e-05	0.00204462	up
Cluster-1957.0_TRINITY_DN262378_c0_g1	Hmgcll1	3-hydroxymethyl-3-methylglutaryl-Coenzyme A lyase-like 1	208982	7.74234	7.37107e-06	0.00111677	up
Cluster-81407.1_TRINITY_DN529_c0_g1	Igfn1	immunoglobulin-like and fibronectin type III domain containing 1	226438	1.52835	0.000693013	0.0391392	up
Cluster-1020.0_TRINITY_DN146392_c0_g1	Kctd19	potassium channel tetramerisation domain containing 19	279499	7.75487	1.37614e-06	0.000316935	up
Cluster-83464.0_TRINITY_DN44685_c1_g1	Kif1b	kinesin family member 1B	117548	2.49863	0.000650213	0.0372732	up
Cluster-66965.0_TRINITY_DN1256_c0_g1	Klf15	Kruppel-like factor 15	66277	2.91012	0.000383342	0.0249382	up
Cluster-62027.2_TRINITY_DN2575_c0_g1	Klhl38	kelch-like 38	268807	2.74582	0.00057897	0.0340408	up
Cluster-83142.0_TRINITY_DN31884_c0_g1	Klk11	kallikrein related-peptidase 11	56538	6.9387	0.000546385	0.0327999	up
Cluster-58840.0_TRINITY_DN7280_c0_g2	Lmod1	leiomodin 1 (smooth muscle)	93689	5.79668	0.000154671	0.0122219	up
Cluster-58840.2_TRINITY_DN7280_c0_g2	Lmod1	leiomodin 1 (smooth muscle)	93689	12.174	7.0418e-16	4.03416e-12	up
Cluster-2243.0_TRINITY_DN3766_c0_g1	LOC102553278	zinc finger protein 709-like	102553278	9.93663	5.41844e-12	1.1037e-08	up
Cluster-25572.2_TRINITY_DN3396_c1_g1	LOC102553278	zinc finger protein 709-like	102553278	7.17383	0.000213095	0.0155515	up
Cluster-60922.2_TRINITY_DN1043_c0_g1	LOC103229739	methyl-CpG-binding domain protein 2-like	103229739	1.74293	2.1592e-08	1.15741e-05	up
Cluster-24408.1_TRINITY_DN840_c1_g1	LOC110256160	translation initiation factor IF-2-like	110256160	2.29907	4.12788e-05	0.00434645	up
Cluster-1580.0_TRINITY_DN276332_c0_g1	LOC110545197	ERV-BabFcenv provirus ancestral Env polyprotein-like	110545197	7.23902	0.000410916	0.0261565	up
Cluster-1741.0_TRINITY_DN34080_c0_g2	LOC114636367	solute carrier family 22 member 27-like	114636367	9.09183	3.71902e-08	1.78478e-05	up
Cluster-55986.0_TRINITY_DN1057_c1_g1	LOC116875084	transcription factor BTF3-like	116875084	1.27048	1.16527e-05	0.00159897	up
Cluster-47356.0_TRINITY_DN43370_c0_g1	LOC499843	LRRGT00091	499843	2.11785	0.000668761	0.0381456	up
Cluster-1381.0_TRINITY_DN244937_c0_g1	Ltbp3	latent transforming growth factor beta binding protein 3	16998	10.0804	6.09207e-15	2.79206e-11	up
Cluster-1715.0_TRINITY_DN78794_c0_g1	Mast2	microtubule associated serine/threonine kinase 2	23139	8.14464	1.83965e-05	0.00230364	up
Cluster-37120.0_TRINITY_DN14835_c0_g2	Mchr1	melanin concentrating hormone receptor 1	101837220	2.99945	0.000830814	0.0450349	up
Cluster-1011.0_TRINITY_DN252354_c0_g1	Mcur1	mitochondrial calcium uniporter regulator 1	110308288	9.62051	1.05526e-11	1.86014e-08	up
Cluster-62717.3_TRINITY_DN1834_c2_g1	Mfsd8	major facilitator superfamily domain containing 8	72175	1.73505	2.00075e-07	6.94669e-05	up
Cluster-1717.0_TRINITY_DN21218_c0_g1	Mkrn1	makorin, ring finger protein, 1	54484	7.46325	9.82628e-05	0.00861086	up
Cluster-4153.2_TRINITY_DN4584_c2_g1	Myh3	myosin, heavy polypeptide 3	17883	9.01083	3.14267e-06	0.000607728	up
Cluster-2104.0_TRINITY_DN309954_c0_g1	Myh7	myosin heavy chain 7	29557	8.68047	5.08042e-09	3.3263e-06	up
Cluster-61814.1_TRINITY_DN17909_c0_g1	Myom1	myomesin 1	8736	7.80099	4.46444e-06	0.000780952	up
Cluster-1857.0_TRINITY_DN60898_c0_g1	Nf2	neurofibromin 2	114108411	7.57289	6.0403e-05	0.00588381	up
Cluster-1591.0_TRINITY_DN87102_c0_g1	Nsun4	NOP2/Sun RNA methyltransferase 4	110292708	8.06693	4.17176e-06	0.000749788	up
Cluster-80398.0_TRINITY_DN1861_c1_g2	Odf3l2	outer dense fiber of sperm tails 3-like 2	382384	2.81646	5.66933e-06	0.000927967	up
Cluster-1908.0_TRINITY_DN5080_c0_g1	Orc3	origin recognition complex, subunit 3	50793	9.29967	8.40783e-06	0.00123903	up
Cluster-1195.0_TRINITY_DN243645_c0_g1	Osbpl11	oxysterol binding protein like 11	116085834	8.86989	1.05761e-06	0.000255785	up
Cluster-1696.0_TRINITY_DN72815_c0_g1	Otud4	OTU domain containing 4	73945	8.04388	1.06128e-05	0.00149684	up
Cluster-710.0_TRINITY_DN35048_c0_g1	Parp2	poly(ADP-ribose) polymerase 2	116484595	7.40827	6.23125e-05	0.00602499	up
Cluster-2419.0_TRINITY_DN1093_c0_g1	Pcnt	pericentrin (kendrin)	18541	9.17827	1.5484e-07	5.7099e-05	up
Cluster-2483.0_TRINITY_DN4985_c0_g1	Pde4dip	phosphodiesterase 4D interacting protein (myomegalin)	83679	10.9298	2.33413e-10	2.45921e-07	up
Cluster-15246.0_TRINITY_DN48692_c0_g1	Phka1	phosphorylase kinase regulatory subunit alpha 1	5255	6.74507	0.000694348	0.0391905	up
Cluster-1616.0_TRINITY_DN9058_c0_g1	Phyhd1	phytanoyl-CoA dioxygenase domain containing 1	227696	7.57821	3.72992e-05	0.00399406	up
Cluster-28920.1_TRINITY_DN23937_c0_g2	Phykpl	5-phosphohydroxy-L-lysine phospho-lyase	116077091	7.9834	7.24095e-06	0.00110252	up
Cluster-948.0_TRINITY_DN253992_c0_g1	Phykpl	5-phosphohydroxy-L-lysine phospho-lyase	116077091	7.2872	0.000391728	0.0252685	up
Cluster-74560.2_TRINITY_DN2536_c0_g1	Pim1	proviral integration site 1	18712	1.32718	4.07489e-05	0.00430314	up
Cluster-4436.2_TRINITY_DN64966_c0_g1	Piwil2	piwi-like RNA-mediated gene silencing 2	57746	9.77334	0.000915117	0.0485425	up
Cluster-55846.0_TRINITY_DN3933_c1_g1	Pkd1l3	polycystic kidney disease 1 like 3	244646	2.33974	5.10733e-05	0.00509411	up
Cluster-72661.1_TRINITY_DN728_c0_g1	Plpbp	pyridoxal phosphate binding protein	116069088	3.10008	1.13203e-07	4.51149e-05	up
Cluster-84449.0_TRINITY_DN23052_c0_g1	Pnmt	phenylethanolamine-N-methyltransferase	18948	3.61046	5.7881e-23	1.76849e-18	up
Cluster-2051.0_TRINITY_DN5083_c0_g3	Pofut1	protein O-fucosyltransferase 1	100753417	7.08365	0.000105604	0.00908564	up
Cluster-42501.0_TRINITY_DN306142_c0_g1	Psmb3	proteasome (prosome, macropain) subunit, beta type 3	26446	2.1604	4.85235e-05	0.00489009	up
Cluster-19722.2_TRINITY_DN9609_c0_g1	Rassf6	Ras association (RalGDS/AF-6) domain family member 6	73246	7.47558	4.629e-05	0.00474082	up
Cluster-65287.1_TRINITY_DN1862_c0_g1	Rbm3	RNA binding motif (RNP1, RRM) protein 3	19652	1.81502	0.000480233	0.0294836	up
Cluster-699.0_TRINITY_DN8248_c0_g4	Rbm39	RNA binding motif protein 39	170791	9.39731	1.93107e-11	3.05183e-08	up
Cluster-32812.2_TRINITY_DN6086_c1_g1	Rgcc	ankyrin repeat domain 1	101561798	1.07728	0.000563475	0.0333829	up
Cluster-78558.0_TRINITY_DN6502_c3_g1	Rilpl1	Rab interacting lysosomal protein-like 1	75695	2.86744	2.22045e-05	0.00268157	up
Cluster-81634.1316_TRINITY_DN1174_c0_g1	Rilpl1	Rab interacting lysosomal protein-like 1	75695	1.45175	0.000511487	0.0311521	up
Cluster-73179.3_TRINITY_DN6576_c0_g1	Rora	RAR-related orphan receptor alpha	19883	10.0231	0.000550735	0.0329729	up
Cluster-8323.1_TRINITY_DN117317_c0_g2	Ros1	ROS proto-oncogene 1, receptor tyrosine kinase	114625314	7.50319	2.10063e-05	0.00255708	up
Cluster-2155.0_TRINITY_DN254802_c0_g1	Rpl21	ribosomal protein L21	79449	8.33138	5.41264e-07	0.000152188	up
Cluster-2423.0_TRINITY_DN169501_c0_g1	Rpl21	ribosomal protein L21	79449	7.69767	0.000340103	0.0226889	up
Cluster-1762.0_TRINITY_DN66530_c0_g1	Rps15	ribosomal protein S15	29285	6.89216	0.000143675	0.0115624	up
Cluster-1615.0_TRINITY_DN195656_c0_g1	Ryr1	ryanodine receptor 1, skeletal muscle	20190	10.1229	0.000473911	0.0292181	up
Cluster-2366.0_TRINITY_DN49244_c0_g1	Ryr2	ryanodine receptor 2	110308440	7.33171	2.1215e-05	0.00257906	up
Cluster-910.0_TRINITY_DN1138_c3_g1	Ryr3	ryanodine receptor 3	6263	10.9299	2.61439e-15	1.33133e-11	up
Cluster-81634.736_TRINITY_DN1596_c1_g2	Samd15	sterile alpha motif domain containing 15	238333	3.15557	0.000893357	0.0476641	up
Cluster-888.0_TRINITY_DN198459_c0_g1	Samd15	sterile alpha motif domain containing 15	238333	7.35606	0.000114518	0.00965682	up
Cluster-27504.0_TRINITY_DN4607_c0_g1	Scx	scleraxis	20289	1.69959	0.000300381	0.0204165	up
Cluster-1361.0_TRINITY_DN693_c3_g1	Serinc3	serine incorporator 3	26943	10.4233	0.000572161	0.0337053	up
Cluster-58934.4_TRINITY_DN1041_c0_g1	Serpinb6a	serine (or cysteine) peptidase inhibitor, clade B, member 6a	20719	1.73379	4.54545e-06	0.000793609	up
Cluster-1789.0_TRINITY_DN7579_c0_g1	Sirt5	sirtuin 5	68346	11.5574	9.33036e-16	5.03082e-12	up
Cluster-71566.1_TRINITY_DN1810_c1_g1	Spg11	SPG11 vesicle trafficking associated, spatacsin	110306975	2.17443	0.000148588	0.0118847	up
Cluster-70729.2_TRINITY_DN140_c0_g1	Srsf5	serine and arginine rich splicing factor 5	103085336	1.65904	5.31022e-06	0.000884991	up
Cluster-1862.0_TRINITY_DN5041_c1_g1	Stx10	syntaxin 10	8677	7.78413	1.80396e-05	0.00228075	up
Cluster-847.0_TRINITY_DN58226_c0_g1	Tango2	transport and golgi organization 2	27883	8.09139	0.000123568	0.0102595	up
Cluster-57015.0_TRINITY_DN1089_c0_g4	Tdrd3	tudor domain containing 3	105981750	1.07459	0.000733026	0.0408158	up
Cluster-81634.356_TRINITY_DN2216_c0_g2	Tlcd2	TLC domain containing 2	380712	2.21044	0.000108713	0.00924387	up
Cluster-81634.933_TRINITY_DN1103_c0_g1	Tlcd2	TLC domain containing 2	380712	2.79825	0.000283451	0.0195162	up
Cluster-51178.0_TRINITY_DN1042_c0_g1	Tmem38b	transmembrane protein 38B	52076	1.1694	9.17343e-05	0.00821186	up
Cluster-1654.0_TRINITY_DN265726_c0_g1	Tnnt1	troponin T1, slow skeletal type	171409	8.38518	2.47385e-06	0.000499468	up
Cluster-851.0_TRINITY_DN7754_c0_g1	Tns1	tensin 1	116088559	9.83718	1.22747e-07	4.75854e-05	up
Cluster-59796.1_TRINITY_DN851_c1_g3	Tor1aip1	torsin A interacting protein 1	208263	9.26398	8.35206e-07	0.0002109	up
Cluster-2298.0_TRINITY_DN8336_c0_g1	Trim14	tripartite motif-containing 14	74735	9.82794	9.34491e-07	0.000231506	up
Cluster-41460.0_TRINITY_DN1587_c0_g1	Trim63	tripartite motif containing 63	100961587	3.56834	0.00018163	0.0137251	up
Cluster-49234.0_TRINITY_DN1678_c0_g2	Trim63	tripartite motif containing 63	107539849	3.48097	0.000474303	0.0292181	up
Cluster-65017.0_TRINITY_DN594_c1_g2	Trim63	tripartite motif containing 63	100670633	4.23371	2.50447e-05	0.00297098	up
Cluster-77660.0_TRINITY_DN594_c1_g1	Trim63	tripartite motif containing 63	433766	3.65629	0.000315915	0.0212142	up
Cluster-80321.1_TRINITY_DN478_c2_g1	Ttll7	tubulin tyrosine ligase-like family, member 7	70892	2.24089	0.000602838	0.0350618	up
Cluster-2431.0_TRINITY_DN129123_c0_g1	Usp13	ubiquitin specific peptidase 13	105730816	7.60748	2.30896e-05	0.00276298	up
Cluster-1274.0_TRINITY_DN421_c1_g1	Vinac1	vinculin/alpha-catenin family member 1	668894	7.16024	0.000151364	0.0120374	up
Cluster-1790.0_TRINITY_DN302575_c0_g1	Wdr13	WD repeat domain 13	116536768	8.11864	5.06192e-06	0.000857265	up
Cluster-70512.1_TRINITY_DN2784_c0_g1	Xrn1	5'-3' exoribonuclease 1	100760243	8.93206	3.46039e-06	0.000653992	up
Cluster-52221.0_TRINITY_DN4325_c0_g1	ybx1	Y box binding protein 1	100049221	3.81976	0.000698226	0.0393367	up
Cluster-43519.1_TRINITY_DN31418_c0_g1	Zbtb44	zinc finger and BTB domain containing 44	117017758	7.89777	1.06328e-05	0.00149684	up
Cluster-1325.0_TRINITY_DN158506_c0_g1	Zdbf2	zinc finger, DBF-type containing 2	73884	10.5218	2.86279e-17	2.38553e-13	up
Cluster-81634.2580_TRINITY_DN2068_c0_g1	Zfp120	zinc finger protein 120	104348	10.4007	0.000552996	0.0330219	up
Cluster-53375.29_TRINITY_DN2729_c0_g2	Zfp945	zinc finger protein 945	240041	8.79959	1.5511e-07	5.7099e-05	up
Cluster-809.0_TRINITY_DN291485_c0_g1	Znf878	zinc finger protein 878	729747	7.30846	2.54986e-05	0.00299264	up
Cluster-71901.0_TRINITY_DN142926_c0_g1	Zscan2	zinc finger and SCAN domain containing 2	22691	2.69674	6.85551e-05	0.00655939	up
Cluster-69206.0_TRINITY_DN257_c2_g1	2610524H06Rik	RIKEN cDNA 2610524H06 gene	330173	-8.73711	2.42239e-06	0.00049374	down
Cluster-78697.0_TRINITY_DN75458_c0_g1	A630076J17Rik	RIKEN cDNA A630076J17 gene	319929	-8.53403	5.79281e-06	0.000939788	down
Cluster-53850.0_TRINITY_DN48161_c0_g2	Abcg4	ATP binding cassette subfamily G member 4	192663	-8.03929	3.42021e-05	0.00374109	down
Cluster-44505.10_TRINITY_DN39460_c0_g1	Acta1	actin alpha 1, skeletal muscle	111526211	-1.74611	1.81501e-05	0.00228661	down
Cluster-23470.0_TRINITY_DN33235_c0_g2	Adhfe1	alcohol dehydrogenase, iron containing, 1	76187	-8.70778	1.08826e-05	0.00152293	down
Cluster-64468.0_TRINITY_DN74519_c0_g1	Akr1e1	aldo-keto reductase family 1, member E1	56043	-1.56315	8.53466e-05	0.00779187	down
Cluster-15586.0_TRINITY_DN3883_c1_g1	Als2	alsin Rho guanine nucleotide exchange factor	74018	-11.045	8.19834e-05	0.00753737	down
Cluster-84812.0_TRINITY_DN1670_c0_g1	Angpt1	angiopoietin 1	110310421	-1.5814	4.7463e-06	0.000822412	down
Cluster-58845.0_TRINITY_DN15063_c0_g3	Arhgef18	rho/rac guanine nucleotide exchange factor (GEF) 18	102098	-2.88338	0.000117344	0.00987508	down
Cluster-62875.0_TRINITY_DN4417_c3_g1	Arsk	arylsulfatase K	77041	-2.35756	0.000262405	0.0183888	down
Cluster-55486.0_TRINITY_DN5489_c0_g1	Batf2	basic leucine zipper transcription factor, ATF-like 2	74481	-8.44706	2.27924e-07	7.65273e-05	down
Cluster-59492.0_TRINITY_DN67310_c0_g3	Bcl3	BCL3, transcription coactivator	680611	-7.6379	1.76221e-05	0.00224344	down
Cluster-51088.0_TRINITY_DN679_c0_g1	Bgn	biglycan	12111	-1.16752	1.2192e-07	4.75854e-05	down
Cluster-65740.0_TRINITY_DN263817_c0_g1	Brip1	BRCA1 interacting protein C-terminal helicase 1	237911	-7.76782	1.31299e-05	0.00175184	down
Cluster-73118.0_TRINITY_DN292066_c0_g1	Bsg	basigin	12215	-8.78787	3.74555e-06	0.000693602	down
Cluster-77413.0_TRINITY_DN7700_c0_g2	C1qtnf3	C1q and tumor necrosis factor related protein 3	81799	-2.42092	0.000911581	0.048439	down
Cluster-66282.0_TRINITY_DN26550_c0_g1	Cacna1d	calcium channel, voltage-dependent, L type, alpha 1D subunit	12289	-8.40176	3.94713e-07	0.000120601	down
Cluster-29486.0_TRINITY_DN10196_c0_g1	Car12	carbonic anhydrase 12	76459	-4.45424	0.000235349	0.0168404	down
Cluster-29874.0_TRINITY_DN77610_c0_g1	Ccl12	chemokine (C-C motif) ligand 12	20293	-3.09647	0.000314803	0.021155	down
Cluster-47308.0_TRINITY_DN18507_c0_g1	Ccl7	chemokine (C-C motif) ligand 7	20306	-5.15544	0.000209391	0.0153423	down
Cluster-78605.0_TRINITY_DN8453_c0_g1	Ccnd1	cyclin D1	12443	-2.41558	1.80561e-08	9.97025e-06	down
Cluster-45148.0_TRINITY_DN6377_c0_g1	Ccr5	chemokine (C-C motif) receptor 5	12774	-3.67977	2.29545e-06	0.000473887	down
Cluster-37141.0_TRINITY_DN117615_c0_g1	Ccr6	C-C motif chemokine receptor 6	110284126	-8.47341	5.49782e-08	2.4112e-05	down
Cluster-35068.0_TRINITY_DN26401_c0_g1	Cd244a	CD244 molecule A	18106	-3.46043	0.000219162	0.0159057	down
Cluster-59454.1_TRINITY_DN3992_c0_g1	Cd300ld	CD300 molecule like family member d	217305	-2.43395	2.46156e-06	0.000498083	down
Cluster-54061.0_TRINITY_DN8638_c1_g1	Cd44	CD44 antigen	12505	-2.06057	2.8942e-09	2.05776e-06	down
Cluster-43457.0_TRINITY_DN129138_c0_g1	Cdk1	cyclin-dependent kinase 1	12534	-2.75779	0.000726423	0.0406168	down
Cluster-61280.0_TRINITY_DN926_c0_g1	Cdk10	cyclin dependent kinase 10	8558	-8.51521	1.20845e-05	0.00164102	down
Cluster-36804.0_TRINITY_DN4644_c0_g1	Cep135	centrosomal protein 135	381644	-7.63466	0.000782314	0.0430165	down
Cluster-60976.0_TRINITY_DN13455_c0_g1	Chek2	checkpoint kinase 2	50883	-1.76113	5.0572e-05	0.0050496	down
Cluster-31108.0_TRINITY_DN39274_c0_g2	Chst13	carbohydrate sulfotransferase 13	71797	-7.77994	3.26955e-05	0.00361512	down
Cluster-24797.0_TRINITY_DN7158_c0_g1	Cks2	CDC28 protein kinase regulatory subunit 2	66197	-2.00002	9.66632e-05	0.00852676	down
Cluster-49105.0_TRINITY_DN14606_c0_g1	Col15a1	collagen type XV alpha 1 chain	107511698	-8.38076	9.44532e-06	0.00136558	down
Cluster-47493.0_TRINITY_DN726_c0_g1	Col6a2	collagen, type VI, alpha 2	12834	-2.26998	0.000383283	0.0249382	down
Cluster-74023.0_TRINITY_DN233_c0_g1	Col6a3	collagen, type VI, alpha 3	12835	-2.92184	0.000429794	0.0270575	down
Cluster-28999.1_TRINITY_DN7990_c0_g1	Cox1	cytochrome c oxidase subunit I	5912286	-11.1109	8.48039e-05	0.00775005	down
Cluster-76417.0_TRINITY_DN7986_c0_g1	Cpt1a	carnitine palmitoyltransferase 1a, liver	12894	-1.22823	0.000150295	0.0120003	down
Cluster-73131.0_TRINITY_DN65_c2_g1	Creld2	cysteine-rich with EGF-like domains 2	76737	-1.66806	6.0523e-06	0.000963528	down
Cluster-63804.0_TRINITY_DN304190_c0_g1	Cspg5	chondroitin sulfate proteoglycan 5	110301961	-8.09028	2.85548e-06	0.000558887	down
Cluster-33762.0_TRINITY_DN2700_c0_g1	Cstb	cystatin B	13014	-1.317	0.000223751	0.0161874	down
Cluster-44366.0_TRINITY_DN79283_c0_g1	Cstf2	cleavage stimulation factor subunit 2	110286760	-4.01296	0.000180348	0.013662	down
Cluster-48527.1_TRINITY_DN3418_c0_g1	Dapk2	death-associated protein kinase 2	13143	-2.17141	0.000105685	0.00908564	down
Cluster-79619.0_TRINITY_DN6495_c1_g1	Dapp1	dual adaptor for phosphotyrosine and 3-phosphoinositides 1	26377	-1.19051	0.00039005	0.0252313	down
Cluster-53561.0_TRINITY_DN32473_c0_g1	Dnah1	dynein, axonemal, heavy chain 1	110084	-8.02929	4.85286e-07	0.000140767	down
Cluster-20488.0_TRINITY_DN105262_c0_g1	Dnah8	dynein, axonemal, heavy chain 8	13417	-7.47609	0.000567366	0.0335306	down
Cluster-81903.0_TRINITY_DN96_c1_g3	Dnaja1	DnaJ heat shock protein family (Hsp40) member A1	15502	-1.24041	0.000257368	0.0181328	down
Cluster-32613.0_TRINITY_DN821_c0_g2	Dnal1	dynein, axonemal, light chain 1	105000	-8.17775	2.42716e-06	0.00049374	down
Cluster-70905.0_TRINITY_DN13810_c5_g1	Eef1akmt3	EEF1A lysine methyltransferase 3	679247	-8.61054	1.31913e-08	7.65278e-06	down
Cluster-23982.0_TRINITY_DN111307_c0_g1	Eif4a1	eukaryotic translation initiation factor 4A1	101926349	-12.3903	2.26677e-19	2.96823e-15	down
Cluster-45409.0_TRINITY_DN8942_c0_g1	Emilin1	elastin microfibril interfacer 1	100952	-1.5042	0.000283603	0.0195162	down
Cluster-63600.0_TRINITY_DN7202_c0_g1	Emp1	epithelial membrane protein 1	13730	-1.30523	0.000746874	0.0413156	down
Cluster-30710.0_TRINITY_DN5596_c0_g2	Ephb1	EPH receptor B1	102169225	-9.32422	1.12964e-08	6.90301e-06	down
Cluster-62977.0_TRINITY_DN3632_c0_g5	Ephb1	Eph receptor B1	270190	-2.27555	0.000343665	0.0228503	down
Cluster-57749.0_TRINITY_DN15412_c0_g1	Fam161a	family with sequence similarity 161, member A	73873	-7.61526	3.29916e-05	0.00363908	down
Cluster-71913.0_TRINITY_DN235215_c0_g1	Fam170b	family with sequence similarity 170, member B	105511	-7.8233	1.04882e-06	0.00025433	down
Cluster-38325.0_TRINITY_DN26078_c0_g1	Fkbp11	FK506 binding protein 11	66120	-1.13659	4.82872e-07	0.000140511	down
Cluster-54670.1_TRINITY_DN504_c0_g1	Fmo1	flavin containing monooxygenase 1	14261	-2.97227	0.000357207	0.0235896	down
Cluster-14947.0_TRINITY_DN1847_c0_g1	Foxred1	FAD-dependent oxidoreductase domain containing 1	235169	-9.8836	0.000771721	0.0425616	down
Cluster-27175.24_TRINITY_DN35332_c0_g1	Gbp4	guanylate binding protein 4	115361	-1.33248	3.77965e-06	0.000698488	down
Cluster-81634.2204_TRINITY_DN675_c0_g1	Gdpd3	glycerophosphodiester phosphodiesterase domain containing 3	68616	-3.93165	0.000442778	0.0276848	down
Cluster-67934.0_TRINITY_DN36508_c0_g1	Gjc2	gap junction protein, gamma 2	118454	-1.86842	0.000598956	0.0349469	down
Cluster-75028.0_TRINITY_DN3631_c0_g3	Gsr	glutathione reductase	14782	-10.484	0.000237821	0.017004	down
Cluster-65533.0_TRINITY_DN9786_c0_g1	Gvin1	interferon-induced very large GTPase 1	74558	-8.06611	2.66461e-06	0.000527523	down
Cluster-77189.6_TRINITY_DN4203_c0_g1	Gvin1	GTPase, very large interferon inducible 1	74558	-1.91516	0.000282364	0.0195044	down
Cluster-29969.0_TRINITY_DN11576_c0_g1	H2-M3	histocompatibility 2, M region locus 3	14991	-8.60134	1.72458e-07	6.08179e-05	down
Cluster-15748.1_TRINITY_DN30958_c0_g1	H2-Q10	histocompatibility 2, Q region locus 10	15007	-8.03524	6.45885e-06	0.00100857	down
Cluster-66256.40_TRINITY_DN7049_c0_g1	H2-Q4	histocompatibility 2, Q region locus 4	15015	-10.7333	0.000161639	0.012586	down
Cluster-66256.23_TRINITY_DN1037_c0_g1	H2-Q6	histocompatibility 2, Q region locus 6	110557	-1.57478	0.000390593	0.0252486	down
Cluster-62178.1_TRINITY_DN8130_c0_g1	Haus8	4HAUS augmin-like complex, subunit 8	76478	-1.30189	0.000164989	0.0127946	down
Cluster-22985.0_TRINITY_DN24488_c0_g1	Hmcn1	hemicentin 1	108512697	-8.73143	8.70632e-10	7.75996e-07	down
Cluster-44686.0_TRINITY_DN2261_c3_g1	Hoxb7	homeobox B7	15415	-1.06302	0.000623199	0.0359948	down
Cluster-28402.0_TRINITY_DN239590_c0_g1	Hsd11b2	hydroxysteroid 11-beta dehydrogenase 2	15484	-7.33838	0.00073026	0.0407408	down
Cluster-55444.0_TRINITY_DN3467_c0_g1	Ica1	islet cell autoantigen 1	3382	-2.68799	4.39822e-10	4.19948e-07	down
Cluster-61475.0_TRINITY_DN1534_c0_g1	Ifit3	interferon-induced protein with tetratricopeptide repeats 3	15959	-2.25018	0.00035887	0.0236721	down
Cluster-29040.0_TRINITY_DN48809_c0_g1	Igsf1	immunoglobulin superfamily, member 1	209268	-7.29304	0.000877661	0.0471837	down
Cluster-78818.0_TRINITY_DN5250_c0_g1	Il2rg	interleukin 2 receptor, gamma chain	16186	-1.90463	9.41536e-05	0.00836542	down
Cluster-29346.0_TRINITY_DN202580_c0_g1	Isg15	ISG15 ubiquitin-like modifier	100038882	-2.99949	7.84686e-06	0.00117526	down
Cluster-29116.0_TRINITY_DN43_c1_g1	Itm2a	integral membrane protein 2A	16431	-1.16374	7.94321e-05	0.00734703	down
Cluster-75276.0_TRINITY_DN11911_c0_g3	Jpt2	Jupiter microtubule associated homolog 2	52009	-1.34519	0.00084264	0.0455413	down
Cluster-39544.0_TRINITY_DN2986_c0_g3	Kank4	KN motif and ankyrin repeat domains 4	242553	-7.7512	1.22676e-05	0.00165363	down
Cluster-41275.0_TRINITY_DN298759_c0_g1	Kif11	kinesin family member 11	16551	-7.83173	8.21347e-06	0.00121823	down
Cluster-67714.0_TRINITY_DN4435_c2_g1	Krt4	keratin 4	16682	-7.19442	0.000366891	0.0240902	down
Cluster-30505.0_TRINITY_DN266765_c0_g1	Lbx2	ladybird homeobox 2	16815	-7.70785	0.000269406	0.018752	down
Cluster-37282.0_TRINITY_DN132632_c0_g1	Lgals3bp	galectin 3 binding protein	110305891	-1.33508	0.000419452	0.0264974	down
Cluster-27103.5_TRINITY_DN10488_c0_g1	LOC102641031	interferon-activable protein 203	102641031	-11.1414	3.84986e-12	8.36818e-09	down
Cluster-76481.0_TRINITY_DN77527_c0_g1	LOC109393211	tubulin alpha-8 chain	109393211	-10.2067	0.000405246	0.0258674	down
Cluster-19006.0_TRINITY_DN71_c7_g1	LOC498592	similar to CG32662-PA	498592	-5.56713	0.000551519	0.0329767	down
Cluster-81634.886_TRINITY_DN22843_c0_g6	LOC499843	LRRGT00091	499843	-10.1696	3.91853e-10	3.86215e-07	down
Cluster-38361.0_TRINITY_DN1008_c5_g2	Loxl2	lysyl oxidase like 2	110309118	-1.52619	1.79595e-05	0.00227376	down
Cluster-30549.0_TRINITY_DN22796_c1_g2	Lrpprc	leucine-rich PPR-motif containing	72416	-8.80121	2.01466e-07	6.96859e-05	down
Cluster-48313.0_TRINITY_DN235603_c0_g1	Map7d3	MAP7 domain containing 3	320923	-8.27881	5.51571e-07	0.000153651	down
Cluster-83937.0_TRINITY_DN275_c0_g3	Mbnl3	muscleblind like splicing regulator 3	106037402	-9.39607	3.43893e-10	3.46394e-07	down
Cluster-54220.0_TRINITY_DN31639_c0_g1	Mcm2	minichromosome maintenance complex component 2	17216	-1.03113	0.000739145	0.0410176	down
Cluster-52335.0_TRINITY_DN10542_c0_g2	Mcm5	minichromosome maintenance complex component 5	17218	-1.98746	0.000226166	0.0163107	down
Cluster-40138.0_TRINITY_DN1899_c4_g1	Meox1	mesenchyme homeobox 1	17285	-1.72625	0.000313724	0.0210991	down
Cluster-55854.0_TRINITY_DN11171_c0_g1	Mfap4	microfibrillar-associated protein 4	76293	-1.80915	1.08889e-06	0.000261968	down
Cluster-75204.0_TRINITY_DN6260_c0_g1	Mfsd2b	major facilitator superfamily domain containing 2B	432628	-6.75598	0.000838495	0.0453708	down
Cluster-76174.0_TRINITY_DN10210_c0_g1	Mki67	antigen identified by monoclonal antibody Ki 67	17345	-3.17735	0.000717436	0.0401721	down
Cluster-55723.1_TRINITY_DN76315_c3_g1	Mtf2	metal response element binding transcription factor 2	110330232	-2.65779	0.000155649	0.0122675	down
Cluster-33014.0_TRINITY_DN200832_c0_g1	mt-Nd1	NADH dehydrogenase 1, mitochondrial	17716	-7.51409	2.76165e-05	0.00318814	down
Cluster-55238.0_TRINITY_DN953_c2_g4	Myadm	myeloid-associated differentiation marker	50918	-1.60418	1.54423e-08	8.73748e-06	down
Cluster-62558.1_TRINITY_DN686_c1_g1	Mycbp	MYC binding protein	26292	-8.49463	1.39855e-05	0.00183659	down
Cluster-30685.0_TRINITY_DN110532_c0_g1	Myl7	myosin, light polypeptide 7, regulatory	17898	-7.57543	9.38261e-05	0.00835791	down
Cluster-30114.0_TRINITY_DN55515_c0_g1	Myom3	myomesin 3	107142123	-7.61757	0.000173538	0.0132889	down
Cluster-60176.0_TRINITY_DN74074_c0_g1	Ncapg	non-SMC condensin I complex, subunit G	54392	-7.57926	6.05477e-06	0.000963528	down
Cluster-61965.0_TRINITY_DN10491_c0_g1	Ngfr	nerve growth factor receptor (TNFR superfamily, member 16)	18053	-3.15758	0.000339431	0.0226606	down
Cluster-50470.0_TRINITY_DN2243_c0_g3	Nlrc5	NLR family, CARD domain containing 5	434341	-8.05056	1.405e-05	0.00184242	down
Cluster-76889.0_TRINITY_DN5818_c0_g1	Nr2f1	nuclear receptor subfamily 2, group F, member 1	13865	-9.27611	1.86245e-08	1.02225e-05	down
Cluster-57438.0_TRINITY_DN1077_c2_g1	Oasl2	2'-5' oligoadenylate synthetase-like 2	23962	-2.13877	0.000423118	0.0266739	down
Cluster-55009.0_TRINITY_DN26545_c0_g1	Orm3	orosomucoid 3	18407	-9.81021	9.21312e-08	3.85613e-05	down
Cluster-13865.0_TRINITY_DN1904_c0_g2	Oxa1l	oxidase assembly 1-like	69089	-10.236	0.000377332	0.0245995	down
Cluster-75194.0_TRINITY_DN812_c0_g1	Oxr1	oxidation resistance 1	101040828	-8.60006	7.53758e-07	0.000196281	down
Cluster-27089.0_TRINITY_DN61375_c0_g2	Padi3	peptidyl arginine deiminase, type III	18601	-8.79565	2.7907e-06	0.000550366	down
Cluster-48948.1_TRINITY_DN31404_c0_g1	Pak1ip1	PAK1 interacting protein 1	68083	-8.80362	5.01222e-09	3.30525e-06	down
Cluster-72838.0_TRINITY_DN2162_c0_g1	Pcolce	procollagen C-endopeptidase enhancer protein	18542	-2.06026	4.68826e-05	0.00478015	down
Cluster-64723.1_TRINITY_DN16366_c0_g1	Pdia3	protein disulfide isomerase associated 3	14827	-1.1567	0.00089228	0.0476467	down
Cluster-67690.0_TRINITY_DN29130_c0_g1	Pdia6	protein disulfide isomerase family A member 6	110306753	-1.26429	0.000267945	0.0187152	down
Cluster-36245.0_TRINITY_DN43226_c0_g1	Pdzk1ip1	PDZK1 interacting protein 1	67182	-2.61618	0.000300005	0.0204151	down
Cluster-65793.0_TRINITY_DN13467_c0_g1	Plcb2	phospholipase C, beta 2	18796	-2.42298	0.000570255	0.0336356	down
Cluster-83487.0_TRINITY_DN1781_c3_g1	Plod3	procollagen-lysine, 2-oxoglutarate 5-dioxygenase 3	26433	-1.64649	7.18996e-05	0.00682307	down
Cluster-63214.0_TRINITY_DN20906_c0_g1	Plxna3	plexin A3	18846	-7.50683	0.000107424	0.00920127	down
Cluster-35286.0_TRINITY_DN14210_c0_g1	Praf2	PRA1 domain family member 2	116888610	-1.30843	0.000726759	0.0406168	down
Cluster-56044.0_TRINITY_DN2431_c0_g1	Prelp	proline arginine-rich end leucine-rich repeat	116847	-4.15036	0.000939919	0.0496856	down
Cluster-26600.3_TRINITY_DN4376_c0_g1	Prrg1	proline rich Gla (G-carboxyglutamic acid) 1	546336	-7.72947	1.52361e-05	0.00197256	down
Cluster-62737.0_TRINITY_DN262258_c0_g1	Ptpn5	protein tyrosine phosphatase non-receptor type 5	116892088	-7.94639	4.59431e-05	0.00471583	down
Cluster-39571.0_TRINITY_DN278304_c0_g1	Rcsd1	RCSD domain containing 1	226594	-9.3153	9.84e-10	8.42948e-07	down
Cluster-68904.0_TRINITY_DN5246_c0_g1	Ret	ret proto-oncogene	19713	-1.45957	3.08751e-05	0.00345131	down
Cluster-10545.0_TRINITY_DN3714_c2_g1	RPS8	ribosomal protein S8	112985289	-10.0361	0.000565813	0.0334603	down
Cluster-37549.2_TRINITY_DN115_c0_g1	Rrbp1	ribosome binding protein 1	81910	-3.199	3.79764e-05	0.00404767	down
Cluster-61059.2_TRINITY_DN2375_c0_g1	Rsrp1	arginine/serine rich protein 1	27981	-11.6888	1.77539e-10	2.03419e-07	down
Cluster-23865.0_TRINITY_DN238299_c0_g1	S100a3	S100 calcium binding protein A3	114216	-8.18926	1.83203e-05	0.00229805	down
Cluster-24670.0_TRINITY_DN102198_c0_g1	Scimp	SLP adaptor and CSK interacting membrane protein	327957	-4.65866	7.26963e-06	0.00110506	down
Cluster-37475.0_TRINITY_DN1889_c4_g1	Sdf2l1	stromal cell-derived factor 2-like 1	64136	-2.22559	0.000564047	0.0333829	down
Cluster-52841.0_TRINITY_DN1383_c0_g4	Sec61b	SEC61 translocon subunit beta	102008858	-1.03833	0.000297254	0.0202579	down
Cluster-65021.0_TRINITY_DN14452_c0_g2	Serpinf1	serine (or cysteine) peptidase inhibitor, clade F, member 1	20317	-1.59342	0.000559731	0.0332724	down
Cluster-61209.0_TRINITY_DN5980_c0_g2	Serpinh1	serine (or cysteine) peptidase inhibitor, clade H, member 1	12406	-2.3127	2.49469e-06	0.000501465	down
Cluster-68037.2_TRINITY_DN3251_c0_g2	Setdb2	SET domain, bifurcated 2	239122	-1.42333	0.000528721	0.0319681	down
Cluster-20842.0_TRINITY_DN15976_c0_g2	Sirt5	sirtuin 5	68346	-8.81824	1.04657e-07	4.26358e-05	down
Cluster-47673.0_TRINITY_DN230934_c0_g1	Sirt5	sirtuin 5	68346	-2.30625	0.000261368	0.0183301	down
Cluster-54822.0_TRINITY_DN3704_c2_g2	Sirt5	sirtuin 5	68346	-1.16177	0.000868166	0.0468105	down
Cluster-81634.1746_TRINITY_DN4613_c7_g1	Sirt5	sirtuin 5	68346	-10.0175	1.30241e-09	1.04721e-06	down
Cluster-70669.0_TRINITY_DN62051_c0_g1	Ska1	spindle and kinetochore associated complex subunit 1	66468	-9.8206	9.45932e-09	5.8192e-06	down
Cluster-28909.0_TRINITY_DN5151_c0_g1	Skida1	SKI/DACH domain containing 1	72668	-9.78991	1.36556e-13	4.63592e-10	down
Cluster-84588.0_TRINITY_DN26678_c0_g1	Slamf9	SLAM family member 9	98365	-2.65461	0.000181296	0.0137225	down
Cluster-37344.0_TRINITY_DN214927_c0_g1	Slc22a7	solute carrier family 22 (organic anion transporter), member 7	108114	-8.2333	6.01981e-06	0.000963528	down
Cluster-84697.1_TRINITY_DN7149_c0_g1	Slc35b4	solute carrier family 35, member B4	58246	-9.55306	6.22009e-08	2.71498e-05	down
Cluster-65601.7_TRINITY_DN3850_c0_g1	Slfn1	schlafen 1	20555	-7.18333	5.09699e-08	2.27903e-05	down
Cluster-22269.0_TRINITY_DN18221_c0_g1	Smad3	SMAD family member 3	102909965	-9.82713	3.97882e-11	5.9788e-08	down
Cluster-33188.0_TRINITY_DN7607_c0_g1	Snapc3	small nuclear RNA activating complex, polypeptide 3	77634	-3.16839	0.000823312	0.0448032	down
Cluster-46485.0_TRINITY_DN226338_c0_g1	Sox18	SRY (sex determining region Y)-box 18	20672	-1.08533	0.000522884	0.0316778	down
Cluster-78067.0_TRINITY_DN5821_c0_g1	Sparc	secreted acidic cysteine rich glycoprotein	20692	-1.28302	1.63068e-06	0.000366351	down
Cluster-71161.0_TRINITY_DN255931_c0_g1	Stard8	START domain containing 8	236920	-3.20865	1.29677e-06	0.00030478	down
Cluster-70523.0_TRINITY_DN9671_c0_g1	Susd2	sushi domain containing 2	71733	-1.15556	0.000727151	0.0406168	down
Cluster-77479.0_TRINITY_DN39318_c0_g1	Tdrp	testis development related protein	72148	-1.4174	0.000248579	0.017622	down
Cluster-45684.4_TRINITY_DN959_c0_g1	Tgtp2	T cell specific GTPase 1	21822	-4.43836	0.000232004	0.0166661	down
Cluster-52724.0_TRINITY_DN7801_c1_g1	Thbs4	thrombospondin 4	21828	-1.27797	0.000600302	0.0350031	down
Cluster-25306.0_TRINITY_DN14481_c0_g2	Tlr11	toll-like receptor 11	239081	-8.03177	7.51239e-07	0.000196183	down
Cluster-67829.0_TRINITY_DN29174_c0_g1	Tmem232	transmembrane protein 232	381107	-5.46976	0.000117976	0.00990285	down
Cluster-53746.0_TRINITY_DN461_c0_g2	Tmem233	transmembrane protein 233	110293892	-7.54478	6.24762e-24	2.86335e-19	down
Cluster-77150.0_TRINITY_DN42992_c0_g1	Tmprss4	transmembrane protease, serine 4	214523	-7.45111	1.41482e-05	0.00185265	down
Cluster-80996.0_TRINITY_DN3791_c0_g1	Tnfaip2	tumor necrosis factor, alpha-induced protein 2	21928	-2.21577	0.00031374	0.0210991	down
Cluster-29770.0_TRINITY_DN295127_c0_g1	Tonsl	tonsoku-like, DNA repair protein	72749	-7.99563	2.03904e-05	0.00251213	down
Cluster-53438.0_TRINITY_DN6932_c0_g1	Top2a	topoisomerase (DNA) II alpha	21973	-3.75345	0.000404712	0.0258659	down
Cluster-71735.0_TRINITY_DN18135_c0_g1	Tph2	tryptophan hydroxylase 2	216343	-7.59577	0.000255403	0.0180083	down
Cluster-26831.0_TRINITY_DN58133_c0_g1	Trpv1	transient receptor potential cation channel, subfamily V, member 1	193034	-8.1613	1.27706e-07	4.87741e-05	down
Cluster-24579.0_TRINITY_DN55579_c0_g2	Ttll2	tubulin tyrosine ligase-like family, member 2	100216474	-8.81328	2.2548e-07	7.61856e-05	down
Cluster-73160.3_TRINITY_DN103_c0_g1	Tuba1a	tubulin alpha 1a	101972766	-1.40557	2.82691e-05	0.0032269	down
Cluster-44419.0_TRINITY_DN14758_c0_g2	Tyms	thymidylate synthase	22171	-1.34661	1.18944e-05	0.00162399	down
Cluster-39797.0_TRINITY_DN11720_c0_g1	Ube2h	ubiquitin-conjugating enzyme E2H	22214	-7.48534	3.38761e-05	0.00371874	down
Cluster-70526.0_TRINITY_DN20323_c0_g1	Uckl1	uridine-cytidine kinase 1 like 1	111822964	-9.33312	3.92564e-12	8.36818e-09	down
Cluster-62520.0_TRINITY_DN1035_c0_g1	Vcan	versican	13003	-2.6912	0.000606646	0.0352385	down
Cluster-47511.1_TRINITY_DN1498_c0_g1	Ythdf2	YTH N6-methyladenosine RNA binding protein 2	113984556	-1.5504	0.000180201	0.013662	down
Cluster-36699.0_TRINITY_DN63806_c0_g1	Zc3h12d	zinc finger CCCH type containing 12D	237256	-7.8013	0.000492352	0.0301268	down
Cluster-81634.2067_TRINITY_DN6000_c1_g1	Zfp120	zinc finger protein 120	104348	-1.39169	0.000914206	0.0485223	down
Cluster-22952.2_TRINITY_DN2762_c1_g2	Zfp788	zinc finger protein 788	67607	-3.08219	1.24428e-06	0.000293952	down
