# Supplementary material for: Variation in metabolic pattern regulation under hypoxic conditions: a comparative study of rodents distributed at different altitudes
Source: Front Zool. 2025 Oct 1;22:27. doi: 10.1186/s12983-025-00582-2 (PMC12487112; doi:10.1186/s12983-025-00582-2)
Supplement: Supplementary file 10 — Supplementary Material10. [file 12983_2025_582_MOESM10_ESM.xlsx]

## Sheet: Legend_page
Table S9. KEGG enrichment results for DEGs in N. fuscus, L. brandtii, and M. musculus.
1. NF_KEGG_enrichment: KEGG enrichment results for DEGs in N. fuscus
2. LB_KEGG_enrichment: KEGG enrichment results for DEGs in L. brandtii
3. MM_KEGG_enrichment: KEGG enrichment results for DEGs in M. musculus
Meaning of column headings or abbreviations:
Up_regulation: KEGG pathways enriched by up-regulated DEGs
Down_regulation: KEGG pathways enriched by down-regulated DEGs
Pathway_ID: The id of KEGG pathway
Pathway_Description: The name of KEGG pathway
Pvalue: Judging whether KEGG pathways are significantly enriched based on hypergeometric test
Gene_ID: Random unique ID of DEGs
Counts: The number of DEGs enriched in KEGG pathway

## Sheet: NF_KEGG_enrichment
Up_regulation	Pathway_ID	Pathway_Description	Pvalue	Gene_ID	Counts
	ko00062	Fatty acid elongation	8.89e-05	Cluster-45152.0_TRINITY_DN147_c11_g1/Cluster-83610.3_TRINITY_DN24157_c0_g3/Cluster-469.0_TRINITY_DN85459_c0_g1	3
	ko01040	Biosynthesis of unsaturated fatty acids	0.000106861	Cluster-45152.0_TRINITY_DN147_c11_g1/Cluster-83610.3_TRINITY_DN24157_c0_g3/Cluster-469.0_TRINITY_DN85459_c0_g1	3
	ko05143	African trypanosomiasis	0.000195634	Cluster-22744.0_TRINITY_DN29793_c0_g1/Cluster-68678.1_TRINITY_DN2914_c0_g1/Cluster-68678.0_TRINITY_DN2914_c0_g1/Cluster-67362.11_TRINITY_DN129112_c1_g1	4
	ko04913	Ovarian steroidogenesis	0.000640318	Cluster-45152.0_TRINITY_DN147_c11_g1/Cluster-83610.3_TRINITY_DN24157_c0_g3/Cluster-469.0_TRINITY_DN85459_c0_g1	3
	ko05144	Malaria	0.00080339	Cluster-22744.0_TRINITY_DN29793_c0_g1/Cluster-68678.1_TRINITY_DN2914_c0_g1/Cluster-68678.0_TRINITY_DN2914_c0_g1	3
	ko00910	Nitrogen metabolism	0.000963366	Cluster-88022.0_TRINITY_DN1132_c1_g1/Cluster-51808.308_TRINITY_DN3816_c0_g2	2
	ko04966	Collecting duct acid secretion	0.00342334	Cluster-965.0_TRINITY_DN249522_c0_g1/Cluster-4834.0_TRINITY_DN45447_c2_g1	2
	ko00860	Porphyrin and chlorophyll metabolism	0.00505279	Cluster-27460.0_TRINITY_DN15180_c0_g1/Cluster-66680.0_TRINITY_DN328_c1_g1	2
	ko05160	Hepatitis C	0.0111016	Cluster-832.0_TRINITY_DN372531_c0_g1/Cluster-42004.1_TRINITY_DN6166_c0_g1/Cluster-42004.0_TRINITY_DN34849_c0_g1	3
	ko04666	Fc gamma R-mediated phagocytosis	0.0125633	Cluster-32864.0_TRINITY_DN3482_c0_g2/Cluster-67362.11_TRINITY_DN129112_c1_g1/Cluster-65089.2_TRINITY_DN17619_c0_g1	3
	ko04360	Axon guidance	0.0308712	Cluster-88569.0_TRINITY_DN1513_c1_g1/Cluster-26171.0_TRINITY_DN95917_c0_g1/Cluster-502.0_TRINITY_DN344930_c0_g1	3
	ko05202	Transcriptional misregulation in cancer	0.0354154	Cluster-67362.11_TRINITY_DN129112_c1_g1/Cluster-51808.1248_TRINITY_DN159_c0_g3/Cluster-51808.1272_TRINITY_DN159_c0_g3	3
Down_regulation	ko04610	Complement and coagulation cascades	0.000582946	Cluster-108875.0_TRINITY_DN403_c0_g1/Cluster-60238.0_TRINITY_DN376874_c0_g1/Cluster-65585.0_TRINITY_DN42738_c0_g1/Cluster-70832.0_TRINITY_DN84951_c0_g2	4
	ko04142	Lysosome	0.00488649	Cluster-90800.0_TRINITY_DN7848_c0_g1/Cluster-79039.1_TRINITY_DN236_c0_g2/Cluster-101932.0_TRINITY_DN628_c2_g1/Cluster-87645.0_TRINITY_DN8551_c1_g1	4
	ko04614	Renin-angiotensin system	0.00687352	Cluster-74877.0_TRINITY_DN519_c0_g1/Cluster-79039.1_TRINITY_DN236_c0_g2	2
	ko04145	Phagosome	0.00731108	Cluster-90800.0_TRINITY_DN7848_c0_g1/Cluster-108875.0_TRINITY_DN403_c0_g1/Cluster-101932.0_TRINITY_DN628_c2_g1/Cluster-67362.2_TRINITY_DN12233_c0_g1/Cluster-82099.0_TRINITY_DN3899_c0_g1	5
	ko05130	Pathogenic Escherichia coli infection	0.0242598	Cluster-67772.0_TRINITY_DN127_c4_g1/Cluster-67362.2_TRINITY_DN12233_c0_g1/Cluster-55059.4_TRINITY_DN5639_c0_g1/Cluster-55059.27_TRINITY_DN6634_c0_g1/Cluster-101119.0_TRINITY_DN2447_c0_g1	5
	ko05202	Transcriptional misregulation in cancer	0.0273096	Cluster-109118.0_TRINITY_DN3418_c0_g2/Cluster-84517.0_TRINITY_DN2906_c0_g1/Cluster-67362.2_TRINITY_DN12233_c0_g1/Cluster-69871.0_TRINITY_DN461_c1_g5	4
	ko05140	Leishmaniasis	0.0277666	Cluster-108875.0_TRINITY_DN403_c0_g1/Cluster-67362.2_TRINITY_DN12233_c0_g1/Cluster-82099.0_TRINITY_DN3899_c0_g1	3
	ko05323	Rheumatoid arthritis	0.0277666	Cluster-90800.0_TRINITY_DN7848_c0_g1/Cluster-101932.0_TRINITY_DN628_c2_g1/Cluster-67362.2_TRINITY_DN12233_c0_g1	3
	ko04611	Platelet activation	0.0402109	Cluster-60238.0_TRINITY_DN376874_c0_g1/Cluster-65585.0_TRINITY_DN42738_c0_g1/Cluster-70832.0_TRINITY_DN84951_c0_g2	3

## Sheet: LB_KEGG_enrichment
Up_regulation	Pathway_ID	Pathway_Description	Pvalue	Gene_ID	Counts
	ko04974	Protein digestion and absorption	1.24e-09	Cluster-3909.0_TRINITY_DN206160_c0_g1/Cluster-77480.0_TRINITY_DN925_c4_g3/Cluster-41698.0_TRINITY_DN51_c1_g1/Cluster-42885.0_TRINITY_DN51_c1_g2/Cluster-51736.0_TRINITY_DN3806_c1_g1/Cluster-56086.0_TRINITY_DN757_c1_g4/Cluster-48451.1_TRINITY_DN76_c0_g1/Cluster-77040.0_TRINITY_DN8673_c0_g1/Cluster-70297.0_TRINITY_DN1910_c0_g2/Cluster-3585.0_TRINITY_DN136691_c0_g1	10
	ko04512	ECM-receptor interaction	0.00159712	Cluster-41698.0_TRINITY_DN51_c1_g1/Cluster-42885.0_TRINITY_DN51_c1_g2/Cluster-51736.0_TRINITY_DN3806_c1_g1/Cluster-70297.0_TRINITY_DN1910_c0_g2/Cluster-39354.0_TRINITY_DN14884_c0_g1	5
	ko04926	Relaxin signaling pathway	0.00273222	Cluster-58106.0_TRINITY_DN11691_c0_g2/Cluster-41698.0_TRINITY_DN51_c1_g1/Cluster-42885.0_TRINITY_DN51_c1_g2/Cluster-51736.0_TRINITY_DN3806_c1_g1/Cluster-56086.0_TRINITY_DN757_c1_g4	5
	ko00760	Nicotinate and nicotinamide metabolism	0.00638847	Cluster-3125.0_TRINITY_DN4330_c0_g1/Cluster-36268.0_TRINITY_DN3554_c1_g1/Cluster-22783.694_TRINITY_DN1317_c0_g1	3
	ko05146	Amoebiasis	0.00675272	Cluster-41698.0_TRINITY_DN51_c1_g1/Cluster-42885.0_TRINITY_DN51_c1_g2/Cluster-51736.0_TRINITY_DN3806_c1_g1/Cluster-56086.0_TRINITY_DN757_c1_g4	4
	ko04080	Neuroactive ligand-receptor interaction	0.006897	Cluster-48764.0_TRINITY_DN70621_c0_g1/Cluster-1439.0_TRINITY_DN184814_c0_g1/Cluster-48811.0_TRINITY_DN4346_c1_g1/Cluster-3962.0_TRINITY_DN15170_c0_g1/Cluster-60009.1_TRINITY_DN2250_c0_g1	5
	ko05165	Human papillomavirus infection	0.0069108	Cluster-41698.0_TRINITY_DN51_c1_g1/Cluster-42885.0_TRINITY_DN51_c1_g2/Cluster-51736.0_TRINITY_DN3806_c1_g1/Cluster-70297.0_TRINITY_DN1910_c0_g2/Cluster-3253.0_TRINITY_DN179981_c0_g1/Cluster-39354.0_TRINITY_DN14884_c0_g1/Cluster-80861.0_TRINITY_DN30850_c0_g1/Cluster-36663.0_TRINITY_DN46862_c0_g1	8
	ko04934	Cushing syndrome	0.00951843	Cluster-58106.0_TRINITY_DN11691_c0_g2/Cluster-2749.0_TRINITY_DN28900_c0_g2/Cluster-3069.0_TRINITY_DN6843_c0_g1/Cluster-80861.0_TRINITY_DN30850_c0_g1/Cluster-36663.0_TRINITY_DN46862_c0_g1	5
	ko04933	AGE-RAGE signaling pathway in diabetic complications	0.00977518	Cluster-41698.0_TRINITY_DN51_c1_g1/Cluster-42885.0_TRINITY_DN51_c1_g2/Cluster-51736.0_TRINITY_DN3806_c1_g1/Cluster-56086.0_TRINITY_DN757_c1_g4	4
	ko05217	Basal cell carcinoma	0.0111364	Cluster-82162.0_TRINITY_DN15179_c1_g1/Cluster-80861.0_TRINITY_DN30850_c0_g1/Cluster-36663.0_TRINITY_DN46862_c0_g1	3
	ko04925	Aldosterone synthesis and secretion	0.0135642	Cluster-58106.0_TRINITY_DN11691_c0_g2/Cluster-3909.0_TRINITY_DN206160_c0_g1/Cluster-2749.0_TRINITY_DN28900_c0_g2/Cluster-3069.0_TRINITY_DN6843_c0_g1	4
	ko04151	PI3K-Akt signaling pathway	0.0156068	Cluster-58106.0_TRINITY_DN11691_c0_g2/Cluster-41698.0_TRINITY_DN51_c1_g1/Cluster-42885.0_TRINITY_DN51_c1_g2/Cluster-51736.0_TRINITY_DN3806_c1_g1/Cluster-70297.0_TRINITY_DN1910_c0_g2/Cluster-3253.0_TRINITY_DN179981_c0_g1/Cluster-39354.0_TRINITY_DN14884_c0_g1	7
	ko04261	Adrenergic signaling in cardiomyocytes	0.0161114	Cluster-48764.0_TRINITY_DN70621_c0_g1/Cluster-58106.0_TRINITY_DN11691_c0_g2/Cluster-3909.0_TRINITY_DN206160_c0_g1/Cluster-2749.0_TRINITY_DN28900_c0_g2/Cluster-3253.0_TRINITY_DN179981_c0_g1	5
	ko04728	Dopaminergic synapse	0.0177938	Cluster-58106.0_TRINITY_DN11691_c0_g2/Cluster-2749.0_TRINITY_DN28900_c0_g2/Cluster-48811.0_TRINITY_DN4346_c1_g1/Cluster-3253.0_TRINITY_DN179981_c0_g1	4
	ko05031	Amphetamine addiction	0.0180315	Cluster-58106.0_TRINITY_DN11691_c0_g2/Cluster-2749.0_TRINITY_DN28900_c0_g2/Cluster-48811.0_TRINITY_DN4346_c1_g1	3
	ko04611	Platelet activation	0.0218839	Cluster-41698.0_TRINITY_DN51_c1_g1/Cluster-42885.0_TRINITY_DN51_c1_g2/Cluster-51736.0_TRINITY_DN3806_c1_g1/Cluster-56086.0_TRINITY_DN757_c1_g4	4
	ko04927	Cortisol synthesis and secretion	0.0221939	Cluster-58106.0_TRINITY_DN11691_c0_g2/Cluster-2749.0_TRINITY_DN28900_c0_g2/Cluster-3069.0_TRINITY_DN6843_c0_g1	3
	ko01040	Biosynthesis of unsaturated fatty acids	0.0241392	Cluster-4246.0_TRINITY_DN64176_c0_g1/Cluster-57270.0_TRINITY_DN147_c0_g2	2
	ko05205	Proteoglycans in cancer	0.027925	Cluster-41698.0_TRINITY_DN51_c1_g1/Cluster-42885.0_TRINITY_DN51_c1_g2/Cluster-51736.0_TRINITY_DN3806_c1_g1/Cluster-80861.0_TRINITY_DN30850_c0_g1/Cluster-36663.0_TRINITY_DN46862_c0_g1	5
	ko04510	Focal adhesion	0.0320997	Cluster-41698.0_TRINITY_DN51_c1_g1/Cluster-42885.0_TRINITY_DN51_c1_g2/Cluster-51736.0_TRINITY_DN3806_c1_g1/Cluster-70297.0_TRINITY_DN1910_c0_g2/Cluster-39354.0_TRINITY_DN14884_c0_g1	5
	ko04212	Longevity regulating pathway - worm	0.0350994	Cluster-1162.2_TRINITY_DN16467_c0_g1/Cluster-4246.0_TRINITY_DN64176_c0_g1/Cluster-57270.0_TRINITY_DN147_c0_g2	3
	ko04973	Carbohydrate digestion and absorption	0.0361276	Cluster-3909.0_TRINITY_DN206160_c0_g1/Cluster-2749.0_TRINITY_DN28900_c0_g2	2
	ko04970	Salivary secretion	0.0383939	Cluster-21895.0_TRINITY_DN341948_c0_g1/Cluster-3909.0_TRINITY_DN206160_c0_g1/Cluster-3125.0_TRINITY_DN4330_c0_g1	3
	ko00140	Steroid hormone biosynthesis	0.040539	Cluster-3069.0_TRINITY_DN6843_c0_g1/Cluster-10497.5_TRINITY_DN14619_c0_g1	2
	ko04911	Insulin secretion	0.0472939	Cluster-58106.0_TRINITY_DN11691_c0_g2/Cluster-3909.0_TRINITY_DN206160_c0_g1/Cluster-2749.0_TRINITY_DN28900_c0_g2	3
Down_regulation	ko00140	Steroid hormone biosynthesis	0.00246861	Cluster-73906.0_TRINITY_DN16550_c0_g1/Cluster-18698.0_TRINITY_DN44451_c0_g1	2
	ko00830	Retinol metabolism	0.00355881	Cluster-73906.0_TRINITY_DN16550_c0_g1/Cluster-18698.0_TRINITY_DN44451_c0_g1	2
	ko00980	Metabolism of xenobiotics by cytochrome P450	0.00613813	Cluster-73906.0_TRINITY_DN16550_c0_g1/Cluster-18698.0_TRINITY_DN44451_c0_g1	2
	ko05204	Chemical carcinogenesis	0.00758376	Cluster-73906.0_TRINITY_DN16550_c0_g1/Cluster-18698.0_TRINITY_DN44451_c0_g1	2
	ko04714	Thermogenesis	0.0126099	Cluster-63472.45_TRINITY_DN54824_c0_g1/Cluster-60339.0_TRINITY_DN11633_c1_g1/Cluster-71126.0_TRINITY_DN2573_c0_g1	3

## Sheet: MM_KEGG_enrichment
Up_regulation	Pathway_ID	Pathway_Description	Pvalue	Gene_ID	Counts
	ko02024	Quorum sensing	0.0004245	Cluster-66531.6_TRINITY_DN987_c1_g1/Cluster-66531.7_TRINITY_DN987_c1_g1/Cluster-81358.1_TRINITY_DN2911_c0_g1	3
	ko00061	Fatty acid biosynthesis	0.00104416	Cluster-66531.6_TRINITY_DN987_c1_g1/Cluster-66531.7_TRINITY_DN987_c1_g1/Cluster-81358.1_TRINITY_DN2911_c0_g1	3
	ko04146	Peroxisome	0.0017536	Cluster-66531.6_TRINITY_DN987_c1_g1/Cluster-66531.7_TRINITY_DN987_c1_g1/Cluster-81358.1_TRINITY_DN2911_c0_g1/Cluster-1957.0_TRINITY_DN262378_c0_g1	4
	ko04216	Ferroptosis	0.00336253	Cluster-66531.6_TRINITY_DN987_c1_g1/Cluster-66531.7_TRINITY_DN987_c1_g1/Cluster-81358.1_TRINITY_DN2911_c0_g1	3
	ko00071	Fatty acid degradation	0.00452618	Cluster-66531.6_TRINITY_DN987_c1_g1/Cluster-66531.7_TRINITY_DN987_c1_g1/Cluster-81358.1_TRINITY_DN2911_c0_g1	3
	ko03320	PPAR signaling pathway	0.0108184	Cluster-66531.6_TRINITY_DN987_c1_g1/Cluster-66531.7_TRINITY_DN987_c1_g1/Cluster-81358.1_TRINITY_DN2911_c0_g1	3
	ko04920	Adipocytokine signaling pathway	0.0127399	Cluster-66531.6_TRINITY_DN987_c1_g1/Cluster-66531.7_TRINITY_DN987_c1_g1/Cluster-81358.1_TRINITY_DN2911_c0_g1	3
	ko04392	Hippo signaling pathway - multiple species	0.0170599	Cluster-1857.0_TRINITY_DN60898_c0_g1/Cluster-19722.2_TRINITY_DN9609_c0_g1	2
Down_regulation	ko04061	Viral protein interaction with cytokine and cytokine receptor	0.00016338	Cluster-29874.0_TRINITY_DN77610_c0_g1/Cluster-47308.0_TRINITY_DN18507_c0_g1/Cluster-45148.0_TRINITY_DN6377_c0_g1/Cluster-37141.0_TRINITY_DN117615_c0_g1/Cluster-78818.0_TRINITY_DN5250_c0_g1	5
	ko04111	Cell cycle - yeast	0.000516341	Cluster-60976.0_TRINITY_DN13455_c0_g1/Cluster-24797.0_TRINITY_DN7158_c0_g1/Cluster-54220.0_TRINITY_DN31639_c0_g1/Cluster-52335.0_TRINITY_DN10542_c0_g2/Cluster-60176.0_TRINITY_DN74074_c0_g1	5
	ko05163	Human cytomegalovirus infection	0.00135289	Cluster-29874.0_TRINITY_DN77610_c0_g1/Cluster-78605.0_TRINITY_DN8453_c0_g1/Cluster-45148.0_TRINITY_DN6377_c0_g1/Cluster-15748.1_TRINITY_DN30958_c0_g1/Cluster-66256.40_TRINITY_DN7049_c0_g1/Cluster-66256.23_TRINITY_DN1037_c0_g1/Cluster-64723.1_TRINITY_DN16366_c0_g1/Cluster-65793.0_TRINITY_DN13467_c0_g1	8
	ko04218	Cellular senescence	0.00214021	Cluster-66282.0_TRINITY_DN26550_c0_g1/Cluster-78605.0_TRINITY_DN8453_c0_g1/Cluster-43457.0_TRINITY_DN129138_c0_g1/Cluster-60976.0_TRINITY_DN13455_c0_g1/Cluster-15748.1_TRINITY_DN30958_c0_g1/Cluster-66256.40_TRINITY_DN7049_c0_g1/Cluster-66256.23_TRINITY_DN1037_c0_g1	7
	ko05165	Human papillomavirus infection	0.00322451	Cluster-78605.0_TRINITY_DN8453_c0_g1/Cluster-47493.0_TRINITY_DN726_c0_g1/Cluster-74023.0_TRINITY_DN233_c0_g1/Cluster-15748.1_TRINITY_DN30958_c0_g1/Cluster-66256.40_TRINITY_DN7049_c0_g1/Cluster-66256.23_TRINITY_DN1037_c0_g1/Cluster-29346.0_TRINITY_DN202580_c0_g1/Cluster-57438.0_TRINITY_DN1077_c2_g1/Cluster-52724.0_TRINITY_DN7801_c1_g1	9
	ko04940	Type I diabetes mellitus	0.00327408	Cluster-15748.1_TRINITY_DN30958_c0_g1/Cluster-66256.40_TRINITY_DN7049_c0_g1/Cluster-66256.23_TRINITY_DN1037_c0_g1/Cluster-55444.0_TRINITY_DN3467_c0_g1	4
	ko04110	Cell cycle	0.00352635	Cluster-78605.0_TRINITY_DN8453_c0_g1/Cluster-43457.0_TRINITY_DN129138_c0_g1/Cluster-60976.0_TRINITY_DN13455_c0_g1/Cluster-54220.0_TRINITY_DN31639_c0_g1/Cluster-52335.0_TRINITY_DN10542_c0_g2	5
	ko04060	Cytokine-cytokine receptor interaction	0.00485717	Cluster-29874.0_TRINITY_DN77610_c0_g1/Cluster-47308.0_TRINITY_DN18507_c0_g1/Cluster-45148.0_TRINITY_DN6377_c0_g1/Cluster-37141.0_TRINITY_DN117615_c0_g1/Cluster-78818.0_TRINITY_DN5250_c0_g1/Cluster-61965.0_TRINITY_DN10491_c0_g1	6
	ko05169	Epstein-Barr virus infection	0.00652047	Cluster-78605.0_TRINITY_DN8453_c0_g1/Cluster-54061.0_TRINITY_DN8638_c1_g1/Cluster-15748.1_TRINITY_DN30958_c0_g1/Cluster-66256.40_TRINITY_DN7049_c0_g1/Cluster-66256.23_TRINITY_DN1037_c0_g1/Cluster-29346.0_TRINITY_DN202580_c0_g1/Cluster-64723.1_TRINITY_DN16366_c0_g1	7
	ko04145	Phagosome	0.0065851	Cluster-15748.1_TRINITY_DN30958_c0_g1/Cluster-66256.40_TRINITY_DN7049_c0_g1/Cluster-66256.23_TRINITY_DN1037_c0_g1/Cluster-52841.0_TRINITY_DN1383_c0_g4/Cluster-52724.0_TRINITY_DN7801_c1_g1/Cluster-73160.3_TRINITY_DN103_c0_g1	6
	ko04612	Antigen processing and presentation	0.00884846	Cluster-15748.1_TRINITY_DN30958_c0_g1/Cluster-66256.40_TRINITY_DN7049_c0_g1/Cluster-66256.23_TRINITY_DN1037_c0_g1/Cluster-64723.1_TRINITY_DN16366_c0_g1	4
	ko04361	Axon regeneration	0.00964451	Cluster-66282.0_TRINITY_DN26550_c0_g1/Cluster-62977.0_TRINITY_DN3632_c0_g5/Cluster-65793.0_TRINITY_DN13467_c0_g1/Cluster-71735.0_TRINITY_DN18135_c0_g1	4
	ko05016	Huntington disease	0.00965944	Cluster-28999.1_TRINITY_DN7990_c0_g1/Cluster-53561.0_TRINITY_DN32473_c0_g1/Cluster-20488.0_TRINITY_DN105262_c0_g1/Cluster-32613.0_TRINITY_DN821_c0_g2/Cluster-33014.0_TRINITY_DN200832_c0_g1/Cluster-65793.0_TRINITY_DN13467_c0_g1/Cluster-73160.3_TRINITY_DN103_c0_g1	7
	ko04512	ECM-receptor interaction	0.0102003	Cluster-54061.0_TRINITY_DN8638_c1_g1/Cluster-47493.0_TRINITY_DN726_c0_g1/Cluster-74023.0_TRINITY_DN233_c0_g1/Cluster-52724.0_TRINITY_DN7801_c1_g1	4
	ko04141	Protein processing in endoplasmic reticulum	0.0106168	Cluster-81903.0_TRINITY_DN96_c1_g3/Cluster-64723.1_TRINITY_DN16366_c0_g1/Cluster-67690.0_TRINITY_DN29130_c0_g1/Cluster-37549.2_TRINITY_DN115_c0_g1/Cluster-52841.0_TRINITY_DN1383_c0_g4	5
	ko04062	Chemokine signaling pathway	0.012244	Cluster-29874.0_TRINITY_DN77610_c0_g1/Cluster-47308.0_TRINITY_DN18507_c0_g1/Cluster-45148.0_TRINITY_DN6377_c0_g1/Cluster-37141.0_TRINITY_DN117615_c0_g1/Cluster-65793.0_TRINITY_DN13467_c0_g1	5
	ko05203	Viral carcinogenesis	0.0124954	Cluster-78605.0_TRINITY_DN8453_c0_g1/Cluster-45148.0_TRINITY_DN6377_c0_g1/Cluster-43457.0_TRINITY_DN129138_c0_g1/Cluster-15748.1_TRINITY_DN30958_c0_g1/Cluster-66256.40_TRINITY_DN7049_c0_g1/Cluster-66256.23_TRINITY_DN1037_c0_g1	6
	ko05170	Human immunodeficiency virus 1 infection	0.0155732	Cluster-45148.0_TRINITY_DN6377_c0_g1/Cluster-43457.0_TRINITY_DN129138_c0_g1/Cluster-15748.1_TRINITY_DN30958_c0_g1/Cluster-66256.40_TRINITY_DN7049_c0_g1/Cluster-66256.23_TRINITY_DN1037_c0_g1/Cluster-64723.1_TRINITY_DN16366_c0_g1	6
	ko05332	Graft-versus-host disease	0.0170469	Cluster-15748.1_TRINITY_DN30958_c0_g1/Cluster-66256.40_TRINITY_DN7049_c0_g1/Cluster-66256.23_TRINITY_DN1037_c0_g1	3
	ko05416	Viral myocarditis	0.0193699	Cluster-78605.0_TRINITY_DN8453_c0_g1/Cluster-15748.1_TRINITY_DN30958_c0_g1/Cluster-66256.40_TRINITY_DN7049_c0_g1/Cluster-66256.23_TRINITY_DN1037_c0_g1	4
	ko05166	Human T-cell leukemia virus 1 infection	0.0245057	Cluster-78605.0_TRINITY_DN8453_c0_g1/Cluster-60976.0_TRINITY_DN13455_c0_g1/Cluster-15748.1_TRINITY_DN30958_c0_g1/Cluster-66256.40_TRINITY_DN7049_c0_g1/Cluster-66256.23_TRINITY_DN1037_c0_g1/Cluster-78818.0_TRINITY_DN5250_c0_g1	6
	ko04151	PI3K-Akt signaling pathway	0.0273714	Cluster-84812.0_TRINITY_DN1670_c0_g1/Cluster-78605.0_TRINITY_DN8453_c0_g1/Cluster-47493.0_TRINITY_DN726_c0_g1/Cluster-74023.0_TRINITY_DN233_c0_g1/Cluster-78818.0_TRINITY_DN5250_c0_g1/Cluster-61965.0_TRINITY_DN10491_c0_g1/Cluster-52724.0_TRINITY_DN7801_c1_g1	7
	ko04115	p53 signaling pathway	0.0275925	Cluster-78605.0_TRINITY_DN8453_c0_g1/Cluster-43457.0_TRINITY_DN129138_c0_g1/Cluster-60976.0_TRINITY_DN13455_c0_g1	3
	ko05320	Autoimmune thyroid disease	0.0298796	Cluster-15748.1_TRINITY_DN30958_c0_g1/Cluster-66256.40_TRINITY_DN7049_c0_g1/Cluster-66256.23_TRINITY_DN1037_c0_g1	3
	ko05330	Allograft rejection	0.0298796	Cluster-15748.1_TRINITY_DN30958_c0_g1/Cluster-66256.40_TRINITY_DN7049_c0_g1/Cluster-66256.23_TRINITY_DN1037_c0_g1	3
	ko05167	Kaposi sarcoma-associated herpesvirus infection	0.0302433	Cluster-78605.0_TRINITY_DN8453_c0_g1/Cluster-45148.0_TRINITY_DN6377_c0_g1/Cluster-15748.1_TRINITY_DN30958_c0_g1/Cluster-66256.40_TRINITY_DN7049_c0_g1/Cluster-66256.23_TRINITY_DN1037_c0_g1	5
	ko04510	Focal adhesion	0.0353596	Cluster-78605.0_TRINITY_DN8453_c0_g1/Cluster-47493.0_TRINITY_DN726_c0_g1/Cluster-74023.0_TRINITY_DN233_c0_g1/Cluster-30685.0_TRINITY_DN110532_c0_g1/Cluster-52724.0_TRINITY_DN7801_c1_g1	5
	ko04540	Gap junction	0.0409075	Cluster-43457.0_TRINITY_DN129138_c0_g1/Cluster-65793.0_TRINITY_DN13467_c0_g1/Cluster-73160.3_TRINITY_DN103_c0_g1	3
	ko03030	DNA replication	0.0412875	Cluster-54220.0_TRINITY_DN31639_c0_g1/Cluster-52335.0_TRINITY_DN10542_c0_g2	2
	ko05216	Thyroid cancer	0.0428938	Cluster-78605.0_TRINITY_DN8453_c0_g1/Cluster-68904.0_TRINITY_DN5246_c0_g1	2
	ko04650	Natural killer cell mediated cytotoxicity	0.0453173	Cluster-35068.0_TRINITY_DN26401_c0_g1/Cluster-15748.1_TRINITY_DN30958_c0_g1/Cluster-66256.40_TRINITY_DN7049_c0_g1/Cluster-66256.23_TRINITY_DN1037_c0_g1	4
	ko05144	Malaria	0.0495458	Cluster-29874.0_TRINITY_DN77610_c0_g1/Cluster-52724.0_TRINITY_DN7801_c1_g1	2
