# Supplementary material for: Variation in metabolic pattern regulation under hypoxic conditions: a comparative study of rodents distributed at different altitudes
Source: Front Zool. 2025 Oct 1;22:27. doi: 10.1186/s12983-025-00582-2 (PMC12487112; doi:10.1186/s12983-025-00582-2)
Supplement: Supplementary file 11 — Supplementary Material11. [file 12983_2025_582_MOESM11_ESM.xlsx]

## Sheet: Legend_page
Table S10. GSEA results for unigenes in N. fuscus, L. brandtii, and M. musculus.
1. NF_GSEA_enrichment: GSEA enrichment results for unigenes in N. fuscus
2. LB_GSEA_enrichment: GSEA enrichment results for unigenes in L. brandtii
3. MM_GSEA_enrichment: GSEA enrichment results for unigenes in M. musculus
Meaning of column headings or abbreviations:
Pathway_ID: The id of KEGG pathway
Description: The name of KEGG pathway
SetSize: Number of genes in the gene set
EnrichmentScore: Enrichment score, indicating the enrichment degree of gene set in the sorted list
NES: The normalized enrichment score is used to compare the enrichment degree of different gene sets
Pvalue: Statistical significance of enrichment scores
P.adjust: Adjusted pvalue after Benjamini-Hochberg correction
Qvalue: False discovery rate (FDR)
Rank: The position of the top ranked gene in the gene set
Leading_edge: Tags indicates the percentage of core genes in the pathway gene set; List indicates the percentage of core genes in all genes; Signal is the enrichment signal intensity calculated from the value of the former
Core_enrichment: Core gene list

## Sheet: NF_GSEA_enrichment
Pathway_ID	Description	SetSize	EnrichmentScore	NES	Pvalue	P.adjust	Qvalue	Rank	Leading_edge	Core_enrichment
ko04020	Calcium signaling pathway	322	-0.534051	-1.9228	3.9755e-08	1.53852e-05	1.38515e-05	5150	tags=13%, list=4%, signal=12%	Cluster-67362.5_TRINITY_DN3223_c0_g1/Cluster-20285.5_TRINITY_DN29616_c0_g1/Cluster-38130.0_TRINITY_DN731_c1_g2/Cluster-971.4_TRINITY_DN300_c0_g1/Cluster-20285.7_TRINITY_DN2185_c1_g1/Cluster-971.9_TRINITY_DN300_c0_g2/Cluster-20285.3_TRINITY_DN13949_c0_g1/Cluster-20285.6_TRINITY_DN2185_c1_g1/Cluster-67362.3_TRINITY_DN3223_c1_g1/Cluster-971.11_TRINITY_DN7004_c0_g1/Cluster-971.6_TRINITY_DN17703_c0_g2…
ko05012	Parkinson disease	193	0.557099	2.0556	1.36488e-07	2.64103e-05	2.37776e-05	7951	tags=7%, list=7%, signal=7%	Cluster-15782.37_TRINITY_DN18366_c0_g1/Cluster-94619.17_TRINITY_DN165671_c0_g1/Cluster-94619.13_TRINITY_DN14175_c0_g1/Cluster-76200.0_TRINITY_DN1360_c0_g1/Cluster-15782.35_TRINITY_DN71554_c0_g1/Cluster-15782.28_TRINITY_DN123426_c0_g1/Cluster-94619.22_TRINITY_DN19967_c0_g1/Cluster-15782.5_TRINITY_DN35313_c0_g1/Cluster-94619.7_TRINITY_DN83906_c0_g1/Cluster-20483.0_TRINITY_DN336602_c0_g1/Cluster-260…
ko05169	Epstein-Barr virus infection	364	-0.497078	-1.80893	3.17891e-07	4.1008e-05	3.692e-05	7008	tags=12%, list=6%, signal=12%	Cluster-46601.1_TRINITY_DN436_c2_g3/Cluster-54391.0_TRINITY_DN6134_c0_g2/Cluster-61649.0_TRINITY_DN4229_c0_g3/Cluster-48676.0_TRINITY_DN4872_c3_g1/Cluster-43901.0_TRINITY_DN20404_c0_g1/Cluster-57653.1_TRINITY_DN3754_c0_g1/Cluster-82794.0_TRINITY_DN17577_c0_g5/Cluster-56287.0_TRINITY_DN12453_c0_g1/Cluster-46601.4_TRINITY_DN27268_c0_g2/Cluster-67362.5_TRINITY_DN3223_c0_g1/Cluster-20285.5_TRINITY_DN…
ko04072	Phospholipase D signaling pathway	244	-0.539014	-1.89052	5.19303e-07	5.02425e-05	4.5234e-05	5295	tags=15%, list=4%, signal=14%	Cluster-67772.0_TRINITY_DN127_c4_g1/Cluster-67362.5_TRINITY_DN3223_c0_g1/Cluster-20285.5_TRINITY_DN29616_c0_g1/Cluster-971.4_TRINITY_DN300_c0_g1/Cluster-20285.7_TRINITY_DN2185_c1_g1/Cluster-971.9_TRINITY_DN300_c0_g2/Cluster-70012.1_TRINITY_DN11417_c0_g2/Cluster-72294.2_TRINITY_DN140_c0_g2/Cluster-72294.1_TRINITY_DN140_c0_g2/Cluster-20285.3_TRINITY_DN13949_c0_g1/Cluster-20285.6_TRINITY_DN2185_c1_g…
ko05414	Dilated cardiomyopathy (DCM)	262	-0.525915	-1.8579	1.21492e-06	8.215e-05	7.39607e-05	6381	tags=15%, list=5%, signal=14%	Cluster-85251.0_TRINITY_DN31364_c0_g2/Cluster-57653.1_TRINITY_DN3754_c0_g1/Cluster-90402.0_TRINITY_DN753_c0_g1/Cluster-67362.5_TRINITY_DN3223_c0_g1/Cluster-20285.5_TRINITY_DN29616_c0_g1/Cluster-971.4_TRINITY_DN300_c0_g1/Cluster-20285.7_TRINITY_DN2185_c1_g1/Cluster-971.9_TRINITY_DN300_c0_g2/Cluster-72294.2_TRINITY_DN140_c0_g2/Cluster-72294.1_TRINITY_DN140_c0_g2/Cluster-20285.3_TRINITY_DN13949_c0_g…
ko05130	Pathogenic Escherichia coli infection	381	-0.485909	-1.77543	1.27364e-06	8.215e-05	7.39607e-05	5295	tags=10%, list=4%, signal=10%	Cluster-67772.0_TRINITY_DN127_c4_g1/Cluster-67362.5_TRINITY_DN3223_c0_g1/Cluster-20285.5_TRINITY_DN29616_c0_g1/Cluster-101119.0_TRINITY_DN2447_c0_g1/Cluster-971.4_TRINITY_DN300_c0_g1/Cluster-37428.0_TRINITY_DN204558_c0_g1/Cluster-20285.7_TRINITY_DN2185_c1_g1/Cluster-971.9_TRINITY_DN300_c0_g2/Cluster-76894.0_TRINITY_DN4432_c0_g1/Cluster-20285.3_TRINITY_DN13949_c0_g1/Cluster-20285.6_TRINITY_DN2185_…
ko04145	Phagosome	281	-0.513259	-1.81763	1.68591e-06	9.32067e-05	8.39152e-05	6673	tags=14%, list=6%, signal=13%	Cluster-76074.0_TRINITY_DN4958_c0_g1/Cluster-98559.0_TRINITY_DN62037_c0_g1/Cluster-85251.0_TRINITY_DN31364_c0_g2/Cluster-57653.1_TRINITY_DN3754_c0_g1/Cluster-103998.0_TRINITY_DN288_c2_g1/Cluster-64196.0_TRINITY_DN3536_c1_g1/Cluster-67362.5_TRINITY_DN3223_c0_g1/Cluster-20285.5_TRINITY_DN29616_c0_g1/Cluster-65776.0_TRINITY_DN14984_c0_g2/Cluster-971.4_TRINITY_DN300_c0_g1/Cluster-82099.0_TRINITY_DN38…
ko05152	Tuberculosis	268	-0.525465	-1.85924	2.06192e-06	9.38865e-05	8.45272e-05	7415	tags=17%, list=6%, signal=16%	Cluster-90800.0_TRINITY_DN7848_c0_g1/Cluster-101876.0_TRINITY_DN11749_c0_g1/Cluster-98559.0_TRINITY_DN62037_c0_g1/Cluster-57653.1_TRINITY_DN3754_c0_g1/Cluster-103998.0_TRINITY_DN288_c2_g1/Cluster-64196.0_TRINITY_DN3536_c1_g1/Cluster-67362.5_TRINITY_DN3223_c0_g1/Cluster-20285.5_TRINITY_DN29616_c0_g1/Cluster-89448.1_TRINITY_DN3243_c0_g1/Cluster-971.4_TRINITY_DN300_c0_g1/Cluster-37428.0_TRINITY_DN20…
ko04714	Thermogenesis	337	0.443491	1.76665	2.18341e-06	9.38865e-05	8.45272e-05	10714	tags=8%, list=9%, signal=7%	Cluster-15782.37_TRINITY_DN18366_c0_g1/Cluster-94619.17_TRINITY_DN165671_c0_g1/Cluster-94619.13_TRINITY_DN14175_c0_g1/Cluster-76200.0_TRINITY_DN1360_c0_g1/Cluster-94428.1_TRINITY_DN33568_c0_g1/Cluster-9016.0_TRINITY_DN10620_c0_g1/Cluster-15782.35_TRINITY_DN71554_c0_g1/Cluster-15782.28_TRINITY_DN123426_c0_g1/Cluster-94619.22_TRINITY_DN19967_c0_g1/Cluster-15782.5_TRINITY_DN35313_c0_g1/Cluster-69083…
ko05416	Viral myocarditis	183	-0.559599	-1.91038	3.57135e-06	0.000138211	0.000124433	6618	tags=20%, list=5%, signal=19%	Cluster-98559.0_TRINITY_DN62037_c0_g1/Cluster-43901.0_TRINITY_DN20404_c0_g1/Cluster-57653.1_TRINITY_DN3754_c0_g1/Cluster-67362.5_TRINITY_DN3223_c0_g1/Cluster-20285.5_TRINITY_DN29616_c0_g1/Cluster-971.4_TRINITY_DN300_c0_g1/Cluster-98559.2_TRINITY_DN7904_c0_g1/Cluster-20285.7_TRINITY_DN2185_c1_g1/Cluster-971.9_TRINITY_DN300_c0_g2/Cluster-20285.3_TRINITY_DN13949_c0_g1/Cluster-20285.6_TRINITY_DN2185_…
ko04064	NF-kappa B signaling pathway	171	-0.562729	-1.90263	4.57829e-06	0.000150282	0.000135301	6237	tags=22%, list=5%, signal=21%	Cluster-43901.0_TRINITY_DN20404_c0_g1/Cluster-57653.1_TRINITY_DN3754_c0_g1/Cluster-82794.0_TRINITY_DN17577_c0_g5/Cluster-70382.0_TRINITY_DN19809_c0_g1/Cluster-67362.5_TRINITY_DN3223_c0_g1/Cluster-20285.5_TRINITY_DN29616_c0_g1/Cluster-971.4_TRINITY_DN300_c0_g1/Cluster-20285.7_TRINITY_DN2185_c1_g1/Cluster-971.9_TRINITY_DN300_c0_g2/Cluster-20285.3_TRINITY_DN13949_c0_g1/Cluster-20285.6_TRINITY_DN2185…
ko00190	Oxidative phosphorylation	186	0.518043	1.89316	4.65992e-06	0.000150282	0.000135301	7951	tags=9%, list=7%, signal=8%	Cluster-15782.37_TRINITY_DN18366_c0_g1/Cluster-94619.17_TRINITY_DN165671_c0_g1/Cluster-94619.13_TRINITY_DN14175_c0_g1/Cluster-76200.0_TRINITY_DN1360_c0_g1/Cluster-15782.35_TRINITY_DN71554_c0_g1/Cluster-15782.28_TRINITY_DN123426_c0_g1/Cluster-94619.22_TRINITY_DN19967_c0_g1/Cluster-15782.5_TRINITY_DN35313_c0_g1/Cluster-94619.7_TRINITY_DN83906_c0_g1/Cluster-102592.0_TRINITY_DN90931_c0_g3/Cluster-204…
ko05320	Autoimmune thyroid disease	132	-0.586504	-1.92776	6.78096e-06	0.000201864	0.000181741	6237	tags=26%, list=5%, signal=24%	Cluster-43901.0_TRINITY_DN20404_c0_g1/Cluster-57653.1_TRINITY_DN3754_c0_g1/Cluster-67362.5_TRINITY_DN3223_c0_g1/Cluster-20285.5_TRINITY_DN29616_c0_g1/Cluster-971.4_TRINITY_DN300_c0_g1/Cluster-20285.7_TRINITY_DN2185_c1_g1/Cluster-971.9_TRINITY_DN300_c0_g2/Cluster-20285.3_TRINITY_DN13949_c0_g1/Cluster-20285.6_TRINITY_DN2185_c1_g1/Cluster-67362.3_TRINITY_DN3223_c1_g1/Cluster-971.11_TRINITY_DN7004_c0…
ko05016	Huntington disease	394	0.416725	1.67727	8.44358e-06	0.000233405	0.000210137	9330	tags=7%, list=8%, signal=7%	Cluster-15782.37_TRINITY_DN18366_c0_g1/Cluster-94619.17_TRINITY_DN165671_c0_g1/Cluster-94619.13_TRINITY_DN14175_c0_g1/Cluster-76200.0_TRINITY_DN1360_c0_g1/Cluster-15782.35_TRINITY_DN71554_c0_g1/Cluster-15782.28_TRINITY_DN123426_c0_g1/Cluster-94619.22_TRINITY_DN19967_c0_g1/Cluster-55164.2_TRINITY_DN17199_c0_g1/Cluster-15782.5_TRINITY_DN35313_c0_g1/Cluster-61900.3_TRINITY_DN517_c2_g1/Cluster-53260.…
ko05330	Allograft rejection	135	-0.580452	-1.91248	9.64926e-06	0.000239623	0.000215736	6237	tags=26%, list=5%, signal=25%	Cluster-43901.0_TRINITY_DN20404_c0_g1/Cluster-57653.1_TRINITY_DN3754_c0_g1/Cluster-67362.5_TRINITY_DN3223_c0_g1/Cluster-20285.5_TRINITY_DN29616_c0_g1/Cluster-971.4_TRINITY_DN300_c0_g1/Cluster-20285.7_TRINITY_DN2185_c1_g1/Cluster-971.9_TRINITY_DN300_c0_g2/Cluster-20285.3_TRINITY_DN13949_c0_g1/Cluster-20285.6_TRINITY_DN2185_c1_g1/Cluster-67362.3_TRINITY_DN3223_c1_g1/Cluster-971.11_TRINITY_DN7004_c0…
ko04650	Natural killer cell mediated cytotoxicity	224	-0.519573	-1.80789	9.90689e-06	0.000239623	0.000215736	6618	tags=16%, list=5%, signal=15%	Cluster-98559.0_TRINITY_DN62037_c0_g1/Cluster-96383.1_TRINITY_DN6458_c0_g1/Cluster-57653.1_TRINITY_DN3754_c0_g1/Cluster-67362.5_TRINITY_DN3223_c0_g1/Cluster-96383.0_TRINITY_DN6458_c0_g1/Cluster-20285.5_TRINITY_DN29616_c0_g1/Cluster-971.4_TRINITY_DN300_c0_g1/Cluster-98559.2_TRINITY_DN7904_c0_g1/Cluster-20285.7_TRINITY_DN2185_c1_g1/Cluster-971.9_TRINITY_DN300_c0_g2/Cluster-20285.3_TRINITY_DN13949_c…
ko05146	Amoebiasis	185	-0.545166	-1.86557	1.37222e-05	0.000312381	0.000281241	6618	tags=21%, list=5%, signal=20%	Cluster-98559.0_TRINITY_DN62037_c0_g1/Cluster-100543.0_TRINITY_DN3171_c0_g1/Cluster-57653.1_TRINITY_DN3754_c0_g1/Cluster-70382.0_TRINITY_DN19809_c0_g1/Cluster-100543.1_TRINITY_DN3171_c0_g1/Cluster-67362.5_TRINITY_DN3223_c0_g1/Cluster-20285.5_TRINITY_DN29616_c0_g1/Cluster-79718.0_TRINITY_DN3171_c0_g1/Cluster-971.4_TRINITY_DN300_c0_g1/Cluster-98559.2_TRINITY_DN7904_c0_g1/Cluster-20285.7_TRINITY_DN2…
ko05323	Rheumatoid arthritis	152	-0.551576	-1.83012	3.43473e-05	0.000738466	0.00066485	7569	tags=26%, list=6%, signal=24%	Cluster-31043.0_TRINITY_DN10109_c0_g5/Cluster-90800.0_TRINITY_DN7848_c0_g1/Cluster-101876.0_TRINITY_DN11749_c0_g1/Cluster-98559.0_TRINITY_DN62037_c0_g1/Cluster-43901.0_TRINITY_DN20404_c0_g1/Cluster-57653.1_TRINITY_DN3754_c0_g1/Cluster-70382.0_TRINITY_DN19809_c0_g1/Cluster-67362.5_TRINITY_DN3223_c0_g1/Cluster-20285.5_TRINITY_DN29616_c0_g1/Cluster-971.4_TRINITY_DN300_c0_g1/Cluster-98559.2_TRINITY_D…
ko05140	Leishmaniasis	152	-0.55048	-1.82649	3.73715e-05	0.000761199	0.000685317	7015	tags=24%, list=6%, signal=23%	Cluster-101876.0_TRINITY_DN11749_c0_g1/Cluster-76074.0_TRINITY_DN4958_c0_g1/Cluster-98559.0_TRINITY_DN62037_c0_g1/Cluster-57653.1_TRINITY_DN3754_c0_g1/Cluster-67362.5_TRINITY_DN3223_c0_g1/Cluster-20285.5_TRINITY_DN29616_c0_g1/Cluster-971.4_TRINITY_DN300_c0_g1/Cluster-82099.0_TRINITY_DN3899_c0_g1/Cluster-98559.2_TRINITY_DN7904_c0_g1/Cluster-20285.7_TRINITY_DN2185_c1_g1/Cluster-971.9_TRINITY_DN300_…
ko04640	Hematopoietic cell lineage	166	-0.550188	-1.85437	4.51008e-05	0.0008727	0.000785703	7015	tags=25%, list=6%, signal=23%	Cluster-101876.0_TRINITY_DN11749_c0_g1/Cluster-54391.0_TRINITY_DN6134_c0_g2/Cluster-59497.0_TRINITY_DN3706_c0_g2/Cluster-85251.0_TRINITY_DN31364_c0_g2/Cluster-100543.0_TRINITY_DN3171_c0_g1/Cluster-57653.1_TRINITY_DN3754_c0_g1/Cluster-83352.0_TRINITY_DN1063_c2_g1/Cluster-90402.0_TRINITY_DN753_c0_g1/Cluster-100543.1_TRINITY_DN3171_c0_g1/Cluster-67362.5_TRINITY_DN3223_c0_g1/Cluster-20285.5_TRINITY_D…
ko04666	Fc gamma R-mediated phagocytosis	178	-0.524081	-1.77424	6.0104e-05	0.00110763	0.000997214	5150	tags=17%, list=4%, signal=17%	Cluster-67362.5_TRINITY_DN3223_c0_g1/Cluster-20285.5_TRINITY_DN29616_c0_g1/Cluster-971.4_TRINITY_DN300_c0_g1/Cluster-82099.0_TRINITY_DN3899_c0_g1/Cluster-20285.7_TRINITY_DN2185_c1_g1/Cluster-971.9_TRINITY_DN300_c0_g2/Cluster-20285.3_TRINITY_DN13949_c0_g1/Cluster-20285.6_TRINITY_DN2185_c1_g1/Cluster-67362.3_TRINITY_DN3223_c1_g1/Cluster-971.11_TRINITY_DN7004_c0_g1/Cluster-971.6_TRINITY_DN17703_c0_g…
ko04672	Intestinal immune network for IgA production	104	-0.604786	-1.94581	6.6224e-05	0.00116494	0.00104881	6237	tags=36%, list=5%, signal=34%	Cluster-43901.0_TRINITY_DN20404_c0_g1/Cluster-57653.1_TRINITY_DN3754_c0_g1/Cluster-95106.0_TRINITY_DN37476_c0_g1/Cluster-67362.5_TRINITY_DN3223_c0_g1/Cluster-20285.5_TRINITY_DN29616_c0_g1/Cluster-971.4_TRINITY_DN300_c0_g1/Cluster-20285.7_TRINITY_DN2185_c1_g1/Cluster-971.9_TRINITY_DN300_c0_g2/Cluster-20285.3_TRINITY_DN13949_c0_g1/Cluster-20285.6_TRINITY_DN2185_c1_g1/Cluster-67362.3_TRINITY_DN3223_…
ko04664	Fc epsilon RI signaling pathway	129	-0.570942	-1.86482	7.37172e-05	0.00124037	0.00111672	6107	tags=26%, list=5%, signal=24%	Cluster-57653.1_TRINITY_DN3754_c0_g1/Cluster-56287.0_TRINITY_DN12453_c0_g1/Cluster-67362.5_TRINITY_DN3223_c0_g1/Cluster-20285.5_TRINITY_DN29616_c0_g1/Cluster-971.4_TRINITY_DN300_c0_g1/Cluster-37428.0_TRINITY_DN204558_c0_g1/Cluster-20285.7_TRINITY_DN2185_c1_g1/Cluster-971.9_TRINITY_DN300_c0_g2/Cluster-20285.3_TRINITY_DN13949_c0_g1/Cluster-20285.6_TRINITY_DN2185_c1_g1/Cluster-67362.3_TRINITY_DN3223…
ko04662	B cell receptor signaling pathway	163	-0.547878	-1.84175	7.90871e-05	0.00127528	0.00114815	6107	tags=23%, list=5%, signal=22%	Cluster-57653.1_TRINITY_DN3754_c0_g1/Cluster-82794.0_TRINITY_DN17577_c0_g5/Cluster-67362.5_TRINITY_DN3223_c0_g1/Cluster-75132.11_TRINITY_DN1453_c0_g1/Cluster-20285.5_TRINITY_DN29616_c0_g1/Cluster-75132.12_TRINITY_DN1453_c0_g1/Cluster-971.4_TRINITY_DN300_c0_g1/Cluster-72248.0_TRINITY_DN7735_c0_g2/Cluster-20285.7_TRINITY_DN2185_c1_g1/Cluster-971.9_TRINITY_DN300_c0_g2/Cluster-20285.3_TRINITY_DN13949…
ko05202	Transcriptional misregulation in cancer	265	-0.47953	-1.69631	8.38516e-05	0.00129802	0.00116863	6253	tags=14%, list=5%, signal=14%	Cluster-100543.0_TRINITY_DN3171_c0_g1/Cluster-43901.0_TRINITY_DN20404_c0_g1/Cluster-57653.1_TRINITY_DN3754_c0_g1/Cluster-16153.0_TRINITY_DN22141_c0_g1/Cluster-100543.1_TRINITY_DN3171_c0_g1/Cluster-67362.5_TRINITY_DN3223_c0_g1/Cluster-20285.5_TRINITY_DN29616_c0_g1/Cluster-79718.0_TRINITY_DN3171_c0_g1/Cluster-971.4_TRINITY_DN300_c0_g1/Cluster-56959.0_TRINITY_DN3680_c0_g2/Cluster-20285.7_TRINITY_DN2…
ko05150	Staphylococcus aureus infection	128	-0.563437	-1.83727	8.84105e-05	0.00131596	0.00118477	6618	tags=29%, list=5%, signal=27%	Cluster-98559.0_TRINITY_DN62037_c0_g1/Cluster-43901.0_TRINITY_DN20404_c0_g1/Cluster-57653.1_TRINITY_DN3754_c0_g1/Cluster-67362.5_TRINITY_DN3223_c0_g1/Cluster-20285.5_TRINITY_DN29616_c0_g1/Cluster-971.4_TRINITY_DN300_c0_g1/Cluster-98559.2_TRINITY_DN7904_c0_g1/Cluster-20285.7_TRINITY_DN2185_c1_g1/Cluster-971.9_TRINITY_DN300_c0_g2/Cluster-20285.3_TRINITY_DN13949_c0_g1/Cluster-20285.6_TRINITY_DN2185_…
ko05340	Primary immunodeficiency	97	-0.612869	-1.93787	9.26298e-05	0.00132769	0.00119534	6107	tags=39%, list=5%, signal=37%	Cluster-57653.1_TRINITY_DN3754_c0_g1/Cluster-104696.1_TRINITY_DN15723_c0_g1/Cluster-82794.0_TRINITY_DN17577_c0_g5/Cluster-83352.0_TRINITY_DN1063_c2_g1/Cluster-67362.5_TRINITY_DN3223_c0_g1/Cluster-20285.5_TRINITY_DN29616_c0_g1/Cluster-971.4_TRINITY_DN300_c0_g1/Cluster-20285.7_TRINITY_DN2185_c1_g1/Cluster-971.9_TRINITY_DN300_c0_g2/Cluster-20285.3_TRINITY_DN13949_c0_g1/Cluster-20285.6_TRINITY_DN2185…
ko05322	Systemic lupus erythematosus	142	-0.538649	-1.79053	0.000114995	0.00158939	0.00143095	6237	tags=24%, list=5%, signal=23%	Cluster-43901.0_TRINITY_DN20404_c0_g1/Cluster-57653.1_TRINITY_DN3754_c0_g1/Cluster-67362.5_TRINITY_DN3223_c0_g1/Cluster-20285.5_TRINITY_DN29616_c0_g1/Cluster-971.4_TRINITY_DN300_c0_g1/Cluster-56959.0_TRINITY_DN3680_c0_g2/Cluster-20285.7_TRINITY_DN2185_c1_g1/Cluster-971.9_TRINITY_DN300_c0_g2/Cluster-20285.3_TRINITY_DN13949_c0_g1/Cluster-20285.6_TRINITY_DN2185_c1_g1/Cluster-67362.3_TRINITY_DN3223_c…
ko04050	Cytokine receptors [BR:ko04050]	117	-0.562358	-1.82453	0.000175786	0.00234584	0.00211199	31037	tags=44%, list=26%, signal=33%	Cluster-65086.1_TRINITY_DN1634_c0_g3/Cluster-106359.1_TRINITY_DN2411_c0_g1/Cluster-37402.0_TRINITY_DN5645_c0_g1/Cluster-81003.0_TRINITY_DN40985_c0_g3/Cluster-66657.0_TRINITY_DN8233_c1_g1/Cluster-58841.1_TRINITY_DN26782_c0_g1/Cluster-90185.0_TRINITY_DN19050_c0_g1/Cluster-37870.0_TRINITY_DN509_c0_g1/Cluster-81071.0_TRINITY_DN40665_c0_g1/Cluster-63672.0_TRINITY_DN153435_c1_g1/Cluster-58436.0_TRINITY…
ko04151	PI3K-Akt signaling pathway	480	-0.411605	-1.53408	0.000235546	0.00303854	0.00273564	6381	tags=8%, list=5%, signal=8%	Cluster-31043.0_TRINITY_DN10109_c0_g5/Cluster-99120.0_TRINITY_DN1041_c1_g1/Cluster-104756.0_TRINITY_DN8445_c0_g1/Cluster-85251.0_TRINITY_DN31364_c0_g2/Cluster-57653.1_TRINITY_DN3754_c0_g1/Cluster-83352.0_TRINITY_DN1063_c2_g1/Cluster-90402.0_TRINITY_DN753_c0_g1/Cluster-67362.5_TRINITY_DN3223_c0_g1/Cluster-20285.5_TRINITY_DN29616_c0_g1/Cluster-971.4_TRINITY_DN300_c0_g1/Cluster-20285.7_TRINITY_DN218…
ko05310	Asthma	84	-0.605688	-1.87335	0.000351541	0.00438859	0.0039511	6237	tags=39%, list=5%, signal=37%	Cluster-43901.0_TRINITY_DN20404_c0_g1/Cluster-57653.1_TRINITY_DN3754_c0_g1/Cluster-67362.5_TRINITY_DN3223_c0_g1/Cluster-20285.5_TRINITY_DN29616_c0_g1/Cluster-971.4_TRINITY_DN300_c0_g1/Cluster-20285.7_TRINITY_DN2185_c1_g1/Cluster-971.9_TRINITY_DN300_c0_g2/Cluster-20285.3_TRINITY_DN13949_c0_g1/Cluster-20285.6_TRINITY_DN2185_c1_g1/Cluster-67362.3_TRINITY_DN3223_c1_g1/Cluster-971.11_TRINITY_DN7004_c0…
ko04932	Non-alcoholic fatty liver disease (NAFLD)	204	0.450926	1.67243	0.000439154	0.00531101	0.00478157	11716	tags=7%, list=10%, signal=7%	Cluster-94619.17_TRINITY_DN165671_c0_g1/Cluster-94619.13_TRINITY_DN14175_c0_g1/Cluster-76200.0_TRINITY_DN1360_c0_g1/Cluster-15782.35_TRINITY_DN71554_c0_g1/Cluster-15782.28_TRINITY_DN123426_c0_g1/Cluster-94619.22_TRINITY_DN19967_c0_g1/Cluster-94619.7_TRINITY_DN83906_c0_g1/Cluster-26003.0_TRINITY_DN298501_c0_g1/Cluster-15782.0_TRINITY_DN113564_c0_g1/Cluster-94619.8_TRINITY_DN22629_c0_g1/Cluster-601…
ko05143	African trypanosomiasis	106	-0.565485	-1.82287	0.00048698	0.00571095	0.00514164	5150	tags=29%, list=4%, signal=28%	Cluster-67362.5_TRINITY_DN3223_c0_g1/Cluster-20285.5_TRINITY_DN29616_c0_g1/Cluster-971.4_TRINITY_DN300_c0_g1/Cluster-20285.7_TRINITY_DN2185_c1_g1/Cluster-971.9_TRINITY_DN300_c0_g2/Cluster-20285.3_TRINITY_DN13949_c0_g1/Cluster-20285.6_TRINITY_DN2185_c1_g1/Cluster-67362.3_TRINITY_DN3223_c1_g1/Cluster-971.11_TRINITY_DN7004_c0_g1/Cluster-971.6_TRINITY_DN17703_c0_g2/Cluster-67362.0_TRINITY_DN12233_c0_…
ko04060	Cytokine-cytokine receptor interaction	244	-0.457836	-1.6058	0.000525563	0.00598214	0.0053858	31206	tags=39%, list=26%, signal=29%	Cluster-69943.0_TRINITY_DN4044_c0_g1/Cluster-65086.1_TRINITY_DN1634_c0_g3/Cluster-106359.1_TRINITY_DN2411_c0_g1/Cluster-84475.0_TRINITY_DN10109_c0_g3/Cluster-23059.0_TRINITY_DN61794_c0_g2/Cluster-81003.0_TRINITY_DN40985_c0_g3/Cluster-66657.0_TRINITY_DN8233_c1_g1/Cluster-58841.1_TRINITY_DN26782_c0_g1/Cluster-90185.0_TRINITY_DN19050_c0_g1/Cluster-37870.0_TRINITY_DN509_c0_g1/Cluster-92169.0_TRINITY_…
ko04260	Cardiac muscle contraction	181	0.433995	1.57915	0.0011027	0.0121927	0.0109773	8087	tags=8%, list=7%, signal=7%	Cluster-94619.17_TRINITY_DN165671_c0_g1/Cluster-94619.13_TRINITY_DN14175_c0_g1/Cluster-15782.35_TRINITY_DN71554_c0_g1/Cluster-15782.28_TRINITY_DN123426_c0_g1/Cluster-101880.1_TRINITY_DN222_c0_g1/Cluster-94619.22_TRINITY_DN19967_c0_g1/Cluster-30238.0_TRINITY_DN17771_c0_g1/Cluster-94619.7_TRINITY_DN83906_c0_g1/Cluster-101880.0_TRINITY_DN222_c0_g1/Cluster-10670.0_TRINITY_DN77237_c0_g2/Cluster-19118.…
ko03020	RNA polymerase	39	-0.652917	-1.73579	0.0023421	0.0251776	0.0226677	2253	tags=10%, list=2%, signal=10%	Cluster-108727.1_TRINITY_DN2537_c0_g1/Cluster-85370.0_TRINITY_DN243158_c0_g1/Cluster-86897.0_TRINITY_DN325933_c0_g1/Cluster-17494.0_TRINITY_DN253742_c0_g1
ko04610	Complement and coagulation cascades	89	-0.536102	-1.6637	0.00269765	0.028216	0.0254032	29055	tags=46%, list=24%, signal=35%	Cluster-81210.0_TRINITY_DN286_c1_g1/Cluster-34571.0_TRINITY_DN7762_c0_g2/Cluster-73714.0_TRINITY_DN1910_c0_g2/Cluster-72795.0_TRINITY_DN74204_c0_g2/Cluster-73643.0_TRINITY_DN8582_c0_g1/Cluster-74423.0_TRINITY_DN1286_c0_g3/Cluster-102265.0_TRINITY_DN29975_c0_g1/Cluster-75345.0_TRINITY_DN6403_c1_g2/Cluster-69235.0_TRINITY_DN1267_c0_g1/Cluster-61917.0_TRINITY_DN368093_c0_g1/Cluster-82952.0_TRINITY_D…
ko05134	Legionellosis	91	-0.524931	-1.6423	0.00411179	0.0418753	0.0377009	19394	tags=21%, list=16%, signal=18%	Cluster-20590.2_TRINITY_DN15980_c0_g1/Cluster-108875.0_TRINITY_DN403_c0_g1/Cluster-88870.4_TRINITY_DN3142_c4_g1/Cluster-54668.0_TRINITY_DN356_c0_g1/Cluster-98559.1_TRINITY_DN62037_c0_g2/Cluster-25823.0_TRINITY_DN1329_c0_g3/Cluster-84935.0_TRINITY_DN432_c0_g3/Cluster-105523.1_TRINITY_DN1812_c0_g1/Cluster-88870.3_TRINITY_DN2283_c0_g1/Cluster-98559.0_TRINITY_DN62037_c0_g1/Cluster-70382.0_TRINITY_DN1…
ko04380	Osteoclast differentiation	170	-0.438072	-1.4802	0.00459417	0.0455883	0.0410437	32438	tags=36%, list=27%, signal=27%	Cluster-91757.0_TRINITY_DN1836_c1_g1/Cluster-91224.0_TRINITY_DN2573_c0_g1/Cluster-66492.1_TRINITY_DN17891_c0_g1/Cluster-65058.0_TRINITY_DN27246_c0_g2/Cluster-75132.2_TRINITY_DN18738_c0_g2/Cluster-62484.0_TRINITY_DN756_c0_g1/Cluster-69943.0_TRINITY_DN4044_c0_g1/Cluster-84475.0_TRINITY_DN10109_c0_g3/Cluster-51808.1432_TRINITY_DN1524_c0_g1/Cluster-81057.1_TRINITY_DN16375_c0_g1/Cluster-61730.2_TRINIT…
ko04972	Pancreatic secretion	129	-0.484422	-1.58223	0.00497444	0.0481277	0.04333	2551	tags=10%, list=2%, signal=10%	Cluster-62381.1_TRINITY_DN9054_c0_g1/Cluster-62143.0_TRINITY_DN11251_c0_g1/Cluster-104377.0_TRINITY_DN8738_c0_g1/Cluster-69978.0_TRINITY_DN876_c0_g3/Cluster-28002.0_TRINITY_DN28685_c0_g1/Cluster-15811.0_TRINITY_DN18499_c0_g1/Cluster-32154.0_TRINITY_DN148178_c0_g2/Cluster-17531.0_TRINITY_DN55629_c0_g1/Cluster-11011.0_TRINITY_DN177670_c0_g1/Cluster-14094.0_TRINITY_DN73815_c0_g1/Cluster-69317.0_TRIN…
ko03060	Protein export	33	-0.655622	-1.70907	0.0074564	0.0687054	0.0618564	14	tags=6%, list=0%, signal=6%	Cluster-17589.0_TRINITY_DN35763_c0_g1/Cluster-20607.0_TRINITY_DN68841_c0_g1
ko04061	Viral protein interaction with cytokine and cytokine receptor	87	-0.520346	-1.60955	0.00738362	0.0687054	0.0618564	30827	tags=48%, list=26%, signal=36%	Cluster-84475.0_TRINITY_DN10109_c0_g3/Cluster-23059.0_TRINITY_DN61794_c0_g2/Cluster-81003.0_TRINITY_DN40985_c0_g3/Cluster-37870.0_TRINITY_DN509_c0_g1/Cluster-81071.0_TRINITY_DN40665_c0_g1/Cluster-28586.2_TRINITY_DN5032_c0_g1/Cluster-43784.0_TRINITY_DN88610_c0_g1/Cluster-91983.0_TRINITY_DN70551_c0_g1/Cluster-70012.0_TRINITY_DN11417_c0_g1/Cluster-71468.0_TRINITY_DN4212_c0_g1/Cluster-80253.0_TRINITY…
ko04977	Vitamin digestion and absorption	33	-0.654193	-1.70534	0.00783877	0.070549	0.0635161	12189	tags=24%, list=10%, signal=22%	Cluster-105531.1_TRINITY_DN105_c4_g1/Cluster-27234.0_TRINITY_DN33868_c0_g2/Cluster-68779.0_TRINITY_DN12727_c0_g1/Cluster-60332.0_TRINITY_DN115933_c0_g1/Cluster-55562.0_TRINITY_DN32510_c0_g1/Cluster-24915.0_TRINITY_DN171797_c0_g1/Cluster-55562.1_TRINITY_DN32510_c0_g1/Cluster-11357.0_TRINITY_DN386480_c0_g1
ko04142	Lysosome	159	-0.45564	-1.52324	0.0082006	0.072128	0.0649378	41054	tags=45%, list=34%, signal=30%	Cluster-104808.0_TRINITY_DN8665_c0_g1/Cluster-64684.0_TRINITY_DN327541_c0_g1/Cluster-96800.0_TRINITY_DN5519_c0_g1/Cluster-95148.0_TRINITY_DN4077_c0_g1/Cluster-41824.0_TRINITY_DN17718_c0_g1/Cluster-66514.0_TRINITY_DN3718_c0_g1/Cluster-93138.2_TRINITY_DN1745_c0_g1/Cluster-86239.1_TRINITY_DN5258_c0_g1/Cluster-62290.0_TRINITY_DN5474_c0_g1/Cluster-109211.0_TRINITY_DN97234_c0_g1/Cluster-100109.1_TRINIT…
ko05010	Alzheimer disease	438	0.320915	1.29826	0.00910581	0.0783099	0.0705034	5522	tags=3%, list=5%, signal=3%	Cluster-15782.37_TRINITY_DN18366_c0_g1/Cluster-94619.17_TRINITY_DN165671_c0_g1/Cluster-94619.13_TRINITY_DN14175_c0_g1/Cluster-76200.0_TRINITY_DN1360_c0_g1/Cluster-15782.35_TRINITY_DN71554_c0_g1/Cluster-15782.28_TRINITY_DN123426_c0_g1/Cluster-94619.22_TRINITY_DN19967_c0_g1/Cluster-15782.5_TRINITY_DN35313_c0_g1/Cluster-94619.7_TRINITY_DN83906_c0_g1/Cluster-80555.0_TRINITY_DN243246_c0_g1/Cluster-357…
ko04054	Pattern recognition receptors [BR:ko04054]	80	-0.526512	-1.60857	0.00959104	0.0806899	0.0726461	25778	tags=56%, list=21%, signal=44%	Cluster-80081.0_TRINITY_DN53480_c0_g1/Cluster-94280.0_TRINITY_DN6705_c0_g1/Cluster-109443.0_TRINITY_DN4905_c0_g1/Cluster-76300.0_TRINITY_DN78663_c2_g1/Cluster-103881.0_TRINITY_DN4797_c0_g1/Cluster-101993.0_TRINITY_DN41227_c0_g1/Cluster-51808.1978_TRINITY_DN12447_c0_g2/Cluster-67687.0_TRINITY_DN2534_c0_g1/Cluster-95649.0_TRINITY_DN20440_c0_g1/Cluster-69723.0_TRINITY_DN4597_c1_g1/Cluster-51808.1989…
ko04979	Cholesterol metabolism	55	-0.568419	-1.62397	0.010235	0.0842751	0.075874	24206	tags=36%, list=20%, signal=29%	Cluster-67430.0_TRINITY_DN11718_c0_g1/Cluster-52075.0_TRINITY_DN235_c2_g1/Cluster-91098.2_TRINITY_DN647_c0_g1/Cluster-22242.0_TRINITY_DN16494_c0_g1/Cluster-78397.0_TRINITY_DN1886_c2_g1/Cluster-91500.0_TRINITY_DN504_c1_g1/Cluster-79039.0_TRINITY_DN236_c0_g2/Cluster-56986.0_TRINITY_DN9684_c0_g1/Cluster-24064.0_TRINITY_DN75760_c0_g1/Cluster-106413.0_TRINITY_DN78978_c0_g1/Cluster-101834.0_TRINITY_DN2…
ko00920	Sulfur metabolism	21	0.694532	1.75814	0.0130039	0.104844	0.0943925	2125	tags=14%, list=2%, signal=14%	Cluster-1020.0_TRINITY_DN135612_c0_g1/Cluster-21623.0_TRINITY_DN168120_c0_g1/Cluster-1463.0_TRINITY_DN87783_c0_g1
ko00030	Pentose phosphate pathway	57	0.494582	1.4962	0.0233525	0.184437	0.166051	10608	tags=9%, list=9%, signal=8%	Cluster-121.0_TRINITY_DN349355_c0_g1/Cluster-61117.1_TRINITY_DN5701_c0_g1/Cluster-37527.0_TRINITY_DN140794_c0_g1/Cluster-38835.0_TRINITY_DN223947_c0_g1/Cluster-9425.0_TRINITY_DN33767_c1_g1
ko02022	Two-component system [BR:ko02022]	22	0.642409	1.65871	0.0242847	0.187963	0.169226	17089	tags=55%, list=14%, signal=47%	Cluster-919.0_TRINITY_DN69280_c0_g1/Cluster-12693.0_TRINITY_DN286207_c0_g1/Cluster-8249.0_TRINITY_DN136365_c0_g1/Cluster-94702.0_TRINITY_DN371278_c0_g1/Cluster-9047.0_TRINITY_DN338082_c0_g1/Cluster-4043.0_TRINITY_DN368583_c0_g1/Cluster-105886.0_TRINITY_DN172673_c0_g1/Cluster-1793.0_TRINITY_DN239921_c0_g1/Cluster-102525.0_TRINITY_DN54482_c0_g1/Cluster-3806.0_TRINITY_DN204675_c0_g1/Cluster-52519.0_…
ko04940	Type I diabetes mellitus	94	-0.472091	-1.48567	0.0277454	0.210539	0.189551	7627	tags=11%, list=6%, signal=10%	Cluster-89323.0_TRINITY_DN12730_c1_g1/Cluster-101876.0_TRINITY_DN11749_c0_g1/Cluster-95116.0_TRINITY_DN140451_c0_g1/Cluster-43901.0_TRINITY_DN20404_c0_g1/Cluster-61182.0_TRINITY_DN143829_c0_g1/Cluster-3976.0_TRINITY_DN36833_c0_g2/Cluster-83935.0_TRINITY_DN90448_c0_g1/Cluster-40278.0_TRINITY_DN163586_c0_g1/Cluster-53616.0_TRINITY_DN63334_c0_g1/Cluster-46154.50_TRINITY_DN4893_c0_g1
ko04091	Lectins [BR:ko04091]	127	-0.435113	-1.41835	0.0295573	0.219975	0.198046	24301	tags=28%, list=20%, signal=23%	Cluster-83605.0_TRINITY_DN2908_c0_g1/Cluster-83605.2_TRINITY_DN2908_c0_g1/Cluster-53473.0_TRINITY_DN189769_c0_g1/Cluster-91750.0_TRINITY_DN2382_c0_g1/Cluster-108910.1_TRINITY_DN1051_c0_g1/Cluster-55510.0_TRINITY_DN7860_c0_g1/Cluster-94078.0_TRINITY_DN11048_c0_g1/Cluster-80631.3_TRINITY_DN11245_c0_g1/Cluster-56000.0_TRINITY_DN10221_c0_g1/Cluster-75912.0_TRINITY_DN22086_c0_g1/Cluster-59128.0_TRINIT…

## Sheet: LB_GSEA_enrichment
Pathway_ID	Description	SetSize	EnrichmentScore	NES	Pvalue	P.adjust	Qvalue	Rank	Leading_edge	Core_enrichment
ko03010	Ribosome	239	-0.902375	-3.42562	1e-10	3.74e-09	2.86316e-09	701	tags=24%, list=1%, signal=24%	Cluster-23179.0_TRINITY_DN26627_c0_g1/Cluster-20199.0_TRINITY_DN10797_c0_g1/Cluster-20199.1_TRINITY_DN10797_c0_g1/Cluster-19647.0_TRINITY_DN20322_c0_g1/Cluster-30018.0_TRINITY_DN29483_c0_g1/Cluster-15202.0_TRINITY_DN23883_c0_g1/Cluster-21785.0_TRINITY_DN112062_c0_g1/Cluster-28583.0_TRINITY_DN34604_c0_g1/Cluster-20199.2_TRINITY_DN10797_c0_g1/Cluster-17726.0_TRINITY_DN71662_c0_g2/Cluster-22289.0_TR…
ko03011	Ribosome [BR:ko03011]	269	-0.884198	-3.41787	1e-10	3.74e-09	2.86316e-09	839	tags=22%, list=1%, signal=22%	Cluster-75749.1_TRINITY_DN7819_c0_g3/Cluster-23179.0_TRINITY_DN26627_c0_g1/Cluster-20199.0_TRINITY_DN10797_c0_g1/Cluster-20199.1_TRINITY_DN10797_c0_g1/Cluster-19647.0_TRINITY_DN20322_c0_g1/Cluster-30018.0_TRINITY_DN29483_c0_g1/Cluster-15202.0_TRINITY_DN23883_c0_g1/Cluster-21785.0_TRINITY_DN112062_c0_g1/Cluster-28583.0_TRINITY_DN34604_c0_g1/Cluster-20199.2_TRINITY_DN10797_c0_g1/Cluster-17726.0_TRI…
ko00010	Glycolysis / Gluconeogenesis	126	-0.782257	-2.67817	1e-10	3.74e-09	2.86316e-09	1968	tags=21%, list=2%, signal=21%	Cluster-76820.0_TRINITY_DN94_c14_g1/Cluster-29771.0_TRINITY_DN352_c1_g1/Cluster-76510.0_TRINITY_DN136266_c0_g2/Cluster-25290.0_TRINITY_DN16368_c1_g2/Cluster-25290.1_TRINITY_DN16368_c1_g1/Cluster-15476.0_TRINITY_DN328925_c0_g1/Cluster-27657.0_TRINITY_DN111024_c0_g1/Cluster-10439.0_TRINITY_DN5856_c0_g1/Cluster-16132.0_TRINITY_DN23674_c0_g1/Cluster-25409.0_TRINITY_DN23317_c0_g1/Cluster-22044.0_TRINI…
ko04142	Lysosome	146	-0.745531	-2.67487	1e-10	3.74e-09	2.86316e-09	800	tags=7%, list=1%, signal=7%	Cluster-50240.0_TRINITY_DN198648_c0_g1/Cluster-71312.1_TRINITY_DN9211_c0_g1/Cluster-20763.0_TRINITY_DN13504_c0_g1/Cluster-10192.0_TRINITY_DN39893_c0_g2/Cluster-28387.1_TRINITY_DN7503_c0_g1/Cluster-24883.0_TRINITY_DN23408_c0_g1/Cluster-20608.0_TRINITY_DN61569_c0_g2/Cluster-28387.2_TRINITY_DN7503_c0_g1/Cluster-28387.0_TRINITY_DN7503_c0_g1/Cluster-28387.3_TRINITY_DN7503_c0_g1
ko00620	Pyruvate metabolism	81	-0.818261	-2.61023	1e-10	3.74e-09	2.86316e-09	690	tags=23%, list=1%, signal=23%	Cluster-76820.0_TRINITY_DN94_c14_g1/Cluster-25538.1_TRINITY_DN23641_c0_g2/Cluster-25538.0_TRINITY_DN23641_c0_g2/Cluster-27657.0_TRINITY_DN111024_c0_g1/Cluster-29083.0_TRINITY_DN17184_c0_g1/Cluster-10439.0_TRINITY_DN5856_c0_g1/Cluster-25409.0_TRINITY_DN23317_c0_g1/Cluster-28808.0_TRINITY_DN23641_c0_g1/Cluster-28468.1_TRINITY_DN17722_c0_g2/Cluster-28468.0_TRINITY_DN17722_c0_g1/Cluster-21255.0_TRINI…
ko04210	Apoptosis	156	-0.724021	-2.60866	1e-10	3.74e-09	2.86316e-09	573	tags=8%, list=1%, signal=8%	Cluster-63053.0_TRINITY_DN14567_c0_g1/Cluster-15107.0_TRINITY_DN24984_c0_g1/Cluster-60746.4_TRINITY_DN4505_c0_g1/Cluster-22902.0_TRINITY_DN198687_c0_g1/Cluster-23781.0_TRINITY_DN37494_c0_g1/Cluster-20763.0_TRINITY_DN13504_c0_g1/Cluster-28387.1_TRINITY_DN7503_c0_g1/Cluster-24883.0_TRINITY_DN23408_c0_g1/Cluster-20608.0_TRINITY_DN61569_c0_g2/Cluster-28387.2_TRINITY_DN7503_c0_g1/Cluster-28387.0_TRINI…
ko00710	Carbon fixation in photosynthetic organisms	53	-0.873455	-2.57569	1e-10	3.74e-09	2.86316e-09	1265	tags=34%, list=1%, signal=34%	Cluster-25290.0_TRINITY_DN16368_c1_g2/Cluster-25290.1_TRINITY_DN16368_c1_g1/Cluster-25538.1_TRINITY_DN23641_c0_g2/Cluster-25538.0_TRINITY_DN23641_c0_g2/Cluster-15476.0_TRINITY_DN328925_c0_g1/Cluster-28808.0_TRINITY_DN23641_c0_g1/Cluster-28468.1_TRINITY_DN17722_c0_g2/Cluster-29298.3_TRINITY_DN38423_c0_g2/Cluster-29298.2_TRINITY_DN38423_c0_g1/Cluster-28468.0_TRINITY_DN17722_c0_g1/Cluster-29298.0_TR…
ko04140	Autophagy - animal	170	-0.647493	-2.39359	1e-10	3.74e-09	2.86316e-09	1099	tags=4%, list=1%, signal=4%	Cluster-31893.0_TRINITY_DN181389_c0_g1/Cluster-22902.0_TRINITY_DN198687_c0_g1/Cluster-20763.0_TRINITY_DN13504_c0_g1/Cluster-28387.1_TRINITY_DN7503_c0_g1/Cluster-24883.0_TRINITY_DN23408_c0_g1/Cluster-28387.2_TRINITY_DN7503_c0_g1/Cluster-28387.0_TRINITY_DN7503_c0_g1
ko05418	Fluid shear stress and atherosclerosis	188	-0.629495	-2.32583	1e-10	3.74e-09	2.86316e-09	777	tags=6%, list=1%, signal=6%	Cluster-47289.0_TRINITY_DN83593_c0_g1/Cluster-47289.1_TRINITY_DN83593_c0_g1/Cluster-22902.0_TRINITY_DN198687_c0_g1/Cluster-13312.0_TRINITY_DN55160_c0_g2/Cluster-20763.0_TRINITY_DN13504_c0_g1/Cluster-28387.1_TRINITY_DN7503_c0_g1/Cluster-24883.0_TRINITY_DN23408_c0_g1/Cluster-28387.2_TRINITY_DN7503_c0_g1/Cluster-28387.0_TRINITY_DN7503_c0_g1/Cluster-21826.0_TRINITY_DN79982_c0_g1/Cluster-23665.0_TRINI…
ko04145	Phagosome	208	-0.616813	-2.3123	1e-10	3.74e-09	2.86316e-09	1811	tags=7%, list=2%, signal=7%	Cluster-34157.0_TRINITY_DN30739_c0_g1/Cluster-80232.4_TRINITY_DN22056_c0_g1/Cluster-20826.0_TRINITY_DN31349_c0_g1/Cluster-23781.0_TRINITY_DN37494_c0_g1/Cluster-29842.0_TRINITY_DN12123_c0_g1/Cluster-20763.0_TRINITY_DN13504_c0_g1/Cluster-28387.1_TRINITY_DN7503_c0_g1/Cluster-24883.0_TRINITY_DN23408_c0_g1/Cluster-20608.0_TRINITY_DN61569_c0_g2/Cluster-28387.2_TRINITY_DN7503_c0_g1/Cluster-28387.0_TRINI…
ko04612	Antigen processing and presentation	94	-0.725457	-2.38944	1.84649e-10	6.27806e-09	4.80617e-09	1252	tags=15%, list=1%, signal=15%	Cluster-74218.0_TRINITY_DN33465_c0_g1/Cluster-25604.0_TRINITY_DN15518_c0_g1/Cluster-7641.18_TRINITY_DN4355_c1_g1/Cluster-22857.0_TRINITY_DN7552_c0_g1/Cluster-69405.0_TRINITY_DN9576_c0_g1/Cluster-80232.4_TRINITY_DN22056_c0_g1/Cluster-13312.0_TRINITY_DN55160_c0_g2/Cluster-23355.0_TRINITY_DN111773_c0_g1/Cluster-20763.0_TRINITY_DN13504_c0_g1/Cluster-28387.1_TRINITY_DN7503_c0_g1/Cluster-24883.0_TRINIT…
ko00020	Citrate cycle (TCA cycle)	68	-0.782844	-2.45954	3.67153e-10	1.14429e-08	8.76014e-09	1968	tags=25%, list=2%, signal=24%	Cluster-76820.0_TRINITY_DN94_c14_g1/Cluster-29955.0_TRINITY_DN34507_c0_g1/Cluster-29083.0_TRINITY_DN17184_c0_g1/Cluster-10439.0_TRINITY_DN5856_c0_g1/Cluster-80086.0_TRINITY_DN12204_c0_g1/Cluster-25409.0_TRINITY_DN23317_c0_g1/Cluster-28468.1_TRINITY_DN17722_c0_g2/Cluster-21977.0_TRINITY_DN14367_c0_g1/Cluster-28468.0_TRINITY_DN17722_c0_g1/Cluster-24392.0_TRINITY_DN12903_c0_g1/Cluster-21255.0_TRINIT…
ko05205	Proteoglycans in cancer	261	-0.536629	-2.05588	4.85061e-10	1.39548e-08	1.06831e-08	777	tags=4%, list=1%, signal=4%	Cluster-47289.0_TRINITY_DN83593_c0_g1/Cluster-47289.1_TRINITY_DN83593_c0_g1/Cluster-22902.0_TRINITY_DN198687_c0_g1/Cluster-30018.0_TRINITY_DN29483_c0_g1/Cluster-20763.0_TRINITY_DN13504_c0_g1/Cluster-28387.1_TRINITY_DN7503_c0_g1/Cluster-24883.0_TRINITY_DN23408_c0_g1/Cluster-28387.2_TRINITY_DN7503_c0_g1/Cluster-28387.0_TRINITY_DN7503_c0_g1/Cluster-21826.0_TRINITY_DN79982_c0_g1
ko04621	NOD-like receptor signaling pathway	216	-0.559585	-2.07357	7.82477e-10	2.09033e-08	1.60025e-08	6701	tags=11%, list=7%, signal=10%	Cluster-39654.0_TRINITY_DN3440_c0_g4/Cluster-9061.0_TRINITY_DN2475_c1_g3/Cluster-62445.0_TRINITY_DN9707_c0_g1/Cluster-41186.0_TRINITY_DN1142_c2_g2/Cluster-32931.0_TRINITY_DN479_c0_g2/Cluster-67247.0_TRINITY_DN2128_c3_g1/Cluster-37731.0_TRINITY_DN106_c1_g1/Cluster-61497.0_TRINITY_DN6117_c0_g1/Cluster-75962.1_TRINITY_DN2462_c0_g1/Cluster-62356.0_TRINITY_DN1142_c2_g1/Cluster-42112.0_TRINITY_DN2885_c…
ko00052	Galactose metabolism	60	-0.791041	-2.41447	9.88708e-10	2.46518e-08	1.88722e-08	704	tags=18%, list=1%, signal=18%	Cluster-21336.0_TRINITY_DN35681_c0_g1/Cluster-21336.2_TRINITY_DN35681_c0_g1/Cluster-26651.1_TRINITY_DN83874_c0_g1/Cluster-21336.1_TRINITY_DN35681_c0_g1/Cluster-28901.0_TRINITY_DN46864_c0_g1/Cluster-26651.0_TRINITY_DN83874_c0_g2/Cluster-16132.0_TRINITY_DN23674_c0_g1/Cluster-27635.0_TRINITY_DN54995_c0_g1/Cluster-19892.0_TRINITY_DN17698_c0_g1/Cluster-24971.0_TRINITY_DN33040_c0_g3/Cluster-22472.0_TRI…
ko03110	Chaperones and folding catalysts [BR:ko03110]	260	-0.520939	-2.01234	2.82645e-09	6.60683e-08	5.05786e-08	1050	tags=4%, list=1%, signal=4%	Cluster-14544.0_TRINITY_DN182162_c0_g1/Cluster-68873.0_TRINITY_DN4111_c1_g1/Cluster-13312.0_TRINITY_DN55160_c0_g2/Cluster-23355.0_TRINITY_DN111773_c0_g1/Cluster-20763.0_TRINITY_DN13504_c0_g1/Cluster-28387.1_TRINITY_DN7503_c0_g1/Cluster-24883.0_TRINITY_DN23408_c0_g1/Cluster-20608.0_TRINITY_DN61569_c0_g2/Cluster-28387.2_TRINITY_DN7503_c0_g1/Cluster-28387.0_TRINITY_DN7503_c0_g1/Cluster-23665.0_TRINI…
ko00720	Carbon fixation pathways in prokaryotes	35	-0.851669	-2.42235	1.619e-08	3.56181e-07	2.72674e-07	690	tags=31%, list=1%, signal=31%	Cluster-54945.0_TRINITY_DN269738_c0_g1/Cluster-25538.1_TRINITY_DN23641_c0_g2/Cluster-25538.0_TRINITY_DN23641_c0_g2/Cluster-29083.0_TRINITY_DN17184_c0_g1/Cluster-25409.0_TRINITY_DN23317_c0_g1/Cluster-28808.0_TRINITY_DN23641_c0_g1/Cluster-21255.0_TRINITY_DN96330_c0_g1/Cluster-20766.0_TRINITY_DN37070_c0_g2/Cluster-20413.0_TRINITY_DN25587_c0_g1/Cluster-16241.0_TRINITY_DN23317_c0_g2/Cluster-29083.1_TR…
ko00511	Other glycan degradation	19	-0.932518	-2.30847	1.97578e-08	4.10524e-07	3.14277e-07	651	tags=21%, list=1%, signal=21%	Cluster-26651.1_TRINITY_DN83874_c0_g1/Cluster-26651.0_TRINITY_DN83874_c0_g2/Cluster-24971.0_TRINITY_DN33040_c0_g3/Cluster-22472.0_TRINITY_DN33040_c0_g1
ko04722	Neurotrophin signaling pathway	140	-0.600381	-2.14403	2.1372e-08	4.20691e-07	3.2206e-07	573	tags=5%, list=1%, signal=5%	Cluster-69162.0_TRINITY_DN9177_c0_g2/Cluster-22902.0_TRINITY_DN198687_c0_g1/Cluster-26868.0_TRINITY_DN114977_c0_g2/Cluster-27550.0_TRINITY_DN114977_c0_g1/Cluster-26792.0_TRINITY_DN5103_c0_g1/Cluster-27550.1_TRINITY_DN114977_c0_g1/Cluster-21826.0_TRINITY_DN79982_c0_g1
ko00051	Fructose and mannose metabolism	71	-0.71822	-2.2695	1.57525e-07	2.94572e-06	2.25509e-06	2105	tags=18%, list=2%, signal=18%	Cluster-9932.0_TRINITY_DN200618_c0_g1/Cluster-25290.0_TRINITY_DN16368_c1_g2/Cluster-25290.1_TRINITY_DN16368_c1_g1/Cluster-14909.0_TRINITY_DN9293_c0_g2/Cluster-22044.0_TRINITY_DN37558_c0_g1/Cluster-18945.0_TRINITY_DN9293_c0_g1/Cluster-29298.3_TRINITY_DN38423_c0_g2/Cluster-29298.2_TRINITY_DN38423_c0_g1/Cluster-29298.0_TRINITY_DN38423_c0_g1/Cluster-27199.0_TRINITY_DN19673_c0_g1/Cluster-29298.4_TRINI…
ko00562	Inositol phosphate metabolism	106	-0.636432	-2.15799	2.03015e-07	3.6156e-06	2.76792e-06	5629	tags=11%, list=6%, signal=11%	Cluster-66459.0_TRINITY_DN291386_c0_g1/Cluster-41576.0_TRINITY_DN19560_c0_g3/Cluster-82428.0_TRINITY_DN13448_c0_g1/Cluster-74472.0_TRINITY_DN13448_c0_g1/Cluster-30622.0_TRINITY_DN23783_c0_g2/Cluster-42112.0_TRINITY_DN2885_c0_g2/Cluster-52680.0_TRINITY_DN158438_c0_g1/Cluster-29298.3_TRINITY_DN38423_c0_g2/Cluster-29298.2_TRINITY_DN38423_c0_g1/Cluster-29298.0_TRINITY_DN38423_c0_g1/Cluster-29298.4_TR…
ko00500	Starch and sucrose metabolism	72	-0.677682	-2.11854	1.8212e-06	3.09605e-05	2.37018e-05	688	tags=19%, list=1%, signal=19%	Cluster-30228.1_TRINITY_DN8144_c0_g1/Cluster-20918.0_TRINITY_DN15566_c0_g1/Cluster-25670.0_TRINITY_DN15566_c1_g1/Cluster-19035.0_TRINITY_DN8405_c0_g2/Cluster-16905.0_TRINITY_DN26383_c1_g3/Cluster-28901.0_TRINITY_DN46864_c0_g1/Cluster-15467.0_TRINITY_DN29666_c0_g1/Cluster-23841.0_TRINITY_DN27720_c0_g1/Cluster-26306.0_TRINITY_DN26383_c1_g1/Cluster-23745.0_TRINITY_DN114571_c0_g3/Cluster-27635.0_TRIN…
ko04610	Complement and coagulation cascades	84	-0.642531	-2.06952	2.31902e-06	3.6581e-05	2.80046e-05	1200	tags=17%, list=1%, signal=16%	Cluster-16990.0_TRINITY_DN74737_c0_g1/Cluster-25591.0_TRINITY_DN271598_c0_g1/Cluster-27174.0_TRINITY_DN18168_c0_g1/Cluster-10193.0_TRINITY_DN8909_c0_g1/Cluster-21316.0_TRINITY_DN231729_c0_g1/Cluster-75366.0_TRINITY_DN3808_c0_g4/Cluster-19624.0_TRINITY_DN291531_c0_g1/Cluster-26755.0_TRINITY_DN160197_c0_g1/Cluster-19465.0_TRINITY_DN73767_c0_g1/Cluster-38544.0_TRINITY_DN202590_c0_g1/Cluster-15018.0_…
ko04611	Platelet activation	163	-0.516666	-1.86424	2.43949e-06	3.6581e-05	2.80046e-05	1183	tags=7%, list=1%, signal=7%	Cluster-60746.4_TRINITY_DN4505_c0_g1/Cluster-42112.0_TRINITY_DN2885_c0_g2/Cluster-25591.0_TRINITY_DN271598_c0_g1/Cluster-10193.0_TRINITY_DN8909_c0_g1/Cluster-21316.0_TRINITY_DN231729_c0_g1/Cluster-56594.0_TRINITY_DN20152_c0_g2/Cluster-22902.0_TRINITY_DN198687_c0_g1/Cluster-38544.0_TRINITY_DN202590_c0_g1/Cluster-15018.0_TRINITY_DN10475_c0_g1/Cluster-29411.0_TRINITY_DN110952_c0_g1/Cluster-27470.0_T…
ko04714	Thermogenesis	308	-0.426034	-1.62547	2.44525e-06	3.6581e-05	2.80046e-05	16029	tags=31%, list=18%, signal=26%	Cluster-63121.2_TRINITY_DN11_c0_g1/Cluster-22783.906_TRINITY_DN5508_c0_g3/Cluster-68153.0_TRINITY_DN6409_c0_g1/Cluster-59097.0_TRINITY_DN23203_c0_g1/Cluster-32797.1_TRINITY_DN17453_c0_g1/Cluster-64128.0_TRINITY_DN8453_c0_g1/Cluster-74721.0_TRINITY_DN259_c1_g1/Cluster-56970.0_TRINITY_DN337463_c0_g1/Cluster-56151.0_TRINITY_DN20733_c0_g1/Cluster-56469.0_TRINITY_DN41462_c0_g1/Cluster-76923.1_TRINITY_…
ko00983	Drug metabolism - other enzymes	104	-0.592223	-1.99817	4.16289e-06	5.71922e-05	4.37835e-05	1748	tags=7%, list=2%, signal=7%	Cluster-21442.0_TRINITY_DN55295_c0_g1/Cluster-18698.0_TRINITY_DN44451_c0_g1/Cluster-59715.0_TRINITY_DN158914_c0_g1/Cluster-22663.1_TRINITY_DN25549_c0_g1/Cluster-53968.0_TRINITY_DN96282_c0_g1/Cluster-47615.0_TRINITY_DN65433_c0_g1/Cluster-22663.0_TRINITY_DN25549_c0_g1
ko00190	Oxidative phosphorylation	187	-0.487874	-1.79318	4.03777e-06	5.71922e-05	4.37835e-05	655	tags=41%, list=1%, signal=41%	Cluster-56970.0_TRINITY_DN337463_c0_g1/Cluster-56151.0_TRINITY_DN20733_c0_g1/Cluster-56469.0_TRINITY_DN41462_c0_g1/Cluster-76923.1_TRINITY_DN72_c0_g1/Cluster-82271.0_TRINITY_DN935_c1_g1/Cluster-57266.0_TRINITY_DN1772_c1_g1/Cluster-58033.0_TRINITY_DN64948_c0_g3/Cluster-75015.0_TRINITY_DN11826_c0_g1/Cluster-75738.0_TRINITY_DN3295_c0_g1/Cluster-77107.1_TRINITY_DN1821_c0_g1/Cluster-36056.0_TRINITY_DN…
ko05203	Viral carcinogenesis	230	-0.455792	-1.72545	4.28177e-06	5.71922e-05	4.37835e-05	5665	tags=6%, list=6%, signal=6%	Cluster-74218.0_TRINITY_DN33465_c0_g1/Cluster-32254.0_TRINITY_DN25288_c0_g1/Cluster-7641.18_TRINITY_DN4355_c1_g1/Cluster-76560.0_TRINITY_DN293940_c0_g1/Cluster-69405.0_TRINITY_DN9576_c0_g1/Cluster-69162.0_TRINITY_DN9177_c0_g2/Cluster-12559.0_TRINITY_DN322604_c0_g1/Cluster-20378.0_TRINITY_DN91617_c0_g1/Cluster-26868.0_TRINITY_DN114977_c0_g2/Cluster-27550.0_TRINITY_DN114977_c0_g1/Cluster-26792.0_TR…
ko00520	Amino sugar and nucleotide sugar metabolism	85	-0.630371	-2.03591	5.57938e-06	7.19548e-05	5.5085e-05	704	tags=11%, list=1%, signal=11%	Cluster-22783.1019_TRINITY_DN4624_c0_g1/Cluster-21336.0_TRINITY_DN35681_c0_g1/Cluster-21336.2_TRINITY_DN35681_c0_g1/Cluster-21336.1_TRINITY_DN35681_c0_g1/Cluster-25172.0_TRINITY_DN31268_c0_g1/Cluster-28901.0_TRINITY_DN46864_c0_g1/Cluster-27635.0_TRINITY_DN54995_c0_g1/Cluster-17650.0_TRINITY_DN220898_c0_g1/Cluster-19892.0_TRINITY_DN17698_c0_g1
ko00830	Retinol metabolism	59	-0.694776	-2.08572	5.81429e-06	7.24848e-05	5.54907e-05	3099	tags=24%, list=3%, signal=23%	Cluster-28717.0_TRINITY_DN14473_c0_g1/Cluster-23302.0_TRINITY_DN12335_c0_g1/Cluster-73906.0_TRINITY_DN16550_c0_g1/Cluster-28492.0_TRINITY_DN18088_c0_g1/Cluster-16308.0_TRINITY_DN12867_c0_g3/Cluster-29771.0_TRINITY_DN352_c1_g1/Cluster-18698.0_TRINITY_DN44451_c0_g1/Cluster-24623.0_TRINITY_DN118688_c0_g3/Cluster-29572.1_TRINITY_DN12867_c0_g1/Cluster-28492.1_TRINITY_DN18088_c0_g1/Cluster-11920.0_TRIN…
ko05211	Renal cell carcinoma	92	-0.621816	-2.05646	6.73577e-06	8.12639e-05	6.22116e-05	1612	tags=7%, list=2%, signal=6%	Cluster-55090.0_TRINITY_DN22894_c3_g1/Cluster-80226.0_TRINITY_DN326027_c0_g1/Cluster-22902.0_TRINITY_DN198687_c0_g1/Cluster-29083.0_TRINITY_DN17184_c0_g1/Cluster-29083.1_TRINITY_DN17184_c0_g1/Cluster-21826.0_TRINITY_DN79982_c0_g1
ko05130	Pathogenic Escherichia coli infection	281	-0.419903	-1.61544	9.77549e-06	0.000114251	8.74649e-05	3523	tags=5%, list=4%, signal=5%	Cluster-50675.0_TRINITY_DN24675_c0_g1/Cluster-15107.0_TRINITY_DN24984_c0_g1/Cluster-60746.4_TRINITY_DN4505_c0_g1/Cluster-72446.0_TRINITY_DN15547_c0_g1/Cluster-78793.0_TRINITY_DN42407_c0_g1/Cluster-67818.14_TRINITY_DN110277_c0_g1/Cluster-25591.0_TRINITY_DN271598_c0_g1/Cluster-15476.0_TRINITY_DN328925_c0_g1/Cluster-38544.0_TRINITY_DN202590_c0_g1/Cluster-23781.0_TRINITY_DN37494_c0_g1/Cluster-29842.0…
ko03320	PPAR signaling pathway	101	-0.585093	-1.9588	1.09101e-05	0.000122444	9.37367e-05	1968	tags=11%, list=2%, signal=11%	Cluster-76820.0_TRINITY_DN94_c14_g1/Cluster-63126.0_TRINITY_DN2661_c1_g2/Cluster-15292.0_TRINITY_DN56376_c0_g1/Cluster-36005.0_TRINITY_DN19175_c0_g1/Cluster-10439.0_TRINITY_DN5856_c0_g1/Cluster-28826.0_TRINITY_DN12026_c1_g1/Cluster-28826.3_TRINITY_DN12026_c1_g1/Cluster-24231.0_TRINITY_DN5856_c0_g2/Cluster-21601.0_TRINITY_DN153416_c0_g1/Cluster-28826.1_TRINITY_DN141554_c0_g1/Cluster-19718.0_TRINIT…
ko00230	Purine metabolism	186	-0.485892	-1.77659	1.11312e-05	0.000122444	9.37367e-05	705	tags=4%, list=1%, signal=4%	Cluster-12413.2_TRINITY_DN15528_c0_g1/Cluster-56594.0_TRINITY_DN20152_c0_g2/Cluster-22663.1_TRINITY_DN25549_c0_g1/Cluster-25618.1_TRINITY_DN24467_c0_g1/Cluster-19892.0_TRINITY_DN17698_c0_g1/Cluster-25618.0_TRINITY_DN24467_c0_g1/Cluster-22663.0_TRINITY_DN25549_c0_g1
ko03051	Proteasome [BR:ko03051]	86	-0.603753	-1.9572	1.32531e-05	0.000141618	0.000108416	27491	tags=76%, list=30%, signal=53%	Cluster-22783.502_TRINITY_DN7918_c0_g2/Cluster-67707.0_TRINITY_DN1013_c0_g2/Cluster-56059.0_TRINITY_DN925_c0_g2/Cluster-41754.3_TRINITY_DN907_c0_g2/Cluster-58034.0_TRINITY_DN177427_c0_g1/Cluster-67570.0_TRINITY_DN2370_c0_g1/Cluster-62464.0_TRINITY_DN8176_c0_g1/Cluster-67707.1_TRINITY_DN1013_c0_g1/Cluster-61889.0_TRINITY_DN197980_c0_g1/Cluster-75694.0_TRINITY_DN753_c0_g1/Cluster-63577.16_TRINITY_D…
ko04013	MAPK signaling pathway - fly	99	-0.579658	-1.93087	3.66564e-05	0.00038082	0.000291537	89	tags=4%, list=0%, signal=4%	Cluster-49965.0_TRINITY_DN12177_c0_g1/Cluster-21826.0_TRINITY_DN79982_c0_g1/Cluster-15120.0_TRINITY_DN281090_c0_g1/Cluster-27664.0_TRINITY_DN135521_c0_g1
ko00199	Cytochrome P450 [BR:ko00199]	74	-0.623954	-1.9583	5.5012e-05	0.000541434	0.000414495	3220	tags=15%, list=4%, signal=14%	Cluster-24330.0_TRINITY_DN4907_c0_g1/Cluster-23302.0_TRINITY_DN12335_c0_g1/Cluster-73906.0_TRINITY_DN16550_c0_g1/Cluster-16308.0_TRINITY_DN12867_c0_g3/Cluster-24623.0_TRINITY_DN118688_c0_g3/Cluster-29572.1_TRINITY_DN12867_c0_g1/Cluster-25222.0_TRINITY_DN68044_c0_g1/Cluster-11920.0_TRINITY_DN118688_c0_g5/Cluster-29572.0_TRINITY_DN12867_c0_g1/Cluster-17544.0_TRINITY_DN28687_c1_g1/Cluster-27496.0_TR…
ko04066	HIF-1 signaling pathway	155	-0.48537	-1.75191	5.44537e-05	0.000541434	0.000414495	1612	tags=6%, list=2%, signal=6%	Cluster-55090.0_TRINITY_DN22894_c3_g1/Cluster-25290.0_TRINITY_DN16368_c1_g2/Cluster-25290.1_TRINITY_DN16368_c1_g1/Cluster-15476.0_TRINITY_DN328925_c0_g1/Cluster-22902.0_TRINITY_DN198687_c0_g1/Cluster-30018.0_TRINITY_DN29483_c0_g1/Cluster-23883.0_TRINITY_DN20627_c0_g1/Cluster-26418.0_TRINITY_DN2049_c0_g1/Cluster-21219.0_TRINITY_DN944_c0_g1
ko04016	MAPK signaling pathway - plant	20	-0.839335	-2.08005	0.000129488	0.00122564	0.000938288	2450	tags=20%, list=3%, signal=19%	Cluster-59173.0_TRINITY_DN8989_c0_g1/Cluster-19646.0_TRINITY_DN223983_c0_g1/Cluster-22663.1_TRINITY_DN25549_c0_g1/Cluster-22663.0_TRINITY_DN25549_c0_g1
ko00591	Linoleic acid metabolism	38	-0.699577	-1.99008	0.000131084	0.00122564	0.000938288	1973	tags=18%, list=2%, signal=18%	Cluster-16308.0_TRINITY_DN12867_c0_g3/Cluster-24623.0_TRINITY_DN118688_c0_g3/Cluster-29572.1_TRINITY_DN12867_c0_g1/Cluster-29411.0_TRINITY_DN110952_c0_g1/Cluster-11920.0_TRINITY_DN118688_c0_g5/Cluster-29572.0_TRINITY_DN12867_c0_g1/Cluster-17544.0_TRINITY_DN28687_c1_g1
ko03012	Translation factors [BR:ko03012]	118	-0.509377	-1.75131	0.000157688	0.00143842	0.00110118	440	tags=5%, list=0%, signal=5%	Cluster-20977.0_TRINITY_DN22135_c0_g1/Cluster-59246.2_TRINITY_DN619_c0_g1/Cluster-25549.0_TRINITY_DN8935_c0_g1/Cluster-20249.0_TRINITY_DN2352_c0_g1/Cluster-22180.0_TRINITY_DN8935_c0_g2/Cluster-14989.0_TRINITY_DN21148_c0_g1
ko00537	Glycosylphosphatidylinositol (GPI)-anchored proteins [BR:ko00537]	97	-0.530031	-1.76592	0.00017312	0.00154159	0.00118016	203	tags=6%, list=0%, signal=6%	Cluster-30228.1_TRINITY_DN8144_c0_g1/Cluster-20763.0_TRINITY_DN13504_c0_g1/Cluster-28387.1_TRINITY_DN7503_c0_g1/Cluster-24883.0_TRINITY_DN23408_c0_g1/Cluster-28387.2_TRINITY_DN7503_c0_g1/Cluster-28387.0_TRINITY_DN7503_c0_g1
ko05012	Parkinson disease	193	-0.434756	-1.62843	0.000180683	0.00157152	0.00120308	16029	tags=39%, list=18%, signal=33%	Cluster-63121.2_TRINITY_DN11_c0_g1/Cluster-22783.906_TRINITY_DN5508_c0_g3/Cluster-68153.0_TRINITY_DN6409_c0_g1/Cluster-64128.0_TRINITY_DN8453_c0_g1/Cluster-56970.0_TRINITY_DN337463_c0_g1/Cluster-56151.0_TRINITY_DN20733_c0_g1/Cluster-56469.0_TRINITY_DN41462_c0_g1/Cluster-76923.1_TRINITY_DN72_c0_g1/Cluster-43857.0_TRINITY_DN7030_c4_g1/Cluster-82271.0_TRINITY_DN935_c1_g1/Cluster-57266.0_TRINITY_DN17…
ko04972	Pancreatic secretion	118	-0.502723	-1.72843	0.000206697	0.00175692	0.00134501	2833	tags=8%, list=3%, signal=8%	Cluster-47561.0_TRINITY_DN228661_c0_g1/Cluster-42112.0_TRINITY_DN2885_c0_g2/Cluster-15433.0_TRINITY_DN32274_c0_g1/Cluster-16990.0_TRINITY_DN74737_c0_g1/Cluster-63847.0_TRINITY_DN166133_c0_g1/Cluster-18006.0_TRINITY_DN46564_c0_g1/Cluster-15467.0_TRINITY_DN29666_c0_g1/Cluster-24027.0_TRINITY_DN32190_c0_g1/Cluster-20443.0_TRINITY_DN29666_c0_g1/Cluster-21826.0_TRINITY_DN79982_c0_g1
ko05204	Chemical carcinogenesis	87	-0.556037	-1.81243	0.000215596	0.0017691	0.00135433	2766	tags=10%, list=3%, signal=10%	Cluster-73906.0_TRINITY_DN16550_c0_g1/Cluster-16308.0_TRINITY_DN12867_c0_g3/Cluster-29771.0_TRINITY_DN352_c1_g1/Cluster-18698.0_TRINITY_DN44451_c0_g1/Cluster-24623.0_TRINITY_DN118688_c0_g3/Cluster-29572.1_TRINITY_DN12867_c0_g1/Cluster-11920.0_TRINITY_DN118688_c0_g5/Cluster-29572.0_TRINITY_DN12867_c0_g1/Cluster-17544.0_TRINITY_DN28687_c1_g1
ko05100	Bacterial invasion of epithelial cells	97	-0.525234	-1.74993	0.00021759	0.0017691	0.00135433	168	tags=3%, list=0%, signal=3%	Cluster-60746.4_TRINITY_DN4505_c0_g1/Cluster-10192.0_TRINITY_DN39893_c0_g2/Cluster-21826.0_TRINITY_DN79982_c0_g1
ko05132	Salmonella infection	317	-0.363265	-1.40819	0.000256781	0.00204332	0.00156426	3523	tags=4%, list=4%, signal=4%	Cluster-50675.0_TRINITY_DN24675_c0_g1/Cluster-60746.4_TRINITY_DN4505_c0_g1/Cluster-78793.0_TRINITY_DN42407_c0_g1/Cluster-71415.0_TRINITY_DN300922_c0_g1/Cluster-38744.2_TRINITY_DN4163_c0_g1/Cluster-67818.14_TRINITY_DN110277_c0_g1/Cluster-15476.0_TRINITY_DN328925_c0_g1/Cluster-22902.0_TRINITY_DN198687_c0_g1/Cluster-13312.0_TRINITY_DN55160_c0_g2/Cluster-19573.0_TRINITY_DN33780_c0_g1/Cluster-21826.0_…
ko05323	Rheumatoid arthritis	102	-0.518184	-1.73217	0.000277846	0.00212071	0.00162351	1764	tags=8%, list=2%, signal=8%	Cluster-65973.0_TRINITY_DN14427_c0_g1/Cluster-21791.0_TRINITY_DN16268_c0_g2/Cluster-80232.4_TRINITY_DN22056_c0_g1/Cluster-20763.0_TRINITY_DN13504_c0_g1/Cluster-28387.1_TRINITY_DN7503_c0_g1/Cluster-24883.0_TRINITY_DN23408_c0_g1/Cluster-28387.2_TRINITY_DN7503_c0_g1/Cluster-28387.0_TRINITY_DN7503_c0_g1
ko04068	FoxO signaling pathway	146	-0.476505	-1.70964	0.000276944	0.00212071	0.00162351	5678	tags=7%, list=6%, signal=6%	Cluster-81931.0_TRINITY_DN46714_c0_g2/Cluster-78504.0_TRINITY_DN1593_c0_g1/Cluster-27045.0_TRINITY_DN70734_c0_g1/Cluster-19646.0_TRINITY_DN223983_c0_g1/Cluster-76820.0_TRINITY_DN94_c14_g1/Cluster-75105.0_TRINITY_DN622_c0_g1/Cluster-22902.0_TRINITY_DN198687_c0_g1/Cluster-10439.0_TRINITY_DN5856_c0_g1/Cluster-24231.0_TRINITY_DN5856_c0_g2/Cluster-15120.0_TRINITY_DN281090_c0_g1
ko00270	Cysteine and methionine metabolism	69	-0.58329	-1.83697	0.000321382	0.00240394	0.00184033	1773	tags=14%, list=2%, signal=14%	Cluster-78676.0_TRINITY_DN94_c2_g1/Cluster-42041.0_TRINITY_DN109438_c0_g1/Cluster-24380.0_TRINITY_DN44790_c0_g1/Cluster-34883.0_TRINITY_DN199653_c0_g1/Cluster-17714.0_TRINITY_DN294209_c0_g1/Cluster-23447.0_TRINITY_DN227899_c0_g1/Cluster-28468.1_TRINITY_DN17722_c0_g2/Cluster-28468.0_TRINITY_DN17722_c0_g1/Cluster-20966.0_TRINITY_DN13142_c0_g1/Cluster-12701.0_TRINITY_DN146584_c0_g1
ko00650	Butanoate metabolism	32	-0.730992	-2.06857	0.00039731	0.0029136	0.00223051	4189	tags=31%, list=5%, signal=30%	Cluster-69085.2_TRINITY_DN1784_c1_g1/Cluster-67189.0_TRINITY_DN9338_c0_g1/Cluster-21746.0_TRINITY_DN34276_c0_g2/Cluster-21583.0_TRINITY_DN325281_c0_g1/Cluster-27657.0_TRINITY_DN111024_c0_g1/Cluster-25409.0_TRINITY_DN23317_c0_g1/Cluster-21255.0_TRINITY_DN96330_c0_g1/Cluster-20766.0_TRINITY_DN37070_c0_g2/Cluster-20413.0_TRINITY_DN25587_c0_g1/Cluster-16241.0_TRINITY_DN23317_c0_g2
ko00260	Glycine, serine and threonine metabolism	58	-0.604784	-1.79383	0.00047222	0.00339635	0.00260008	1739	tags=12%, list=2%, signal=12%	Cluster-45447.0_TRINITY_DN14093_c0_g1/Cluster-34883.0_TRINITY_DN199653_c0_g1/Cluster-23447.0_TRINITY_DN227899_c0_g1/Cluster-34410.0_TRINITY_DN177906_c0_g1/Cluster-18436.0_TRINITY_DN65078_c0_g1/Cluster-29975.0_TRINITY_DN19111_c0_g2/Cluster-12701.0_TRINITY_DN146584_c0_g1
ko04932	Non-alcoholic fatty liver disease (NAFLD)	192	-0.41279	-1.54577	0.000524124	0.00369854	0.00283142	18546	tags=39%, list=20%, signal=31%	Cluster-36425.0_TRINITY_DN4528_c0_g3/Cluster-71701.0_TRINITY_DN1537_c0_g1/Cluster-37687.0_TRINITY_DN3069_c0_g1/Cluster-76552.1_TRINITY_DN2367_c0_g1/Cluster-78131.0_TRINITY_DN3935_c0_g2/Cluster-50797.0_TRINITY_DN3302_c0_g1/Cluster-61095.0_TRINITY_DN58639_c0_g1/Cluster-59931.0_TRINITY_DN4770_c0_g1/Cluster-56968.0_TRINITY_DN9538_c1_g1/Cluster-56240.0_TRINITY_DN48557_c0_g4/Cluster-59846.0_TRINITY_DN1…
ko00630	Glyoxylate and dicarboxylate metabolism	61	-0.595395	-1.83107	0.000649735	0.00450001	0.00344499	2944	tags=13%, list=3%, signal=13%	Cluster-54945.0_TRINITY_DN269738_c0_g1/Cluster-19646.0_TRINITY_DN223983_c0_g1/Cluster-45447.0_TRINITY_DN14093_c0_g1/Cluster-28468.1_TRINITY_DN17722_c0_g2/Cluster-18436.0_TRINITY_DN65078_c0_g1/Cluster-28468.0_TRINITY_DN17722_c0_g1/Cluster-20966.0_TRINITY_DN13142_c0_g1/Cluster-13518.0_TRINITY_DN203160_c0_g1
ko00030	Pentose phosphate pathway	51	-0.600291	-1.7533	0.000693893	0.00471847	0.00361223	1265	tags=10%, list=1%, signal=10%	Cluster-25290.0_TRINITY_DN16368_c1_g2/Cluster-25290.1_TRINITY_DN16368_c1_g1/Cluster-22044.0_TRINITY_DN37558_c0_g1/Cluster-27199.0_TRINITY_DN19673_c0_g1/Cluster-19892.0_TRINITY_DN17698_c0_g1
ko05131	Shigellosis	279	-0.36043	-1.3891	0.000775631	0.00518011	0.00396563	9214	tags=8%, list=10%, signal=7%	Cluster-55651.0_TRINITY_DN104249_c0_g2/Cluster-67958.0_TRINITY_DN353_c0_g1/Cluster-22837.0_TRINITY_DN34866_c0_g1/Cluster-10372.0_TRINITY_DN10798_c0_g3/Cluster-44805.0_TRINITY_DN16994_c0_g1/Cluster-67243.2_TRINITY_DN1732_c0_g2/Cluster-59986.0_TRINITY_DN8781_c0_g1/Cluster-62445.0_TRINITY_DN9707_c0_g1/Cluster-73701.0_TRINITY_DN98_c1_g1/Cluster-37731.0_TRINITY_DN106_c1_g1/Cluster-19171.0_TRINITY_DN12…
ko00600	Sphingolipid metabolism	51	-0.591199	-1.72674	0.000978852	0.00642265	0.00491686	651	tags=8%, list=1%, signal=8%	Cluster-26651.1_TRINITY_DN83874_c0_g1/Cluster-26651.0_TRINITY_DN83874_c0_g2/Cluster-24971.0_TRINITY_DN33040_c0_g3/Cluster-22472.0_TRINITY_DN33040_c0_g1
ko04011	MAPK signaling pathway - yeast	77	-0.543814	-1.7037	0.00124116	0.00800336	0.00612698	2450	tags=9%, list=3%, signal=9%	Cluster-19646.0_TRINITY_DN223983_c0_g1/Cluster-69550.0_TRINITY_DN147645_c0_g1/Cluster-70680.0_TRINITY_DN6192_c1_g1/Cluster-26868.0_TRINITY_DN114977_c0_g2/Cluster-27550.0_TRINITY_DN114977_c0_g1/Cluster-26792.0_TRINITY_DN5103_c0_g1/Cluster-27550.1_TRINITY_DN114977_c0_g1
ko04213	Longevity regulating pathway - multiple species	76	-0.546607	-1.69998	0.00133573	0.00846714	0.00648202	5366	tags=8%, list=6%, signal=7%	Cluster-25604.0_TRINITY_DN15518_c0_g1/Cluster-19171.0_TRINITY_DN12386_c0_g1/Cluster-19646.0_TRINITY_DN223983_c0_g1/Cluster-22902.0_TRINITY_DN198687_c0_g1/Cluster-23355.0_TRINITY_DN111773_c0_g1/Cluster-15120.0_TRINITY_DN281090_c0_g1
ko00680	Methane metabolism	52	-0.587571	-1.7501	0.00154431	0.00953465	0.00729925	1655	tags=15%, list=2%, signal=15%	Cluster-27686.0_TRINITY_DN69832_c0_g2/Cluster-34883.0_TRINITY_DN199653_c0_g1/Cluster-29771.0_TRINITY_DN352_c1_g1/Cluster-25290.0_TRINITY_DN16368_c1_g2/Cluster-25290.1_TRINITY_DN16368_c1_g1/Cluster-29975.0_TRINITY_DN19111_c0_g2/Cluster-27199.0_TRINITY_DN19673_c0_g1/Cluster-26418.0_TRINITY_DN2049_c0_g1
ko04114	Oocyte meiosis	137	-0.442133	-1.56114	0.00155512	0.00953465	0.00729925	3519	tags=7%, list=4%, signal=7%	Cluster-54528.2_TRINITY_DN15694_c0_g1/Cluster-38091.0_TRINITY_DN7513_c0_g1/Cluster-51551.0_TRINITY_DN298375_c0_g1/Cluster-70441.0_TRINITY_DN95553_c0_g1/Cluster-25030.1_TRINITY_DN95553_c0_g1/Cluster-55090.0_TRINITY_DN22894_c3_g1/Cluster-26868.0_TRINITY_DN114977_c0_g2/Cluster-27550.0_TRINITY_DN114977_c0_g1/Cluster-26792.0_TRINITY_DN5103_c0_g1/Cluster-27550.1_TRINITY_DN114977_c0_g1
ko05202	Transcriptional misregulation in cancer	189	-0.397261	-1.48959	0.00202163	0.012195	0.00933589	3428	tags=5%, list=4%, signal=5%	Cluster-55218.0_TRINITY_DN3193_c0_g2/Cluster-73211.2_TRINITY_DN2050_c0_g1/Cluster-65973.0_TRINITY_DN14427_c0_g1/Cluster-80226.0_TRINITY_DN326027_c0_g1/Cluster-47289.0_TRINITY_DN83593_c0_g1/Cluster-51356.0_TRINITY_DN113204_c0_g1/Cluster-47289.1_TRINITY_DN83593_c0_g1/Cluster-27845.0_TRINITY_DN23895_c0_g1/Cluster-53968.0_TRINITY_DN96282_c0_g1/Cluster-47615.0_TRINITY_DN65433_c0_g1
ko04391	Hippo signaling pathway - fly	94	-0.48826	-1.60818	0.00217823	0.0129311	0.0098994	441	tags=5%, list=0%, signal=5%	Cluster-60746.4_TRINITY_DN4505_c0_g1/Cluster-26868.0_TRINITY_DN114977_c0_g2/Cluster-27550.0_TRINITY_DN114977_c0_g1/Cluster-26792.0_TRINITY_DN5103_c0_g1/Cluster-27550.1_TRINITY_DN114977_c0_g1
ko05212	Pancreatic cancer	99	-0.485351	-1.61673	0.00225618	0.0131846	0.0100935	4163	tags=6%, list=5%, signal=6%	Cluster-19171.0_TRINITY_DN12386_c0_g1/Cluster-78009.1_TRINITY_DN4258_c0_g1/Cluster-44647.0_TRINITY_DN4992_c0_g1/Cluster-12559.0_TRINITY_DN322604_c0_g1/Cluster-22902.0_TRINITY_DN198687_c0_g1/Cluster-21826.0_TRINITY_DN79982_c0_g1
ko05133	Pertussis	76	-0.530121	-1.64871	0.00268464	0.015447	0.0118255	610	tags=5%, list=1%, signal=5%	Cluster-20840.0_TRINITY_DN104040_c0_g1/Cluster-26755.0_TRINITY_DN160197_c0_g1/Cluster-23218.0_TRINITY_DN45506_c0_g1/Cluster-19739.0_TRINITY_DN302346_c0_g1
ko03050	Proteasome	53	-0.595507	-1.75607	0.00300005	0.0170003	0.0130146	27491	tags=81%, list=30%, signal=57%	Cluster-22783.502_TRINITY_DN7918_c0_g2/Cluster-41754.3_TRINITY_DN907_c0_g2/Cluster-58034.0_TRINITY_DN177427_c0_g1/Cluster-67570.0_TRINITY_DN2370_c0_g1/Cluster-61889.0_TRINITY_DN197980_c0_g1/Cluster-63577.16_TRINITY_DN28984_c0_g1/Cluster-68995.0_TRINITY_DN18684_c0_g1/Cluster-63899.0_TRINITY_DN6510_c0_g1/Cluster-46726.0_TRINITY_DN847_c0_g3/Cluster-68369.0_TRINITY_DN1601_c0_g1/Cluster-58737.0_TRINIT…
ko05221	Acute myeloid leukemia	75	-0.511059	-1.59382	0.00340936	0.0187515	0.0143552	4486	tags=8%, list=5%, signal=8%	Cluster-53850.0_TRINITY_DN1279_c3_g1/Cluster-19171.0_TRINITY_DN12386_c0_g1/Cluster-38744.2_TRINITY_DN4163_c0_g1/Cluster-22902.0_TRINITY_DN198687_c0_g1/Cluster-53968.0_TRINITY_DN96282_c0_g1/Cluster-47615.0_TRINITY_DN65433_c0_g1
ko04110	Cell cycle	145	-0.416767	-1.48736	0.00338329	0.0187515	0.0143552	2236	tags=6%, list=2%, signal=5%	Cluster-36254.0_TRINITY_DN333900_c0_g1/Cluster-65506.1_TRINITY_DN9888_c0_g1/Cluster-12559.0_TRINITY_DN322604_c0_g1/Cluster-55090.0_TRINITY_DN22894_c3_g1/Cluster-26868.0_TRINITY_DN114977_c0_g2/Cluster-27550.0_TRINITY_DN114977_c0_g1/Cluster-26792.0_TRINITY_DN5103_c0_g1/Cluster-27550.1_TRINITY_DN114977_c0_g1
ko00140	Steroid hormone biosynthesis	49	-0.574326	-1.69698	0.00380378	0.0206176	0.0157838	3220	tags=18%, list=4%, signal=18%	Cluster-24330.0_TRINITY_DN4907_c0_g1/Cluster-73906.0_TRINITY_DN16550_c0_g1/Cluster-16308.0_TRINITY_DN12867_c0_g3/Cluster-18698.0_TRINITY_DN44451_c0_g1/Cluster-24623.0_TRINITY_DN118688_c0_g3/Cluster-29572.1_TRINITY_DN12867_c0_g1/Cluster-11920.0_TRINITY_DN118688_c0_g5/Cluster-29572.0_TRINITY_DN12867_c0_g1/Cluster-17544.0_TRINITY_DN28687_c1_g1
ko04370	VEGF signaling pathway	81	-0.478764	-1.52725	0.0039913	0.0213249	0.0163253	573	tags=7%, list=1%, signal=7%	Cluster-32137.0_TRINITY_DN1669_c0_g1/Cluster-79454.0_TRINITY_DN10206_c0_g1/Cluster-69162.0_TRINITY_DN9177_c0_g2/Cluster-22902.0_TRINITY_DN198687_c0_g1/Cluster-29411.0_TRINITY_DN110952_c0_g1/Cluster-21826.0_TRINITY_DN79982_c0_g1
ko04975	Fat digestion and absorption	32	-0.652722	-1.84708	0.00550852	0.0290167	0.0222137	2368	tags=12%, list=3%, signal=12%	Cluster-15433.0_TRINITY_DN32274_c0_g1/Cluster-23782.0_TRINITY_DN23467_c0_g1/Cluster-20666.0_TRINITY_DN61641_c0_g1/Cluster-19718.0_TRINITY_DN323763_c0_g1
ko04979	Cholesterol metabolism	66	-0.495525	-1.55582	0.0059807	0.0310664	0.0237829	7844	tags=20%, list=9%, signal=18%	Cluster-57446.0_TRINITY_DN8443_c0_g1/Cluster-73587.0_TRINITY_DN85733_c0_g1/Cluster-80968.0_TRINITY_DN3278_c0_g1/Cluster-17740.0_TRINITY_DN27298_c0_g1/Cluster-32661.0_TRINITY_DN6893_c0_g2/Cluster-29599.0_TRINITY_DN4908_c1_g1/Cluster-63126.0_TRINITY_DN2661_c1_g2/Cluster-52664.0_TRINITY_DN14995_c0_g1/Cluster-22225.0_TRINITY_DN82267_c0_g1/Cluster-16829.0_TRINITY_DN76647_c0_g2/Cluster-36005.0_TRINITY_…
ko00220	Arginine biosynthesis	29	-0.643491	-1.74023	0.00673282	0.0342727	0.0262375	19140	tags=66%, list=21%, signal=52%	Cluster-54469.0_TRINITY_DN3941_c0_g1/Cluster-63213.1_TRINITY_DN2730_c0_g1/Cluster-76076.1_TRINITY_DN2637_c0_g1/Cluster-76076.0_TRINITY_DN2637_c0_g1/Cluster-28382.0_TRINITY_DN86009_c0_g2/Cluster-67543.0_TRINITY_DN31999_c0_g1/Cluster-68074.0_TRINITY_DN133425_c0_g1/Cluster-62502.0_TRINITY_DN4345_c2_g1/Cluster-62502.1_TRINITY_DN4345_c2_g1/Cluster-74564.0_TRINITY_DN25315_c0_g1/Cluster-63213.0_TRINITY_…
ko04973	Carbohydrate digestion and absorption	46	-0.566334	-1.65079	0.00683168	0.0342727	0.0262375	2421	tags=11%, list=3%, signal=11%	Cluster-42112.0_TRINITY_DN2885_c0_g2/Cluster-22902.0_TRINITY_DN198687_c0_g1/Cluster-15467.0_TRINITY_DN29666_c0_g1/Cluster-24027.0_TRINITY_DN32190_c0_g1/Cluster-20443.0_TRINITY_DN29666_c0_g1
ko04970	Salivary secretion	114	0.559913	1.4458	0.00687288	0.0342727	0.0262375	6468	tags=17%, list=7%, signal=16%	Cluster-2433.0_TRINITY_DN154808_c0_g1/Cluster-3125.0_TRINITY_DN4330_c0_g1/Cluster-2433.1_TRINITY_DN154808_c0_g1/Cluster-3619.0_TRINITY_DN2518_c3_g1/Cluster-78852.0_TRINITY_DN2246_c0_g1/Cluster-2539.0_TRINITY_DN49876_c0_g2/Cluster-3370.0_TRINITY_DN31984_c0_g1/Cluster-3909.0_TRINITY_DN206160_c0_g1/Cluster-15352.1_TRINITY_DN34236_c0_g1/Cluster-613.0_TRINITY_DN41658_c0_g1/Cluster-30383.2_TRINITY_DN49…
ko05135	Yersinia infection	157	-0.385832	-1.40102	0.00749387	0.0368777	0.0282318	3359	tags=5%, list=4%, signal=5%	Cluster-32137.0_TRINITY_DN1669_c0_g1/Cluster-70903.0_TRINITY_DN175274_c0_g1/Cluster-37731.0_TRINITY_DN106_c1_g1/Cluster-60746.4_TRINITY_DN4505_c0_g1/Cluster-16616.0_TRINITY_DN278788_c0_g1/Cluster-22902.0_TRINITY_DN198687_c0_g1/Cluster-18111.0_TRINITY_DN151856_c0_g1/Cluster-21826.0_TRINITY_DN79982_c0_g1
ko00240	Pyrimidine metabolism	70	-0.505695	-1.60268	0.00764001	0.0371086	0.0284085	2026	tags=20%, list=2%, signal=20%	Cluster-82221.0_TRINITY_DN4491_c0_g1/Cluster-21727.0_TRINITY_DN23926_c0_g1/Cluster-43674.0_TRINITY_DN6802_c0_g2/Cluster-70582.0_TRINITY_DN295735_c0_g1/Cluster-10126.0_TRINITY_DN105439_c0_g1/Cluster-59173.0_TRINITY_DN8989_c0_g1/Cluster-81002.1_TRINITY_DN12578_c0_g1/Cluster-75920.0_TRINITY_DN325890_c0_g1/Cluster-12413.2_TRINITY_DN15528_c0_g1/Cluster-25312.0_TRINITY_DN57994_c0_g2/Cluster-21442.0_TRI…
ko04810	Regulation of actin cytoskeleton	264	-0.346193	-1.33374	0.00778334	0.0373201	0.0285704	3359	tags=4%, list=4%, signal=4%	Cluster-60746.4_TRINITY_DN4505_c0_g1/Cluster-29025.0_TRINITY_DN297299_c0_g1/Cluster-32651.0_TRINITY_DN22514_c0_g1/Cluster-72446.0_TRINITY_DN15547_c0_g1/Cluster-25591.0_TRINITY_DN271598_c0_g1/Cluster-21101.0_TRINITY_DN103569_c0_g1/Cluster-20378.0_TRINITY_DN91617_c0_g1/Cluster-38544.0_TRINITY_DN202590_c0_g1/Cluster-23218.0_TRINITY_DN45506_c0_g1/Cluster-19174.0_TRINITY_DN197787_c0_g1/Cluster-21826.0…
ko05160	Hepatitis C	167	-0.375846	-1.36662	0.00876819	0.0415101	0.0317781	573	tags=4%, list=1%, signal=4%	Cluster-22902.0_TRINITY_DN198687_c0_g1/Cluster-26868.0_TRINITY_DN114977_c0_g2/Cluster-64313.0_TRINITY_DN2201_c0_g1/Cluster-27550.0_TRINITY_DN114977_c0_g1/Cluster-26792.0_TRINITY_DN5103_c0_g1/Cluster-27550.1_TRINITY_DN114977_c0_g1
ko04964	Proximal tubule bicarbonate reclamation	37	-0.581758	-1.63674	0.0099	0.0462825	0.0354316	1968	tags=16%, list=2%, signal=16%	Cluster-76820.0_TRINITY_DN94_c14_g1/Cluster-10439.0_TRINITY_DN5856_c0_g1/Cluster-28468.1_TRINITY_DN17722_c0_g2/Cluster-28468.0_TRINITY_DN17722_c0_g1/Cluster-24231.0_TRINITY_DN5856_c0_g2/Cluster-20966.0_TRINITY_DN13142_c0_g1
ko04141	Protein processing in endoplasmic reticulum	187	-0.362794	-1.33345	0.0136058	0.0628219	0.0480933	24510	tags=42%, list=27%, signal=31%	Cluster-72165.0_TRINITY_DN896_c0_g1/Cluster-67707.1_TRINITY_DN1013_c0_g1/Cluster-54006.0_TRINITY_DN1791_c0_g2/Cluster-59041.0_TRINITY_DN16873_c0_g1/Cluster-68780.0_TRINITY_DN9040_c1_g1/Cluster-75694.0_TRINITY_DN753_c0_g1/Cluster-72565.0_TRINITY_DN2645_c0_g1/Cluster-45042.0_TRINITY_DN161_c2_g1/Cluster-63934.1_TRINITY_DN698_c0_g1/Cluster-61413.0_TRINITY_DN9462_c0_g1/Cluster-74602.0_TRINITY_DN6108_c…
ko05310	Asthma	29	-0.614061	-1.66064	0.014753	0.0672883	0.0515126	1252	tags=17%, list=1%, signal=17%	Cluster-22857.0_TRINITY_DN7552_c0_g1/Cluster-80232.4_TRINITY_DN22056_c0_g1/Cluster-63812.0_TRINITY_DN172463_c0_g1/Cluster-49053.0_TRINITY_DN242520_c0_g1/Cluster-58062.0_TRINITY_DN27249_c0_g1
ko04666	Fc gamma R-mediated phagocytosis	125	-0.406278	-1.37885	0.0151047	0.068062	0.0521049	664	tags=5%, list=1%, signal=5%	Cluster-44647.0_TRINITY_DN4992_c0_g1/Cluster-20378.0_TRINITY_DN91617_c0_g1/Cluster-22902.0_TRINITY_DN198687_c0_g1/Cluster-29411.0_TRINITY_DN110952_c0_g1/Cluster-23218.0_TRINITY_DN45506_c0_g1/Cluster-21826.0_TRINITY_DN79982_c0_g1
ko04723	Retrograde endocannabinoid signaling	162	-0.366128	-1.32339	0.0156231	0.0695598	0.0532515	2421	tags=22%, list=3%, signal=21%	Cluster-77107.1_TRINITY_DN1821_c0_g1/Cluster-36056.0_TRINITY_DN3202_c0_g1/Cluster-61627.0_TRINITY_DN11098_c0_g1/Cluster-60526.0_TRINITY_DN10915_c0_g1/Cluster-80355.0_TRINITY_DN1709_c0_g1/Cluster-67872.0_TRINITY_DN551_c0_g1/Cluster-34773.0_TRINITY_DN43930_c0_g1/Cluster-22783.649_TRINITY_DN474_c0_g1/Cluster-76552.0_TRINITY_DN2367_c0_g1/Cluster-69921.0_TRINITY_DN3282_c0_g2/Cluster-56653.0_TRINITY_DN…
ko04966	Collecting duct acid secretion	35	-0.565478	-1.60835	0.0176513	0.0776656	0.0594569	27	tags=14%, list=0%, signal=14%	Cluster-38051.0_TRINITY_DN22105_c0_g1/Cluster-75015.1_TRINITY_DN11826_c0_g1/Cluster-21418.0_TRINITY_DN260413_c0_g1/Cluster-76093.1_TRINITY_DN1575_c0_g1/Cluster-76093.0_TRINITY_DN1575_c0_g1
ko04971	Gastric acid secretion	97	-0.411504	-1.37102	0.0212534	0.0924274	0.0707578	4550	tags=6%, list=5%, signal=6%	Cluster-33490.0_TRINITY_DN17867_c0_g1/Cluster-60746.4_TRINITY_DN4505_c0_g1/Cluster-42112.0_TRINITY_DN2885_c0_g2/Cluster-49998.0_TRINITY_DN96746_c0_g1/Cluster-76093.1_TRINITY_DN1575_c0_g1/Cluster-76093.0_TRINITY_DN1575_c0_g1
ko00380	Tryptophan metabolism	56	-0.492424	-1.44655	0.0225085	0.0967607	0.0740751	13657	tags=34%, list=15%, signal=29%	Cluster-54705.0_TRINITY_DN659_c17_g1/Cluster-79856.1_TRINITY_DN22423_c0_g4/Cluster-57184.0_TRINITY_DN3622_c0_g1/Cluster-64725.0_TRINITY_DN1790_c0_g1/Cluster-56131.0_TRINITY_DN1113_c0_g1/Cluster-54754.0_TRINITY_DN11276_c0_g1/Cluster-39540.0_TRINITY_DN208970_c0_g1/Cluster-54655.0_TRINITY_DN4692_c1_g1/Cluster-72306.0_TRINITY_DN19762_c0_g1/Cluster-80798.0_TRINITY_DN1790_c0_g1/Cluster-30731.0_TRINITY_…
ko05167	Kaposi sarcoma-associated herpesvirus infection	204	-0.339812	-1.28655	0.0230838	0.0981063	0.0751053	7146	tags=6%, list=8%, signal=5%	Cluster-70101.0_TRINITY_DN14456_c0_g1/Cluster-32137.0_TRINITY_DN1669_c0_g1/Cluster-73701.0_TRINITY_DN98_c1_g1/Cluster-74218.0_TRINITY_DN33465_c0_g1/Cluster-7641.18_TRINITY_DN4355_c1_g1/Cluster-30622.0_TRINITY_DN23783_c0_g2/Cluster-69405.0_TRINITY_DN9576_c0_g1/Cluster-69162.0_TRINITY_DN9177_c0_g2/Cluster-65973.0_TRINITY_DN14427_c0_g1/Cluster-21101.0_TRINITY_DN103569_c0_g1/Cluster-22902.0_TRINITY_D…
ko04626	Plant-pathogen interaction	18	-0.684985	-1.65757	0.0240514	0.10107	0.077374	15243	tags=33%, list=17%, signal=28%	Cluster-65457.0_TRINITY_DN4436_c0_g1/Cluster-70256.0_TRINITY_DN2453_c0_g1/Cluster-46764.0_TRINITY_DN7014_c0_g6/Cluster-53913.0_TRINITY_DN268299_c0_g1/Cluster-9061.0_TRINITY_DN2475_c1_g3/Cluster-13312.0_TRINITY_DN55160_c0_g2
ko05322	Systemic lupus erythematosus	71	-0.464654	-1.46825	0.0247448	0.102828	0.0787202	4005	tags=14%, list=4%, signal=13%	Cluster-22857.0_TRINITY_DN7552_c0_g1/Cluster-55218.0_TRINITY_DN3193_c0_g2/Cluster-65973.0_TRINITY_DN14427_c0_g1/Cluster-80232.4_TRINITY_DN22056_c0_g1/Cluster-50240.0_TRINITY_DN198648_c0_g1/Cluster-19624.0_TRINITY_DN291531_c0_g1/Cluster-26755.0_TRINITY_DN160197_c0_g1/Cluster-27845.0_TRINITY_DN23895_c0_g1/Cluster-19907.0_TRINITY_DN18799_c0_g1/Cluster-29006.0_TRINITY_DN27408_c0_g1
ko00640	Propanoate metabolism	53	-0.515259	-1.51943	0.0272066	0.111816	0.0856008	2944	tags=9%, list=3%, signal=9%	Cluster-54945.0_TRINITY_DN269738_c0_g1/Cluster-72834.1_TRINITY_DN29562_c0_g2/Cluster-21977.0_TRINITY_DN14367_c0_g1/Cluster-24392.0_TRINITY_DN12903_c0_g1/Cluster-13518.0_TRINITY_DN203160_c0_g1
ko00730	Thiamine metabolism	23	-0.647185	-1.64307	0.0309826	0.124597	0.095385	166	tags=13%, list=0%, signal=13%	Cluster-68321.1_TRINITY_DN7379_c0_g1/Cluster-25618.1_TRINITY_DN24467_c0_g1/Cluster-25618.0_TRINITY_DN24467_c0_g1
ko04624	Toll and Imd signaling pathway	63	-0.466937	-1.44549	0.0309153	0.124597	0.095385	29274	tags=65%, list=32%, signal=44%	Cluster-27060.0_TRINITY_DN29122_c0_g1/Cluster-79359.1_TRINITY_DN2325_c0_g1/Cluster-70479.0_TRINITY_DN397_c1_g2/Cluster-68034.1_TRINITY_DN1296_c0_g2/Cluster-5385.2_TRINITY_DN3053_c0_g1/Cluster-60304.0_TRINITY_DN69819_c0_g3/Cluster-69511.0_TRINITY_DN1684_c1_g1/Cluster-60184.0_TRINITY_DN958_c0_g1/Cluster-46024.1_TRINITY_DN1374_c0_g1/Cluster-67204.0_TRINITY_DN962_c0_g3/Cluster-57650.0_TRINITY_DN2012_…
ko05144	Malaria	62	0.581392	1.42293	0.0330673	0.130046	0.0995567	11629	tags=19%, list=13%, signal=17%	Cluster-400.0_TRINITY_DN302399_c0_g1/Cluster-37840.0_TRINITY_DN43862_c0_g1/Cluster-778.0_TRINITY_DN66225_c0_g1/Cluster-3756.0_TRINITY_DN324113_c0_g1/Cluster-3388.0_TRINITY_DN179784_c0_g1/Cluster-12018.0_TRINITY_DN24815_c0_g2/Cluster-24864.0_TRINITY_DN51744_c0_g1/Cluster-70822.0_TRINITY_DN328067_c0_g1/Cluster-76846.0_TRINITY_DN133693_c0_g1/Cluster-55431.1_TRINITY_DN4581_c0_g1/Cluster-77716.0_TRINI…
ko04664	Fc epsilon RI signaling pathway	75	-0.438064	-1.36617	0.033408	0.130046	0.0995567	573	tags=4%, list=1%, signal=4%	Cluster-22902.0_TRINITY_DN198687_c0_g1/Cluster-29411.0_TRINITY_DN110952_c0_g1/Cluster-21826.0_TRINITY_DN79982_c0_g1
ko04540	Gap junction	104	-0.402848	-1.35921	0.0331962	0.130046	0.0995567	6647	tags=7%, list=7%, signal=6%	Cluster-25599.0_TRINITY_DN231294_c0_g1/Cluster-79454.0_TRINITY_DN10206_c0_g1/Cluster-15107.0_TRINITY_DN24984_c0_g1/Cluster-42112.0_TRINITY_DN2885_c0_g2/Cluster-56594.0_TRINITY_DN20152_c0_g2/Cluster-23781.0_TRINITY_DN37494_c0_g1/Cluster-29842.0_TRINITY_DN12123_c0_g1
ko04146	Peroxisome	101	-0.405442	-1.35736	0.0337285	0.130046	0.0995567	24692	tags=47%, list=27%, signal=34%	Cluster-75657.1_TRINITY_DN3831_c0_g1/Cluster-53676.0_TRINITY_DN1972_c3_g1/Cluster-79302.0_TRINITY_DN16960_c0_g1/Cluster-80829.0_TRINITY_DN1932_c0_g1/Cluster-58066.0_TRINITY_DN6870_c2_g1/Cluster-57309.0_TRINITY_DN25988_c0_g1/Cluster-42538.0_TRINITY_DN17281_c0_g1/Cluster-71283.0_TRINITY_DN1367_c0_g1/Cluster-54962.1_TRINITY_DN549_c0_g2/Cluster-57309.1_TRINITY_DN25988_c0_g1/Cluster-49709.0_TRINITY_DN…
ko04977	Vitamin digestion and absorption	22	-0.631117	-1.58858	0.0377819	0.144188	0.110383	7229	tags=45%, list=8%, signal=42%	Cluster-42234.0_TRINITY_DN38615_c0_g2/Cluster-64851.0_TRINITY_DN407_c0_g2/Cluster-44782.0_TRINITY_DN2486_c1_g3/Cluster-73587.0_TRINITY_DN85733_c0_g1/Cluster-76747.0_TRINITY_DN11692_c0_g1/Cluster-20202.0_TRINITY_DN36547_c0_g1/Cluster-35737.0_TRINITY_DN214044_c0_g1/Cluster-15433.0_TRINITY_DN32274_c0_g1/Cluster-23782.0_TRINITY_DN23467_c0_g1/Cluster-20666.0_TRINITY_DN61641_c0_g1
ko04138	Autophagy - yeast	90	-0.398868	-1.3195	0.0387532	0.146401	0.112077	26479	tags=44%, list=29%, signal=32%	Cluster-35947.0_TRINITY_DN470_c2_g1/Cluster-81903.0_TRINITY_DN181_c0_g1/Cluster-58701.0_TRINITY_DN131_c1_g1/Cluster-55958.0_TRINITY_DN13601_c1_g1/Cluster-47010.0_TRINITY_DN9268_c0_g1/Cluster-60720.0_TRINITY_DN3122_c1_g1/Cluster-55921.0_TRINITY_DN1980_c0_g1/Cluster-57440.0_TRINITY_DN8309_c0_g1/Cluster-67396.0_TRINITY_DN320_c1_g1/Cluster-77994.0_TRINITY_DN4344_c0_g1/Cluster-79180.0_TRINITY_DN1141_c…
ko04211	Longevity regulating pathway	101	-0.392091	-1.31266	0.0447507	0.167368	0.128128	4163	tags=4%, list=5%, signal=4%	Cluster-19171.0_TRINITY_DN12386_c0_g1/Cluster-19646.0_TRINITY_DN223983_c0_g1/Cluster-22902.0_TRINITY_DN198687_c0_g1/Cluster-15120.0_TRINITY_DN281090_c0_g1
ko04072	Phospholipase D signaling pathway	175	-0.347611	-1.28113	0.0455939	0.168833	0.12925	2590	tags=7%, list=3%, signal=7%	Cluster-81649.2_TRINITY_DN3559_c0_g1/Cluster-55886.0_TRINITY_DN22062_c0_g1/Cluster-81706.0_TRINITY_DN22062_c1_g1/Cluster-30622.0_TRINITY_DN23783_c0_g2/Cluster-72446.0_TRINITY_DN15547_c0_g1/Cluster-78793.0_TRINITY_DN42407_c0_g1/Cluster-42112.0_TRINITY_DN2885_c0_g2/Cluster-44647.0_TRINITY_DN4992_c0_g1/Cluster-25591.0_TRINITY_DN271598_c0_g1/Cluster-22902.0_TRINITY_DN198687_c0_g1/Cluster-38544.0_TRIN…
ko03022	Basal transcription factors	48	0.583908	1.38499	0.0478413	0.175418	0.134291	36	tags=2%, list=0%, signal=2%	Cluster-7623.0_TRINITY_DN13953_c0_g1

## Sheet: MM_GSEA_enrichment
Pathway_ID	Description	SetSize	EnrichmentScore	NES	Pvalue	P.adjust	Qvalue	Rank	Leading_edge	Core_enrichment
ko04090	CD molecules [BR:ko04090]	425	-0.526945	-2.18229	1e-10	3.88e-08	3.35789e-08	26773	tags=55%, list=28%, signal=40%	Cluster-61477.0_TRINITY_DN5161_c0_g1/Cluster-71051.0_TRINITY_DN6480_c0_g1/Cluster-75101.0_TRINITY_DN6783_c1_g1/Cluster-63036.0_TRINITY_DN2472_c0_g2/Cluster-68913.0_TRINITY_DN22875_c0_g1/Cluster-78716.0_TRINITY_DN124381_c0_g1/Cluster-71690.1_TRINITY_DN2297_c0_g1/Cluster-56712.0_TRINITY_DN4139_c2_g2/Cluster-49004.0_TRINITY_DN3496_c2_g2/Cluster-24817.0_TRINITY_DN24978_c0_g1/Cluster-55111.1_TRINITY_D…
ko04640	Hematopoietic cell lineage	118	-0.673554	-2.41454	5.81608e-10	1.12832e-07	9.76489e-08	16325	tags=54%, list=17%, signal=45%	Cluster-9808.9_TRINITY_DN32739_c0_g1/Cluster-33936.0_TRINITY_DN70350_c0_g1/Cluster-57942.0_TRINITY_DN293142_c0_g1/Cluster-9808.2_TRINITY_DN95794_c0_g1/Cluster-79121.0_TRINITY_DN149_c0_g2/Cluster-82876.0_TRINITY_DN23965_c0_g1/Cluster-84102.0_TRINITY_DN1261_c0_g1/Cluster-27943.0_TRINITY_DN55509_c0_g1/Cluster-7006.0_TRINITY_DN2669_c0_g1/Cluster-74630.0_TRINITY_DN21_c0_g1/Cluster-67816.1_TRINITY_DN46…
ko04145	Phagosome	242	-0.530707	-2.05333	2.59694e-09	3.35871e-07	2.90675e-07	18593	tags=36%, list=20%, signal=29%	Cluster-49001.0_TRINITY_DN36210_c1_g1/Cluster-44014.1_TRINITY_DN2928_c0_g1/Cluster-58071.2_TRINITY_DN8119_c0_g1/Cluster-44014.0_TRINITY_DN2928_c0_g1/Cluster-82767.0_TRINITY_DN296257_c0_g1/Cluster-54689.0_TRINITY_DN7828_c1_g1/Cluster-38174.0_TRINITY_DN15859_c0_g2/Cluster-78445.0_TRINITY_DN5401_c0_g1/Cluster-44505.1_TRINITY_DN372_c0_g1/Cluster-61453.0_TRINITY_DN6177_c0_g1/Cluster-66256.26_TRINITY_D…
ko05310	Asthma	36	-0.835874	-2.43912	8.14099e-09	7.89676e-07	6.83415e-07	9959	tags=75%, list=10%, signal=67%	Cluster-74892.6_TRINITY_DN890_c0_g1/Cluster-65474.0_TRINITY_DN1661_c0_g1/Cluster-70217.0_TRINITY_DN5933_c1_g1/Cluster-51873.1_TRINITY_DN25208_c0_g1/Cluster-74892.5_TRINITY_DN890_c0_g1/Cluster-69542.1_TRINITY_DN17133_c0_g2/Cluster-47148.0_TRINITY_DN1903_c3_g1/Cluster-28275.0_TRINITY_DN61820_c0_g1/Cluster-9808.1_TRINITY_DN890_c1_g1/Cluster-63489.0_TRINITY_DN17965_c0_g1/Cluster-56041.0_TRINITY_DN551…
ko05322	Systemic lupus erythematosus	88	-0.688916	-2.37402	3.3183e-08	1.72059e-06	1.48906e-06	20157	tags=57%, list=21%, signal=45%	Cluster-71621.0_TRINITY_DN5623_c0_g1/Cluster-9808.4_TRINITY_DN32739_c0_g1/Cluster-32658.0_TRINITY_DN116107_c0_g1/Cluster-35196.0_TRINITY_DN6636_c0_g1/Cluster-58071.2_TRINITY_DN8119_c0_g1/Cluster-61488.2_TRINITY_DN222_c0_g1/Cluster-61453.0_TRINITY_DN6177_c0_g1/Cluster-58071.0_TRINITY_DN8119_c0_g1/Cluster-9808.9_TRINITY_DN32739_c0_g1/Cluster-72690.0_TRINITY_DN1915_c0_g1/Cluster-54215.0_TRINITY_DN61…
ko05150	Staphylococcus aureus infection	82	-0.692447	-2.33212	2.91395e-08	1.72059e-06	1.48906e-06	18572	tags=70%, list=20%, signal=56%	Cluster-44014.1_TRINITY_DN2928_c0_g1/Cluster-58071.2_TRINITY_DN8119_c0_g1/Cluster-44014.0_TRINITY_DN2928_c0_g1/Cluster-61453.0_TRINITY_DN6177_c0_g1/Cluster-58071.0_TRINITY_DN8119_c0_g1/Cluster-22122.0_TRINITY_DN58812_c0_g1/Cluster-56230.0_TRINITY_DN2095_c0_g2/Cluster-9808.9_TRINITY_DN32739_c0_g1/Cluster-72690.0_TRINITY_DN1915_c0_g1/Cluster-54215.0_TRINITY_DN6177_c0_g1/Cluster-9808.2_TRINITY_DN957…
ko05140	Leishmaniasis	108	-0.657126	-2.32386	3.54761e-08	1.72059e-06	1.48906e-06	20157	tags=52%, list=21%, signal=41%	Cluster-71621.0_TRINITY_DN5623_c0_g1/Cluster-9808.4_TRINITY_DN32739_c0_g1/Cluster-83327.0_TRINITY_DN7138_c0_g1/Cluster-23252.0_TRINITY_DN7108_c0_g1/Cluster-31896.0_TRINITY_DN28869_c0_g1/Cluster-43345.0_TRINITY_DN29069_c0_g1/Cluster-58071.2_TRINITY_DN8119_c0_g1/Cluster-44014.0_TRINITY_DN2928_c0_g1/Cluster-38174.0_TRINITY_DN15859_c0_g2/Cluster-78445.0_TRINITY_DN5401_c0_g1/Cluster-67209.0_TRINITY_DN…
ko05323	Rheumatoid arthritis	103	-0.659966	-2.31627	2.77795e-08	1.72059e-06	1.48906e-06	9959	tags=37%, list=10%, signal=33%	Cluster-74892.6_TRINITY_DN890_c0_g1/Cluster-84812.0_TRINITY_DN1670_c0_g1/Cluster-65474.0_TRINITY_DN1661_c0_g1/Cluster-70217.0_TRINITY_DN5933_c1_g1/Cluster-58770.0_TRINITY_DN180181_c0_g1/Cluster-51873.1_TRINITY_DN25208_c0_g1/Cluster-48439.0_TRINITY_DN6421_c0_g1/Cluster-74892.5_TRINITY_DN890_c0_g1/Cluster-62248.0_TRINITY_DN6081_c0_g1/Cluster-69542.1_TRINITY_DN17133_c0_g2/Cluster-77149.2_TRINITY_DN1…
ko04672	Intestinal immune network for IgA production	62	-0.716446	-2.28728	2.90008e-07	1.25026e-05	1.08202e-05	9959	tags=48%, list=10%, signal=43%	Cluster-74892.6_TRINITY_DN890_c0_g1/Cluster-65474.0_TRINITY_DN1661_c0_g1/Cluster-70217.0_TRINITY_DN5933_c1_g1/Cluster-51873.1_TRINITY_DN25208_c0_g1/Cluster-39952.0_TRINITY_DN19000_c0_g1/Cluster-74892.5_TRINITY_DN890_c0_g1/Cluster-69542.1_TRINITY_DN17133_c0_g2/Cluster-77149.2_TRINITY_DN1091_c0_g1/Cluster-28275.0_TRINITY_DN61820_c0_g1/Cluster-9808.1_TRINITY_DN890_c1_g1/Cluster-63489.0_TRINITY_DN179…
ko05340	Primary immunodeficiency	63	-0.707893	-2.27337	5.00815e-07	1.94316e-05	1.68168e-05	10414	tags=54%, list=11%, signal=48%	Cluster-9808.9_TRINITY_DN32739_c0_g1/Cluster-75645.0_TRINITY_DN28858_c0_g1/Cluster-9808.2_TRINITY_DN95794_c0_g1/Cluster-50990.0_TRINITY_DN89992_c0_g2/Cluster-81027.0_TRINITY_DN5333_c0_g2/Cluster-32021.0_TRINITY_DN257206_c0_g1/Cluster-27914.0_TRINITY_DN17607_c0_g1/Cluster-64341.0_TRINITY_DN3551_c0_g1/Cluster-77860.0_TRINITY_DN3093_c0_g1/Cluster-74892.6_TRINITY_DN890_c0_g1/Cluster-68657.0_TRINITY_D…
ko05320	Autoimmune thyroid disease	97	-0.623557	-2.16728	1.366e-06	4.81825e-05	4.16989e-05	9959	tags=36%, list=10%, signal=32%	Cluster-74892.6_TRINITY_DN890_c0_g1/Cluster-66256.23_TRINITY_DN1037_c0_g1/Cluster-65474.0_TRINITY_DN1661_c0_g1/Cluster-70217.0_TRINITY_DN5933_c1_g1/Cluster-80704.0_TRINITY_DN24232_c0_g1/Cluster-51873.1_TRINITY_DN25208_c0_g1/Cluster-36882.0_TRINITY_DN237125_c0_g1/Cluster-74892.5_TRINITY_DN890_c0_g1/Cluster-69542.1_TRINITY_DN17133_c0_g2/Cluster-28275.0_TRINITY_DN61820_c0_g1/Cluster-9808.1_TRINITY_D…
ko05143	African trypanosomiasis	59	-0.71231	-2.27076	1.78153e-06	4.93738e-05	4.27299e-05	20332	tags=61%, list=21%, signal=48%	Cluster-67810.0_TRINITY_DN98267_c1_g1/Cluster-71621.0_TRINITY_DN5623_c0_g1/Cluster-9808.4_TRINITY_DN32739_c0_g1/Cluster-23252.0_TRINITY_DN7108_c0_g1/Cluster-31896.0_TRINITY_DN28869_c0_g1/Cluster-60580.0_TRINITY_DN2340_c0_g1/Cluster-69167.0_TRINITY_DN3053_c0_g1/Cluster-47261.0_TRINITY_DN14422_c0_g1/Cluster-9808.9_TRINITY_DN32739_c0_g1/Cluster-33936.0_TRINITY_DN70350_c0_g1/Cluster-26050.0_TRINITY_D…
ko05330	Allograft rejection	97	-0.620715	-2.1574	1.70121e-06	4.93738e-05	4.27299e-05	9959	tags=36%, list=10%, signal=32%	Cluster-74892.6_TRINITY_DN890_c0_g1/Cluster-66256.23_TRINITY_DN1037_c0_g1/Cluster-65474.0_TRINITY_DN1661_c0_g1/Cluster-70217.0_TRINITY_DN5933_c1_g1/Cluster-80704.0_TRINITY_DN24232_c0_g1/Cluster-51873.1_TRINITY_DN25208_c0_g1/Cluster-74892.5_TRINITY_DN890_c0_g1/Cluster-69542.1_TRINITY_DN17133_c0_g2/Cluster-47148.0_TRINITY_DN1903_c3_g1/Cluster-28275.0_TRINITY_DN61820_c0_g1/Cluster-9808.1_TRINITY_DN8…
ko04514	Cell adhesion molecules (CAMs)	203	-0.495693	-1.88014	1.7748e-06	4.93738e-05	4.27299e-05	26633	tags=53%, list=28%, signal=38%	Cluster-66256.27_TRINITY_DN17085_c0_g1/Cluster-68913.0_TRINITY_DN22875_c0_g1/Cluster-71690.1_TRINITY_DN2297_c0_g1/Cluster-56712.0_TRINITY_DN4139_c2_g2/Cluster-24817.0_TRINITY_DN24978_c0_g1/Cluster-68300.0_TRINITY_DN7146_c0_g1/Cluster-55111.1_TRINITY_DN2507_c0_g1/Cluster-58450.0_TRINITY_DN2350_c1_g1/Cluster-49394.0_TRINITY_DN4818_c0_g2/Cluster-66256.10_TRINITY_DN133_c0_g1/Cluster-56272.0_TRINITY_D…
ko05152	Tuberculosis	229	-0.491776	-1.89688	2.3455e-06	6.06704e-05	5.25064e-05	20157	tags=36%, list=21%, signal=29%	Cluster-71621.0_TRINITY_DN5623_c0_g1/Cluster-9808.4_TRINITY_DN32739_c0_g1/Cluster-53518.0_TRINITY_DN7931_c0_g1/Cluster-76010.0_TRINITY_DN2021_c0_g1/Cluster-31896.0_TRINITY_DN28869_c0_g1/Cluster-70300.0_TRINITY_DN10952_c0_g1/Cluster-59916.0_TRINITY_DN3494_c0_g1/Cluster-49001.0_TRINITY_DN36210_c1_g1/Cluster-44014.1_TRINITY_DN2928_c0_g1/Cluster-58071.2_TRINITY_DN8119_c0_g1/Cluster-44014.0_TRINITY_DN…
ko04662	B cell receptor signaling pathway	112	-0.584992	-2.07095	3.52107e-06	8.53859e-05	7.38961e-05	17464	tags=37%, list=18%, signal=30%	Cluster-84466.0_TRINITY_DN15495_c0_g1/Cluster-27236.1_TRINITY_DN1636_c0_g1/Cluster-75024.1_TRINITY_DN32888_c0_g1/Cluster-9808.9_TRINITY_DN32739_c0_g1/Cluster-75024.0_TRINITY_DN32888_c0_g1/Cluster-9808.2_TRINITY_DN95794_c0_g1/Cluster-55364.0_TRINITY_DN37863_c1_g1/Cluster-48291.0_TRINITY_DN7402_c4_g1/Cluster-15314.2_TRINITY_DN2561_c0_g2/Cluster-79619.0_TRINITY_DN6495_c1_g1/Cluster-27914.0_TRINITY_D…
ko04060	Cytokine-cytokine receptor interaction	228	-0.471303	-1.81902	6.22421e-06	0.000142058	0.000122943	26738	tags=48%, list=28%, signal=34%	Cluster-68888.0_TRINITY_DN7723_c0_g2/Cluster-77774.0_TRINITY_DN1750_c0_g2/Cluster-63036.0_TRINITY_DN2472_c0_g2/Cluster-26661.0_TRINITY_DN5016_c0_g1/Cluster-51404.0_TRINITY_DN4838_c2_g1/Cluster-41965.0_TRINITY_DN7146_c0_g1/Cluster-81047.0_TRINITY_DN1788_c1_g1/Cluster-81634.747_TRINITY_DN5627_c0_g1/Cluster-56530.1_TRINITY_DN1520_c0_g1/Cluster-45172.0_TRINITY_DN2575_c2_g1/Cluster-69017.0_TRINITY_DN1…
ko05146	Amoebiasis	143	-0.537943	-1.98428	6.97426e-06	0.000142422	0.000123257	8578	tags=36%, list=9%, signal=33%	Cluster-71621.0_TRINITY_DN5623_c0_g1/Cluster-9808.4_TRINITY_DN32739_c0_g1/Cluster-31943.0_TRINITY_DN37097_c0_g1/Cluster-23252.0_TRINITY_DN7108_c0_g1/Cluster-71082.0_TRINITY_DN11564_c0_g1/Cluster-61488.2_TRINITY_DN222_c0_g1/Cluster-69167.0_TRINITY_DN3053_c0_g1/Cluster-78445.0_TRINITY_DN5401_c0_g1/Cluster-47261.0_TRINITY_DN14422_c0_g1/Cluster-74830.0_TRINITY_DN17823_c0_g1/Cluster-9808.9_TRINITY_DN3…
ko04666	Fc gamma R-mediated phagocytosis	146	-0.535815	-1.98213	6.81013e-06	0.000142422	0.000123257	20254	tags=37%, list=21%, signal=29%	Cluster-73442.1_TRINITY_DN871_c0_g1/Cluster-71621.0_TRINITY_DN5623_c0_g1/Cluster-9808.4_TRINITY_DN32739_c0_g1/Cluster-83996.0_TRINITY_DN6167_c0_g1/Cluster-83327.0_TRINITY_DN7138_c0_g1/Cluster-55796.0_TRINITY_DN5397_c1_g1/Cluster-23252.0_TRINITY_DN7108_c0_g1/Cluster-76315.0_TRINITY_DN4598_c0_g1/Cluster-44014.1_TRINITY_DN2928_c0_g1/Cluster-26094.0_TRINITY_DN118706_c0_g1/Cluster-69583.0_TRINITY_DN27…
ko04515	Cell adhesion molecules [BR:ko04515]	242	-0.437312	-1.69198	2.12853e-05	0.000393271	0.000340352	18840	tags=36%, list=20%, signal=29%	Cluster-51082.6_TRINITY_DN7542_c0_g2/Cluster-30041.0_TRINITY_DN13072_c0_g1/Cluster-81452.0_TRINITY_DN278849_c0_g1/Cluster-28723.0_TRINITY_DN236480_c0_g1/Cluster-42042.0_TRINITY_DN39755_c0_g1/Cluster-71051.1_TRINITY_DN6480_c0_g1/Cluster-73462.0_TRINITY_DN7542_c0_g1/Cluster-51082.1_TRINITY_DN9666_c0_g1/Cluster-51349.0_TRINITY_DN52065_c0_g1/Cluster-79696.0_TRINITY_DN9260_c0_g1/Cluster-51082.13_TRINI…
ko04151	PI3K-Akt signaling pathway	426	-0.389996	-1.6158	2.10399e-05	0.000393271	0.000340352	17848	tags=25%, list=19%, signal=20%	Cluster-69574.0_TRINITY_DN1123_c0_g1/Cluster-69167.0_TRINITY_DN3053_c0_g1/Cluster-69220.0_TRINITY_DN104573_c0_g1/Cluster-78445.0_TRINITY_DN5401_c0_g1/Cluster-79127.0_TRINITY_DN2503_c0_g1/Cluster-31810.0_TRINITY_DN10692_c0_g1/Cluster-74830.0_TRINITY_DN17823_c0_g1/Cluster-73601.0_TRINITY_DN45_c2_g1/Cluster-28854.0_TRINITY_DN4217_c0_g3/Cluster-58534.0_TRINITY_DN11454_c1_g1/Cluster-9808.9_TRINITY_DN3…
ko04061	Viral protein interaction with cytokine and cytokine receptor	75	-0.616314	-2.04325	2.29377e-05	0.000404537	0.000350101	16232	tags=49%, list=17%, signal=41%	Cluster-33936.0_TRINITY_DN70350_c0_g1/Cluster-40782.0_TRINITY_DN1234_c6_g1/Cluster-4178.0_TRINITY_DN29355_c0_g1/Cluster-60037.0_TRINITY_DN5050_c1_g1/Cluster-32943.0_TRINITY_DN9156_c0_g1/Cluster-35794.0_TRINITY_DN6081_c0_g1/Cluster-71850.1_TRINITY_DN327_c0_g1/Cluster-61472.0_TRINITY_DN1646_c0_g2/Cluster-77920.0_TRINITY_DN14588_c0_g1/Cluster-80645.0_TRINITY_DN10433_c1_g7/Cluster-50016.0_TRINITY_DN4…
ko05169	Epstein-Barr virus infection	319	-0.40258	-1.63963	3.32883e-05	0.00056156	0.000485994	17983	tags=28%, list=19%, signal=23%	Cluster-54689.0_TRINITY_DN7828_c1_g1/Cluster-51590.0_TRINITY_DN2346_c0_g1/Cluster-69220.0_TRINITY_DN104573_c0_g1/Cluster-78445.0_TRINITY_DN5401_c0_g1/Cluster-67209.0_TRINITY_DN20082_c0_g2/Cluster-67237.0_TRINITY_DN2846_c1_g1/Cluster-66256.26_TRINITY_DN7049_c0_g1/Cluster-28854.0_TRINITY_DN4217_c0_g3/Cluster-67237.1_TRINITY_DN2846_c1_g1/Cluster-9808.9_TRINITY_DN32739_c0_g1/Cluster-33936.0_TRINITY_D…
ko04664	Fc epsilon RI signaling pathway	99	-0.578737	-2.01986	4.6629e-05	0.000753835	0.000652397	17923	tags=36%, list=19%, signal=30%	Cluster-26094.0_TRINITY_DN118706_c0_g1/Cluster-84466.0_TRINITY_DN15495_c0_g1/Cluster-67209.0_TRINITY_DN20082_c0_g2/Cluster-66021.0_TRINITY_DN17985_c0_g1/Cluster-9808.9_TRINITY_DN32739_c0_g1/Cluster-57521.0_TRINITY_DN16507_c0_g2/Cluster-9808.2_TRINITY_DN95794_c0_g1/Cluster-69264.0_TRINITY_DN4974_c0_g1/Cluster-27914.0_TRINITY_DN17607_c0_g1/Cluster-37831.0_TRINITY_DN9821_c1_g1/Cluster-47731.0_TRINIT…
ko04062	Chemokine signaling pathway	200	-0.454921	-1.73169	7.84246e-05	0.00121715	0.00105337	20029	tags=28%, list=21%, signal=23%	Cluster-71023.0_TRINITY_DN13472_c0_g1/Cluster-18729.0_TRINITY_DN26920_c0_g1/Cluster-84392.0_TRINITY_DN1586_c0_g1/Cluster-83327.0_TRINITY_DN7138_c0_g1/Cluster-23252.0_TRINITY_DN7108_c0_g1/Cluster-76315.0_TRINITY_DN4598_c0_g1/Cluster-49597.2_TRINITY_DN729_c0_g1/Cluster-57585.1_TRINITY_DN108593_c0_g1/Cluster-84466.0_TRINITY_DN15495_c0_g1/Cluster-40782.0_TRINITY_DN1234_c6_g1/Cluster-59528.0_TRINITY_D…
ko05416	Viral myocarditis	148	-0.497289	-1.8441	0.000109716	0.00161794	0.00140023	9959	tags=27%, list=10%, signal=24%	Cluster-74892.6_TRINITY_DN890_c0_g1/Cluster-60416.0_TRINITY_DN276_c0_g2/Cluster-66256.23_TRINITY_DN1037_c0_g1/Cluster-65474.0_TRINITY_DN1661_c0_g1/Cluster-70217.0_TRINITY_DN5933_c1_g1/Cluster-80704.0_TRINITY_DN24232_c0_g1/Cluster-51873.1_TRINITY_DN25208_c0_g1/Cluster-74892.5_TRINITY_DN890_c0_g1/Cluster-69542.1_TRINITY_DN17133_c0_g2/Cluster-28275.0_TRINITY_DN61820_c0_g1/Cluster-9808.1_TRINITY_DN89…
ko04072	Phospholipase D signaling pathway	201	-0.456352	-1.73456	0.000112589	0.00161794	0.00140023	21308	tags=29%, list=22%, signal=23%	Cluster-61789.0_TRINITY_DN302_c1_g2/Cluster-56565.0_TRINITY_DN11443_c0_g2/Cluster-56995.0_TRINITY_DN28053_c2_g1/Cluster-71621.0_TRINITY_DN5623_c0_g1/Cluster-9808.4_TRINITY_DN32739_c0_g1/Cluster-18729.0_TRINITY_DN26920_c0_g1/Cluster-80456.1_TRINITY_DN418_c2_g1/Cluster-84392.0_TRINITY_DN1586_c0_g1/Cluster-37552.0_TRINITY_DN12264_c1_g3/Cluster-45864.0_TRINITY_DN255787_c0_g1/Cluster-26094.0_TRINITY_D…
ko04050	Cytokine receptors [BR:ko04050]	131	-0.493552	-1.81266	0.000190136	0.00263475	0.00228021	15740	tags=45%, list=17%, signal=38%	Cluster-63036.0_TRINITY_DN2472_c0_g2/Cluster-41965.0_TRINITY_DN7146_c0_g1/Cluster-81047.0_TRINITY_DN1788_c1_g1/Cluster-56530.1_TRINITY_DN1520_c0_g1/Cluster-45065.0_TRINITY_DN16963_c0_g1/Cluster-83366.0_TRINITY_DN27506_c0_g1/Cluster-54525.0_TRINITY_DN188_c1_g1/Cluster-62018.0_TRINITY_DN2875_c0_g1/Cluster-44903.0_TRINITY_DN88605_c0_g1/Cluster-51554.0_TRINITY_DN13951_c0_g1/Cluster-62140.0_TRINITY_DN…
ko04052	Cytokines and growth factors [BR:ko04052]	157	-0.477511	-1.774	0.000206762	0.0027285	0.00236134	26738	tags=52%, list=28%, signal=38%	Cluster-68888.0_TRINITY_DN7723_c0_g2/Cluster-77774.0_TRINITY_DN1750_c0_g2/Cluster-26661.0_TRINITY_DN5016_c0_g1/Cluster-51404.0_TRINITY_DN4838_c2_g1/Cluster-79121.1_TRINITY_DN149_c0_g2/Cluster-71843.0_TRINITY_DN2484_c0_g1/Cluster-42514.0_TRINITY_DN5979_c0_g2/Cluster-81634.747_TRINITY_DN5627_c0_g1/Cluster-45172.0_TRINITY_DN2575_c2_g1/Cluster-70678.0_TRINITY_DN1074_c1_g3/Cluster-37782.0_TRINITY_DN17…
ko05164	Influenza A	172	-0.465854	-1.74915	0.000217999	0.0027285	0.00236134	20777	tags=35%, list=22%, signal=28%	Cluster-60629.0_TRINITY_DN26104_c0_g1/Cluster-82327.0_TRINITY_DN4667_c0_g1/Cluster-48724.0_TRINITY_DN2529_c0_g1/Cluster-82291.0_TRINITY_DN1336_c0_g1/Cluster-29093.0_TRINITY_DN61383_c0_g2/Cluster-23252.0_TRINITY_DN7108_c0_g1/Cluster-71672.0_TRINITY_DN1565_c0_g1/Cluster-31896.0_TRINITY_DN28869_c0_g1/Cluster-66962.0_TRINITY_DN3814_c0_g3/Cluster-59226.0_TRINITY_DN1114_c1_g2/Cluster-66903.0_TRINITY_DN…
ko00536	Glycosaminoglycan binding proteins [BR:ko00536]	197	-0.443121	-1.67278	0.000214999	0.0027285	0.00236134	27364	tags=50%, list=29%, signal=35%	Cluster-50492.0_TRINITY_DN13669_c0_g1/Cluster-79298.0_TRINITY_DN3459_c0_g1/Cluster-69770.0_TRINITY_DN2380_c0_g1/Cluster-55863.0_TRINITY_DN6295_c0_g1/Cluster-68888.0_TRINITY_DN7723_c0_g2/Cluster-77774.0_TRINITY_DN1750_c0_g2/Cluster-78514.0_TRINITY_DN116344_c0_g1/Cluster-53685.0_TRINITY_DN5596_c0_g3/Cluster-83373.0_TRINITY_DN13581_c0_g3/Cluster-42514.0_TRINITY_DN5979_c0_g2/Cluster-55450.0_TRINITY_D…
ko02024	Quorum sensing	31	0.750125	1.88011	0.000327937	0.00397624	0.00344118	6606	tags=26%, list=7%, signal=24%	Cluster-34.0_TRINITY_DN218837_c0_g1/Cluster-81358.1_TRINITY_DN2911_c0_g1/Cluster-66531.7_TRINITY_DN987_c1_g1/Cluster-868.0_TRINITY_DN48701_c0_g1/Cluster-66531.9_TRINITY_DN987_c1_g1/Cluster-66531.6_TRINITY_DN987_c1_g1/Cluster-19466.0_TRINITY_DN42520_c0_g2/Cluster-66531.2_TRINITY_DN330_c0_g1
ko05130	Pathogenic Escherichia coli infection	282	-0.384056	-1.52686	0.00054944	0.00646008	0.00559079	20157	tags=29%, list=21%, signal=23%	Cluster-71621.0_TRINITY_DN5623_c0_g1/Cluster-9808.4_TRINITY_DN32739_c0_g1/Cluster-80456.1_TRINITY_DN418_c2_g1/Cluster-55796.0_TRINITY_DN5397_c1_g1/Cluster-39882.1_TRINITY_DN4062_c0_g1/Cluster-79762.3_TRINITY_DN162_c0_g1/Cluster-31896.0_TRINITY_DN28869_c0_g1/Cluster-43345.0_TRINITY_DN29069_c0_g1/Cluster-76315.0_TRINITY_DN4598_c0_g1/Cluster-31421.0_TRINITY_DN4183_c1_g1/Cluster-55595.0_TRINITY_DN471…
ko00535	Proteoglycans [BR:ko00535]	60	-0.582465	-1.85018	0.000617222	0.00684235	0.00592162	21319	tags=52%, list=22%, signal=40%	Cluster-38825.0_TRINITY_DN12642_c0_g2/Cluster-76934.0_TRINITY_DN28139_c1_g1/Cluster-81034.0_TRINITY_DN1023_c1_g1/Cluster-49452.0_TRINITY_DN6974_c0_g1/Cluster-47009.0_TRINITY_DN52754_c0_g2/Cluster-79599.0_TRINITY_DN1979_c2_g3/Cluster-50092.0_TRINITY_DN2725_c1_g1/Cluster-84607.0_TRINITY_DN1027_c0_g1/Cluster-56044.1_TRINITY_DN2431_c0_g1/Cluster-45946.0_TRINITY_DN22786_c1_g1/Cluster-48687.0_TRINITY_D…
ko05202	Transcriptional misregulation in cancer	209	-0.410174	-1.56787	0.000604216	0.00684235	0.00592162	20157	tags=28%, list=21%, signal=22%	Cluster-71621.0_TRINITY_DN5623_c0_g1/Cluster-9808.4_TRINITY_DN32739_c0_g1/Cluster-56998.0_TRINITY_DN20569_c0_g1/Cluster-71706.1_TRINITY_DN807_c1_g1/Cluster-31016.0_TRINITY_DN4302_c0_g4/Cluster-25222.0_TRINITY_DN8652_c0_g1/Cluster-35196.0_TRINITY_DN6636_c0_g1/Cluster-66476.0_TRINITY_DN16253_c0_g1/Cluster-14529.0_TRINITY_DN1105_c1_g2/Cluster-82382.0_TRINITY_DN1186_c1_g1/Cluster-65849.1_TRINITY_DN14…
ko05016	Huntington disease	338	-0.367107	-1.50176	0.000704651	0.00759457	0.00657262	4429	tags=6%, list=5%, signal=6%	Cluster-65793.0_TRINITY_DN13467_c0_g1/Cluster-3569.0_TRINITY_DN22949_c0_g1/Cluster-71432.2_TRINITY_DN1905_c0_g2/Cluster-38588.0_TRINITY_DN20754_c0_g1/Cluster-6290.1_TRINITY_DN13817_c0_g2/Cluster-56463.0_TRINITY_DN54863_c0_g1/Cluster-13642.0_TRINITY_DN20800_c0_g1/Cluster-63270.0_TRINITY_DN9920_c0_g1/Cluster-40701.0_TRINITY_DN31547_c0_g1/Cluster-63703.0_TRINITY_DN210024_c0_g1/Cluster-68950.0_TRINIT…
ko04054	Pattern recognition receptors [BR:ko04054]	91	-0.522253	-1.8004	0.000792604	0.00809291	0.0070039	19097	tags=57%, list=20%, signal=46%	Cluster-59916.0_TRINITY_DN3494_c0_g1/Cluster-59226.0_TRINITY_DN1114_c1_g2/Cluster-61873.0_TRINITY_DN184010_c0_g1/Cluster-26409.0_TRINITY_DN6896_c1_g1/Cluster-49001.0_TRINITY_DN36210_c1_g1/Cluster-51851.1_TRINITY_DN1353_c0_g1/Cluster-51931.0_TRINITY_DN776_c4_g1/Cluster-62656.0_TRINITY_DN2626_c2_g1/Cluster-84192.1_TRINITY_DN15464_c0_g1/Cluster-78445.0_TRINITY_DN5401_c0_g1/Cluster-51851.0_TRINITY_DN…
ko04064	NF-kappa B signaling pathway	154	-0.451849	-1.67892	0.000773708	0.00809291	0.0070039	16325	tags=28%, list=17%, signal=23%	Cluster-9808.9_TRINITY_DN32739_c0_g1/Cluster-75645.0_TRINITY_DN28858_c0_g1/Cluster-9808.2_TRINITY_DN95794_c0_g1/Cluster-56335.6_TRINITY_DN6527_c1_g1/Cluster-35955.0_TRINITY_DN332_c0_g3/Cluster-37415.1_TRINITY_DN3361_c0_g1/Cluster-43845.0_TRINITY_DN8208_c0_g1/Cluster-64925.0_TRINITY_DN2222_c12_g1/Cluster-27914.0_TRINITY_DN17607_c0_g1/Cluster-71850.1_TRINITY_DN327_c0_g1/Cluster-36184.0_TRINITY_DN37…
ko04650	Natural killer cell mediated cytotoxicity	194	-0.413208	-1.56687	0.000918623	0.00913912	0.00790933	16325	tags=27%, list=17%, signal=22%	Cluster-9808.9_TRINITY_DN32739_c0_g1/Cluster-75645.0_TRINITY_DN28858_c0_g1/Cluster-62504.1_TRINITY_DN8177_c0_g1/Cluster-57521.0_TRINITY_DN16507_c0_g2/Cluster-9808.2_TRINITY_DN95794_c0_g1/Cluster-14417.0_TRINITY_DN19267_c0_g2/Cluster-66256.38_TRINITY_DN133_c0_g1/Cluster-78636.0_TRINITY_DN2635_c0_g1/Cluster-15894.0_TRINITY_DN41234_c0_g1/Cluster-4108.0_TRINITY_DN25362_c0_g1/Cluster-47956.0_TRINITY_D…
ko00140	Steroid hormone biosynthesis	33	-0.666638	-1.90431	0.00185732	0.018016	0.0155917	1408	tags=15%, list=1%, signal=15%	Cluster-61749.0_TRINITY_DN1447_c0_g4/Cluster-28402.0_TRINITY_DN239590_c0_g1/Cluster-50664.0_TRINITY_DN72589_c0_g1/Cluster-10212.0_TRINITY_DN8765_c0_g1/Cluster-56634.0_TRINITY_DN31698_c1_g3
ko04361	Axon regeneration	121	-0.457009	-1.64632	0.00223171	0.0211196	0.0182776	12271	tags=16%, list=13%, signal=14%	Cluster-58407.1_TRINITY_DN4694_c1_g3/Cluster-27057.0_TRINITY_DN3049_c0_g2/Cluster-73221.0_TRINITY_DN74434_c0_g1/Cluster-83977.0_TRINITY_DN6708_c0_g1/Cluster-30714.0_TRINITY_DN55434_c0_g1/Cluster-29997.0_TRINITY_DN88092_c0_g1/Cluster-41385.0_TRINITY_DN65690_c0_g1/Cluster-45197.0_TRINITY_DN51720_c0_g2/Cluster-58066.0_TRINITY_DN8059_c0_g3/Cluster-66880.0_TRINITY_DN7598_c0_g1/Cluster-7821.0_TRINITY_D…
ko05144	Malaria	52	-0.59384	-1.85975	0.00245726	0.0225789	0.0195406	22551	tags=50%, list=24%, signal=38%	Cluster-48887.0_TRINITY_DN19276_c0_g1/Cluster-57418.0_TRINITY_DN1036_c0_g1/Cluster-81034.0_TRINITY_DN1023_c1_g1/Cluster-39704.0_TRINITY_DN1717_c2_g2/Cluster-31896.0_TRINITY_DN28869_c0_g1/Cluster-60580.0_TRINITY_DN2340_c0_g1/Cluster-78445.0_TRINITY_DN5401_c0_g1/Cluster-48687.0_TRINITY_DN947_c0_g2/Cluster-47261.0_TRINITY_DN14422_c0_g1/Cluster-33936.0_TRINITY_DN70350_c0_g1/Cluster-26050.0_TRINITY_DN…
ko05145	Toxoplasmosis	137	-0.449239	-1.65335	0.0025023	0.0225789	0.0195406	26882	tags=45%, list=28%, signal=32%	Cluster-61478.0_TRINITY_DN12512_c0_g1/Cluster-82677.0_TRINITY_DN8811_c0_g1/Cluster-77774.0_TRINITY_DN1750_c0_g2/Cluster-64952.0_TRINITY_DN4296_c0_g1/Cluster-57178.2_TRINITY_DN1574_c0_g1/Cluster-24817.0_TRINITY_DN24978_c0_g1/Cluster-55655.0_TRINITY_DN72434_c0_g1/Cluster-56530.1_TRINITY_DN1520_c0_g1/Cluster-48692.0_TRINITY_DN13400_c0_g1/Cluster-58912.0_TRINITY_DN4656_c1_g1/Cluster-41393.0_TRINITY_D…
ko04020	Calcium signaling pathway	286	-0.357705	-1.42203	0.00427219	0.0376729	0.0326035	20609	tags=29%, list=22%, signal=23%	Cluster-56995.0_TRINITY_DN28053_c2_g1/Cluster-24401.0_TRINITY_DN3852_c0_g1/Cluster-71621.0_TRINITY_DN5623_c0_g1/Cluster-80654.1_TRINITY_DN3021_c0_g1/Cluster-9808.4_TRINITY_DN32739_c0_g1/Cluster-18729.0_TRINITY_DN26920_c0_g1/Cluster-82801.1_TRINITY_DN970_c0_g1/Cluster-84392.0_TRINITY_DN1586_c0_g1/Cluster-23252.0_TRINITY_DN7108_c0_g1/Cluster-81992.0_TRINITY_DN416_c0_g1/Cluster-58006.0_TRINITY_DN523…
ko05166	Human T-cell leukemia virus 1 infection	324	-0.346205	-1.40832	0.00468981	0.0404366	0.0349953	9851	tags=13%, list=10%, signal=11%	Cluster-21879.1_TRINITY_DN24494_c0_g2/Cluster-66256.23_TRINITY_DN1037_c0_g1/Cluster-65474.0_TRINITY_DN1661_c0_g1/Cluster-45620.0_TRINITY_DN33059_c0_g1/Cluster-70217.0_TRINITY_DN5933_c1_g1/Cluster-80704.0_TRINITY_DN24232_c0_g1/Cluster-45929.2_TRINITY_DN11988_c0_g1/Cluster-51873.1_TRINITY_DN25208_c0_g1/Cluster-60976.0_TRINITY_DN13455_c0_g1/Cluster-69542.1_TRINITY_DN17133_c0_g2/Cluster-77149.2_TRINI…
ko05204	Chemical carcinogenesis	61	-0.510437	-1.61902	0.00634202	0.0534935	0.0462953	9329	tags=16%, list=10%, signal=15%	Cluster-55160.0_TRINITY_DN19427_c0_g1/Cluster-49257.0_TRINITY_DN267132_c0_g1/Cluster-39804.0_TRINITY_DN23123_c0_g1/Cluster-78956.1_TRINITY_DN6149_c0_g2/Cluster-82297.3_TRINITY_DN687_c0_g2/Cluster-72167.0_TRINITY_DN19427_c0_g2/Cluster-61749.0_TRINITY_DN1447_c0_g4/Cluster-78956.3_TRINITY_DN6149_c0_g2/Cluster-50664.0_TRINITY_DN72589_c0_g1/Cluster-56634.0_TRINITY_DN31698_c1_g3
ko04512	ECM-receptor interaction	123	-0.436774	-1.58262	0.00705953	0.0582787	0.0504365	24664	tags=44%, list=26%, signal=33%	Cluster-63474.0_TRINITY_DN80_c4_g2/Cluster-81353.0_TRINITY_DN2621_c2_g1/Cluster-81007.0_TRINITY_DN15_c0_g1/Cluster-60198.0_TRINITY_DN4891_c0_g1/Cluster-80984.0_TRINITY_DN1969_c0_g1/Cluster-81612.0_TRINITY_DN17169_c0_g1/Cluster-73427.0_TRINITY_DN1424_c0_g1/Cluster-79041.0_TRINITY_DN650_c0_g3/Cluster-76638.0_TRINITY_DN1445_c6_g2/Cluster-73352.0_TRINITY_DN8621_c0_g1/Cluster-14627.2_TRINITY_DN9492_c0…
ko05414	Dilated cardiomyopathy (DCM)	183	-0.382485	-1.4394	0.00738055	0.0596595	0.0516315	10104	tags=19%, list=11%, signal=17%	Cluster-56868.0_TRINITY_DN296385_c0_g1/Cluster-74892.6_TRINITY_DN890_c0_g1/Cluster-41385.0_TRINITY_DN65690_c0_g1/Cluster-75377.0_TRINITY_DN41658_c0_g4/Cluster-44505.5_TRINITY_DN8125_c0_g2/Cluster-27121.0_TRINITY_DN134127_c0_g1/Cluster-39952.0_TRINITY_DN19000_c0_g1/Cluster-74892.5_TRINITY_DN890_c0_g1/Cluster-42011.0_TRINITY_DN205601_c0_g1/Cluster-47148.0_TRINITY_DN1903_c3_g1/Cluster-28275.0_TRINIT…
ko03030	DNA replication	47	0.60322	1.63735	0.00806941	0.0638966	0.0552985	152	tags=4%, list=0%, signal=4%	Cluster-2125.0_TRINITY_DN1292_c0_g1/Cluster-6413.1_TRINITY_DN11743_c0_g1
ko05162	Measles	177	-0.383812	-1.43828	0.00975815	0.0757232	0.0655337	20124	tags=30%, list=21%, signal=24%	Cluster-48724.0_TRINITY_DN2529_c0_g1/Cluster-29093.0_TRINITY_DN61383_c0_g2/Cluster-71672.0_TRINITY_DN1565_c0_g1/Cluster-31896.0_TRINITY_DN28869_c0_g1/Cluster-51728.0_TRINITY_DN5997_c0_g1/Cluster-59226.0_TRINITY_DN1114_c1_g2/Cluster-49001.0_TRINITY_DN36210_c1_g1/Cluster-44014.1_TRINITY_DN2928_c0_g1/Cluster-57178.0_TRINITY_DN1574_c0_g1/Cluster-51590.0_TRINITY_DN2346_c0_g1/Cluster-69220.0_TRINITY_DN…
ko04745	Phototransduction - fly	41	-0.566722	-1.70396	0.0105738	0.0804437	0.069619	4429	tags=12%, list=5%, signal=12%	Cluster-65793.0_TRINITY_DN13467_c0_g1/Cluster-26648.0_TRINITY_DN61174_c0_g1/Cluster-38588.0_TRINITY_DN20754_c0_g1/Cluster-79947.0_TRINITY_DN19176_c0_g1/Cluster-9818.0_TRINITY_DN47252_c0_g1
ko04030	G protein-coupled receptors [BR:ko04030]	307	-0.339799	-1.37239	0.0108759	0.0811506	0.0702307	19240	tags=32%, list=20%, signal=25%	Cluster-57755.0_TRINITY_DN7606_c0_g2/Cluster-78746.2_TRINITY_DN63729_c0_g1/Cluster-72924.0_TRINITY_DN2923_c0_g2/Cluster-82157.2_TRINITY_DN5266_c1_g1/Cluster-39931.0_TRINITY_DN7381_c0_g1/Cluster-57489.0_TRINITY_DN14066_c0_g1/Cluster-45826.0_TRINITY_DN23418_c0_g1/Cluster-59433.0_TRINITY_DN18999_c0_g1/Cluster-38827.0_TRINITY_DN13340_c0_g1/Cluster-48398.0_TRINITY_DN6225_c0_g1/Cluster-67887.0_TRINITY_…
ko04927	Cortisol synthesis and secretion	85	-0.462191	-1.56598	0.0120291	0.0880624	0.0762124	14579	tags=18%, list=15%, signal=15%	Cluster-59507.0_TRINITY_DN31905_c0_g1/Cluster-52927.0_TRINITY_DN639_c0_g3/Cluster-65963.0_TRINITY_DN46773_c0_g1/Cluster-67315.0_TRINITY_DN197475_c0_g1/Cluster-70633.2_TRINITY_DN12370_c0_g1/Cluster-21879.1_TRINITY_DN24494_c0_g2/Cluster-41385.0_TRINITY_DN65690_c0_g1/Cluster-27121.0_TRINITY_DN134127_c0_g1/Cluster-82126.0_TRINITY_DN3478_c0_g1/Cluster-65793.0_TRINITY_DN13467_c0_g1/Cluster-38588.0_TRIN…
ko04621	NOD-like receptor signaling pathway	226	-0.359032	-1.39675	0.0125299	0.09003	0.0779153	20777	tags=35%, list=22%, signal=27%	Cluster-60629.0_TRINITY_DN26104_c0_g1/Cluster-82327.0_TRINITY_DN4667_c0_g1/Cluster-48724.0_TRINITY_DN2529_c0_g1/Cluster-29093.0_TRINITY_DN61383_c0_g2/Cluster-39882.1_TRINITY_DN4062_c0_g1/Cluster-35552.1_TRINITY_DN703_c0_g1/Cluster-31896.0_TRINITY_DN28869_c0_g1/Cluster-70300.0_TRINITY_DN10952_c0_g1/Cluster-73058.0_TRINITY_DN79808_c0_g1/Cluster-27175.23_TRINITY_DN294965_c0_g1/Cluster-26409.0_TRINIT…
ko00515	Mannose type O-glycan biosynthesis	25	-0.636557	-1.69901	0.012781	0.090164	0.0780313	10388	tags=16%, list=11%, signal=14%	Cluster-59016.0_TRINITY_DN69745_c0_g1/Cluster-12109.0_TRINITY_DN276999_c0_g1/Cluster-13543.0_TRINITY_DN23311_c0_g1/Cluster-11363.0_TRINITY_DN224038_c0_g1
ko00532	Glycosaminoglycan biosynthesis - chondroitin sulfate / dermatan sulfate	19	-0.670536	-1.69107	0.0142768	0.0986261	0.0853546	24900	tags=47%, list=26%, signal=35%	Cluster-61283.0_TRINITY_DN42506_c0_g1/Cluster-66416.0_TRINITY_DN11084_c0_g1/Cluster-28332.0_TRINITY_DN6378_c0_g1/Cluster-53803.0_TRINITY_DN2490_c0_g3/Cluster-38604.0_TRINITY_DN9251_c1_g3/Cluster-59648.0_TRINITY_DN833_c5_g1/Cluster-63206.0_TRINITY_DN3756_c0_g1/Cluster-31108.0_TRINITY_DN39274_c0_g2/Cluster-54524.0_TRINITY_DN117367_c0_g1
ko04146	Peroxisome	108	0.487326	1.48751	0.0147431	0.0986261	0.0853546	4296	tags=7%, list=5%, signal=7%	Cluster-51887.1_TRINITY_DN2134_c0_g1/Cluster-81358.1_TRINITY_DN2911_c0_g1/Cluster-66531.7_TRINITY_DN987_c1_g1/Cluster-1957.0_TRINITY_DN262378_c0_g1/Cluster-66531.9_TRINITY_DN987_c1_g1/Cluster-41922.1_TRINITY_DN30011_c0_g2/Cluster-13381.0_TRINITY_DN719_c3_g1/Cluster-66531.6_TRINITY_DN987_c1_g1
ko04724	Glutamatergic synapse	141	-0.395485	-1.4625	0.0145557	0.0986261	0.0853546	20400	tags=25%, list=21%, signal=20%	Cluster-24401.0_TRINITY_DN3852_c0_g1/Cluster-71023.0_TRINITY_DN13472_c0_g1/Cluster-18729.0_TRINITY_DN26920_c0_g1/Cluster-23252.0_TRINITY_DN7108_c0_g1/Cluster-78596.0_TRINITY_DN3852_c0_g1/Cluster-26094.0_TRINITY_DN118706_c0_g1/Cluster-79564.0_TRINITY_DN16068_c0_g1/Cluster-63174.1_TRINITY_DN916_c3_g2/Cluster-55926.0_TRINITY_DN3492_c0_g1/Cluster-29440.0_TRINITY_DN57513_c0_g1/Cluster-66021.0_TRINITY_…
ko00061	Fatty acid biosynthesis	42	0.602065	1.59422	0.01505	0.0989727	0.0856546	16034	tags=31%, list=17%, signal=26%	Cluster-81358.1_TRINITY_DN2911_c0_g1/Cluster-66531.7_TRINITY_DN987_c1_g1/Cluster-66531.9_TRINITY_DN987_c1_g1/Cluster-50941.0_TRINITY_DN3464_c2_g1/Cluster-66531.6_TRINITY_DN987_c1_g1/Cluster-16728.0_TRINITY_DN5087_c1_g1/Cluster-72289.0_TRINITY_DN3325_c6_g1/Cluster-66531.2_TRINITY_DN330_c0_g1/Cluster-55760.2_TRINITY_DN3566_c0_g2/Cluster-81652.0_TRINITY_DN57_c0_g2/Cluster-33313.0_TRINITY_DN5213_c1_g…
ko00199	Cytochrome P450 [BR:ko00199]	67	-0.491815	-1.5883	0.015595	0.100848	0.0872772	13245	tags=21%, list=14%, signal=18%	Cluster-60697.1_TRINITY_DN41845_c0_g3/Cluster-80402.0_TRINITY_DN17749_c0_g1/Cluster-51805.0_TRINITY_DN3896_c0_g1/Cluster-65963.0_TRINITY_DN46773_c0_g1/Cluster-80756.0_TRINITY_DN23356_c0_g1/Cluster-84429.7_TRINITY_DN3873_c0_g1/Cluster-60697.0_TRINITY_DN41845_c0_g2/Cluster-59987.1_TRINITY_DN3708_c0_g1/Cluster-59987.0_TRINITY_DN3708_c0_g1/Cluster-61749.0_TRINITY_DN1447_c0_g4/Cluster-28475.0_TRINITY_…
ko04091	Lectins [BR:ko04091]	123	-0.412794	-1.49573	0.0175619	0.111705	0.0966738	27532	tags=56%, list=29%, signal=40%	Cluster-81634.677_TRINITY_DN408_c2_g1/Cluster-39581.0_TRINITY_DN58151_c0_g1/Cluster-75101.0_TRINITY_DN6783_c1_g1/Cluster-81634.1046_TRINITY_DN2453_c1_g1/Cluster-78514.0_TRINITY_DN116344_c0_g1/Cluster-78716.0_TRINITY_DN124381_c0_g1/Cluster-24069.0_TRINITY_DN78239_c0_g1/Cluster-55111.1_TRINITY_DN2507_c0_g1/Cluster-40013.1_TRINITY_DN795_c3_g1/Cluster-58128.0_TRINITY_DN378_c0_g2/Cluster-51993.0_TRINI…
ko05133	Pertussis	88	-0.442513	-1.52491	0.0185383	0.116014	0.100403	19628	tags=50%, list=21%, signal=40%	Cluster-66043.0_TRINITY_DN340_c1_g1/Cluster-58549.0_TRINITY_DN6857_c1_g3/Cluster-61478.0_TRINITY_DN12512_c0_g1/Cluster-51721.0_TRINITY_DN7503_c0_g2/Cluster-58912.0_TRINITY_DN4656_c1_g1/Cluster-56915.0_TRINITY_DN6145_c0_g1/Cluster-54697.0_TRINITY_DN4656_c1_g2/Cluster-80316.1_TRINITY_DN1465_c0_g1/Cluster-55928.0_TRINITY_DN99611_c0_g1/Cluster-53862.1_TRINITY_DN4471_c0_g1/Cluster-31896.0_TRINITY_DN28…
ko05332	Graft-versus-host disease	78	-0.450487	-1.49751	0.0204418	0.123238	0.106655	9413	tags=24%, list=10%, signal=22%	Cluster-66256.23_TRINITY_DN1037_c0_g1/Cluster-65474.0_TRINITY_DN1661_c0_g1/Cluster-70217.0_TRINITY_DN5933_c1_g1/Cluster-80704.0_TRINITY_DN24232_c0_g1/Cluster-51873.1_TRINITY_DN25208_c0_g1/Cluster-69542.1_TRINITY_DN17133_c0_g2/Cluster-47148.0_TRINITY_DN1903_c3_g1/Cluster-63489.0_TRINITY_DN17965_c0_g1/Cluster-66256.22_TRINITY_DN571_c0_g2/Cluster-56041.0_TRINITY_DN551_c0_g1/Cluster-53344.0_TRINITY_D…
ko00590	Arachidonic acid metabolism	76	-0.448979	-1.4943	0.0206455	0.123238	0.106655	20412	tags=33%, list=21%, signal=26%	Cluster-73558.0_TRINITY_DN193315_c0_g1/Cluster-84429.8_TRINITY_DN3873_c0_g1/Cluster-74132.0_TRINITY_DN3527_c1_g1/Cluster-47786.1_TRINITY_DN304_c1_g1/Cluster-26094.0_TRINITY_DN118706_c0_g1/Cluster-40603.0_TRINITY_DN1973_c0_g1/Cluster-66021.0_TRINITY_DN17985_c0_g1/Cluster-44425.1_TRINITY_DN5017_c0_g1/Cluster-69264.0_TRINITY_DN4974_c0_g1/Cluster-60697.1_TRINITY_DN41845_c0_g3/Cluster-80402.0_TRINITY_…
ko04612	Antigen processing and presentation	117	-0.401604	-1.43709	0.0201996	0.123238	0.106655	27075	tags=50%, list=29%, signal=36%	Cluster-67174.0_TRINITY_DN20488_c0_g1/Cluster-66256.34_TRINITY_DN6090_c0_g1/Cluster-66256.27_TRINITY_DN17085_c0_g1/Cluster-57178.2_TRINITY_DN1574_c0_g1/Cluster-78716.0_TRINITY_DN124381_c0_g1/Cluster-81027.1_TRINITY_DN5333_c0_g1/Cluster-69577.0_TRINITY_DN12145_c1_g1/Cluster-40013.1_TRINITY_DN795_c3_g1/Cluster-66256.10_TRINITY_DN133_c0_g1/Cluster-66256.35_TRINITY_DN6090_c0_g1/Cluster-55923.0_TRINIT…
ko04726	Serotonergic synapse	125	-0.398668	-1.43908	0.0244295	0.143616	0.12429	20400	tags=24%, list=21%, signal=19%	Cluster-24401.0_TRINITY_DN3852_c0_g1/Cluster-71023.0_TRINITY_DN13472_c0_g1/Cluster-23252.0_TRINITY_DN7108_c0_g1/Cluster-74132.0_TRINITY_DN3527_c1_g1/Cluster-78596.0_TRINITY_DN3852_c0_g1/Cluster-59433.0_TRINITY_DN18999_c0_g1/Cluster-26094.0_TRINITY_DN118706_c0_g1/Cluster-66021.0_TRINITY_DN17985_c0_g1/Cluster-31845.0_TRINITY_DN3852_c0_g2/Cluster-46524.0_TRINITY_DN37245_c1_g1/Cluster-69264.0_TRINITY…
ko04940	Type I diabetes mellitus	88	-0.42135	-1.45198	0.0315714	0.182831	0.158229	9413	tags=24%, list=10%, signal=22%	Cluster-66256.23_TRINITY_DN1037_c0_g1/Cluster-65474.0_TRINITY_DN1661_c0_g1/Cluster-70217.0_TRINITY_DN5933_c1_g1/Cluster-80704.0_TRINITY_DN24232_c0_g1/Cluster-51873.1_TRINITY_DN25208_c0_g1/Cluster-69542.1_TRINITY_DN17133_c0_g2/Cluster-47148.0_TRINITY_DN1903_c3_g1/Cluster-62985.0_TRINITY_DN84011_c0_g2/Cluster-63489.0_TRINITY_DN17965_c0_g1/Cluster-66256.22_TRINITY_DN571_c0_g2/Cluster-56041.0_TRINITY…
ko04658	Th1 and Th2 cell differentiation	111	-0.388639	-1.37393	0.0370904	0.211633	0.183155	9046	tags=15%, list=10%, signal=14%	Cluster-65474.0_TRINITY_DN1661_c0_g1/Cluster-70217.0_TRINITY_DN5933_c1_g1/Cluster-51873.1_TRINITY_DN25208_c0_g1/Cluster-73595.0_TRINITY_DN13864_c0_g1/Cluster-69542.1_TRINITY_DN17133_c0_g2/Cluster-63489.0_TRINITY_DN17965_c0_g1/Cluster-78818.0_TRINITY_DN5250_c0_g1/Cluster-56041.0_TRINITY_DN551_c0_g1/Cluster-53344.0_TRINITY_DN1440_c0_g1/Cluster-50988.0_TRINITY_DN551_c0_g2/Cluster-33143.0_TRINITY_DN4…
