# Supplementary material for: Variation in metabolic pattern regulation under hypoxic conditions: a comparative study of rodents distributed at different altitudes
Source: Front Zool. 2025 Oct 1;22:27. doi: 10.1186/s12983-025-00582-2 (PMC12487112; doi:10.1186/s12983-025-00582-2)
Supplement: Supplementary file 12 — Supplementary Material12. [file 12983_2025_582_MOESM12_ESM.xlsx]

## Sheet: Legend_page
Table S11. Results of pearson correlation analysis between DAMs and DEGs in N. fuscus, L. brandtii, and M. musculus.
1. NF_DEGs_DAMs_cor: Results of pearson correlation analysis between DAMs and DEGs in N. fuscus
2. LB_DEGs_DAMs_cor: Results of pearson correlation analysis between DAMs and DEGs in L. brandtii
3. MM_DEGs_DAMs_cor: Results of pearson correlation analysis between DAMs and DEGs in M. musculus
Meaning of column headings or abbreviations:
DEGs: Differentially expressed genes
DAMs: Differentially accumulated metabolites
P_value: Significance test results of pearson correlation between DAMs and DEGs
Cor_value: Pearson correlation value between DAMs and DEGs
DEGs_Log2FC: Logarithmic value of fold change of gene expression in hypoxia group relative to normoxia group
DAMs_Log2FC: Logarithmic value of fold change of metabolite abundance in hypoxia group relative to normoxia group

## Sheet: NF_DEGs_DAMs_cor
DEGs	DAMs	P_value	Cor_value	DEGs_Log2FC	DAMs_Log2FC
Cluster-73227.0_TRINITY_DN599_c0_g1	Com_628_pos	0.0143807	-0.900419	-1.53795	1.95258
Cluster-73227.0_TRINITY_DN599_c0_g1	Com_323_neg	0.371469	-0.449242	-1.53795	1.90832
Cluster-73227.0_TRINITY_DN599_c0_g1	Com_297_neg	0.0840151	-0.752944	-1.53795	1.78891
Cluster-73227.0_TRINITY_DN599_c0_g1	Com_166_neg	0.0519807	-0.807571	-1.53795	1.53565
Cluster-73227.0_TRINITY_DN599_c0_g1	Com_684_pos	0.180178	-0.62983	-1.53795	1.47085
Cluster-73227.0_TRINITY_DN599_c0_g1	Com_611_pos	0.215745	-0.591992	-1.53795	1.43101
Cluster-73227.0_TRINITY_DN599_c0_g1	Com_617_pos	0.161147	-0.651348	-1.53795	1.41287
Cluster-73227.0_TRINITY_DN599_c0_g1	Com_320_neg	0.0269622	-0.862754	-1.53795	1.28269
Cluster-73227.0_TRINITY_DN599_c0_g1	Com_245_neg	0.138123	-0.678877	-1.53795	1.14771
Cluster-73227.0_TRINITY_DN599_c0_g1	Com_388_pos	0.25454	0.553496	-1.53795	-1.00632
Cluster-73227.0_TRINITY_DN599_c0_g1	Com_506_pos	0.00852757	0.923622	-1.53795	-1.02189
Cluster-73227.0_TRINITY_DN599_c0_g1	Com_616_pos	0.0657917	0.78254	-1.53795	-1.04256
Cluster-73227.0_TRINITY_DN599_c0_g1	Com_88_neg	0.0503952	0.810632	-1.53795	-1.04567
Cluster-73227.0_TRINITY_DN599_c0_g1	Com_444_pos	0.368474	0.451748	-1.53795	-1.07891
Cluster-73227.0_TRINITY_DN599_c0_g1	Com_6_neg	0.168879	0.642483	-1.53795	-1.07903
Cluster-73227.0_TRINITY_DN599_c0_g1	Com_138_neg	0.190476	0.618581	-1.53795	-1.08152
Cluster-73227.0_TRINITY_DN599_c0_g1	Com_196_neg	0.265012	0.54351	-1.53795	-1.08292
Cluster-73227.0_TRINITY_DN599_c0_g1	Com_159_neg	0.498518	0.34842	-1.53795	-1.08908
Cluster-73227.0_TRINITY_DN599_c0_g1	Com_67_neg	0.0723708	0.771471	-1.53795	-1.10383
Cluster-73227.0_TRINITY_DN599_c0_g1	Com_651_pos	0.274937	0.534186	-1.53795	-1.11801
Cluster-73227.0_TRINITY_DN599_c0_g1	Com_609_pos	0.0771088	0.763781	-1.53795	-1.12443
Cluster-73227.0_TRINITY_DN599_c0_g1	Com_182_neg	0.113764	0.710258	-1.53795	-1.12542
Cluster-73227.0_TRINITY_DN599_c0_g1	Com_700_pos	0.300081	0.511122	-1.53795	-1.12586
Cluster-73227.0_TRINITY_DN599_c0_g1	Com_518_pos	0.00535613	0.939634	-1.53795	-1.13812
Cluster-73227.0_TRINITY_DN599_c0_g1	Com_605_pos	0.109195	0.71646	-1.53795	-1.16399
Cluster-73227.0_TRINITY_DN599_c0_g1	Com_435_pos	0.127888	0.691743	-1.53795	-1.16454
Cluster-73227.0_TRINITY_DN599_c0_g1	Com_284_neg	0.486893	0.357272	-1.53795	-1.16932
Cluster-73227.0_TRINITY_DN599_c0_g1	Com_250_neg	0.0156019	0.896202	-1.53795	-1.22759
Cluster-73227.0_TRINITY_DN599_c0_g1	Com_116_neg	0.105577	0.721453	-1.53795	-1.2427
Cluster-73227.0_TRINITY_DN599_c0_g1	Com_264_neg	0.271339	0.537552	-1.53795	-1.28015
Cluster-73227.0_TRINITY_DN599_c0_g1	Com_21_neg	0.473864	0.367271	-1.53795	-1.30187
Cluster-73227.0_TRINITY_DN599_c0_g1	Com_114_neg	0.123879	0.696903	-1.53795	-1.33671
Cluster-73227.0_TRINITY_DN599_c0_g1	Com_35_neg	0.424466	0.405997	-1.53795	-1.36647
Cluster-73227.0_TRINITY_DN599_c0_g1	Com_16_neg	0.0247594	0.868614	-1.53795	-1.38232
Cluster-73227.0_TRINITY_DN599_c0_g1	Com_292_neg	0.363502	0.455922	-1.53795	-1.38899
Cluster-73227.0_TRINITY_DN599_c0_g1	Com_128_neg	0.289731	0.520524	-1.53795	-1.40003
Cluster-73227.0_TRINITY_DN599_c0_g1	Com_195_neg	0.141141	0.675162	-1.53795	-1.40023
Cluster-73227.0_TRINITY_DN599_c0_g1	Com_232_neg	0.233729	0.573831	-1.53795	-1.44952
Cluster-73227.0_TRINITY_DN599_c0_g1	Com_662_pos	0.20464	0.603511	-1.53795	-1.5274
Cluster-73227.0_TRINITY_DN599_c0_g1	Com_98_neg	0.126842	0.693083	-1.53795	-1.54753
Cluster-73227.0_TRINITY_DN599_c0_g1	Com_193_neg	0.222764	0.584835	-1.53795	-1.58487
Cluster-73227.0_TRINITY_DN599_c0_g1	Com_36_neg	0.029172	0.857099	-1.53795	-1.63506
Cluster-73227.0_TRINITY_DN599_c0_g1	Com_643_pos	0.230927	0.576623	-1.53795	-1.64113
Cluster-73227.0_TRINITY_DN599_c0_g1	Com_455_pos	0.177572	0.632718	-1.53795	-1.64701
Cluster-73227.0_TRINITY_DN599_c0_g1	Com_105_neg	0.403312	0.423025	-1.53795	-1.67508
Cluster-73227.0_TRINITY_DN599_c0_g1	Com_161_neg	0.0333848	0.846854	-1.53795	-1.70374
Cluster-73227.0_TRINITY_DN599_c0_g1	Com_714_pos	0.314205	0.498486	-1.53795	-1.71038
Cluster-73227.0_TRINITY_DN599_c0_g1	Com_112_neg	0.175216	0.635344	-1.53795	-1.75171
Cluster-73227.0_TRINITY_DN599_c0_g1	Com_701_pos	0.0912657	0.74199	-1.53795	-1.77865
Cluster-73227.0_TRINITY_DN599_c0_g1	Com_414_pos	0.204054	0.604126	-1.53795	-1.7977
Cluster-73227.0_TRINITY_DN599_c0_g1	Com_621_pos	0.27966	0.529795	-1.53795	-1.81932
Cluster-73227.0_TRINITY_DN599_c0_g1	Com_315_neg	0.604576	0.270191	-1.53795	-2.1935
Cluster-73227.0_TRINITY_DN599_c0_g1	Com_186_neg	0.283127	0.526589	-1.53795	-2.49333
Cluster-73227.0_TRINITY_DN599_c0_g1	Com_663_pos	0.310967	0.501364	-1.53795	-2.55278
Cluster-73227.0_TRINITY_DN599_c0_g1	Com_397_pos	0.358827	0.459866	-1.53795	-3.03508
Cluster-73227.0_TRINITY_DN599_c0_g1	Com_314_neg	0.425847	0.404895	-1.53795	-3.5314
Cluster-73227.0_TRINITY_DN599_c0_g1	Com_91_neg	0.324449	0.489452	-1.53795	-4.05817
Cluster-73227.0_TRINITY_DN599_c0_g1	Com_310_neg	0.252397	0.555559	-1.53795	-6.04599
Cluster-73227.0_TRINITY_DN599_c0_g1	Com_78_neg	0.62977	0.252165	-1.53795	-8.10001
Cluster-73227.0_TRINITY_DN599_c0_g1	Com_303_neg	0.62682	0.254266	-1.53795	-8.13937
Cluster-73227.0_TRINITY_DN599_c0_g1	Com_77_neg	0.715383	0.192108	-1.53795	-9.02828
Cluster-73227.0_TRINITY_DN599_c0_g1	Com_173_neg	0.642625	0.243035	-1.53795	-9.56545
Cluster-73227.0_TRINITY_DN599_c0_g1	Com_172_neg	0.642012	0.243469	-1.53795	-9.59367
Cluster-73227.0_TRINITY_DN599_c0_g1	Com_2_neg	0.27079	0.538066	-1.53795	-10.5361
Cluster-73227.0_TRINITY_DN599_c0_g1	Com_229_neg	0.26657	0.542037	-1.53795	-10.6217
Cluster-73227.0_TRINITY_DN599_c0_g1	Com_14_neg	0.309979	0.502245	-1.53795	-12.7231
Cluster-94986.0_TRINITY_DN1939_c0_g1	Com_628_pos	0.00669144	-0.932445	-2.03962	1.95258
Cluster-94986.0_TRINITY_DN1939_c0_g1	Com_323_neg	0.268642	-0.540085	-2.03962	1.90832
Cluster-94986.0_TRINITY_DN1939_c0_g1	Com_297_neg	0.0596082	-0.793414	-2.03962	1.78891
Cluster-94986.0_TRINITY_DN1939_c0_g1	Com_166_neg	0.0251832	-0.867468	-2.03962	1.53565
Cluster-94986.0_TRINITY_DN1939_c0_g1	Com_684_pos	0.088463	-0.746177	-2.03962	1.47085
Cluster-94986.0_TRINITY_DN1939_c0_g1	Com_611_pos	0.20952	-0.598419	-2.03962	1.43101
Cluster-94986.0_TRINITY_DN1939_c0_g1	Com_617_pos	0.08275	-0.754898	-2.03962	1.41287
Cluster-94986.0_TRINITY_DN1939_c0_g1	Com_320_neg	0.0176849	-0.889359	-2.03962	1.28269
Cluster-94986.0_TRINITY_DN1939_c0_g1	Com_245_neg	0.112505	-0.711955	-2.03962	1.14771
Cluster-94986.0_TRINITY_DN1939_c0_g1	Com_388_pos	0.173082	0.637736	-2.03962	-1.00632
Cluster-94986.0_TRINITY_DN1939_c0_g1	Com_506_pos	0.00366267	0.95017	-2.03962	-1.02189
Cluster-94986.0_TRINITY_DN1939_c0_g1	Com_616_pos	0.0432803	0.824953	-2.03962	-1.04256
Cluster-94986.0_TRINITY_DN1939_c0_g1	Com_88_neg	0.0267013	0.863436	-2.03962	-1.04567
Cluster-94986.0_TRINITY_DN1939_c0_g1	Com_444_pos	0.263046	0.545373	-2.03962	-1.07891
Cluster-94986.0_TRINITY_DN1939_c0_g1	Com_6_neg	0.131968	0.686562	-2.03962	-1.07903
Cluster-94986.0_TRINITY_DN1939_c0_g1	Com_138_neg	0.197201	0.611371	-2.03962	-1.08152
Cluster-94986.0_TRINITY_DN1939_c0_g1	Com_196_neg	0.233757	0.573804	-2.03962	-1.08292
Cluster-94986.0_TRINITY_DN1939_c0_g1	Com_159_neg	0.494954	0.351127	-2.03962	-1.08908
Cluster-94986.0_TRINITY_DN1939_c0_g1	Com_67_neg	0.0356307	0.841641	-2.03962	-1.10383
Cluster-94986.0_TRINITY_DN1939_c0_g1	Com_651_pos	0.219127	0.588532	-2.03962	-1.11801
Cluster-94986.0_TRINITY_DN1939_c0_g1	Com_609_pos	0.0923089	0.740447	-2.03962	-1.12443
Cluster-94986.0_TRINITY_DN1939_c0_g1	Com_182_neg	0.130679	0.688192	-2.03962	-1.12542
Cluster-94986.0_TRINITY_DN1939_c0_g1	Com_700_pos	0.200495	0.607876	-2.03962	-1.12586
Cluster-94986.0_TRINITY_DN1939_c0_g1	Com_518_pos	0.0109607	0.913255	-2.03962	-1.13812
Cluster-94986.0_TRINITY_DN1939_c0_g1	Com_605_pos	0.0687275	0.777541	-2.03962	-1.16399
Cluster-94986.0_TRINITY_DN1939_c0_g1	Com_435_pos	0.0937658	0.738304	-2.03962	-1.16454
Cluster-94986.0_TRINITY_DN1939_c0_g1	Com_284_neg	0.468939	0.371072	-2.03962	-1.16932
Cluster-94986.0_TRINITY_DN1939_c0_g1	Com_250_neg	0.00373476	0.949678	-2.03962	-1.22759
Cluster-94986.0_TRINITY_DN1939_c0_g1	Com_116_neg	0.0417335	0.828208	-2.03962	-1.2427
Cluster-94986.0_TRINITY_DN1939_c0_g1	Com_264_neg	0.210371	0.597536	-2.03962	-1.28015
Cluster-94986.0_TRINITY_DN1939_c0_g1	Com_21_neg	0.303084	0.508417	-2.03962	-1.30187
Cluster-94986.0_TRINITY_DN1939_c0_g1	Com_114_neg	0.119119	0.703126	-2.03962	-1.33671
Cluster-94986.0_TRINITY_DN1939_c0_g1	Com_35_neg	0.276532	0.5327	-2.03962	-1.36647
Cluster-94986.0_TRINITY_DN1939_c0_g1	Com_16_neg	0.0502864	0.810843	-2.03962	-1.38232
Cluster-94986.0_TRINITY_DN1939_c0_g1	Com_292_neg	0.260237	0.548044	-2.03962	-1.38899
Cluster-94986.0_TRINITY_DN1939_c0_g1	Com_128_neg	0.206102	0.601981	-2.03962	-1.40003
Cluster-94986.0_TRINITY_DN1939_c0_g1	Com_195_neg	0.109044	0.716667	-2.03962	-1.40023
Cluster-94986.0_TRINITY_DN1939_c0_g1	Com_232_neg	0.120849	0.700852	-2.03962	-1.44952
Cluster-94986.0_TRINITY_DN1939_c0_g1	Com_662_pos	0.176259	0.63418	-2.03962	-1.5274
Cluster-94986.0_TRINITY_DN1939_c0_g1	Com_98_neg	0.0739096	0.768949	-2.03962	-1.54753
Cluster-94986.0_TRINITY_DN1939_c0_g1	Com_193_neg	0.133565	0.684554	-2.03962	-1.58487
Cluster-94986.0_TRINITY_DN1939_c0_g1	Com_36_neg	0.0346237	0.843959	-2.03962	-1.63506
Cluster-94986.0_TRINITY_DN1939_c0_g1	Com_643_pos	0.131605	0.687021	-2.03962	-1.64113
Cluster-94986.0_TRINITY_DN1939_c0_g1	Com_455_pos	0.173272	0.637523	-2.03962	-1.64701
Cluster-94986.0_TRINITY_DN1939_c0_g1	Com_105_neg	0.252187	0.555762	-2.03962	-1.67508
Cluster-94986.0_TRINITY_DN1939_c0_g1	Com_161_neg	0.0319078	0.850372	-2.03962	-1.70374
Cluster-94986.0_TRINITY_DN1939_c0_g1	Com_714_pos	0.195808	0.612856	-2.03962	-1.71038
Cluster-94986.0_TRINITY_DN1939_c0_g1	Com_112_neg	0.109582	0.71593	-2.03962	-1.75171
Cluster-94986.0_TRINITY_DN1939_c0_g1	Com_701_pos	0.115883	0.707418	-2.03962	-1.77865
Cluster-94986.0_TRINITY_DN1939_c0_g1	Com_414_pos	0.138581	0.678311	-2.03962	-1.7977
Cluster-94986.0_TRINITY_DN1939_c0_g1	Com_621_pos	0.232024	0.575529	-2.03962	-1.81932
Cluster-94986.0_TRINITY_DN1939_c0_g1	Com_315_neg	0.429194	0.40223	-2.03962	-2.1935
Cluster-94986.0_TRINITY_DN1939_c0_g1	Com_186_neg	0.206756	0.601298	-2.03962	-2.49333
Cluster-94986.0_TRINITY_DN1939_c0_g1	Com_663_pos	0.229922	0.577628	-2.03962	-2.55278
Cluster-94986.0_TRINITY_DN1939_c0_g1	Com_397_pos	0.340012	0.475925	-2.03962	-3.03508
Cluster-94986.0_TRINITY_DN1939_c0_g1	Com_314_neg	0.256891	0.55124	-2.03962	-3.5314
Cluster-94986.0_TRINITY_DN1939_c0_g1	Com_91_neg	0.277599	0.531708	-2.03962	-4.05817
Cluster-94986.0_TRINITY_DN1939_c0_g1	Com_310_neg	0.175412	0.635125	-2.03962	-6.04599
Cluster-94986.0_TRINITY_DN1939_c0_g1	Com_78_neg	0.443309	0.391062	-2.03962	-8.10001
Cluster-94986.0_TRINITY_DN1939_c0_g1	Com_303_neg	0.440565	0.393224	-2.03962	-8.13937
Cluster-94986.0_TRINITY_DN1939_c0_g1	Com_77_neg	0.526865	0.327088	-2.03962	-9.02828
Cluster-94986.0_TRINITY_DN1939_c0_g1	Com_173_neg	0.45376	0.382868	-2.03962	-9.56545
Cluster-94986.0_TRINITY_DN1939_c0_g1	Com_172_neg	0.45313	0.38336	-2.03962	-9.59367
Cluster-94986.0_TRINITY_DN1939_c0_g1	Com_2_neg	0.207062	0.600978	-2.03962	-10.5361
Cluster-94986.0_TRINITY_DN1939_c0_g1	Com_229_neg	0.198696	0.609782	-2.03962	-10.6217
Cluster-94986.0_TRINITY_DN1939_c0_g1	Com_14_neg	0.270093	0.538721	-2.03962	-12.7231
Cluster-590.0_TRINITY_DN446_c1_g1	Com_628_pos	0.00346465	0.951547	11.5208	1.95258
Cluster-590.0_TRINITY_DN446_c1_g1	Com_323_neg	0.839895	0.107147	11.5208	1.90832
Cluster-590.0_TRINITY_DN446_c1_g1	Com_297_neg	0.0449055	0.821591	11.5208	1.78891
Cluster-590.0_TRINITY_DN446_c1_g1	Com_166_neg	0.0243422	0.869751	11.5208	1.53565
Cluster-590.0_TRINITY_DN446_c1_g1	Com_684_pos	0.297809	0.513175	11.5208	1.47085
Cluster-590.0_TRINITY_DN446_c1_g1	Com_611_pos	0.0113887	0.911552	11.5208	1.43101
Cluster-590.0_TRINITY_DN446_c1_g1	Com_617_pos	0.225606	0.581962	11.5208	1.41287
Cluster-590.0_TRINITY_DN446_c1_g1	Com_320_neg	0.240786	0.566858	11.5208	1.28269
Cluster-590.0_TRINITY_DN446_c1_g1	Com_245_neg	0.0235548	0.871924	11.5208	1.14771
Cluster-590.0_TRINITY_DN446_c1_g1	Com_388_pos	0.109351	-0.716246	11.5208	-1.00632
Cluster-590.0_TRINITY_DN446_c1_g1	Com_506_pos	0.0400835	-0.831744	11.5208	-1.02189
Cluster-590.0_TRINITY_DN446_c1_g1	Com_616_pos	0.144488	-0.671082	11.5208	-1.04256
Cluster-590.0_TRINITY_DN446_c1_g1	Com_88_neg	0.0370866	-0.838344	11.5208	-1.04567
Cluster-590.0_TRINITY_DN446_c1_g1	Com_444_pos	0.372117	-0.448702	11.5208	-1.07891
Cluster-590.0_TRINITY_DN446_c1_g1	Com_6_neg	0.0863509	-0.749371	11.5208	-1.07903
Cluster-590.0_TRINITY_DN446_c1_g1	Com_138_neg	0.487314	-0.356951	11.5208	-1.08152
Cluster-590.0_TRINITY_DN446_c1_g1	Com_196_neg	0.355787	-0.462439	11.5208	-1.08292
Cluster-590.0_TRINITY_DN446_c1_g1	Com_159_neg	0.21675	-0.590961	11.5208	-1.08908
Cluster-590.0_TRINITY_DN446_c1_g1	Com_67_neg	0.0362488	-0.840234	11.5208	-1.10383
Cluster-590.0_TRINITY_DN446_c1_g1	Com_651_pos	0.121564	-0.699917	11.5208	-1.11801
Cluster-590.0_TRINITY_DN446_c1_g1	Com_609_pos	0.258677	-0.549532	11.5208	-1.12443
Cluster-590.0_TRINITY_DN446_c1_g1	Com_182_neg	0.0878391	-0.747117	11.5208	-1.12542
Cluster-590.0_TRINITY_DN446_c1_g1	Com_700_pos	0.145411	-0.669965	11.5208	-1.12586
Cluster-590.0_TRINITY_DN446_c1_g1	Com_518_pos	0.0438734	-0.823719	11.5208	-1.13812
Cluster-590.0_TRINITY_DN446_c1_g1	Com_605_pos	0.188826	-0.620366	11.5208	-1.16399
Cluster-590.0_TRINITY_DN446_c1_g1	Com_435_pos	0.139171	-0.677583	11.5208	-1.16454
Cluster-590.0_TRINITY_DN446_c1_g1	Com_284_neg	0.205642	-0.602461	11.5208	-1.16932
Cluster-590.0_TRINITY_DN446_c1_g1	Com_250_neg	0.132995	-0.68527	11.5208	-1.22759
Cluster-590.0_TRINITY_DN446_c1_g1	Com_116_neg	0.17794	-0.632309	11.5208	-1.2427
Cluster-590.0_TRINITY_DN446_c1_g1	Com_264_neg	0.118927	-0.703379	11.5208	-1.28015
Cluster-590.0_TRINITY_DN446_c1_g1	Com_21_neg	0.273805	-0.535243	11.5208	-1.30187
Cluster-590.0_TRINITY_DN446_c1_g1	Com_114_neg	0.344191	-0.472331	11.5208	-1.33671
Cluster-590.0_TRINITY_DN446_c1_g1	Com_35_neg	0.311082	-0.501261	11.5208	-1.36647
Cluster-590.0_TRINITY_DN446_c1_g1	Com_16_neg	0.0567894	-0.798543	11.5208	-1.38232
Cluster-590.0_TRINITY_DN446_c1_g1	Com_292_neg	0.30552	-0.50623	11.5208	-1.38899
Cluster-590.0_TRINITY_DN446_c1_g1	Com_128_neg	0.140337	-0.676148	11.5208	-1.40003
Cluster-590.0_TRINITY_DN446_c1_g1	Com_195_neg	0.21177	-0.596087	11.5208	-1.40023
Cluster-590.0_TRINITY_DN446_c1_g1	Com_232_neg	0.130107	-0.688917	11.5208	-1.44952
Cluster-590.0_TRINITY_DN446_c1_g1	Com_662_pos	0.318011	-0.495117	11.5208	-1.5274
Cluster-590.0_TRINITY_DN446_c1_g1	Com_98_neg	0.250297	-0.557587	11.5208	-1.54753
Cluster-590.0_TRINITY_DN446_c1_g1	Com_193_neg	0.160075	-0.652591	11.5208	-1.58487
Cluster-590.0_TRINITY_DN446_c1_g1	Com_36_neg	0.0769026	-0.764111	11.5208	-1.63506
Cluster-590.0_TRINITY_DN446_c1_g1	Com_643_pos	0.219722	-0.587926	11.5208	-1.64113
Cluster-590.0_TRINITY_DN446_c1_g1	Com_455_pos	0.230735	-0.576815	11.5208	-1.64701
Cluster-590.0_TRINITY_DN446_c1_g1	Com_105_neg	0.240134	-0.5675	11.5208	-1.67508
Cluster-590.0_TRINITY_DN446_c1_g1	Com_161_neg	0.188514	-0.620705	11.5208	-1.70374
Cluster-590.0_TRINITY_DN446_c1_g1	Com_714_pos	0.206409	-0.60166	11.5208	-1.71038
Cluster-590.0_TRINITY_DN446_c1_g1	Com_112_neg	0.275724	-0.533452	11.5208	-1.75171
Cluster-590.0_TRINITY_DN446_c1_g1	Com_701_pos	0.116212	-0.706979	11.5208	-1.77865
Cluster-590.0_TRINITY_DN446_c1_g1	Com_414_pos	0.099777	-0.729617	11.5208	-1.7977
Cluster-590.0_TRINITY_DN446_c1_g1	Com_621_pos	0.253497	-0.554499	11.5208	-1.81932
Cluster-590.0_TRINITY_DN446_c1_g1	Com_315_neg	0.45335	-0.383188	11.5208	-2.1935
Cluster-590.0_TRINITY_DN446_c1_g1	Com_186_neg	0.264944	-0.543575	11.5208	-2.49333
Cluster-590.0_TRINITY_DN446_c1_g1	Com_663_pos	0.227506	-0.58005	11.5208	-2.55278
Cluster-590.0_TRINITY_DN446_c1_g1	Com_397_pos	0.448069	-0.387322	11.5208	-3.03508
Cluster-590.0_TRINITY_DN446_c1_g1	Com_314_neg	0.260568	-0.547729	11.5208	-3.5314
Cluster-590.0_TRINITY_DN446_c1_g1	Com_91_neg	0.366965	-0.453013	11.5208	-4.05817
Cluster-590.0_TRINITY_DN446_c1_g1	Com_310_neg	0.244745	-0.562982	11.5208	-6.04599
Cluster-590.0_TRINITY_DN446_c1_g1	Com_78_neg	0.380451	-0.441772	11.5208	-8.10001
Cluster-590.0_TRINITY_DN446_c1_g1	Com_303_neg	0.378309	-0.443548	11.5208	-8.13937
Cluster-590.0_TRINITY_DN446_c1_g1	Com_77_neg	0.446133	-0.388842	11.5208	-9.02828
Cluster-590.0_TRINITY_DN446_c1_g1	Com_173_neg	0.389115	-0.434623	11.5208	-9.56545
Cluster-590.0_TRINITY_DN446_c1_g1	Com_172_neg	0.388577	-0.435065	11.5208	-9.59367
Cluster-590.0_TRINITY_DN446_c1_g1	Com_2_neg	0.293278	-0.517288	11.5208	-10.5361
Cluster-590.0_TRINITY_DN446_c1_g1	Com_229_neg	0.280568	-0.528954	11.5208	-10.6217
Cluster-590.0_TRINITY_DN446_c1_g1	Com_14_neg	0.379747	-0.442355	11.5208	-12.7231
Cluster-76200.0_TRINITY_DN1360_c0_g1	Com_628_pos	0.195979	0.612674	11.5552	1.95258
Cluster-76200.0_TRINITY_DN1360_c0_g1	Com_323_neg	0.127807	0.691847	11.5552	1.90832
Cluster-76200.0_TRINITY_DN1360_c0_g1	Com_297_neg	0.617435	0.260968	11.5552	1.78891
Cluster-76200.0_TRINITY_DN1360_c0_g1	Com_166_neg	0.262701	0.545701	11.5552	1.53565
Cluster-76200.0_TRINITY_DN1360_c0_g1	Com_684_pos	0.492194	0.353228	11.5552	1.47085
Cluster-76200.0_TRINITY_DN1360_c0_g1	Com_611_pos	0.436874	0.396139	11.5552	1.43101
Cluster-76200.0_TRINITY_DN1360_c0_g1	Com_617_pos	0.578293	0.2892	11.5552	1.41287
Cluster-76200.0_TRINITY_DN1360_c0_g1	Com_320_neg	0.0766414	0.76453	11.5552	1.28269
Cluster-76200.0_TRINITY_DN1360_c0_g1	Com_245_neg	0.700418	0.202489	11.5552	1.14771
Cluster-76200.0_TRINITY_DN1360_c0_g1	Com_388_pos	0.118109	-0.70446	11.5552	-1.00632
Cluster-76200.0_TRINITY_DN1360_c0_g1	Com_506_pos	0.0578699	-0.796563	11.5552	-1.02189
Cluster-76200.0_TRINITY_DN1360_c0_g1	Com_616_pos	0.15359	-0.660187	11.5552	-1.04256
Cluster-76200.0_TRINITY_DN1360_c0_g1	Com_88_neg	0.13241	-0.686005	11.5552	-1.04567
Cluster-76200.0_TRINITY_DN1360_c0_g1	Com_444_pos	0.208306	-0.599682	11.5552	-1.07891
Cluster-76200.0_TRINITY_DN1360_c0_g1	Com_6_neg	0.0324155	-0.849154	11.5552	-1.07903
Cluster-76200.0_TRINITY_DN1360_c0_g1	Com_138_neg	0.140164	-0.676361	11.5552	-1.08152
Cluster-76200.0_TRINITY_DN1360_c0_g1	Com_196_neg	0.281568	-0.528029	11.5552	-1.08292
Cluster-76200.0_TRINITY_DN1360_c0_g1	Com_159_neg	0.129907	-0.68917	11.5552	-1.08908
Cluster-76200.0_TRINITY_DN1360_c0_g1	Com_67_neg	0.112593	-0.711836	11.5552	-1.10383
Cluster-76200.0_TRINITY_DN1360_c0_g1	Com_651_pos	0.165558	-0.646269	11.5552	-1.11801
Cluster-76200.0_TRINITY_DN1360_c0_g1	Com_609_pos	0.239733	-0.567894	11.5552	-1.12443
Cluster-76200.0_TRINITY_DN1360_c0_g1	Com_182_neg	0.643059	-0.242727	11.5552	-1.12542
Cluster-76200.0_TRINITY_DN1360_c0_g1	Com_700_pos	0.127471	-0.692277	11.5552	-1.12586
Cluster-76200.0_TRINITY_DN1360_c0_g1	Com_518_pos	0.263535	-0.544909	11.5552	-1.13812
Cluster-76200.0_TRINITY_DN1360_c0_g1	Com_605_pos	0.139889	-0.676699	11.5552	-1.16399
Cluster-76200.0_TRINITY_DN1360_c0_g1	Com_435_pos	0.4395	-0.394064	11.5552	-1.16454
Cluster-76200.0_TRINITY_DN1360_c0_g1	Com_284_neg	0.126841	-0.693084	11.5552	-1.16932
Cluster-76200.0_TRINITY_DN1360_c0_g1	Com_250_neg	0.0606811	-0.791492	11.5552	-1.22759
Cluster-76200.0_TRINITY_DN1360_c0_g1	Com_116_neg	0.0893996	-0.744771	11.5552	-1.2427
Cluster-76200.0_TRINITY_DN1360_c0_g1	Com_264_neg	0.227233	-0.580324	11.5552	-1.28015
Cluster-76200.0_TRINITY_DN1360_c0_g1	Com_21_neg	0.277917	-0.531412	11.5552	-1.30187
Cluster-76200.0_TRINITY_DN1360_c0_g1	Com_114_neg	0.0952468	-0.736142	11.5552	-1.33671
Cluster-76200.0_TRINITY_DN1360_c0_g1	Com_35_neg	0.247659	-0.560144	11.5552	-1.36647
Cluster-76200.0_TRINITY_DN1360_c0_g1	Com_16_neg	0.234412	-0.573153	11.5552	-1.38232
Cluster-76200.0_TRINITY_DN1360_c0_g1	Com_292_neg	0.541423	-0.316263	11.5552	-1.38899
Cluster-76200.0_TRINITY_DN1360_c0_g1	Com_128_neg	0.0849151	-0.751562	11.5552	-1.40003
Cluster-76200.0_TRINITY_DN1360_c0_g1	Com_195_neg	0.213682	-0.594113	11.5552	-1.40023
Cluster-76200.0_TRINITY_DN1360_c0_g1	Com_232_neg	0.312396	-0.500093	11.5552	-1.44952
Cluster-76200.0_TRINITY_DN1360_c0_g1	Com_662_pos	0.190101	-0.618986	11.5552	-1.5274
Cluster-76200.0_TRINITY_DN1360_c0_g1	Com_98_neg	0.0513214	-0.808838	11.5552	-1.54753
Cluster-76200.0_TRINITY_DN1360_c0_g1	Com_193_neg	0.241738	-0.565925	11.5552	-1.58487
Cluster-76200.0_TRINITY_DN1360_c0_g1	Com_36_neg	0.174535	-0.636106	11.5552	-1.63506
Cluster-76200.0_TRINITY_DN1360_c0_g1	Com_643_pos	0.238395	-0.569212	11.5552	-1.64113
Cluster-76200.0_TRINITY_DN1360_c0_g1	Com_455_pos	0.460257	-0.377804	11.5552	-1.64701
Cluster-76200.0_TRINITY_DN1360_c0_g1	Com_105_neg	0.294588	-0.516097	11.5552	-1.67508
Cluster-76200.0_TRINITY_DN1360_c0_g1	Com_161_neg	0.175355	-0.635189	11.5552	-1.70374
Cluster-76200.0_TRINITY_DN1360_c0_g1	Com_714_pos	0.380901	-0.441399	11.5552	-1.71038
Cluster-76200.0_TRINITY_DN1360_c0_g1	Com_112_neg	0.150185	-0.664229	11.5552	-1.75171
Cluster-76200.0_TRINITY_DN1360_c0_g1	Com_701_pos	0.0742135	-0.768454	11.5552	-1.77865
Cluster-76200.0_TRINITY_DN1360_c0_g1	Com_414_pos	0.0843522	-0.752426	11.5552	-1.7977
Cluster-76200.0_TRINITY_DN1360_c0_g1	Com_621_pos	0.360361	-0.45857	11.5552	-1.81932
Cluster-76200.0_TRINITY_DN1360_c0_g1	Com_315_neg	0.328472	-0.485933	11.5552	-2.1935
Cluster-76200.0_TRINITY_DN1360_c0_g1	Com_186_neg	0.320152	-0.493229	11.5552	-2.49333
Cluster-76200.0_TRINITY_DN1360_c0_g1	Com_663_pos	0.276317	-0.5329	11.5552	-2.55278
Cluster-76200.0_TRINITY_DN1360_c0_g1	Com_397_pos	0.467828	-0.371931	11.5552	-3.03508
Cluster-76200.0_TRINITY_DN1360_c0_g1	Com_314_neg	0.308465	-0.503596	11.5552	-3.5314
Cluster-76200.0_TRINITY_DN1360_c0_g1	Com_91_neg	0.455349	-0.381627	11.5552	-4.05817
Cluster-76200.0_TRINITY_DN1360_c0_g1	Com_310_neg	0.270477	-0.53836	11.5552	-6.04599
Cluster-76200.0_TRINITY_DN1360_c0_g1	Com_78_neg	0.402429	-0.423743	11.5552	-8.10001
Cluster-76200.0_TRINITY_DN1360_c0_g1	Com_303_neg	0.400403	-0.42539	11.5552	-8.13937
Cluster-76200.0_TRINITY_DN1360_c0_g1	Com_77_neg	0.465886	-0.373435	11.5552	-9.02828
Cluster-76200.0_TRINITY_DN1360_c0_g1	Com_173_neg	0.410492	-0.417213	11.5552	-9.56545
Cluster-76200.0_TRINITY_DN1360_c0_g1	Com_172_neg	0.409735	-0.417824	11.5552	-9.59367
Cluster-76200.0_TRINITY_DN1360_c0_g1	Com_2_neg	0.316524	-0.496431	11.5552	-10.5361
Cluster-76200.0_TRINITY_DN1360_c0_g1	Com_229_neg	0.303931	-0.507656	11.5552	-10.6217
Cluster-76200.0_TRINITY_DN1360_c0_g1	Com_14_neg	0.401389	-0.424588	11.5552	-12.7231
Cluster-88022.0_TRINITY_DN1132_c1_g1	Com_628_pos	0.0231512	0.873051	1.68693	1.95258
Cluster-88022.0_TRINITY_DN1132_c1_g1	Com_323_neg	0.116944	0.706005	1.68693	1.90832
Cluster-88022.0_TRINITY_DN1132_c1_g1	Com_297_neg	0.0997878	0.729602	1.68693	1.78891
Cluster-88022.0_TRINITY_DN1132_c1_g1	Com_166_neg	0.0392525	0.83355	1.68693	1.53565
Cluster-88022.0_TRINITY_DN1132_c1_g1	Com_684_pos	0.0418161	0.828033	1.68693	1.47085
Cluster-88022.0_TRINITY_DN1132_c1_g1	Com_611_pos	0.348951	0.468257	1.68693	1.43101
Cluster-88022.0_TRINITY_DN1132_c1_g1	Com_617_pos	0.0537524	0.804201	1.68693	1.41287
Cluster-88022.0_TRINITY_DN1132_c1_g1	Com_320_neg	0.00656193	0.933109	1.68693	1.28269
Cluster-88022.0_TRINITY_DN1132_c1_g1	Com_245_neg	0.196233	0.612403	1.68693	1.14771
Cluster-88022.0_TRINITY_DN1132_c1_g1	Com_388_pos	0.157408	-0.655698	1.68693	-1.00632
Cluster-88022.0_TRINITY_DN1132_c1_g1	Com_506_pos	0.00788557	-0.926591	1.68693	-1.02189
Cluster-88022.0_TRINITY_DN1132_c1_g1	Com_616_pos	0.0335704	-0.846417	1.68693	-1.04256
Cluster-88022.0_TRINITY_DN1132_c1_g1	Com_88_neg	0.0296201	-0.855977	1.68693	-1.04567
Cluster-88022.0_TRINITY_DN1132_c1_g1	Com_444_pos	0.195826	-0.612837	1.68693	-1.07891
Cluster-88022.0_TRINITY_DN1132_c1_g1	Com_6_neg	0.137185	-0.680039	1.68693	-1.07903
Cluster-88022.0_TRINITY_DN1132_c1_g1	Com_138_neg	0.185937	-0.623507	1.68693	-1.08152
Cluster-88022.0_TRINITY_DN1132_c1_g1	Com_196_neg	0.233453	-0.574106	1.68693	-1.08292
Cluster-88022.0_TRINITY_DN1132_c1_g1	Com_159_neg	0.558133	-0.303937	1.68693	-1.08908
Cluster-88022.0_TRINITY_DN1132_c1_g1	Com_67_neg	0.0378202	-0.836706	1.68693	-1.10383
Cluster-88022.0_TRINITY_DN1132_c1_g1	Com_651_pos	0.238091	-0.569512	1.68693	-1.11801
Cluster-88022.0_TRINITY_DN1132_c1_g1	Com_609_pos	0.107877	-0.71827	1.68693	-1.12443
Cluster-88022.0_TRINITY_DN1132_c1_g1	Com_182_neg	0.24449	-0.563231	1.68693	-1.12542
Cluster-88022.0_TRINITY_DN1132_c1_g1	Com_700_pos	0.166535	-0.645152	1.68693	-1.12586
Cluster-88022.0_TRINITY_DN1132_c1_g1	Com_518_pos	0.0459275	-0.819505	1.68693	-1.13812
Cluster-88022.0_TRINITY_DN1132_c1_g1	Com_605_pos	0.053825	-0.804065	1.68693	-1.16399
Cluster-88022.0_TRINITY_DN1132_c1_g1	Com_435_pos	0.115456	-0.707989	1.68693	-1.16454
Cluster-88022.0_TRINITY_DN1132_c1_g1	Com_284_neg	0.517204	-0.334319	1.68693	-1.16932
Cluster-88022.0_TRINITY_DN1132_c1_g1	Com_250_neg	0.000193834	-0.988611	1.68693	-1.22759
Cluster-88022.0_TRINITY_DN1132_c1_g1	Com_116_neg	0.0112153	-0.912238	1.68693	-1.2427
Cluster-88022.0_TRINITY_DN1132_c1_g1	Com_264_neg	0.230883	-0.576667	1.68693	-1.28015
Cluster-88022.0_TRINITY_DN1132_c1_g1	Com_21_neg	0.210008	-0.597912	1.68693	-1.30187
Cluster-88022.0_TRINITY_DN1132_c1_g1	Com_114_neg	0.11094	-0.714078	1.68693	-1.33671
Cluster-88022.0_TRINITY_DN1132_c1_g1	Com_35_neg	0.192692	-0.616194	1.68693	-1.36647
Cluster-88022.0_TRINITY_DN1132_c1_g1	Com_16_neg	0.133673	-0.684418	1.68693	-1.38232
Cluster-88022.0_TRINITY_DN1132_c1_g1	Com_292_neg	0.233983	-0.573579	1.68693	-1.38899
Cluster-88022.0_TRINITY_DN1132_c1_g1	Com_128_neg	0.173734	-0.637004	1.68693	-1.40003
Cluster-88022.0_TRINITY_DN1132_c1_g1	Com_195_neg	0.109437	-0.716129	1.68693	-1.40023
Cluster-88022.0_TRINITY_DN1132_c1_g1	Com_232_neg	0.0837507	-0.753352	1.68693	-1.44952
Cluster-88022.0_TRINITY_DN1132_c1_g1	Com_662_pos	0.145244	-0.670166	1.68693	-1.5274
Cluster-88022.0_TRINITY_DN1132_c1_g1	Com_98_neg	0.0370945	-0.838327	1.68693	-1.54753
Cluster-88022.0_TRINITY_DN1132_c1_g1	Com_193_neg	0.106522	-0.720142	1.68693	-1.58487
Cluster-88022.0_TRINITY_DN1132_c1_g1	Com_36_neg	0.0717597	-0.772479	1.68693	-1.63506
Cluster-88022.0_TRINITY_DN1132_c1_g1	Com_643_pos	0.0865743	-0.749031	1.68693	-1.64113
Cluster-88022.0_TRINITY_DN1132_c1_g1	Com_455_pos	0.22699	-0.580569	1.68693	-1.64701
Cluster-88022.0_TRINITY_DN1132_c1_g1	Com_105_neg	0.18147	-0.628404	1.68693	-1.67508
Cluster-88022.0_TRINITY_DN1132_c1_g1	Com_161_neg	0.0408769	-0.830035	1.68693	-1.70374
Cluster-88022.0_TRINITY_DN1132_c1_g1	Com_714_pos	0.157249	-0.655884	1.68693	-1.71038
Cluster-88022.0_TRINITY_DN1132_c1_g1	Com_112_neg	0.0585451	-0.795335	1.68693	-1.75171
Cluster-88022.0_TRINITY_DN1132_c1_g1	Com_701_pos	0.180593	-0.629371	1.68693	-1.77865
Cluster-88022.0_TRINITY_DN1132_c1_g1	Com_414_pos	0.127893	-0.691737	1.68693	-1.7977
Cluster-88022.0_TRINITY_DN1132_c1_g1	Com_621_pos	0.246392	-0.561377	1.68693	-1.81932
Cluster-88022.0_TRINITY_DN1132_c1_g1	Com_315_neg	0.294244	-0.516409	1.68693	-2.1935
Cluster-88022.0_TRINITY_DN1132_c1_g1	Com_186_neg	0.186676	-0.622702	1.68693	-2.49333
Cluster-88022.0_TRINITY_DN1132_c1_g1	Com_663_pos	0.214289	-0.593488	1.68693	-2.55278
Cluster-88022.0_TRINITY_DN1132_c1_g1	Com_397_pos	0.362126	-0.457081	1.68693	-3.03508
Cluster-88022.0_TRINITY_DN1132_c1_g1	Com_314_neg	0.167697	-0.643827	1.68693	-3.5314
Cluster-88022.0_TRINITY_DN1132_c1_g1	Com_91_neg	0.282354	-0.527302	1.68693	-4.05817
Cluster-88022.0_TRINITY_DN1132_c1_g1	Com_310_neg	0.150148	-0.664274	1.68693	-6.04599
Cluster-88022.0_TRINITY_DN1132_c1_g1	Com_78_neg	0.325463	-0.488564	1.68693	-8.10001
Cluster-88022.0_TRINITY_DN1132_c1_g1	Com_303_neg	0.323087	-0.490648	1.68693	-8.13937
Cluster-88022.0_TRINITY_DN1132_c1_g1	Com_77_neg	0.400652	-0.425188	1.68693	-9.02828
Cluster-88022.0_TRINITY_DN1132_c1_g1	Com_173_neg	0.333543	-0.48152	1.68693	-9.56545
Cluster-88022.0_TRINITY_DN1132_c1_g1	Com_172_neg	0.33296	-0.482026	1.68693	-9.59367
Cluster-88022.0_TRINITY_DN1132_c1_g1	Com_2_neg	0.19116	-0.617843	1.68693	-10.5361
Cluster-88022.0_TRINITY_DN1132_c1_g1	Com_229_neg	0.179718	-0.630338	1.68693	-10.6217
Cluster-88022.0_TRINITY_DN1132_c1_g1	Com_14_neg	0.272724	-0.536254	1.68693	-12.7231
Cluster-55562.1_TRINITY_DN32510_c0_g1	Com_628_pos	0.00821315	-0.925062	-9.26484	1.95258
Cluster-55562.1_TRINITY_DN32510_c0_g1	Com_323_neg	0.211937	-0.595914	-9.26484	1.90832
Cluster-55562.1_TRINITY_DN32510_c0_g1	Com_297_neg	0.0906889	-0.742847	-9.26484	1.78891
Cluster-55562.1_TRINITY_DN32510_c0_g1	Com_166_neg	0.0138024	-0.902477	-9.26484	1.53565
Cluster-55562.1_TRINITY_DN32510_c0_g1	Com_684_pos	0.0945617	-0.73714	-9.26484	1.47085
Cluster-55562.1_TRINITY_DN32510_c0_g1	Com_611_pos	0.15994	-0.652748	-9.26484	1.43101
Cluster-55562.1_TRINITY_DN32510_c0_g1	Com_617_pos	0.0993882	-0.730172	-9.26484	1.41287
Cluster-55562.1_TRINITY_DN32510_c0_g1	Com_320_neg	0.0329335	-0.847921	-9.26484	1.28269
Cluster-55562.1_TRINITY_DN32510_c0_g1	Com_245_neg	0.127399	-0.692369	-9.26484	1.14771
Cluster-55562.1_TRINITY_DN32510_c0_g1	Com_388_pos	0.0775035	0.76315	-9.26484	-1.00632
Cluster-55562.1_TRINITY_DN32510_c0_g1	Com_506_pos	0.000581606	0.980244	-9.26484	-1.02189
Cluster-55562.1_TRINITY_DN32510_c0_g1	Com_616_pos	0.0624889	0.788287	-9.26484	-1.04256
Cluster-55562.1_TRINITY_DN32510_c0_g1	Com_88_neg	0.0264985	0.863968	-9.26484	-1.04567
Cluster-55562.1_TRINITY_DN32510_c0_g1	Com_444_pos	0.143975	0.671704	-9.26484	-1.07891
Cluster-55562.1_TRINITY_DN32510_c0_g1	Com_6_neg	0.0578111	0.796671	-9.26484	-1.07903
Cluster-55562.1_TRINITY_DN32510_c0_g1	Com_138_neg	0.153904	0.659816	-9.26484	-1.08152
Cluster-55562.1_TRINITY_DN32510_c0_g1	Com_196_neg	0.158359	0.654588	-9.26484	-1.08292
Cluster-55562.1_TRINITY_DN32510_c0_g1	Com_159_neg	0.352827	0.464953	-9.26484	-1.08908
Cluster-55562.1_TRINITY_DN32510_c0_g1	Com_67_neg	0.00992535	0.917514	-9.26484	-1.10383
Cluster-55562.1_TRINITY_DN32510_c0_g1	Com_651_pos	0.110858	0.714189	-9.26484	-1.11801
Cluster-55562.1_TRINITY_DN32510_c0_g1	Com_609_pos	0.166287	0.645435	-9.26484	-1.12443
Cluster-55562.1_TRINITY_DN32510_c0_g1	Com_182_neg	0.150379	0.663999	-9.26484	-1.12542
Cluster-55562.1_TRINITY_DN32510_c0_g1	Com_700_pos	0.0939449	0.738042	-9.26484	-1.12586
Cluster-55562.1_TRINITY_DN32510_c0_g1	Com_518_pos	0.0254714	0.866694	-9.26484	-1.13812
Cluster-55562.1_TRINITY_DN32510_c0_g1	Com_605_pos	0.0323207	0.849381	-9.26484	-1.16399
Cluster-55562.1_TRINITY_DN32510_c0_g1	Com_435_pos	0.0732012	0.770107	-9.26484	-1.16454
Cluster-55562.1_TRINITY_DN32510_c0_g1	Com_284_neg	0.330793	0.483911	-9.26484	-1.16932
Cluster-55562.1_TRINITY_DN32510_c0_g1	Com_250_neg	0.00208877	0.962448	-9.26484	-1.22759
Cluster-55562.1_TRINITY_DN32510_c0_g1	Com_116_neg	0.0166485	0.892712	-9.26484	-1.2427
Cluster-55562.1_TRINITY_DN32510_c0_g1	Com_264_neg	0.109422	0.716149	-9.26484	-1.28015
Cluster-55562.1_TRINITY_DN32510_c0_g1	Com_21_neg	0.17836	0.631842	-9.26484	-1.30187
Cluster-55562.1_TRINITY_DN32510_c0_g1	Com_114_neg	0.0815113	0.756825	-9.26484	-1.33671
Cluster-55562.1_TRINITY_DN32510_c0_g1	Com_35_neg	0.148186	0.666621	-9.26484	-1.36647
Cluster-55562.1_TRINITY_DN32510_c0_g1	Com_16_neg	0.060926	0.791055	-9.26484	-1.38232
Cluster-55562.1_TRINITY_DN32510_c0_g1	Com_292_neg	0.17777	0.632498	-9.26484	-1.38899
Cluster-55562.1_TRINITY_DN32510_c0_g1	Com_128_neg	0.119562	0.702542	-9.26484	-1.40003
Cluster-55562.1_TRINITY_DN32510_c0_g1	Com_195_neg	0.0646915	0.784439	-9.26484	-1.40023
Cluster-55562.1_TRINITY_DN32510_c0_g1	Com_232_neg	0.0648954	0.784086	-9.26484	-1.44952
Cluster-55562.1_TRINITY_DN32510_c0_g1	Com_662_pos	0.210278	0.597633	-9.26484	-1.5274
Cluster-55562.1_TRINITY_DN32510_c0_g1	Com_98_neg	0.02983	0.855455	-9.26484	-1.54753
Cluster-55562.1_TRINITY_DN32510_c0_g1	Com_193_neg	0.0634894	0.786532	-9.26484	-1.58487
Cluster-55562.1_TRINITY_DN32510_c0_g1	Com_36_neg	0.0285513	0.858666	-9.26484	-1.63506
Cluster-55562.1_TRINITY_DN32510_c0_g1	Com_643_pos	0.0647395	0.784356	-9.26484	-1.64113
Cluster-55562.1_TRINITY_DN32510_c0_g1	Com_455_pos	0.147579	0.66735	-9.26484	-1.64701
Cluster-55562.1_TRINITY_DN32510_c0_g1	Com_105_neg	0.136752	0.680575	-9.26484	-1.67508
Cluster-55562.1_TRINITY_DN32510_c0_g1	Com_161_neg	0.0317653	0.850716	-9.26484	-1.70374
Cluster-55562.1_TRINITY_DN32510_c0_g1	Com_714_pos	0.110424	0.71478	-9.26484	-1.71038
Cluster-55562.1_TRINITY_DN32510_c0_g1	Com_112_neg	0.109534	0.715996	-9.26484	-1.75171
Cluster-55562.1_TRINITY_DN32510_c0_g1	Com_701_pos	0.0752297	0.766804	-9.26484	-1.77865
Cluster-55562.1_TRINITY_DN32510_c0_g1	Com_414_pos	0.0569155	0.798311	-9.26484	-1.7977
Cluster-55562.1_TRINITY_DN32510_c0_g1	Com_621_pos	0.150445	0.663919	-9.26484	-1.81932
Cluster-55562.1_TRINITY_DN32510_c0_g1	Com_315_neg	0.334772	0.480454	-9.26484	-2.1935
Cluster-55562.1_TRINITY_DN32510_c0_g1	Com_186_neg	0.121848	0.699545	-9.26484	-2.49333
Cluster-55562.1_TRINITY_DN32510_c0_g1	Com_663_pos	0.126424	0.693619	-9.26484	-2.55278
Cluster-55562.1_TRINITY_DN32510_c0_g1	Com_397_pos	0.266227	0.542361	-9.26484	-3.03508
Cluster-55562.1_TRINITY_DN32510_c0_g1	Com_314_neg	0.151877	0.662216	-9.26484	-3.5314
Cluster-55562.1_TRINITY_DN32510_c0_g1	Com_91_neg	0.202654	0.605598	-9.26484	-4.05817
Cluster-55562.1_TRINITY_DN32510_c0_g1	Com_310_neg	0.0966067	0.734169	-9.26484	-6.04599
Cluster-55562.1_TRINITY_DN32510_c0_g1	Com_78_neg	0.334261	0.480897	-9.26484	-8.10001
Cluster-55562.1_TRINITY_DN32510_c0_g1	Com_303_neg	0.331565	0.483239	-9.26484	-8.13937
Cluster-55562.1_TRINITY_DN32510_c0_g1	Com_77_neg	0.420758	0.40896	-9.26484	-9.02828
Cluster-55562.1_TRINITY_DN32510_c0_g1	Com_173_neg	0.342557	0.473735	-9.26484	-9.56545
Cluster-55562.1_TRINITY_DN32510_c0_g1	Com_172_neg	0.341755	0.474424	-9.26484	-9.59367
Cluster-55562.1_TRINITY_DN32510_c0_g1	Com_2_neg	0.127981	0.691624	-9.26484	-10.5361
Cluster-55562.1_TRINITY_DN32510_c0_g1	Com_229_neg	0.119144	0.703093	-9.26484	-10.6217
Cluster-55562.1_TRINITY_DN32510_c0_g1	Com_14_neg	0.195049	0.613667	-9.26484	-12.7231
Cluster-27460.0_TRINITY_DN15180_c0_g1	Com_628_pos	0.150563	0.663779	2.83574	1.95258
Cluster-27460.0_TRINITY_DN15180_c0_g1	Com_323_neg	0.0527434	0.806114	2.83574	1.90832
Cluster-27460.0_TRINITY_DN15180_c0_g1	Com_297_neg	0.45811	0.379475	2.83574	1.78891
Cluster-27460.0_TRINITY_DN15180_c0_g1	Com_166_neg	0.219624	0.588025	2.83574	1.53565
Cluster-27460.0_TRINITY_DN15180_c0_g1	Com_684_pos	0.250476	0.557414	2.83574	1.47085
Cluster-27460.0_TRINITY_DN15180_c0_g1	Com_611_pos	0.573418	0.292751	2.83574	1.43101
Cluster-27460.0_TRINITY_DN15180_c0_g1	Com_617_pos	0.326171	0.487944	2.83574	1.41287
Cluster-27460.0_TRINITY_DN15180_c0_g1	Com_320_neg	0.0146769	0.899381	2.83574	1.28269
Cluster-27460.0_TRINITY_DN15180_c0_g1	Com_245_neg	0.627144	0.254035	2.83574	1.14771
Cluster-27460.0_TRINITY_DN15180_c0_g1	Com_388_pos	0.167243	-0.644344	2.83574	-1.00632
Cluster-27460.0_TRINITY_DN15180_c0_g1	Com_506_pos	0.0467004	-0.817942	2.83574	-1.02189
Cluster-27460.0_TRINITY_DN15180_c0_g1	Com_616_pos	0.0677491	-0.779196	2.83574	-1.04256
Cluster-27460.0_TRINITY_DN15180_c0_g1	Com_88_neg	0.0836159	-0.753559	2.83574	-1.04567
Cluster-27460.0_TRINITY_DN15180_c0_g1	Com_444_pos	0.223345	-0.584246	2.83574	-1.07891
Cluster-27460.0_TRINITY_DN15180_c0_g1	Com_6_neg	0.0821822	-0.75578	2.83574	-1.07903
Cluster-27460.0_TRINITY_DN15180_c0_g1	Com_138_neg	0.157578	-0.6555	2.83574	-1.08152
Cluster-27460.0_TRINITY_DN15180_c0_g1	Com_196_neg	0.317126	-0.4959	2.83574	-1.08292
Cluster-27460.0_TRINITY_DN15180_c0_g1	Com_159_neg	0.308704	-0.503381	2.83574	-1.08908
Cluster-27460.0_TRINITY_DN15180_c0_g1	Com_67_neg	0.112045	-0.712578	2.83574	-1.10383
Cluster-27460.0_TRINITY_DN15180_c0_g1	Com_651_pos	0.262338	-0.546045	2.83574	-1.11801
Cluster-27460.0_TRINITY_DN15180_c0_g1	Com_609_pos	0.136464	-0.680934	2.83574	-1.12443
Cluster-27460.0_TRINITY_DN15180_c0_g1	Com_182_neg	0.631358	-0.251035	2.83574	-1.12542
Cluster-27460.0_TRINITY_DN15180_c0_g1	Com_700_pos	0.167569	-0.643973	2.83574	-1.12586
Cluster-27460.0_TRINITY_DN15180_c0_g1	Com_518_pos	0.214227	-0.593553	2.83574	-1.13812
Cluster-27460.0_TRINITY_DN15180_c0_g1	Com_605_pos	0.121761	-0.699658	2.83574	-1.16399
Cluster-27460.0_TRINITY_DN15180_c0_g1	Com_435_pos	0.384045	-0.438799	2.83574	-1.16454
Cluster-27460.0_TRINITY_DN15180_c0_g1	Com_284_neg	0.28646	-0.523521	2.83574	-1.16932
Cluster-27460.0_TRINITY_DN15180_c0_g1	Com_250_neg	0.0173837	-0.890324	2.83574	-1.22759
Cluster-27460.0_TRINITY_DN15180_c0_g1	Com_116_neg	0.0389435	-0.834226	2.83574	-1.2427
Cluster-27460.0_TRINITY_DN15180_c0_g1	Com_264_neg	0.313187	-0.49939	2.83574	-1.28015
Cluster-27460.0_TRINITY_DN15180_c0_g1	Com_21_neg	0.255292	-0.552773	2.83574	-1.30187
Cluster-27460.0_TRINITY_DN15180_c0_g1	Com_114_neg	0.105347	-0.721772	2.83574	-1.33671
Cluster-27460.0_TRINITY_DN15180_c0_g1	Com_35_neg	0.243461	-0.564237	2.83574	-1.36647
Cluster-27460.0_TRINITY_DN15180_c0_g1	Com_16_neg	0.273161	-0.535845	2.83574	-1.38232
Cluster-27460.0_TRINITY_DN15180_c0_g1	Com_292_neg	0.49699	-0.34958	2.83574	-1.38899
Cluster-27460.0_TRINITY_DN15180_c0_g1	Com_128_neg	0.113259	-0.710938	2.83574	-1.40003
Cluster-27460.0_TRINITY_DN15180_c0_g1	Com_195_neg	0.21417	-0.593611	2.83574	-1.40023
Cluster-27460.0_TRINITY_DN15180_c0_g1	Com_232_neg	0.241446	-0.566211	2.83574	-1.44952
Cluster-27460.0_TRINITY_DN15180_c0_g1	Com_662_pos	0.11056	-0.714594	2.83574	-1.5274
Cluster-27460.0_TRINITY_DN15180_c0_g1	Com_98_neg	0.038327	-0.835583	2.83574	-1.54753
Cluster-27460.0_TRINITY_DN15180_c0_g1	Com_193_neg	0.227767	-0.579788	2.83574	-1.58487
Cluster-27460.0_TRINITY_DN15180_c0_g1	Com_36_neg	0.184889	-0.624652	2.83574	-1.63506
Cluster-27460.0_TRINITY_DN15180_c0_g1	Com_643_pos	0.19566	-0.613014	2.83574	-1.64113
Cluster-27460.0_TRINITY_DN15180_c0_g1	Com_455_pos	0.467269	-0.372364	2.83574	-1.64701
Cluster-27460.0_TRINITY_DN15180_c0_g1	Com_105_neg	0.276963	-0.532299	2.83574	-1.67508
Cluster-27460.0_TRINITY_DN15180_c0_g1	Com_161_neg	0.131612	-0.687012	2.83574	-1.70374
Cluster-27460.0_TRINITY_DN15180_c0_g1	Com_714_pos	0.344519	-0.47205	2.83574	-1.71038
Cluster-27460.0_TRINITY_DN15180_c0_g1	Com_112_neg	0.0624407	-0.788372	2.83574	-1.75171
Cluster-27460.0_TRINITY_DN15180_c0_g1	Com_701_pos	0.15757	-0.655509	2.83574	-1.77865
Cluster-27460.0_TRINITY_DN15180_c0_g1	Com_414_pos	0.12865	-0.69077	2.83574	-1.7977
Cluster-27460.0_TRINITY_DN15180_c0_g1	Com_621_pos	0.403085	-0.42321	2.83574	-1.81932
Cluster-27460.0_TRINITY_DN15180_c0_g1	Com_315_neg	0.257303	-0.550846	2.83574	-2.1935
Cluster-27460.0_TRINITY_DN15180_c0_g1	Com_186_neg	0.327078	-0.487151	2.83574	-2.49333
Cluster-27460.0_TRINITY_DN15180_c0_g1	Com_663_pos	0.318181	-0.494967	2.83574	-2.55278
Cluster-27460.0_TRINITY_DN15180_c0_g1	Com_397_pos	0.511653	-0.338493	2.83574	-3.03508
Cluster-27460.0_TRINITY_DN15180_c0_g1	Com_314_neg	0.254422	-0.553609	2.83574	-3.5314
Cluster-27460.0_TRINITY_DN15180_c0_g1	Com_91_neg	0.469205	-0.370867	2.83574	-4.05817
Cluster-27460.0_TRINITY_DN15180_c0_g1	Com_310_neg	0.269979	-0.538828	2.83574	-6.04599
Cluster-27460.0_TRINITY_DN15180_c0_g1	Com_78_neg	0.342122	-0.474108	2.83574	-8.10001
Cluster-27460.0_TRINITY_DN15180_c0_g1	Com_303_neg	0.340253	-0.475718	2.83574	-8.13937
Cluster-27460.0_TRINITY_DN15180_c0_g1	Com_77_neg	0.400373	-0.425415	2.83574	-9.02828
Cluster-27460.0_TRINITY_DN15180_c0_g1	Com_173_neg	0.350016	-0.467348	2.83574	-9.56545
Cluster-27460.0_TRINITY_DN15180_c0_g1	Com_172_neg	0.349469	-0.467814	2.83574	-9.59367
Cluster-27460.0_TRINITY_DN15180_c0_g1	Com_2_neg	0.324411	-0.489486	2.83574	-10.5361
Cluster-27460.0_TRINITY_DN15180_c0_g1	Com_229_neg	0.309452	-0.502714	2.83574	-10.6217
Cluster-27460.0_TRINITY_DN15180_c0_g1	Com_14_neg	0.422921	-0.40723	2.83574	-12.7231
Cluster-908.0_TRINITY_DN13702_c0_g1	Com_628_pos	0.000822325	0.976494	9.37735	1.95258
Cluster-908.0_TRINITY_DN13702_c0_g1	Com_323_neg	0.451893	0.384327	9.37735	1.90832
Cluster-908.0_TRINITY_DN13702_c0_g1	Com_297_neg	0.00485419	0.94256	9.37735	1.78891
Cluster-908.0_TRINITY_DN13702_c0_g1	Com_166_neg	0.0100225	0.917105	9.37735	1.53565
Cluster-908.0_TRINITY_DN13702_c0_g1	Com_684_pos	0.0347493	0.843668	9.37735	1.47085
Cluster-908.0_TRINITY_DN13702_c0_g1	Com_611_pos	0.145485	0.669874	9.37735	1.43101
Cluster-908.0_TRINITY_DN13702_c0_g1	Com_617_pos	0.0194212	0.883946	9.37735	1.41287
Cluster-908.0_TRINITY_DN13702_c0_g1	Com_320_neg	0.0601136	0.792507	9.37735	1.28269
Cluster-908.0_TRINITY_DN13702_c0_g1	Com_245_neg	0.0217423	0.87706	9.37735	1.14771
Cluster-908.0_TRINITY_DN13702_c0_g1	Com_388_pos	0.197675	-0.610867	9.37735	-1.00632
Cluster-908.0_TRINITY_DN13702_c0_g1	Com_506_pos	0.0226853	-0.874363	9.37735	-1.02189
Cluster-908.0_TRINITY_DN13702_c0_g1	Com_616_pos	0.0472336	-0.816871	9.37735	-1.04256
Cluster-908.0_TRINITY_DN13702_c0_g1	Com_88_neg	0.0187947	-0.885871	9.37735	-1.04567
Cluster-908.0_TRINITY_DN13702_c0_g1	Com_444_pos	0.334432	-0.480749	9.37735	-1.07891
Cluster-908.0_TRINITY_DN13702_c0_g1	Com_6_neg	0.219154	-0.588505	9.37735	-1.07903
Cluster-908.0_TRINITY_DN13702_c0_g1	Com_138_neg	0.415308	-0.413333	9.37735	-1.08152
Cluster-908.0_TRINITY_DN13702_c0_g1	Com_196_neg	0.337979	-0.477679	9.37735	-1.08292
Cluster-908.0_TRINITY_DN13702_c0_g1	Com_159_neg	0.635573	-0.248038	9.37735	-1.08908
Cluster-908.0_TRINITY_DN13702_c0_g1	Com_67_neg	0.0398885	-0.832166	9.37735	-1.10383
Cluster-908.0_TRINITY_DN13702_c0_g1	Com_651_pos	0.266778	-0.541842	9.37735	-1.11801
Cluster-908.0_TRINITY_DN13702_c0_g1	Com_609_pos	0.131096	-0.687664	9.37735	-1.12443
Cluster-908.0_TRINITY_DN13702_c0_g1	Com_182_neg	0.09221	-0.740593	9.37735	-1.12542
Cluster-908.0_TRINITY_DN13702_c0_g1	Com_700_pos	0.221413	-0.586205	9.37735	-1.12586
Cluster-908.0_TRINITY_DN13702_c0_g1	Com_518_pos	0.0182089	-0.8877	9.37735	-1.13812
Cluster-908.0_TRINITY_DN13702_c0_g1	Com_605_pos	0.117463	-0.705316	9.37735	-1.16399
Cluster-908.0_TRINITY_DN13702_c0_g1	Com_435_pos	0.0741462	-0.768563	9.37735	-1.16454
Cluster-908.0_TRINITY_DN13702_c0_g1	Com_284_neg	0.588794	-0.281579	9.37735	-1.16932
Cluster-908.0_TRINITY_DN13702_c0_g1	Com_250_neg	0.0239648	-0.870788	9.37735	-1.22759
Cluster-908.0_TRINITY_DN13702_c0_g1	Com_116_neg	0.0579932	-0.796339	9.37735	-1.2427
Cluster-908.0_TRINITY_DN13702_c0_g1	Com_264_neg	0.2301	-0.57745	9.37735	-1.28015
Cluster-908.0_TRINITY_DN13702_c0_g1	Com_21_neg	0.250247	-0.557636	9.37735	-1.30187
Cluster-908.0_TRINITY_DN13702_c0_g1	Com_114_neg	0.284198	-0.525602	9.37735	-1.33671
Cluster-908.0_TRINITY_DN13702_c0_g1	Com_35_neg	0.275587	-0.53358	9.37735	-1.36647
Cluster-908.0_TRINITY_DN13702_c0_g1	Com_16_neg	0.0977126	-0.732574	9.37735	-1.38232
Cluster-908.0_TRINITY_DN13702_c0_g1	Com_292_neg	0.212405	-0.595431	9.37735	-1.38899
Cluster-908.0_TRINITY_DN13702_c0_g1	Com_128_neg	0.236148	-0.571432	9.37735	-1.40003
Cluster-908.0_TRINITY_DN13702_c0_g1	Com_195_neg	0.166041	-0.645716	9.37735	-1.40023
Cluster-908.0_TRINITY_DN13702_c0_g1	Com_232_neg	0.0659761	-0.782223	9.37735	-1.44952
Cluster-908.0_TRINITY_DN13702_c0_g1	Com_662_pos	0.209449	-0.598493	9.37735	-1.5274
Cluster-908.0_TRINITY_DN13702_c0_g1	Com_98_neg	0.158334	-0.654617	9.37735	-1.54753
Cluster-908.0_TRINITY_DN13702_c0_g1	Com_193_neg	0.125795	-0.694428	9.37735	-1.58487
Cluster-908.0_TRINITY_DN13702_c0_g1	Com_36_neg	0.0767146	-0.764412	9.37735	-1.63506
Cluster-908.0_TRINITY_DN13702_c0_g1	Com_643_pos	0.129152	-0.69013	9.37735	-1.64113
Cluster-908.0_TRINITY_DN13702_c0_g1	Com_455_pos	0.201909	-0.606383	9.37735	-1.64701
Cluster-908.0_TRINITY_DN13702_c0_g1	Com_105_neg	0.2092	-0.598751	9.37735	-1.67508
Cluster-908.0_TRINITY_DN13702_c0_g1	Com_161_neg	0.0848759	-0.751622	9.37735	-1.70374
Cluster-908.0_TRINITY_DN13702_c0_g1	Com_714_pos	0.148201	-0.666604	9.37735	-1.71038
Cluster-908.0_TRINITY_DN13702_c0_g1	Com_112_neg	0.1189	-0.703415	9.37735	-1.75171
Cluster-908.0_TRINITY_DN13702_c0_g1	Com_701_pos	0.261524	-0.546819	9.37735	-1.77865
Cluster-908.0_TRINITY_DN13702_c0_g1	Com_414_pos	0.181703	-0.628147	9.37735	-1.7977
Cluster-908.0_TRINITY_DN13702_c0_g1	Com_621_pos	0.268219	-0.540483	9.37735	-1.81932
Cluster-908.0_TRINITY_DN13702_c0_g1	Com_315_neg	0.369137	-0.451192	9.37735	-2.1935
Cluster-908.0_TRINITY_DN13702_c0_g1	Com_186_neg	0.228897	-0.578655	9.37735	-2.49333
Cluster-908.0_TRINITY_DN13702_c0_g1	Com_663_pos	0.255595	-0.552482	9.37735	-2.55278
Cluster-908.0_TRINITY_DN13702_c0_g1	Com_397_pos	0.429657	-0.401861	9.37735	-3.03508
Cluster-908.0_TRINITY_DN13702_c0_g1	Com_314_neg	0.191133	-0.617873	9.37735	-3.5314
Cluster-908.0_TRINITY_DN13702_c0_g1	Com_91_neg	0.318982	-0.49426	9.37735	-4.05817
Cluster-908.0_TRINITY_DN13702_c0_g1	Com_310_neg	0.200863	-0.607487	9.37735	-6.04599
Cluster-908.0_TRINITY_DN13702_c0_g1	Com_78_neg	0.338698	-0.477059	9.37735	-8.10001
Cluster-908.0_TRINITY_DN13702_c0_g1	Com_303_neg	0.336487	-0.478969	9.37735	-8.13937
Cluster-908.0_TRINITY_DN13702_c0_g1	Com_77_neg	0.407105	-0.41995	9.37735	-9.02828
Cluster-908.0_TRINITY_DN13702_c0_g1	Com_173_neg	0.346913	-0.469998	9.37735	-9.56545
Cluster-908.0_TRINITY_DN13702_c0_g1	Com_172_neg	0.346518	-0.470337	9.37735	-9.59367
Cluster-908.0_TRINITY_DN13702_c0_g1	Com_2_neg	0.24854	-0.559289	9.37735	-10.5361
Cluster-908.0_TRINITY_DN13702_c0_g1	Com_229_neg	0.23567	-0.571905	9.37735	-10.6217
Cluster-908.0_TRINITY_DN13702_c0_g1	Com_14_neg	0.337176	-0.478373	9.37735	-12.7231
Cluster-892.0_TRINITY_DN2167_c2_g2	Com_628_pos	0.503632	0.344546	10.9632	1.95258
Cluster-892.0_TRINITY_DN2167_c2_g2	Com_323_neg	0.0604918	0.79183	10.9632	1.90832
Cluster-892.0_TRINITY_DN2167_c2_g2	Com_297_neg	0.97811	-0.0145944	10.9632	1.78891
Cluster-892.0_TRINITY_DN2167_c2_g2	Com_166_neg	0.564417	0.299328	10.9632	1.53565
Cluster-892.0_TRINITY_DN2167_c2_g2	Com_684_pos	0.660688	0.230278	10.9632	1.47085
Cluster-892.0_TRINITY_DN2167_c2_g2	Com_611_pos	0.866223	0.0894227	10.9632	1.43101
Cluster-892.0_TRINITY_DN2167_c2_g2	Com_617_pos	0.8132	0.125187	10.9632	1.41287
Cluster-892.0_TRINITY_DN2167_c2_g2	Com_320_neg	0.129084	0.690217	10.9632	1.28269
Cluster-892.0_TRINITY_DN2167_c2_g2	Com_245_neg	0.834934	-0.110494	10.9632	1.14771
Cluster-892.0_TRINITY_DN2167_c2_g2	Com_388_pos	0.267928	-0.540757	10.9632	-1.00632
Cluster-892.0_TRINITY_DN2167_c2_g2	Com_506_pos	0.197016	-0.611568	10.9632	-1.02189
Cluster-892.0_TRINITY_DN2167_c2_g2	Com_616_pos	0.289993	-0.520284	10.9632	-1.04256
Cluster-892.0_TRINITY_DN2167_c2_g2	Com_88_neg	0.33738	-0.478197	10.9632	-1.04567
Cluster-892.0_TRINITY_DN2167_c2_g2	Com_444_pos	0.277518	-0.531783	10.9632	-1.07891
Cluster-892.0_TRINITY_DN2167_c2_g2	Com_6_neg	0.124722	-0.695812	10.9632	-1.07903
Cluster-892.0_TRINITY_DN2167_c2_g2	Com_138_neg	0.153012	-0.66087	10.9632	-1.08152
Cluster-892.0_TRINITY_DN2167_c2_g2	Com_196_neg	0.382059	-0.440441	10.9632	-1.08292
Cluster-892.0_TRINITY_DN2167_c2_g2	Com_159_neg	0.247845	-0.559964	10.9632	-1.08908
Cluster-892.0_TRINITY_DN2167_c2_g2	Com_67_neg	0.306913	-0.504983	10.9632	-1.10383
Cluster-892.0_TRINITY_DN2167_c2_g2	Com_651_pos	0.340524	-0.475484	10.9632	-1.11801
Cluster-892.0_TRINITY_DN2167_c2_g2	Com_609_pos	0.359374	-0.459403	10.9632	-1.12443
Cluster-892.0_TRINITY_DN2167_c2_g2	Com_182_neg	0.980103	0.0132654	10.9632	-1.12542
Cluster-892.0_TRINITY_DN2167_c2_g2	Com_700_pos	0.262252	-0.546127	10.9632	-1.12586
Cluster-892.0_TRINITY_DN2167_c2_g2	Com_518_pos	0.539324	-0.317818	10.9632	-1.13812
Cluster-892.0_TRINITY_DN2167_c2_g2	Com_605_pos	0.25101	-0.556898	10.9632	-1.16399
Cluster-892.0_TRINITY_DN2167_c2_g2	Com_435_pos	0.704919	-0.199362	10.9632	-1.16454
Cluster-892.0_TRINITY_DN2167_c2_g2	Com_284_neg	0.246585	-0.561189	10.9632	-1.16932
Cluster-892.0_TRINITY_DN2167_c2_g2	Com_250_neg	0.143462	-0.672329	10.9632	-1.22759
Cluster-892.0_TRINITY_DN2167_c2_g2	Com_116_neg	0.173653	-0.637095	10.9632	-1.2427
Cluster-892.0_TRINITY_DN2167_c2_g2	Com_264_neg	0.434862	-0.397731	10.9632	-1.28015
Cluster-892.0_TRINITY_DN2167_c2_g2	Com_21_neg	0.412539	-0.415562	10.9632	-1.30187
Cluster-892.0_TRINITY_DN2167_c2_g2	Com_114_neg	0.133115	-0.685119	10.9632	-1.33671
Cluster-892.0_TRINITY_DN2167_c2_g2	Com_35_neg	0.354165	-0.463816	10.9632	-1.36647
Cluster-892.0_TRINITY_DN2167_c2_g2	Com_16_neg	0.490842	-0.354259	10.9632	-1.38232
Cluster-892.0_TRINITY_DN2167_c2_g2	Com_292_neg	0.73872	-0.176004	10.9632	-1.38899
Cluster-892.0_TRINITY_DN2167_c2_g2	Com_128_neg	0.19593	-0.612726	10.9632	-1.40003
Cluster-892.0_TRINITY_DN2167_c2_g2	Com_195_neg	0.35057	-0.466876	10.9632	-1.40023
Cluster-892.0_TRINITY_DN2167_c2_g2	Com_232_neg	0.535642	-0.320551	10.9632	-1.44952
Cluster-892.0_TRINITY_DN2167_c2_g2	Com_662_pos	0.268828	-0.539909	10.9632	-1.5274
Cluster-892.0_TRINITY_DN2167_c2_g2	Com_98_neg	0.0930429	-0.739366	10.9632	-1.54753
Cluster-892.0_TRINITY_DN2167_c2_g2	Com_193_neg	0.419055	-0.410325	10.9632	-1.58487
Cluster-892.0_TRINITY_DN2167_c2_g2	Com_36_neg	0.374954	-0.446337	10.9632	-1.63506
Cluster-892.0_TRINITY_DN2167_c2_g2	Com_643_pos	0.378309	-0.443548	10.9632	-1.64113
Cluster-892.0_TRINITY_DN2167_c2_g2	Com_455_pos	0.679256	-0.217247	10.9632	-1.64701
Cluster-892.0_TRINITY_DN2167_c2_g2	Com_105_neg	0.451122	-0.384931	10.9632	-1.67508
Cluster-892.0_TRINITY_DN2167_c2_g2	Com_161_neg	0.301202	-0.510111	10.9632	-1.70374
Cluster-892.0_TRINITY_DN2167_c2_g2	Com_714_pos	0.5847	-0.284546	10.9632	-1.71038
Cluster-892.0_TRINITY_DN2167_c2_g2	Com_112_neg	0.22581	-0.581757	10.9632	-1.75171
Cluster-892.0_TRINITY_DN2167_c2_g2	Com_701_pos	0.191674	-0.617289	10.9632	-1.77865
Cluster-892.0_TRINITY_DN2167_c2_g2	Com_414_pos	0.215325	-0.592423	10.9632	-1.7977
Cluster-892.0_TRINITY_DN2167_c2_g2	Com_621_pos	0.537039	-0.319514	10.9632	-1.81932
Cluster-892.0_TRINITY_DN2167_c2_g2	Com_315_neg	0.400461	-0.425344	10.9632	-2.1935
Cluster-892.0_TRINITY_DN2167_c2_g2	Com_186_neg	0.473345	-0.367671	10.9632	-2.49333
Cluster-892.0_TRINITY_DN2167_c2_g2	Com_663_pos	0.436346	-0.396556	10.9632	-2.55278
Cluster-892.0_TRINITY_DN2167_c2_g2	Com_397_pos	0.583145	-0.285675	10.9632	-3.03508
Cluster-892.0_TRINITY_DN2167_c2_g2	Com_314_neg	0.457166	-0.380211	10.9632	-3.5314
Cluster-892.0_TRINITY_DN2167_c2_g2	Com_91_neg	0.601769	-0.272211	10.9632	-4.05817
Cluster-892.0_TRINITY_DN2167_c2_g2	Com_310_neg	0.414661	-0.413854	10.9632	-6.04599
Cluster-892.0_TRINITY_DN2167_c2_g2	Com_78_neg	0.527919	-0.326302	10.9632	-8.10001
Cluster-892.0_TRINITY_DN2167_c2_g2	Com_303_neg	0.526251	-0.327546	10.9632	-8.13937
Cluster-892.0_TRINITY_DN2167_c2_g2	Com_77_neg	0.580279	-0.287756	10.9632	-9.02828
Cluster-892.0_TRINITY_DN2167_c2_g2	Com_173_neg	0.534439	-0.321445	10.9632	-9.56545
Cluster-892.0_TRINITY_DN2167_c2_g2	Com_172_neg	0.533712	-0.321986	10.9632	-9.59367
Cluster-892.0_TRINITY_DN2167_c2_g2	Com_2_neg	0.454336	-0.382418	10.9632	-10.5361
Cluster-892.0_TRINITY_DN2167_c2_g2	Com_229_neg	0.443291	-0.391077	10.9632	-10.6217
Cluster-892.0_TRINITY_DN2167_c2_g2	Com_14_neg	0.526837	-0.327109	10.9632	-12.7231
Cluster-101176.0_TRINITY_DN1883_c2_g1	Com_628_pos	0.0212395	-0.878521	-2.96541	1.95258
Cluster-101176.0_TRINITY_DN1883_c2_g1	Com_323_neg	0.30057	-0.510681	-2.96541	1.90832
Cluster-101176.0_TRINITY_DN1883_c2_g1	Com_297_neg	0.106033	-0.72082	-2.96541	1.78891
Cluster-101176.0_TRINITY_DN1883_c2_g1	Com_166_neg	0.0432487	-0.825019	-2.96541	1.53565
Cluster-101176.0_TRINITY_DN1883_c2_g1	Com_684_pos	0.168973	-0.642377	-2.96541	1.47085
Cluster-101176.0_TRINITY_DN1883_c2_g1	Com_611_pos	0.229155	-0.578395	-2.96541	1.43101
Cluster-101176.0_TRINITY_DN1883_c2_g1	Com_617_pos	0.161019	-0.651496	-2.96541	1.41287
Cluster-101176.0_TRINITY_DN1883_c2_g1	Com_320_neg	0.0295407	-0.856176	-2.96541	1.28269
Cluster-101176.0_TRINITY_DN1883_c2_g1	Com_245_neg	0.159171	-0.653641	-2.96541	1.14771
Cluster-101176.0_TRINITY_DN1883_c2_g1	Com_388_pos	0.224936	0.582638	-2.96541	-1.00632
Cluster-101176.0_TRINITY_DN1883_c2_g1	Com_506_pos	0.00378372	0.949346	-2.96541	-1.02189
Cluster-101176.0_TRINITY_DN1883_c2_g1	Com_616_pos	0.0911745	0.742126	-2.96541	-1.04256
Cluster-101176.0_TRINITY_DN1883_c2_g1	Com_88_neg	0.0702459	0.774994	-2.96541	-1.04567
Cluster-101176.0_TRINITY_DN1883_c2_g1	Com_444_pos	0.283911	0.525866	-2.96541	-1.07891
Cluster-101176.0_TRINITY_DN1883_c2_g1	Com_6_neg	0.152616	0.661339	-2.96541	-1.07903
Cluster-101176.0_TRINITY_DN1883_c2_g1	Com_138_neg	0.125287	0.695083	-2.96541	-1.08152
Cluster-101176.0_TRINITY_DN1883_c2_g1	Com_196_neg	0.187272	0.622053	-2.96541	-1.08292
Cluster-101176.0_TRINITY_DN1883_c2_g1	Com_159_neg	0.512401	0.33793	-2.96541	-1.08908
Cluster-101176.0_TRINITY_DN1883_c2_g1	Com_67_neg	0.057669	0.79693	-2.96541	-1.10383
Cluster-101176.0_TRINITY_DN1883_c2_g1	Com_651_pos	0.231112	0.576439	-2.96541	-1.11801
Cluster-101176.0_TRINITY_DN1883_c2_g1	Com_609_pos	0.114129	0.709767	-2.96541	-1.12443
Cluster-101176.0_TRINITY_DN1883_c2_g1	Com_182_neg	0.103092	0.724925	-2.96541	-1.12542
Cluster-101176.0_TRINITY_DN1883_c2_g1	Com_700_pos	0.267735	0.540939	-2.96541	-1.12586
Cluster-101176.0_TRINITY_DN1883_c2_g1	Com_518_pos	0.00486471	0.942498	-2.96541	-1.13812
Cluster-101176.0_TRINITY_DN1883_c2_g1	Com_605_pos	0.0683099	0.778246	-2.96541	-1.16399
Cluster-101176.0_TRINITY_DN1883_c2_g1	Com_435_pos	0.0933985	0.738843	-2.96541	-1.16454
Cluster-101176.0_TRINITY_DN1883_c2_g1	Com_284_neg	0.505215	0.343349	-2.96541	-1.16932
Cluster-101176.0_TRINITY_DN1883_c2_g1	Com_250_neg	0.00850501	0.923725	-2.96541	-1.22759
Cluster-101176.0_TRINITY_DN1883_c2_g1	Com_116_neg	0.0837899	0.753291	-2.96541	-1.2427
Cluster-101176.0_TRINITY_DN1883_c2_g1	Com_264_neg	0.22463	0.582948	-2.96541	-1.28015
Cluster-101176.0_TRINITY_DN1883_c2_g1	Com_21_neg	0.445557	0.389295	-2.96541	-1.30187
Cluster-101176.0_TRINITY_DN1883_c2_g1	Com_114_neg	0.075101	0.767013	-2.96541	-1.33671
Cluster-101176.0_TRINITY_DN1883_c2_g1	Com_35_neg	0.358937	0.459773	-2.96541	-1.36647
Cluster-101176.0_TRINITY_DN1883_c2_g1	Com_16_neg	0.0199733	0.882274	-2.96541	-1.38232
Cluster-101176.0_TRINITY_DN1883_c2_g1	Com_292_neg	0.288679	0.521486	-2.96541	-1.38899
Cluster-101176.0_TRINITY_DN1883_c2_g1	Com_128_neg	0.299317	0.511812	-2.96541	-1.40003
Cluster-101176.0_TRINITY_DN1883_c2_g1	Com_195_neg	0.0916229	0.741461	-2.96541	-1.40023
Cluster-101176.0_TRINITY_DN1883_c2_g1	Com_232_neg	0.209855	0.598072	-2.96541	-1.44952
Cluster-101176.0_TRINITY_DN1883_c2_g1	Com_662_pos	0.25867	0.549539	-2.96541	-1.5274
Cluster-101176.0_TRINITY_DN1883_c2_g1	Com_98_neg	0.0849017	0.751583	-2.96541	-1.54753
Cluster-101176.0_TRINITY_DN1883_c2_g1	Com_193_neg	0.174368	0.636294	-2.96541	-1.58487
Cluster-101176.0_TRINITY_DN1883_c2_g1	Com_36_neg	0.0163872	0.893574	-2.96541	-1.63506
Cluster-101176.0_TRINITY_DN1883_c2_g1	Com_643_pos	0.177416	0.632891	-2.96541	-1.64113
Cluster-101176.0_TRINITY_DN1883_c2_g1	Com_455_pos	0.128376	0.69112	-2.96541	-1.64701
Cluster-101176.0_TRINITY_DN1883_c2_g1	Com_105_neg	0.354454	0.463571	-2.96541	-1.67508
Cluster-101176.0_TRINITY_DN1883_c2_g1	Com_161_neg	0.015905	0.89518	-2.96541	-1.70374
Cluster-101176.0_TRINITY_DN1883_c2_g1	Com_714_pos	0.258488	0.549713	-2.96541	-1.71038
Cluster-101176.0_TRINITY_DN1883_c2_g1	Com_112_neg	0.20132	0.607005	-2.96541	-1.75171
Cluster-101176.0_TRINITY_DN1883_c2_g1	Com_701_pos	0.0670305	0.780418	-2.96541	-1.77865
Cluster-101176.0_TRINITY_DN1883_c2_g1	Com_414_pos	0.174601	0.636033	-2.96541	-1.7977
Cluster-101176.0_TRINITY_DN1883_c2_g1	Com_621_pos	0.209071	0.598885	-2.96541	-1.81932
Cluster-101176.0_TRINITY_DN1883_c2_g1	Com_315_neg	0.628886	0.252794	-2.96541	-2.1935
Cluster-101176.0_TRINITY_DN1883_c2_g1	Com_186_neg	0.211415	0.596454	-2.96541	-2.49333
Cluster-101176.0_TRINITY_DN1883_c2_g1	Com_663_pos	0.242066	0.565603	-2.96541	-2.55278
Cluster-101176.0_TRINITY_DN1883_c2_g1	Com_397_pos	0.268525	0.540194	-2.96541	-3.03508
Cluster-101176.0_TRINITY_DN1883_c2_g1	Com_314_neg	0.397467	0.427784	-2.96541	-3.5314
Cluster-101176.0_TRINITY_DN1883_c2_g1	Com_91_neg	0.241289	0.566365	-2.96541	-4.05817
Cluster-101176.0_TRINITY_DN1883_c2_g1	Com_310_neg	0.18608	0.623351	-2.96541	-6.04599
Cluster-101176.0_TRINITY_DN1883_c2_g1	Com_78_neg	0.651699	0.236616	-2.96541	-8.10001
Cluster-101176.0_TRINITY_DN1883_c2_g1	Com_303_neg	0.648386	0.238958	-2.96541	-8.13937
Cluster-101176.0_TRINITY_DN1883_c2_g1	Com_77_neg	0.750249	0.168083	-2.96541	-9.02828
Cluster-101176.0_TRINITY_DN1883_c2_g1	Com_173_neg	0.663945	0.227986	-2.96541	-9.56545
Cluster-101176.0_TRINITY_DN1883_c2_g1	Com_172_neg	0.663111	0.228573	-2.96541	-9.59367
Cluster-101176.0_TRINITY_DN1883_c2_g1	Com_2_neg	0.196881	0.611712	-2.96541	-10.5361
Cluster-101176.0_TRINITY_DN1883_c2_g1	Com_229_neg	0.19438	0.614383	-2.96541	-10.6217
Cluster-101176.0_TRINITY_DN1883_c2_g1	Com_14_neg	0.226456	0.581106	-2.96541	-12.7231
Cluster-79594.0_TRINITY_DN5986_c0_g1	Com_628_pos	0.0264211	-0.864172	-1.27909	1.95258
Cluster-79594.0_TRINITY_DN5986_c0_g1	Com_323_neg	0.366472	-0.453426	-1.27909	1.90832
Cluster-79594.0_TRINITY_DN5986_c0_g1	Com_297_neg	0.0897548	-0.74424	-1.27909	1.78891
Cluster-79594.0_TRINITY_DN5986_c0_g1	Com_166_neg	0.0702783	-0.77494	-1.27909	1.53565
Cluster-79594.0_TRINITY_DN5986_c0_g1	Com_684_pos	0.174982	-0.635606	-1.27909	1.47085
Cluster-79594.0_TRINITY_DN5986_c0_g1	Com_611_pos	0.289296	-0.520922	-1.27909	1.43101
Cluster-79594.0_TRINITY_DN5986_c0_g1	Com_617_pos	0.156367	-0.656918	-1.27909	1.41287
Cluster-79594.0_TRINITY_DN5986_c0_g1	Com_320_neg	0.0245598	-0.869157	-1.27909	1.28269
Cluster-79594.0_TRINITY_DN5986_c0_g1	Com_245_neg	0.159769	-0.652945	-1.27909	1.14771
Cluster-79594.0_TRINITY_DN5986_c0_g1	Com_388_pos	0.345367	0.471323	-1.27909	-1.00632
Cluster-79594.0_TRINITY_DN5986_c0_g1	Com_506_pos	0.0149192	0.898539	-1.27909	-1.02189
Cluster-79594.0_TRINITY_DN5986_c0_g1	Com_616_pos	0.0798702	0.759397	-1.27909	-1.04256
Cluster-79594.0_TRINITY_DN5986_c0_g1	Com_88_neg	0.0783138	0.761859	-1.27909	-1.04567
Cluster-79594.0_TRINITY_DN5986_c0_g1	Com_444_pos	0.419902	0.409647	-1.27909	-1.07891
Cluster-79594.0_TRINITY_DN5986_c0_g1	Com_6_neg	0.247926	0.559886	-1.27909	-1.07903
Cluster-79594.0_TRINITY_DN5986_c0_g1	Com_138_neg	0.180728	0.629222	-1.27909	-1.08152
Cluster-79594.0_TRINITY_DN5986_c0_g1	Com_196_neg	0.275744	0.533434	-1.27909	-1.08292
Cluster-79594.0_TRINITY_DN5986_c0_g1	Com_159_neg	0.640387	0.244622	-1.27909	-1.08908
Cluster-79594.0_TRINITY_DN5986_c0_g1	Com_67_neg	0.108864	0.716913	-1.27909	-1.10383
Cluster-79594.0_TRINITY_DN5986_c0_g1	Com_651_pos	0.357355	0.461111	-1.27909	-1.11801
Cluster-79594.0_TRINITY_DN5986_c0_g1	Com_609_pos	0.0724694	0.771309	-1.27909	-1.12443
Cluster-79594.0_TRINITY_DN5986_c0_g1	Com_182_neg	0.10839	0.717564	-1.27909	-1.12542
Cluster-79594.0_TRINITY_DN5986_c0_g1	Com_700_pos	0.397359	0.427871	-1.27909	-1.12586
Cluster-79594.0_TRINITY_DN5986_c0_g1	Com_518_pos	0.00373731	0.949661	-1.27909	-1.13812
Cluster-79594.0_TRINITY_DN5986_c0_g1	Com_605_pos	0.12407	0.696655	-1.27909	-1.16399
Cluster-79594.0_TRINITY_DN5986_c0_g1	Com_435_pos	0.130643	0.688237	-1.27909	-1.16454
Cluster-79594.0_TRINITY_DN5986_c0_g1	Com_284_neg	0.63035	0.251752	-1.27909	-1.16932
Cluster-79594.0_TRINITY_DN5986_c0_g1	Com_250_neg	0.0178359	0.888878	-1.27909	-1.22759
Cluster-79594.0_TRINITY_DN5986_c0_g1	Com_116_neg	0.132731	0.685601	-1.27909	-1.2427
Cluster-79594.0_TRINITY_DN5986_c0_g1	Com_264_neg	0.344378	0.472171	-1.27909	-1.28015
Cluster-79594.0_TRINITY_DN5986_c0_g1	Com_21_neg	0.578824	0.288814	-1.27909	-1.30187
Cluster-79594.0_TRINITY_DN5986_c0_g1	Com_114_neg	0.12408	0.696643	-1.27909	-1.33671
Cluster-79594.0_TRINITY_DN5986_c0_g1	Com_35_neg	0.50443	0.343943	-1.27909	-1.36647
Cluster-79594.0_TRINITY_DN5986_c0_g1	Com_16_neg	0.0251735	0.867494	-1.27909	-1.38232
Cluster-79594.0_TRINITY_DN5986_c0_g1	Com_292_neg	0.386907	0.43644	-1.27909	-1.38899
Cluster-79594.0_TRINITY_DN5986_c0_g1	Com_128_neg	0.397374	0.427859	-1.27909	-1.40003
Cluster-79594.0_TRINITY_DN5986_c0_g1	Com_195_neg	0.152241	0.661784	-1.27909	-1.40023
Cluster-79594.0_TRINITY_DN5986_c0_g1	Com_232_neg	0.289765	0.520492	-1.27909	-1.44952
Cluster-79594.0_TRINITY_DN5986_c0_g1	Com_662_pos	0.233354	0.574204	-1.27909	-1.5274
Cluster-79594.0_TRINITY_DN5986_c0_g1	Com_98_neg	0.151988	0.662084	-1.27909	-1.54753
Cluster-79594.0_TRINITY_DN5986_c0_g1	Com_193_neg	0.270636	0.538211	-1.27909	-1.58487
Cluster-79594.0_TRINITY_DN5986_c0_g1	Com_36_neg	0.0314418	0.851498	-1.27909	-1.63506
Cluster-79594.0_TRINITY_DN5986_c0_g1	Com_643_pos	0.270133	0.538682	-1.27909	-1.64113
Cluster-79594.0_TRINITY_DN5986_c0_g1	Com_455_pos	0.171281	0.639764	-1.27909	-1.64701
Cluster-79594.0_TRINITY_DN5986_c0_g1	Com_105_neg	0.488121	0.356335	-1.27909	-1.67508
Cluster-79594.0_TRINITY_DN5986_c0_g1	Com_161_neg	0.0265085	0.863942	-1.27909	-1.70374
Cluster-79594.0_TRINITY_DN5986_c0_g1	Com_714_pos	0.365451	0.454283	-1.27909	-1.71038
Cluster-79594.0_TRINITY_DN5986_c0_g1	Com_112_neg	0.207246	0.600786	-1.27909	-1.75171
Cluster-79594.0_TRINITY_DN5986_c0_g1	Com_701_pos	0.116227	0.70696	-1.27909	-1.77865
Cluster-79594.0_TRINITY_DN5986_c0_g1	Com_414_pos	0.283014	0.526693	-1.27909	-1.7977
Cluster-79594.0_TRINITY_DN5986_c0_g1	Com_621_pos	0.305372	0.506363	-1.27909	-1.81932
Cluster-79594.0_TRINITY_DN5986_c0_g1	Com_315_neg	0.708354	0.196978	-1.27909	-2.1935
Cluster-79594.0_TRINITY_DN5986_c0_g1	Com_186_neg	0.314537	0.498192	-1.27909	-2.49333
Cluster-79594.0_TRINITY_DN5986_c0_g1	Com_663_pos	0.363873	0.45561	-1.27909	-2.55278
Cluster-79594.0_TRINITY_DN5986_c0_g1	Com_397_pos	0.35501	0.463099	-1.27909	-3.03508
Cluster-79594.0_TRINITY_DN5986_c0_g1	Com_314_neg	0.515394	0.335679	-1.27909	-3.5314
Cluster-79594.0_TRINITY_DN5986_c0_g1	Com_91_neg	0.330139	0.48448	-1.27909	-4.05817
Cluster-79594.0_TRINITY_DN5986_c0_g1	Com_310_neg	0.285353	0.524538	-1.27909	-6.04599
Cluster-79594.0_TRINITY_DN5986_c0_g1	Com_78_neg	0.745069	0.171639	-1.27909	-8.10001
Cluster-79594.0_TRINITY_DN5986_c0_g1	Com_303_neg	0.742004	0.173746	-1.27909	-8.13937
Cluster-79594.0_TRINITY_DN5986_c0_g1	Com_77_neg	0.832469	0.112158	-1.27909	-9.02828
Cluster-79594.0_TRINITY_DN5986_c0_g1	Com_173_neg	0.758511	0.162421	-1.27909	-9.56545
Cluster-79594.0_TRINITY_DN5986_c0_g1	Com_172_neg	0.757926	0.162821	-1.27909	-9.59367
Cluster-79594.0_TRINITY_DN5986_c0_g1	Com_2_neg	0.29271	0.517805	-1.27909	-10.5361
Cluster-79594.0_TRINITY_DN5986_c0_g1	Com_229_neg	0.291577	0.518837	-1.27909	-10.6217
Cluster-79594.0_TRINITY_DN5986_c0_g1	Com_14_neg	0.315031	0.497754	-1.27909	-12.7231
Cluster-66170.0_TRINITY_DN23034_c2_g1	Com_628_pos	0.0215724	-0.877552	-8.72626	1.95258
Cluster-66170.0_TRINITY_DN23034_c2_g1	Com_323_neg	0.235608	-0.571967	-8.72626	1.90832
Cluster-66170.0_TRINITY_DN23034_c2_g1	Com_297_neg	0.118406	-0.704068	-8.72626	1.78891
Cluster-66170.0_TRINITY_DN23034_c2_g1	Com_166_neg	0.0154482	-0.896724	-8.72626	1.53565
Cluster-66170.0_TRINITY_DN23034_c2_g1	Com_684_pos	0.136863	-0.680438	-8.72626	1.47085
Cluster-66170.0_TRINITY_DN23034_c2_g1	Com_611_pos	0.171353	-0.639683	-8.72626	1.43101
Cluster-66170.0_TRINITY_DN23034_c2_g1	Com_617_pos	0.140932	-0.675418	-8.72626	1.41287
Cluster-66170.0_TRINITY_DN23034_c2_g1	Com_320_neg	0.0555975	-0.800747	-8.72626	1.28269
Cluster-66170.0_TRINITY_DN23034_c2_g1	Com_245_neg	0.143077	-0.672798	-8.72626	1.14771
Cluster-66170.0_TRINITY_DN23034_c2_g1	Com_388_pos	0.116329	0.706824	-8.72626	-1.00632
Cluster-66170.0_TRINITY_DN23034_c2_g1	Com_506_pos	8.7959e-05	0.992333	-8.72626	-1.02189
Cluster-66170.0_TRINITY_DN23034_c2_g1	Com_616_pos	0.13811	0.678893	-8.72626	-1.04256
Cluster-66170.0_TRINITY_DN23034_c2_g1	Com_88_neg	0.0825837	0.755156	-8.72626	-1.04567
Cluster-66170.0_TRINITY_DN23034_c2_g1	Com_444_pos	0.133827	0.684225	-8.72626	-1.07891
Cluster-66170.0_TRINITY_DN23034_c2_g1	Com_6_neg	0.0886969	0.745825	-8.72626	-1.07903
Cluster-66170.0_TRINITY_DN23034_c2_g1	Com_138_neg	0.0757766	0.765921	-8.72626	-1.08152
Cluster-66170.0_TRINITY_DN23034_c2_g1	Com_196_neg	0.0877564	0.747241	-8.72626	-1.08292
Cluster-66170.0_TRINITY_DN23034_c2_g1	Com_159_neg	0.443958	0.390552	-8.72626	-1.08908
Cluster-66170.0_TRINITY_DN23034_c2_g1	Com_67_neg	0.0177247	0.889232	-8.72626	-1.10383
Cluster-66170.0_TRINITY_DN23034_c2_g1	Com_651_pos	0.113167	0.711062	-8.72626	-1.11801
Cluster-66170.0_TRINITY_DN23034_c2_g1	Com_609_pos	0.229529	0.578022	-8.72626	-1.12443
Cluster-66170.0_TRINITY_DN23034_c2_g1	Com_182_neg	0.0834862	0.75376	-8.72626	-1.12542
Cluster-66170.0_TRINITY_DN23034_c2_g1	Com_700_pos	0.146036	0.669209	-8.72626	-1.12586
Cluster-66170.0_TRINITY_DN23034_c2_g1	Com_518_pos	0.00894523	0.921749	-8.72626	-1.13812
Cluster-66170.0_TRINITY_DN23034_c2_g1	Com_605_pos	0.0186116	0.88644	-8.72626	-1.16399
Cluster-66170.0_TRINITY_DN23034_c2_g1	Com_435_pos	0.0396565	0.83267	-8.72626	-1.16454
Cluster-66170.0_TRINITY_DN23034_c2_g1	Com_284_neg	0.438444	0.394898	-8.72626	-1.16932
Cluster-66170.0_TRINITY_DN23034_c2_g1	Com_250_neg	0.00353636	0.951044	-8.72626	-1.22759
Cluster-66170.0_TRINITY_DN23034_c2_g1	Com_116_neg	0.0399041	0.832132	-8.72626	-1.2427
Cluster-66170.0_TRINITY_DN23034_c2_g1	Com_264_neg	0.10431	0.723218	-8.72626	-1.28015
Cluster-66170.0_TRINITY_DN23034_c2_g1	Com_21_neg	0.29131	0.519082	-8.72626	-1.30187
Cluster-66170.0_TRINITY_DN23034_c2_g1	Com_114_neg	0.0355599	0.841803	-8.72626	-1.33671
Cluster-66170.0_TRINITY_DN23034_c2_g1	Com_35_neg	0.190293	0.618779	-8.72626	-1.36647
Cluster-66170.0_TRINITY_DN23034_c2_g1	Com_16_neg	0.021	0.879222	-8.72626	-1.38232
Cluster-66170.0_TRINITY_DN23034_c2_g1	Com_292_neg	0.142992	0.6729	-8.72626	-1.38899
Cluster-66170.0_TRINITY_DN23034_c2_g1	Com_128_neg	0.233048	0.574509	-8.72626	-1.40003
Cluster-66170.0_TRINITY_DN23034_c2_g1	Com_195_neg	0.0309486	0.852698	-8.72626	-1.40023
Cluster-66170.0_TRINITY_DN23034_c2_g1	Com_232_neg	0.111	0.713997	-8.72626	-1.44952
Cluster-66170.0_TRINITY_DN23034_c2_g1	Com_662_pos	0.357561	0.460936	-8.72626	-1.5274
Cluster-66170.0_TRINITY_DN23034_c2_g1	Com_98_neg	0.0308875	0.852848	-8.72626	-1.54753
Cluster-66170.0_TRINITY_DN23034_c2_g1	Com_193_neg	0.0693332	0.776522	-8.72626	-1.58487
Cluster-66170.0_TRINITY_DN23034_c2_g1	Com_36_neg	0.0057892	0.937215	-8.72626	-1.63506
Cluster-66170.0_TRINITY_DN23034_c2_g1	Com_643_pos	0.072443	0.771352	-8.72626	-1.64113
Cluster-66170.0_TRINITY_DN23034_c2_g1	Com_455_pos	0.0678064	0.779099	-8.72626	-1.64701
Cluster-66170.0_TRINITY_DN23034_c2_g1	Com_105_neg	0.194584	0.614164	-8.72626	-1.67508
Cluster-66170.0_TRINITY_DN23034_c2_g1	Com_161_neg	0.0066853	0.932476	-8.72626	-1.70374
Cluster-66170.0_TRINITY_DN23034_c2_g1	Com_714_pos	0.121298	0.700264	-8.72626	-1.71038
Cluster-66170.0_TRINITY_DN23034_c2_g1	Com_112_neg	0.229821	0.577729	-8.72626	-1.75171
Cluster-66170.0_TRINITY_DN23034_c2_g1	Com_701_pos	0.0382436	0.835768	-8.72626	-1.77865
Cluster-66170.0_TRINITY_DN23034_c2_g1	Com_414_pos	0.0835956	0.753591	-8.72626	-1.7977
Cluster-66170.0_TRINITY_DN23034_c2_g1	Com_621_pos	0.0944837	0.737254	-8.72626	-1.81932
Cluster-66170.0_TRINITY_DN23034_c2_g1	Com_315_neg	0.55826	0.303844	-8.72626	-2.1935
Cluster-66170.0_TRINITY_DN23034_c2_g1	Com_186_neg	0.089585	0.744494	-8.72626	-2.49333
Cluster-66170.0_TRINITY_DN23034_c2_g1	Com_663_pos	0.106513	0.720153	-8.72626	-2.55278
Cluster-66170.0_TRINITY_DN23034_c2_g1	Com_397_pos	0.151564	0.662587	-8.72626	-3.03508
Cluster-66170.0_TRINITY_DN23034_c2_g1	Com_314_neg	0.253618	0.554383	-8.72626	-3.5314
Cluster-66170.0_TRINITY_DN23034_c2_g1	Com_91_neg	0.121121	0.700495	-8.72626	-4.05817
Cluster-66170.0_TRINITY_DN23034_c2_g1	Com_310_neg	0.074273	0.768357	-8.72626	-6.04599
Cluster-66170.0_TRINITY_DN23034_c2_g1	Com_78_neg	0.550849	0.309297	-8.72626	-8.10001
Cluster-66170.0_TRINITY_DN23034_c2_g1	Com_303_neg	0.547195	0.311993	-8.72626	-8.13937
Cluster-66170.0_TRINITY_DN23034_c2_g1	Com_77_neg	0.665647	0.22679	-8.72626	-9.02828
Cluster-66170.0_TRINITY_DN23034_c2_g1	Com_173_neg	0.560635	0.3021	-8.72626	-9.56545
Cluster-66170.0_TRINITY_DN23034_c2_g1	Com_172_neg	0.559462	0.302961	-8.72626	-9.59367
Cluster-66170.0_TRINITY_DN23034_c2_g1	Com_2_neg	0.08384	0.753214	-8.72626	-10.5361
Cluster-66170.0_TRINITY_DN23034_c2_g1	Com_229_neg	0.0811406	0.757404	-8.72626	-10.6217
Cluster-66170.0_TRINITY_DN23034_c2_g1	Com_14_neg	0.112615	0.711807	-8.72626	-12.7231
Cluster-9016.1_TRINITY_DN10620_c0_g1	Com_628_pos	0.0597343	-0.793187	-9.12965	1.95258
Cluster-9016.1_TRINITY_DN10620_c0_g1	Com_323_neg	0.185447	-0.624042	-9.12965	1.90832
Cluster-9016.1_TRINITY_DN10620_c0_g1	Com_297_neg	0.190979	-0.618038	-9.12965	1.78891
Cluster-9016.1_TRINITY_DN10620_c0_g1	Com_166_neg	0.00631742	-0.934381	-9.12965	1.53565
Cluster-9016.1_TRINITY_DN10620_c0_g1	Com_684_pos	0.126248	-0.693845	-9.12965	1.47085
Cluster-9016.1_TRINITY_DN10620_c0_g1	Com_611_pos	0.142584	-0.673398	-9.12965	1.43101
Cluster-9016.1_TRINITY_DN10620_c0_g1	Com_617_pos	0.148838	-0.66584	-9.12965	1.41287
Cluster-9016.1_TRINITY_DN10620_c0_g1	Com_320_neg	0.174898	-0.6357	-9.12965	1.28269
Cluster-9016.1_TRINITY_DN10620_c0_g1	Com_245_neg	0.165543	-0.646286	-9.12965	1.14771
Cluster-9016.1_TRINITY_DN10620_c0_g1	Com_388_pos	0.0367245	0.839159	-9.12965	-1.00632
Cluster-9016.1_TRINITY_DN10620_c0_g1	Com_506_pos	0.00144571	0.968792	-9.12965	-1.02189
Cluster-9016.1_TRINITY_DN10620_c0_g1	Com_616_pos	0.301095	0.510207	-9.12965	-1.04256
Cluster-9016.1_TRINITY_DN10620_c0_g1	Com_88_neg	0.163378	0.648772	-9.12965	-1.04567
Cluster-9016.1_TRINITY_DN10620_c0_g1	Com_444_pos	0.0199339	0.882393	-9.12965	-1.07891
Cluster-9016.1_TRINITY_DN10620_c0_g1	Com_6_neg	0.0540873	0.80357	-9.12965	-1.07903
Cluster-9016.1_TRINITY_DN10620_c0_g1	Com_138_neg	0.0507632	0.809917	-9.12965	-1.08152
Cluster-9016.1_TRINITY_DN10620_c0_g1	Com_196_neg	0.0189851	0.885283	-9.12965	-1.08292
Cluster-9016.1_TRINITY_DN10620_c0_g1	Com_159_neg	0.406265	0.420631	-9.12965	-1.08908
Cluster-9016.1_TRINITY_DN10620_c0_g1	Com_67_neg	0.00277781	0.956652	-9.12965	-1.10383
Cluster-9016.1_TRINITY_DN10620_c0_g1	Com_651_pos	0.0282051	0.859547	-9.12965	-1.11801
Cluster-9016.1_TRINITY_DN10620_c0_g1	Com_609_pos	0.557596	0.304332	-9.12965	-1.12443
Cluster-9016.1_TRINITY_DN10620_c0_g1	Com_182_neg	0.0959498	0.73512	-9.12965	-1.12542
Cluster-9016.1_TRINITY_DN10620_c0_g1	Com_700_pos	0.0494261	0.812524	-9.12965	-1.12586
Cluster-9016.1_TRINITY_DN10620_c0_g1	Com_518_pos	0.0543689	0.803041	-9.12965	-1.13812
Cluster-9016.1_TRINITY_DN10620_c0_g1	Com_605_pos	0.000359514	0.984478	-9.12965	-1.16399
Cluster-9016.1_TRINITY_DN10620_c0_g1	Com_435_pos	0.0100661	0.916923	-9.12965	-1.16454
Cluster-9016.1_TRINITY_DN10620_c0_g1	Com_284_neg	0.402585	0.423616	-9.12965	-1.16932
Cluster-9016.1_TRINITY_DN10620_c0_g1	Com_250_neg	0.0117725	0.91005	-9.12965	-1.22759
Cluster-9016.1_TRINITY_DN10620_c0_g1	Com_116_neg	0.0183045	0.887399	-9.12965	-1.2427
Cluster-9016.1_TRINITY_DN10620_c0_g1	Com_264_neg	0.0198537	0.882635	-9.12965	-1.28015
Cluster-9016.1_TRINITY_DN10620_c0_g1	Com_21_neg	0.133623	0.684481	-9.12965	-1.30187
Cluster-9016.1_TRINITY_DN10620_c0_g1	Com_114_neg	0.0190761	0.885003	-9.12965	-1.33671
Cluster-9016.1_TRINITY_DN10620_c0_g1	Com_35_neg	0.0435265	0.82444	-9.12965	-1.36647
Cluster-9016.1_TRINITY_DN10620_c0_g1	Com_16_neg	0.0625774	0.788131	-9.12965	-1.38232
Cluster-9016.1_TRINITY_DN10620_c0_g1	Com_292_neg	0.0249442	0.868113	-9.12965	-1.38899
Cluster-9016.1_TRINITY_DN10620_c0_g1	Com_128_neg	0.194635	0.61411	-9.12965	-1.40003
Cluster-9016.1_TRINITY_DN10620_c0_g1	Com_195_neg	0.0025069	0.958835	-9.12965	-1.40023
Cluster-9016.1_TRINITY_DN10620_c0_g1	Com_232_neg	0.0348722	0.843384	-9.12965	-1.44952
Cluster-9016.1_TRINITY_DN10620_c0_g1	Com_662_pos	0.609087	0.26695	-9.12965	-1.5274
Cluster-9016.1_TRINITY_DN10620_c0_g1	Com_98_neg	0.00530215	0.939942	-9.12965	-1.54753
Cluster-9016.1_TRINITY_DN10620_c0_g1	Com_193_neg	0.00564682	0.938	-9.12965	-1.58487
Cluster-9016.1_TRINITY_DN10620_c0_g1	Com_36_neg	0.0091849	0.920693	-9.12965	-1.63506
Cluster-9016.1_TRINITY_DN10620_c0_g1	Com_643_pos	0.00669355	0.932434	-9.12965	-1.64113
Cluster-9016.1_TRINITY_DN10620_c0_g1	Com_455_pos	0.0296901	0.855803	-9.12965	-1.64701
Cluster-9016.1_TRINITY_DN10620_c0_g1	Com_105_neg	0.0522421	0.807071	-9.12965	-1.67508
Cluster-9016.1_TRINITY_DN10620_c0_g1	Com_161_neg	0.0116636	0.910474	-9.12965	-1.70374
Cluster-9016.1_TRINITY_DN10620_c0_g1	Com_714_pos	0.017918	0.888618	-9.12965	-1.71038
Cluster-9016.1_TRINITY_DN10620_c0_g1	Com_112_neg	0.34108	0.475005	-9.12965	-1.75171
Cluster-9016.1_TRINITY_DN10620_c0_g1	Com_701_pos	0.0369773	0.83859	-9.12965	-1.77865
Cluster-9016.1_TRINITY_DN10620_c0_g1	Com_414_pos	0.0241994	0.870143	-9.12965	-1.7977
Cluster-9016.1_TRINITY_DN10620_c0_g1	Com_621_pos	0.0149008	0.898603	-9.12965	-1.81932
Cluster-9016.1_TRINITY_DN10620_c0_g1	Com_315_neg	0.486091	0.357885	-9.12965	-2.1935
Cluster-9016.1_TRINITY_DN10620_c0_g1	Com_186_neg	0.00874599	0.922637	-9.12965	-2.49333
Cluster-9016.1_TRINITY_DN10620_c0_g1	Com_663_pos	0.0122634	0.908164	-9.12965	-2.55278
Cluster-9016.1_TRINITY_DN10620_c0_g1	Com_397_pos	0.0528687	0.805876	-9.12965	-3.03508
Cluster-9016.1_TRINITY_DN10620_c0_g1	Com_314_neg	0.111099	0.713862	-9.12965	-3.5314
Cluster-9016.1_TRINITY_DN10620_c0_g1	Com_91_neg	0.0275512	0.861226	-9.12965	-4.05817
Cluster-9016.1_TRINITY_DN10620_c0_g1	Com_310_neg	0.00547625	0.938954	-9.12965	-6.04599
Cluster-9016.1_TRINITY_DN10620_c0_g1	Com_78_neg	0.433078	0.399145	-9.12965	-8.10001
Cluster-9016.1_TRINITY_DN10620_c0_g1	Com_303_neg	0.429251	0.402184	-9.12965	-8.13937
Cluster-9016.1_TRINITY_DN10620_c0_g1	Com_77_neg	0.562286	0.300889	-9.12965	-9.02828
Cluster-9016.1_TRINITY_DN10620_c0_g1	Com_173_neg	0.43823	0.395067	-9.12965	-9.56545
Cluster-9016.1_TRINITY_DN10620_c0_g1	Com_172_neg	0.436671	0.3963	-9.12965	-9.59367
Cluster-9016.1_TRINITY_DN10620_c0_g1	Com_2_neg	0.00938492	0.919823	-9.12965	-10.5361
Cluster-9016.1_TRINITY_DN10620_c0_g1	Com_229_neg	0.00800085	0.926049	-9.12965	-10.6217
Cluster-9016.1_TRINITY_DN10620_c0_g1	Com_14_neg	0.026184	0.864797	-9.12965	-12.7231
Cluster-67592.1_TRINITY_DN8441_c0_g1	Com_628_pos	0.0244776	0.869381	9.61235	1.95258
Cluster-67592.1_TRINITY_DN8441_c0_g1	Com_323_neg	0.958554	0.0276378	9.61235	1.90832
Cluster-67592.1_TRINITY_DN8441_c0_g1	Com_297_neg	0.132575	0.685798	9.61235	1.78891
Cluster-67592.1_TRINITY_DN8441_c0_g1	Com_166_neg	0.0656553	0.782775	9.61235	1.53565
Cluster-67592.1_TRINITY_DN8441_c0_g1	Com_684_pos	0.520182	0.332086	9.61235	1.47085
Cluster-67592.1_TRINITY_DN8441_c0_g1	Com_611_pos	0.00644421	0.933719	9.61235	1.43101
Cluster-67592.1_TRINITY_DN8441_c0_g1	Com_617_pos	0.432575	0.399544	9.61235	1.41287
Cluster-67592.1_TRINITY_DN8441_c0_g1	Com_320_neg	0.361468	0.457636	9.61235	1.28269
Cluster-67592.1_TRINITY_DN8441_c0_g1	Com_245_neg	0.0697938	0.77575	9.61235	1.14771
Cluster-67592.1_TRINITY_DN8441_c0_g1	Com_388_pos	0.100856	-0.728083	9.61235	-1.00632
Cluster-67592.1_TRINITY_DN8441_c0_g1	Com_506_pos	0.0722639	-0.771647	9.61235	-1.02189
Cluster-67592.1_TRINITY_DN8441_c0_g1	Com_616_pos	0.232266	-0.575288	9.61235	-1.04256
Cluster-67592.1_TRINITY_DN8441_c0_g1	Com_88_neg	0.0754494	-0.766449	9.61235	-1.04567
Cluster-67592.1_TRINITY_DN8441_c0_g1	Com_444_pos	0.399801	-0.425881	9.61235	-1.07891
Cluster-67592.1_TRINITY_DN8441_c0_g1	Com_6_neg	0.0599366	-0.792824	9.61235	-1.07903
Cluster-67592.1_TRINITY_DN8441_c0_g1	Com_138_neg	0.508072	-0.341192	9.61235	-1.08152
Cluster-67592.1_TRINITY_DN8441_c0_g1	Com_196_neg	0.383178	-0.439515	9.61235	-1.08292
Cluster-67592.1_TRINITY_DN8441_c0_g1	Com_159_neg	0.10573	-0.721239	9.61235	-1.08908
Cluster-67592.1_TRINITY_DN8441_c0_g1	Com_67_neg	0.0590259	-0.794464	9.61235	-1.10383
Cluster-67592.1_TRINITY_DN8441_c0_g1	Com_651_pos	0.097966	-0.732209	9.61235	-1.11801
Cluster-67592.1_TRINITY_DN8441_c0_g1	Com_609_pos	0.35269	-0.46507	9.61235	-1.12443
Cluster-67592.1_TRINITY_DN8441_c0_g1	Com_182_neg	0.141268	-0.675007	9.61235	-1.12542
Cluster-67592.1_TRINITY_DN8441_c0_g1	Com_700_pos	0.139465	-0.677221	9.61235	-1.12586
Cluster-67592.1_TRINITY_DN8441_c0_g1	Com_518_pos	0.0958793	-0.735222	9.61235	-1.13812
Cluster-67592.1_TRINITY_DN8441_c0_g1	Com_605_pos	0.248953	-0.558889	9.61235	-1.16399
Cluster-67592.1_TRINITY_DN8441_c0_g1	Com_435_pos	0.223885	-0.5837	9.61235	-1.16454
Cluster-67592.1_TRINITY_DN8441_c0_g1	Com_284_neg	0.105209	-0.721965	9.61235	-1.16932
Cluster-67592.1_TRINITY_DN8441_c0_g1	Com_250_neg	0.226768	-0.580792	9.61235	-1.22759
Cluster-67592.1_TRINITY_DN8441_c0_g1	Com_116_neg	0.268537	-0.540184	9.61235	-1.2427
Cluster-67592.1_TRINITY_DN8441_c0_g1	Com_264_neg	0.109589	-0.715921	9.61235	-1.28015
Cluster-67592.1_TRINITY_DN8441_c0_g1	Com_21_neg	0.312196	-0.50027	9.61235	-1.30187
Cluster-67592.1_TRINITY_DN8441_c0_g1	Com_114_neg	0.372796	-0.448135	9.61235	-1.33671
Cluster-67592.1_TRINITY_DN8441_c0_g1	Com_35_neg	0.348629	-0.468531	9.61235	-1.36647
Cluster-67592.1_TRINITY_DN8441_c0_g1	Com_16_neg	0.0718766	-0.772286	9.61235	-1.38232
Cluster-67592.1_TRINITY_DN8441_c0_g1	Com_292_neg	0.396526	-0.428552	9.61235	-1.38899
Cluster-67592.1_TRINITY_DN8441_c0_g1	Com_128_neg	0.124179	-0.696514	9.61235	-1.40003
Cluster-67592.1_TRINITY_DN8441_c0_g1	Com_195_neg	0.26183	-0.546528	9.61235	-1.40023
Cluster-67592.1_TRINITY_DN8441_c0_g1	Com_232_neg	0.206999	-0.601044	9.61235	-1.44952
Cluster-67592.1_TRINITY_DN8441_c0_g1	Com_662_pos	0.386477	-0.436794	9.61235	-1.5274
Cluster-67592.1_TRINITY_DN8441_c0_g1	Com_98_neg	0.302107	-0.509296	9.61235	-1.54753
Cluster-67592.1_TRINITY_DN8441_c0_g1	Com_193_neg	0.210835	-0.597055	9.61235	-1.58487
Cluster-67592.1_TRINITY_DN8441_c0_g1	Com_36_neg	0.10789	-0.718252	9.61235	-1.63506
Cluster-67592.1_TRINITY_DN8441_c0_g1	Com_643_pos	0.296427	-0.514427	9.61235	-1.64113
Cluster-67592.1_TRINITY_DN8441_c0_g1	Com_455_pos	0.288988	-0.521204	9.61235	-1.64701
Cluster-67592.1_TRINITY_DN8441_c0_g1	Com_105_neg	0.286635	-0.52336	9.61235	-1.67508
Cluster-67592.1_TRINITY_DN8441_c0_g1	Com_161_neg	0.273232	-0.535778	9.61235	-1.70374
Cluster-67592.1_TRINITY_DN8441_c0_g1	Com_714_pos	0.276725	-0.532521	9.61235	-1.71038
Cluster-67592.1_TRINITY_DN8441_c0_g1	Com_112_neg	0.376814	-0.444789	9.61235	-1.75171
Cluster-67592.1_TRINITY_DN8441_c0_g1	Com_701_pos	0.0865699	-0.749038	9.61235	-1.77865
Cluster-67592.1_TRINITY_DN8441_c0_g1	Com_414_pos	0.0913385	-0.741882	9.61235	-1.7977
Cluster-67592.1_TRINITY_DN8441_c0_g1	Com_621_pos	0.282464	-0.527201	9.61235	-1.81932
Cluster-67592.1_TRINITY_DN8441_c0_g1	Com_315_neg	0.504559	-0.343845	9.61235	-2.1935
Cluster-67592.1_TRINITY_DN8441_c0_g1	Com_186_neg	0.313673	-0.498958	9.61235	-2.49333
Cluster-67592.1_TRINITY_DN8441_c0_g1	Com_663_pos	0.246389	-0.56138	9.61235	-2.55278
Cluster-67592.1_TRINITY_DN8441_c0_g1	Com_397_pos	0.481063	-0.361736	9.61235	-3.03508
Cluster-67592.1_TRINITY_DN8441_c0_g1	Com_314_neg	0.326009	-0.488086	9.61235	-3.5314
Cluster-67592.1_TRINITY_DN8441_c0_g1	Com_91_neg	0.42167	-0.408231	9.61235	-4.05817
Cluster-67592.1_TRINITY_DN8441_c0_g1	Com_310_neg	0.29536	-0.515395	9.61235	-6.04599
Cluster-67592.1_TRINITY_DN8441_c0_g1	Com_78_neg	0.4265	-0.404374	9.61235	-8.10001
Cluster-67592.1_TRINITY_DN8441_c0_g1	Com_303_neg	0.424464	-0.405998	9.61235	-8.13937
Cluster-67592.1_TRINITY_DN8441_c0_g1	Com_77_neg	0.488636	-0.355941	9.61235	-9.02828
Cluster-67592.1_TRINITY_DN8441_c0_g1	Com_173_neg	0.435067	-0.397568	9.61235	-9.56545
Cluster-67592.1_TRINITY_DN8441_c0_g1	Com_172_neg	0.434461	-0.398049	9.61235	-9.59367
Cluster-67592.1_TRINITY_DN8441_c0_g1	Com_2_neg	0.343156	-0.47322	9.61235	-10.5361
Cluster-67592.1_TRINITY_DN8441_c0_g1	Com_229_neg	0.330813	-0.483893	9.61235	-10.6217
Cluster-67592.1_TRINITY_DN8441_c0_g1	Com_14_neg	0.426177	-0.404632	9.61235	-12.7231
Cluster-75194.0_TRINITY_DN295540_c0_g1	Com_628_pos	0.243394	-0.564302	-10.41	1.95258
Cluster-75194.0_TRINITY_DN295540_c0_g1	Com_323_neg	0.831724	-0.112661	-10.41	1.90832
Cluster-75194.0_TRINITY_DN295540_c0_g1	Com_297_neg	0.316348	-0.496588	-10.41	1.78891
Cluster-75194.0_TRINITY_DN295540_c0_g1	Com_166_neg	0.577474	-0.289797	-10.41	1.53565
Cluster-75194.0_TRINITY_DN295540_c0_g1	Com_684_pos	0.641705	-0.243687	-10.41	1.47085
Cluster-75194.0_TRINITY_DN295540_c0_g1	Com_611_pos	0.721125	-0.188137	-10.41	1.43101
Cluster-75194.0_TRINITY_DN295540_c0_g1	Com_617_pos	0.567386	-0.297156	-10.41	1.41287
Cluster-75194.0_TRINITY_DN295540_c0_g1	Com_320_neg	0.10286	-0.725252	-10.41	1.28269
Cluster-75194.0_TRINITY_DN295540_c0_g1	Com_245_neg	0.502857	-0.345133	-10.41	1.14771
Cluster-75194.0_TRINITY_DN295540_c0_g1	Com_388_pos	0.954579	-0.03029	-10.41	-1.00632
Cluster-75194.0_TRINITY_DN295540_c0_g1	Com_506_pos	0.333477	0.481577	-10.41	-1.02189
Cluster-75194.0_TRINITY_DN295540_c0_g1	Com_616_pos	0.147739	0.667158	-10.41	-1.04256
Cluster-75194.0_TRINITY_DN295540_c0_g1	Com_88_neg	0.257883	0.550291	-10.41	-1.04567
Cluster-75194.0_TRINITY_DN295540_c0_g1	Com_444_pos	0.731093	-0.181256	-10.41	-1.07891
Cluster-75194.0_TRINITY_DN295540_c0_g1	Com_6_neg	0.752482	0.166552	-10.41	-1.07903
Cluster-75194.0_TRINITY_DN295540_c0_g1	Com_138_neg	0.638625	0.245872	-10.41	-1.08152
Cluster-75194.0_TRINITY_DN295540_c0_g1	Com_196_neg	0.986376	0.00908281	-10.41	-1.08292
Cluster-75194.0_TRINITY_DN295540_c0_g1	Com_159_neg	0.886079	0.0760944	-10.41	-1.08908
Cluster-75194.0_TRINITY_DN295540_c0_g1	Com_67_neg	0.689931	0.20979	-10.41	-1.10383
Cluster-75194.0_TRINITY_DN295540_c0_g1	Com_651_pos	0.918445	-0.0544239	-10.41	-1.11801
Cluster-75194.0_TRINITY_DN295540_c0_g1	Com_609_pos	0.0186754	0.886241	-10.41	-1.12443
Cluster-75194.0_TRINITY_DN295540_c0_g1	Com_182_neg	0.448458	0.387017	-10.41	-1.12542
Cluster-75194.0_TRINITY_DN295540_c0_g1	Com_700_pos	0.886746	-0.0756469	-10.41	-1.12586
Cluster-75194.0_TRINITY_DN295540_c0_g1	Com_518_pos	0.129108	0.690186	-10.41	-1.13812
Cluster-75194.0_TRINITY_DN295540_c0_g1	Com_605_pos	0.775392	0.150884	-10.41	-1.16399
Cluster-75194.0_TRINITY_DN295540_c0_g1	Com_435_pos	0.751513	0.167217	-10.41	-1.16454
Cluster-75194.0_TRINITY_DN295540_c0_g1	Com_284_neg	0.883697	0.0776916	-10.41	-1.16932
Cluster-75194.0_TRINITY_DN295540_c0_g1	Com_250_neg	0.31225	0.500223	-10.41	-1.22759
Cluster-75194.0_TRINITY_DN295540_c0_g1	Com_116_neg	0.694116	0.206874	-10.41	-1.2427
Cluster-75194.0_TRINITY_DN295540_c0_g1	Com_264_neg	0.890668	-0.0730178	-10.41	-1.28015
Cluster-75194.0_TRINITY_DN295540_c0_g1	Com_21_neg	0.699577	-0.203074	-10.41	-1.30187
Cluster-75194.0_TRINITY_DN295540_c0_g1	Com_114_neg	0.597927	0.27498	-10.41	-1.33671
Cluster-75194.0_TRINITY_DN295540_c0_g1	Com_35_neg	0.644639	-0.241609	-10.41	-1.36647
Cluster-75194.0_TRINITY_DN295540_c0_g1	Com_16_neg	0.19491	0.613816	-10.41	-1.38232
Cluster-75194.0_TRINITY_DN295540_c0_g1	Com_292_neg	0.744148	-0.172272	-10.41	-1.38899
Cluster-75194.0_TRINITY_DN295540_c0_g1	Com_128_neg	0.822926	0.118606	-10.41	-1.40003
Cluster-75194.0_TRINITY_DN295540_c0_g1	Com_195_neg	0.814049	0.124612	-10.41	-1.40023
Cluster-75194.0_TRINITY_DN295540_c0_g1	Com_232_neg	0.964783	-0.0234823	-10.41	-1.44952
Cluster-75194.0_TRINITY_DN295540_c0_g1	Com_662_pos	0.181339	0.628548	-10.41	-1.5274
Cluster-75194.0_TRINITY_DN295540_c0_g1	Com_98_neg	0.771858	0.153295	-10.41	-1.54753
Cluster-75194.0_TRINITY_DN295540_c0_g1	Com_193_neg	0.911007	-0.0593983	-10.41	-1.58487
Cluster-75194.0_TRINITY_DN295540_c0_g1	Com_36_neg	0.361878	0.45729	-10.41	-1.63506
Cluster-75194.0_TRINITY_DN295540_c0_g1	Com_643_pos	0.908064	-0.0613677	-10.41	-1.64113
Cluster-75194.0_TRINITY_DN295540_c0_g1	Com_455_pos	0.741089	0.174375	-10.41	-1.64701
Cluster-75194.0_TRINITY_DN295540_c0_g1	Com_105_neg	0.678972	-0.217446	-10.41	-1.67508
Cluster-75194.0_TRINITY_DN295540_c0_g1	Com_161_neg	0.347854	0.469194	-10.41	-1.70374
Cluster-75194.0_TRINITY_DN295540_c0_g1	Com_714_pos	0.765852	-0.157399	-10.41	-1.71038
Cluster-75194.0_TRINITY_DN295540_c0_g1	Com_112_neg	0.359933	0.458931	-10.41	-1.75171
Cluster-75194.0_TRINITY_DN295540_c0_g1	Com_701_pos	0.47627	0.365418	-10.41	-1.77865
Cluster-75194.0_TRINITY_DN295540_c0_g1	Com_414_pos	0.954624	0.0302602	-10.41	-1.7977
Cluster-75194.0_TRINITY_DN295540_c0_g1	Com_621_pos	0.916494	-0.0557284	-10.41	-1.81932
Cluster-75194.0_TRINITY_DN295540_c0_g1	Com_315_neg	0.935708	-0.0428876	-10.41	-2.1935
Cluster-75194.0_TRINITY_DN295540_c0_g1	Com_186_neg	0.85084	-0.099771	-10.41	-2.49333
Cluster-75194.0_TRINITY_DN295540_c0_g1	Com_663_pos	0.793973	-0.138232	-10.41	-2.55278
Cluster-75194.0_TRINITY_DN295540_c0_g1	Com_397_pos	0.950696	-0.0328811	-10.41	-3.03508
Cluster-75194.0_TRINITY_DN295540_c0_g1	Com_314_neg	0.743577	-0.172664	-10.41	-3.5314
Cluster-75194.0_TRINITY_DN295540_c0_g1	Com_91_neg	0.903097	-0.0646923	-10.41	-4.05817
Cluster-75194.0_TRINITY_DN295540_c0_g1	Com_310_neg	0.889047	-0.0741046	-10.41	-6.04599
Cluster-75194.0_TRINITY_DN295540_c0_g1	Com_78_neg	0.8131	-0.125255	-10.41	-8.10001
Cluster-75194.0_TRINITY_DN295540_c0_g1	Com_303_neg	0.813703	-0.124847	-10.41	-8.13937
Cluster-75194.0_TRINITY_DN295540_c0_g1	Com_77_neg	0.813291	-0.125125	-10.41	-9.02828
Cluster-75194.0_TRINITY_DN295540_c0_g1	Com_173_neg	0.79754	-0.135808	-10.41	-9.56545
Cluster-75194.0_TRINITY_DN295540_c0_g1	Com_172_neg	0.796829	-0.136291	-10.41	-9.59367
Cluster-75194.0_TRINITY_DN295540_c0_g1	Com_2_neg	0.903558	-0.0643835	-10.41	-10.5361
Cluster-75194.0_TRINITY_DN295540_c0_g1	Com_229_neg	0.896306	-0.0692397	-10.41	-10.6217
Cluster-75194.0_TRINITY_DN295540_c0_g1	Com_14_neg	0.939236	-0.0405318	-10.41	-12.7231
Cluster-68678.1_TRINITY_DN2914_c0_g1	Com_628_pos	0.112614	0.711808	2.07468	1.95258
Cluster-68678.1_TRINITY_DN2914_c0_g1	Com_323_neg	0.0377867	0.836781	2.07468	1.90832
Cluster-68678.1_TRINITY_DN2914_c0_g1	Com_297_neg	0.251108	0.556803	2.07468	1.78891
Cluster-68678.1_TRINITY_DN2914_c0_g1	Com_166_neg	0.163216	0.648958	2.07468	1.53565
Cluster-68678.1_TRINITY_DN2914_c0_g1	Com_684_pos	0.0603584	0.792068	2.07468	1.47085
Cluster-68678.1_TRINITY_DN2914_c0_g1	Com_611_pos	0.695583	0.205852	2.07468	1.43101
Cluster-68678.1_TRINITY_DN2914_c0_g1	Com_617_pos	0.0971647	0.733363	2.07468	1.41287
Cluster-68678.1_TRINITY_DN2914_c0_g1	Com_320_neg	0.00136469	0.969684	2.07468	1.28269
Cluster-68678.1_TRINITY_DN2914_c0_g1	Com_245_neg	0.461969	0.376474	2.07468	1.14771
Cluster-68678.1_TRINITY_DN2914_c0_g1	Com_388_pos	0.275926	-0.533265	2.07468	-1.00632
Cluster-68678.1_TRINITY_DN2914_c0_g1	Com_506_pos	0.0540545	-0.803632	2.07468	-1.02189
Cluster-68678.1_TRINITY_DN2914_c0_g1	Com_616_pos	0.0337565	-0.84598	2.07468	-1.04256
Cluster-68678.1_TRINITY_DN2914_c0_g1	Com_88_neg	0.0676703	-0.77933	2.07468	-1.04567
Cluster-68678.1_TRINITY_DN2914_c0_g1	Com_444_pos	0.272596	-0.536374	2.07468	-1.07891
Cluster-68678.1_TRINITY_DN2914_c0_g1	Com_6_neg	0.230413	-0.577136	2.07468	-1.07903
Cluster-68678.1_TRINITY_DN2914_c0_g1	Com_138_neg	0.224203	-0.583378	2.07468	-1.08152
Cluster-68678.1_TRINITY_DN2914_c0_g1	Com_196_neg	0.365402	-0.454324	2.07468	-1.08292
Cluster-68678.1_TRINITY_DN2914_c0_g1	Com_159_neg	0.684178	-0.213806	2.07468	-1.08908
Cluster-68678.1_TRINITY_DN2914_c0_g1	Com_67_neg	0.130366	-0.688588	2.07468	-1.10383
Cluster-68678.1_TRINITY_DN2914_c0_g1	Com_651_pos	0.421566	-0.408314	2.07468	-1.11801
Cluster-68678.1_TRINITY_DN2914_c0_g1	Com_609_pos	0.0915293	-0.7416	2.07468	-1.12443
Cluster-68678.1_TRINITY_DN2914_c0_g1	Com_182_neg	0.529249	-0.325309	2.07468	-1.12542
Cluster-68678.1_TRINITY_DN2914_c0_g1	Com_700_pos	0.266497	-0.542107	2.07468	-1.12586
Cluster-68678.1_TRINITY_DN2914_c0_g1	Com_518_pos	0.157549	-0.655533	2.07468	-1.13812
Cluster-68678.1_TRINITY_DN2914_c0_g1	Com_605_pos	0.120806	-0.700909	2.07468	-1.16399
Cluster-68678.1_TRINITY_DN2914_c0_g1	Com_435_pos	0.283048	-0.526662	2.07468	-1.16454
Cluster-68678.1_TRINITY_DN2914_c0_g1	Com_284_neg	0.631694	-0.250796	2.07468	-1.16932
Cluster-68678.1_TRINITY_DN2914_c0_g1	Com_250_neg	0.00421515	-0.946511	2.07468	-1.22759
Cluster-68678.1_TRINITY_DN2914_c0_g1	Com_116_neg	0.0210461	-0.879087	2.07468	-1.2427
Cluster-68678.1_TRINITY_DN2914_c0_g1	Com_264_neg	0.431639	-0.400287	2.07468	-1.28015
Cluster-68678.1_TRINITY_DN2914_c0_g1	Com_21_neg	0.269219	-0.539542	2.07468	-1.30187
Cluster-68678.1_TRINITY_DN2914_c0_g1	Com_114_neg	0.157366	-0.655748	2.07468	-1.33671
Cluster-68678.1_TRINITY_DN2914_c0_g1	Com_35_neg	0.268798	-0.539938	2.07468	-1.36647
Cluster-68678.1_TRINITY_DN2914_c0_g1	Com_16_neg	0.3169	-0.496099	2.07468	-1.38232
Cluster-68678.1_TRINITY_DN2914_c0_g1	Com_292_neg	0.403594	-0.422796	2.07468	-1.38899
Cluster-68678.1_TRINITY_DN2914_c0_g1	Com_128_neg	0.222504	-0.585098	2.07468	-1.40003
Cluster-68678.1_TRINITY_DN2914_c0_g1	Com_195_neg	0.221762	-0.585851	2.07468	-1.40023
Cluster-68678.1_TRINITY_DN2914_c0_g1	Com_232_neg	0.173805	-0.636924	2.07468	-1.44952
Cluster-68678.1_TRINITY_DN2914_c0_g1	Com_662_pos	0.0989442	-0.730806	2.07468	-1.5274
Cluster-68678.1_TRINITY_DN2914_c0_g1	Com_98_neg	0.0554713	-0.800981	2.07468	-1.54753
Cluster-68678.1_TRINITY_DN2914_c0_g1	Com_193_neg	0.219243	-0.588414	2.07468	-1.58487
Cluster-68678.1_TRINITY_DN2914_c0_g1	Com_36_neg	0.201913	-0.606379	2.07468	-1.63506
Cluster-68678.1_TRINITY_DN2914_c0_g1	Com_643_pos	0.163134	-0.649053	2.07468	-1.64113
Cluster-68678.1_TRINITY_DN2914_c0_g1	Com_455_pos	0.430782	-0.400967	2.07468	-1.64701
Cluster-68678.1_TRINITY_DN2914_c0_g1	Com_105_neg	0.27667	-0.532571	2.07468	-1.67508
Cluster-68678.1_TRINITY_DN2914_c0_g1	Com_161_neg	0.100218	-0.72899	2.07468	-1.70374
Cluster-68678.1_TRINITY_DN2914_c0_g1	Com_714_pos	0.292226	-0.518246	2.07468	-1.71038
Cluster-68678.1_TRINITY_DN2914_c0_g1	Com_112_neg	0.0344406	-0.844383	2.07468	-1.75171
Cluster-68678.1_TRINITY_DN2914_c0_g1	Com_701_pos	0.330372	-0.484276	2.07468	-1.77865
Cluster-68678.1_TRINITY_DN2914_c0_g1	Com_414_pos	0.235383	-0.57219	2.07468	-1.7977
Cluster-68678.1_TRINITY_DN2914_c0_g1	Com_621_pos	0.434014	-0.398403	2.07468	-1.81932
Cluster-68678.1_TRINITY_DN2914_c0_g1	Com_315_neg	0.253049	-0.554931	2.07468	-2.1935
Cluster-68678.1_TRINITY_DN2914_c0_g1	Com_186_neg	0.328767	-0.485676	2.07468	-2.49333
Cluster-68678.1_TRINITY_DN2914_c0_g1	Com_663_pos	0.371736	-0.449019	2.07468	-2.55278
Cluster-68678.1_TRINITY_DN2914_c0_g1	Com_397_pos	0.535795	-0.320437	2.07468	-3.03508
Cluster-68678.1_TRINITY_DN2914_c0_g1	Com_314_neg	0.225626	-0.581943	2.07468	-3.5314
Cluster-68678.1_TRINITY_DN2914_c0_g1	Com_91_neg	0.454601	-0.382211	2.07468	-4.05817
Cluster-68678.1_TRINITY_DN2914_c0_g1	Com_310_neg	0.272432	-0.536527	2.07468	-6.04599
Cluster-68678.1_TRINITY_DN2914_c0_g1	Com_78_neg	0.331996	-0.482864	2.07468	-8.10001
Cluster-68678.1_TRINITY_DN2914_c0_g1	Com_303_neg	0.330156	-0.484465	2.07468	-8.13937
Cluster-68678.1_TRINITY_DN2914_c0_g1	Com_77_neg	0.389039	-0.434685	2.07468	-9.02828
Cluster-68678.1_TRINITY_DN2914_c0_g1	Com_173_neg	0.339442	-0.476416	2.07468	-9.56545
Cluster-68678.1_TRINITY_DN2914_c0_g1	Com_172_neg	0.339079	-0.476729	2.07468	-9.59367
Cluster-68678.1_TRINITY_DN2914_c0_g1	Com_2_neg	0.328383	-0.486011	2.07468	-10.5361
Cluster-68678.1_TRINITY_DN2914_c0_g1	Com_229_neg	0.31293	-0.499618	2.07468	-10.6217
Cluster-68678.1_TRINITY_DN2914_c0_g1	Com_14_neg	0.429652	-0.401865	2.07468	-12.7231
Cluster-71734.0_TRINITY_DN138032_c0_g1	Com_628_pos	0.172496	-0.638395	-10.6157	1.95258
Cluster-71734.0_TRINITY_DN138032_c0_g1	Com_323_neg	0.288461	-0.521686	-10.6157	1.90832
Cluster-71734.0_TRINITY_DN138032_c0_g1	Com_297_neg	0.321546	-0.492002	-10.6157	1.78891
Cluster-71734.0_TRINITY_DN138032_c0_g1	Com_166_neg	0.170985	-0.640098	-10.6157	1.53565
Cluster-71734.0_TRINITY_DN138032_c0_g1	Com_684_pos	0.145573	-0.669769	-10.6157	1.47085
Cluster-71734.0_TRINITY_DN138032_c0_g1	Com_611_pos	0.312669	-0.49985	-10.6157	1.43101
Cluster-71734.0_TRINITY_DN138032_c0_g1	Com_617_pos	0.179563	-0.63051	-10.6157	1.41287
Cluster-71734.0_TRINITY_DN138032_c0_g1	Com_320_neg	0.325996	-0.488097	-10.6157	1.28269
Cluster-71734.0_TRINITY_DN138032_c0_g1	Com_245_neg	0.34521	-0.471457	-10.6157	1.14771
Cluster-71734.0_TRINITY_DN138032_c0_g1	Com_388_pos	0.0396714	0.832637	-10.6157	-1.00632
Cluster-71734.0_TRINITY_DN138032_c0_g1	Com_506_pos	0.25203	0.555913	-10.6157	-1.02189
Cluster-71734.0_TRINITY_DN138032_c0_g1	Com_616_pos	0.164775	0.647167	-10.6157	-1.04256
Cluster-71734.0_TRINITY_DN138032_c0_g1	Com_88_neg	0.0728038	0.770759	-10.6157	-1.04567
Cluster-71734.0_TRINITY_DN138032_c0_g1	Com_444_pos	0.177287	0.633034	-10.6157	-1.07891
Cluster-71734.0_TRINITY_DN138032_c0_g1	Com_6_neg	0.0901098	0.74371	-10.6157	-1.07903
Cluster-71734.0_TRINITY_DN138032_c0_g1	Com_138_neg	0.804541	0.131056	-10.6157	-1.08152
Cluster-71734.0_TRINITY_DN138032_c0_g1	Com_196_neg	0.580001	0.287959	-10.6157	-1.08292
Cluster-71734.0_TRINITY_DN138032_c0_g1	Com_159_neg	0.233113	0.574445	-10.6157	-1.08908
Cluster-71734.0_TRINITY_DN138032_c0_g1	Com_67_neg	0.0797585	0.759573	-10.6157	-1.10383
Cluster-71734.0_TRINITY_DN138032_c0_g1	Com_651_pos	0.163047	0.649153	-10.6157	-1.11801
Cluster-71734.0_TRINITY_DN138032_c0_g1	Com_609_pos	0.577275	0.289941	-10.6157	-1.12443
Cluster-71734.0_TRINITY_DN138032_c0_g1	Com_182_neg	0.837192	0.10897	-10.6157	-1.12542
Cluster-71734.0_TRINITY_DN138032_c0_g1	Com_700_pos	0.0239659	0.870786	-10.6157	-1.12586
Cluster-71734.0_TRINITY_DN138032_c0_g1	Com_518_pos	0.666261	0.226359	-10.6157	-1.13812
Cluster-71734.0_TRINITY_DN138032_c0_g1	Com_605_pos	0.26609	0.542491	-10.6157	-1.16399
Cluster-71734.0_TRINITY_DN138032_c0_g1	Com_435_pos	0.441756	0.392285	-10.6157	-1.16454
Cluster-71734.0_TRINITY_DN138032_c0_g1	Com_284_neg	0.178073	0.63216	-10.6157	-1.16932
Cluster-71734.0_TRINITY_DN138032_c0_g1	Com_250_neg	0.208928	0.599035	-10.6157	-1.22759
Cluster-71734.0_TRINITY_DN138032_c0_g1	Com_116_neg	0.0393515	0.833334	-10.6157	-1.2427
Cluster-71734.0_TRINITY_DN138032_c0_g1	Com_264_neg	0.179183	0.63093	-10.6157	-1.28015
Cluster-71734.0_TRINITY_DN138032_c0_g1	Com_21_neg	0.00109572	0.972849	-10.6157	-1.30187
Cluster-71734.0_TRINITY_DN138032_c0_g1	Com_114_neg	0.618384	0.260289	-10.6157	-1.33671
Cluster-71734.0_TRINITY_DN138032_c0_g1	Com_35_neg	0.0387568	0.834636	-10.6157	-1.36647
Cluster-71734.0_TRINITY_DN138032_c0_g1	Com_16_neg	0.842816	0.105177	-10.6157	-1.38232
Cluster-71734.0_TRINITY_DN138032_c0_g1	Com_292_neg	0.296815	0.514075	-10.6157	-1.38899
Cluster-71734.0_TRINITY_DN138032_c0_g1	Com_128_neg	0.0114514	0.911305	-10.6157	-1.40003
Cluster-71734.0_TRINITY_DN138032_c0_g1	Com_195_neg	0.419329	0.410106	-10.6157	-1.40023
Cluster-71734.0_TRINITY_DN138032_c0_g1	Com_232_neg	0.0184632	0.886903	-10.6157	-1.44952
Cluster-71734.0_TRINITY_DN138032_c0_g1	Com_662_pos	0.224768	0.582808	-10.6157	-1.5274
Cluster-71734.0_TRINITY_DN138032_c0_g1	Com_98_neg	0.152664	0.661283	-10.6157	-1.54753
Cluster-71734.0_TRINITY_DN138032_c0_g1	Com_193_neg	0.096974	0.733638	-10.6157	-1.58487
Cluster-71734.0_TRINITY_DN138032_c0_g1	Com_36_neg	0.602208	0.271894	-10.6157	-1.63506
Cluster-71734.0_TRINITY_DN138032_c0_g1	Com_643_pos	0.0916231	0.741461	-10.6157	-1.64113
Cluster-71734.0_TRINITY_DN138032_c0_g1	Com_455_pos	0.764764	0.158142	-10.6157	-1.64701
Cluster-71734.0_TRINITY_DN138032_c0_g1	Com_105_neg	0.0181594	0.887856	-10.6157	-1.67508
Cluster-71734.0_TRINITY_DN138032_c0_g1	Com_161_neg	0.633335	0.249629	-10.6157	-1.70374
Cluster-71734.0_TRINITY_DN138032_c0_g1	Com_714_pos	0.0954283	0.735878	-10.6157	-1.71038
Cluster-71734.0_TRINITY_DN138032_c0_g1	Com_112_neg	0.0693566	0.776483	-10.6157	-1.75171
Cluster-71734.0_TRINITY_DN138032_c0_g1	Com_701_pos	0.607014	0.268439	-10.6157	-1.77865
Cluster-71734.0_TRINITY_DN138032_c0_g1	Com_414_pos	0.0571624	0.797858	-10.6157	-1.7977
Cluster-71734.0_TRINITY_DN138032_c0_g1	Com_621_pos	0.45053	0.385394	-10.6157	-1.81932
Cluster-71734.0_TRINITY_DN138032_c0_g1	Com_315_neg	0.00443075	0.945147	-10.6157	-2.1935
Cluster-71734.0_TRINITY_DN138032_c0_g1	Com_186_neg	0.289347	0.520875	-10.6157	-2.49333
Cluster-71734.0_TRINITY_DN138032_c0_g1	Com_663_pos	0.218674	0.588994	-10.6157	-2.55278
Cluster-71734.0_TRINITY_DN138032_c0_g1	Com_397_pos	0.800686	0.133672	-10.6157	-3.03508
Cluster-71734.0_TRINITY_DN138032_c0_g1	Com_314_neg	0.0014372	0.968884	-10.6157	-3.5314
Cluster-71734.0_TRINITY_DN138032_c0_g1	Com_91_neg	0.594249	0.277634	-10.6157	-4.05817
Cluster-71734.0_TRINITY_DN138032_c0_g1	Com_310_neg	0.239197	0.568421	-10.6157	-6.04599
Cluster-71734.0_TRINITY_DN138032_c0_g1	Com_78_neg	0.00103534	0.973612	-10.6157	-8.10001
Cluster-71734.0_TRINITY_DN138032_c0_g1	Com_303_neg	0.000975947	0.974383	-10.6157	-8.13937
Cluster-71734.0_TRINITY_DN138032_c0_g1	Com_77_neg	0.00486295	0.942508	-10.6157	-9.02828
Cluster-71734.0_TRINITY_DN138032_c0_g1	Com_173_neg	0.00108107	0.973032	-10.6157	-9.56545
Cluster-71734.0_TRINITY_DN138032_c0_g1	Com_172_neg	0.00105384	0.973376	-10.6157	-9.59367
Cluster-71734.0_TRINITY_DN138032_c0_g1	Com_2_neg	0.373423	0.447612	-10.6157	-10.5361
Cluster-71734.0_TRINITY_DN138032_c0_g1	Com_229_neg	0.334114	0.481025	-10.6157	-10.6217
Cluster-71734.0_TRINITY_DN138032_c0_g1	Com_14_neg	0.61506	0.262668	-10.6157	-12.7231
Cluster-68678.0_TRINITY_DN2914_c0_g1	Com_628_pos	0.114661	0.709052	2.05173	1.95258
Cluster-68678.0_TRINITY_DN2914_c0_g1	Com_323_neg	0.0406261	0.830574	2.05173	1.90832
Cluster-68678.0_TRINITY_DN2914_c0_g1	Com_297_neg	0.251767	0.556167	2.05173	1.78891
Cluster-68678.0_TRINITY_DN2914_c0_g1	Com_166_neg	0.173401	0.637377	2.05173	1.53565
Cluster-68678.0_TRINITY_DN2914_c0_g1	Com_684_pos	0.0626008	0.78809	2.05173	1.47085
Cluster-68678.0_TRINITY_DN2914_c0_g1	Com_611_pos	0.71036	0.195587	2.05173	1.43101
Cluster-68678.0_TRINITY_DN2914_c0_g1	Com_617_pos	0.0991894	0.730456	2.05173	1.41287
Cluster-68678.0_TRINITY_DN2914_c0_g1	Com_320_neg	0.000996344	0.974115	2.05173	1.28269
Cluster-68678.0_TRINITY_DN2914_c0_g1	Com_245_neg	0.468861	0.371132	2.05173	1.14771
Cluster-68678.0_TRINITY_DN2914_c0_g1	Com_388_pos	0.291094	-0.519278	2.05173	-1.00632
Cluster-68678.0_TRINITY_DN2914_c0_g1	Com_506_pos	0.0592277	-0.7941	2.05173	-1.02189
Cluster-68678.0_TRINITY_DN2914_c0_g1	Com_616_pos	0.030559	-0.853653	2.05173	-1.04256
Cluster-68678.0_TRINITY_DN2914_c0_g1	Com_88_neg	0.0662407	-0.781769	2.05173	-1.04567
Cluster-68678.0_TRINITY_DN2914_c0_g1	Com_444_pos	0.293452	-0.517129	2.05173	-1.07891
Cluster-68678.0_TRINITY_DN2914_c0_g1	Com_6_neg	0.241016	-0.566632	2.05173	-1.07903
Cluster-68678.0_TRINITY_DN2914_c0_g1	Com_138_neg	0.238545	-0.569064	2.05173	-1.08152
Cluster-68678.0_TRINITY_DN2914_c0_g1	Com_196_neg	0.388953	-0.434756	2.05173	-1.08292
Cluster-68678.0_TRINITY_DN2914_c0_g1	Com_159_neg	0.691792	-0.208493	2.05173	-1.08908
Cluster-68678.0_TRINITY_DN2914_c0_g1	Com_67_neg	0.140498	-0.675951	2.05173	-1.10383
Cluster-68678.0_TRINITY_DN2914_c0_g1	Com_651_pos	0.443442	-0.390957	2.05173	-1.11801
Cluster-68678.0_TRINITY_DN2914_c0_g1	Com_609_pos	0.0827264	-0.754935	2.05173	-1.12443
Cluster-68678.0_TRINITY_DN2914_c0_g1	Com_182_neg	0.543768	-0.314526	2.05173	-1.12542
Cluster-68678.0_TRINITY_DN2914_c0_g1	Com_700_pos	0.281046	-0.528511	2.05173	-1.12586
Cluster-68678.0_TRINITY_DN2914_c0_g1	Com_518_pos	0.161675	-0.650736	2.05173	-1.13812
Cluster-68678.0_TRINITY_DN2914_c0_g1	Com_605_pos	0.133419	-0.684736	2.05173	-1.16399
Cluster-68678.0_TRINITY_DN2914_c0_g1	Com_435_pos	0.300494	-0.510749	2.05173	-1.16454
Cluster-68678.0_TRINITY_DN2914_c0_g1	Com_284_neg	0.638156	-0.246204	2.05173	-1.16932
Cluster-68678.0_TRINITY_DN2914_c0_g1	Com_250_neg	0.00523242	-0.940342	2.05173	-1.22759
Cluster-68678.0_TRINITY_DN2914_c0_g1	Com_116_neg	0.0241597	-0.870252	2.05173	-1.2427
Cluster-68678.0_TRINITY_DN2914_c0_g1	Com_264_neg	0.454959	-0.381932	2.05173	-1.28015
Cluster-68678.0_TRINITY_DN2914_c0_g1	Com_21_neg	0.280963	-0.528588	2.05173	-1.30187
Cluster-68678.0_TRINITY_DN2914_c0_g1	Com_114_neg	0.16983	-0.641405	2.05173	-1.33671
Cluster-68678.0_TRINITY_DN2914_c0_g1	Com_35_neg	0.286828	-0.523184	2.05173	-1.36647
Cluster-68678.0_TRINITY_DN2914_c0_g1	Com_16_neg	0.326011	-0.488084	2.05173	-1.38232
Cluster-68678.0_TRINITY_DN2914_c0_g1	Com_292_neg	0.428288	-0.402951	2.05173	-1.38899
Cluster-68678.0_TRINITY_DN2914_c0_g1	Com_128_neg	0.226786	-0.580774	2.05173	-1.40003
Cluster-68678.0_TRINITY_DN2914_c0_g1	Com_195_neg	0.239498	-0.568125	2.05173	-1.40023
Cluster-68678.0_TRINITY_DN2914_c0_g1	Com_232_neg	0.18483	-0.624716	2.05173	-1.44952
Cluster-68678.0_TRINITY_DN2914_c0_g1	Com_662_pos	0.0904738	-0.743167	2.05173	-1.5274
Cluster-68678.0_TRINITY_DN2914_c0_g1	Com_98_neg	0.0629292	-0.787513	2.05173	-1.54753
Cluster-68678.0_TRINITY_DN2914_c0_g1	Com_193_neg	0.236481	-0.571103	2.05173	-1.58487
Cluster-68678.0_TRINITY_DN2914_c0_g1	Com_36_neg	0.213609	-0.594189	2.05173	-1.63506
Cluster-68678.0_TRINITY_DN2914_c0_g1	Com_643_pos	0.177892	-0.632362	2.05173	-1.64113
Cluster-68678.0_TRINITY_DN2914_c0_g1	Com_455_pos	0.452467	-0.383879	2.05173	-1.64701
Cluster-68678.0_TRINITY_DN2914_c0_g1	Com_105_neg	0.293325	-0.517245	2.05173	-1.67508
Cluster-68678.0_TRINITY_DN2914_c0_g1	Com_161_neg	0.10809	-0.717976	2.05173	-1.70374
Cluster-68678.0_TRINITY_DN2914_c0_g1	Com_714_pos	0.311997	-0.500447	2.05173	-1.71038
Cluster-68678.0_TRINITY_DN2914_c0_g1	Com_112_neg	0.0318162	-0.850593	2.05173	-1.75171
Cluster-68678.0_TRINITY_DN2914_c0_g1	Com_701_pos	0.345167	-0.471494	2.05173	-1.77865
Cluster-68678.0_TRINITY_DN2914_c0_g1	Com_414_pos	0.249626	-0.558237	2.05173	-1.7977
Cluster-68678.0_TRINITY_DN2914_c0_g1	Com_621_pos	0.45999	-0.378012	2.05173	-1.81932
Cluster-68678.0_TRINITY_DN2914_c0_g1	Com_315_neg	0.252318	-0.555635	2.05173	-2.1935
Cluster-68678.0_TRINITY_DN2914_c0_g1	Com_186_neg	0.35203	-0.465631	2.05173	-2.49333
Cluster-68678.0_TRINITY_DN2914_c0_g1	Com_663_pos	0.396035	-0.428953	2.05173	-2.55278
Cluster-68678.0_TRINITY_DN2914_c0_g1	Com_397_pos	0.562984	-0.300378	2.05173	-3.03508
Cluster-68678.0_TRINITY_DN2914_c0_g1	Com_314_neg	0.236533	-0.571051	2.05173	-3.5314
Cluster-68678.0_TRINITY_DN2914_c0_g1	Com_91_neg	0.480969	-0.361808	2.05173	-4.05817
Cluster-68678.0_TRINITY_DN2914_c0_g1	Com_310_neg	0.293427	-0.517152	2.05173	-6.04599
Cluster-68678.0_TRINITY_DN2914_c0_g1	Com_78_neg	0.334228	-0.480925	2.05173	-8.10001
Cluster-68678.0_TRINITY_DN2914_c0_g1	Com_303_neg	0.332455	-0.482464	2.05173	-8.13937
Cluster-68678.0_TRINITY_DN2914_c0_g1	Com_77_neg	0.388729	-0.43494	2.05173	-9.02828
Cluster-68678.0_TRINITY_DN2914_c0_g1	Com_173_neg	0.341813	-0.474374	2.05173	-9.56545
Cluster-68678.0_TRINITY_DN2914_c0_g1	Com_172_neg	0.341494	-0.474649	2.05173	-9.59367
Cluster-68678.0_TRINITY_DN2914_c0_g1	Com_2_neg	0.351614	-0.465986	2.05173	-10.5361
Cluster-68678.0_TRINITY_DN2914_c0_g1	Com_229_neg	0.335633	-0.479709	2.05173	-10.6217
Cluster-68678.0_TRINITY_DN2914_c0_g1	Com_14_neg	0.455291	-0.381672	2.05173	-12.7231
Cluster-3912.0_TRINITY_DN14093_c0_g1	Com_628_pos	0.203756	0.60444	9.03684	1.95258
Cluster-3912.0_TRINITY_DN14093_c0_g1	Com_323_neg	0.0147454	0.899142	9.03684	1.90832
Cluster-3912.0_TRINITY_DN14093_c0_g1	Com_297_neg	0.438353	0.39497	9.03684	1.78891
Cluster-3912.0_TRINITY_DN14093_c0_g1	Com_166_neg	0.241538	0.56612	9.03684	1.53565
Cluster-3912.0_TRINITY_DN14093_c0_g1	Com_684_pos	0.135561	0.682057	9.03684	1.47085
Cluster-3912.0_TRINITY_DN14093_c0_g1	Com_611_pos	0.803288	0.131906	9.03684	1.43101
Cluster-3912.0_TRINITY_DN14093_c0_g1	Com_617_pos	0.208304	0.599684	9.03684	1.41287
Cluster-3912.0_TRINITY_DN14093_c0_g1	Com_320_neg	0.00715973	0.930093	9.03684	1.28269
Cluster-3912.0_TRINITY_DN14093_c0_g1	Com_245_neg	0.669807	0.223868	9.03684	1.14771
Cluster-3912.0_TRINITY_DN14093_c0_g1	Com_388_pos	0.274911	-0.53421	9.03684	-1.00632
Cluster-3912.0_TRINITY_DN14093_c0_g1	Com_506_pos	0.0692057	-0.776736	9.03684	-1.02189
Cluster-3912.0_TRINITY_DN14093_c0_g1	Com_616_pos	0.0794657	-0.760035	9.03684	-1.04256
Cluster-3912.0_TRINITY_DN14093_c0_g1	Com_88_neg	0.13209	-0.686409	9.03684	-1.04567
Cluster-3912.0_TRINITY_DN14093_c0_g1	Com_444_pos	0.23156	-0.575992	9.03684	-1.07891
Cluster-3912.0_TRINITY_DN14093_c0_g1	Com_6_neg	0.205668	-0.602435	9.03684	-1.07903
Cluster-3912.0_TRINITY_DN14093_c0_g1	Com_138_neg	0.150562	-0.66378	9.03684	-1.08152
Cluster-3912.0_TRINITY_DN14093_c0_g1	Com_196_neg	0.316206	-0.496713	9.03684	-1.08292
Cluster-3912.0_TRINITY_DN14093_c0_g1	Com_159_neg	0.614849	-0.262818	9.03684	-1.08908
Cluster-3912.0_TRINITY_DN14093_c0_g1	Com_67_neg	0.162378	-0.649925	9.03684	-1.10383
Cluster-3912.0_TRINITY_DN14093_c0_g1	Com_651_pos	0.398357	-0.427057	9.03684	-1.11801
Cluster-3912.0_TRINITY_DN14093_c0_g1	Com_609_pos	0.148774	-0.665917	9.03684	-1.12443
Cluster-3912.0_TRINITY_DN14093_c0_g1	Com_182_neg	0.646553	-0.240254	9.03684	-1.12542
Cluster-3912.0_TRINITY_DN14093_c0_g1	Com_700_pos	0.264171	-0.544307	9.03684	-1.12586
Cluster-3912.0_TRINITY_DN14093_c0_g1	Com_518_pos	0.226752	-0.580808	9.03684	-1.13812
Cluster-3912.0_TRINITY_DN14093_c0_g1	Com_605_pos	0.115955	-0.707323	9.03684	-1.16399
Cluster-3912.0_TRINITY_DN14093_c0_g1	Com_435_pos	0.345185	-0.471479	9.03684	-1.16454
Cluster-3912.0_TRINITY_DN14093_c0_g1	Com_284_neg	0.576978	-0.290157	9.03684	-1.16932
Cluster-3912.0_TRINITY_DN14093_c0_g1	Com_250_neg	0.0101143	-0.916721	9.03684	-1.22759
Cluster-3912.0_TRINITY_DN14093_c0_g1	Com_116_neg	0.0317237	-0.850816	9.03684	-1.2427
Cluster-3912.0_TRINITY_DN14093_c0_g1	Com_264_neg	0.42678	-0.404151	9.03684	-1.28015
Cluster-3912.0_TRINITY_DN14093_c0_g1	Com_21_neg	0.300424	-0.510813	9.03684	-1.30187
Cluster-3912.0_TRINITY_DN14093_c0_g1	Com_114_neg	0.108087	-0.717981	9.03684	-1.33671
Cluster-3912.0_TRINITY_DN14093_c0_g1	Com_35_neg	0.263879	-0.544584	9.03684	-1.36647
Cluster-3912.0_TRINITY_DN14093_c0_g1	Com_16_neg	0.351347	-0.466213	9.03684	-1.38232
Cluster-3912.0_TRINITY_DN14093_c0_g1	Com_292_neg	0.439945	-0.393713	9.03684	-1.38899
Cluster-3912.0_TRINITY_DN14093_c0_g1	Com_128_neg	0.233778	-0.573783	9.03684	-1.40003
Cluster-3912.0_TRINITY_DN14093_c0_g1	Com_195_neg	0.210832	-0.597058	9.03684	-1.40023
Cluster-3912.0_TRINITY_DN14093_c0_g1	Com_232_neg	0.241219	-0.566433	9.03684	-1.44952
Cluster-3912.0_TRINITY_DN14093_c0_g1	Com_662_pos	0.144825	-0.670673	9.03684	-1.5274
Cluster-3912.0_TRINITY_DN14093_c0_g1	Com_98_neg	0.0401407	-0.83162	9.03684	-1.54753
Cluster-3912.0_TRINITY_DN14093_c0_g1	Com_193_neg	0.24051	-0.56713	9.03684	-1.58487
Cluster-3912.0_TRINITY_DN14093_c0_g1	Com_36_neg	0.218276	-0.589401	9.03684	-1.63506
Cluster-3912.0_TRINITY_DN14093_c0_g1	Com_643_pos	0.179267	-0.630837	9.03684	-1.64113
Cluster-3912.0_TRINITY_DN14093_c0_g1	Com_455_pos	0.448119	-0.387284	9.03684	-1.64701
Cluster-3912.0_TRINITY_DN14093_c0_g1	Com_105_neg	0.302974	-0.508516	9.03684	-1.67508
Cluster-3912.0_TRINITY_DN14093_c0_g1	Com_161_neg	0.106545	-0.72011	9.03684	-1.70374
Cluster-3912.0_TRINITY_DN14093_c0_g1	Com_714_pos	0.333947	-0.481169	9.03684	-1.71038
Cluster-3912.0_TRINITY_DN14093_c0_g1	Com_112_neg	0.0658626	-0.782418	9.03684	-1.75171
Cluster-3912.0_TRINITY_DN14093_c0_g1	Com_701_pos	0.27822	-0.531131	9.03684	-1.77865
Cluster-3912.0_TRINITY_DN14093_c0_g1	Com_414_pos	0.226956	-0.580603	9.03684	-1.7977
Cluster-3912.0_TRINITY_DN14093_c0_g1	Com_621_pos	0.419484	-0.409982	9.03684	-1.81932
Cluster-3912.0_TRINITY_DN14093_c0_g1	Com_315_neg	0.298788	-0.51229	9.03684	-2.1935
Cluster-3912.0_TRINITY_DN14093_c0_g1	Com_186_neg	0.322032	-0.491574	9.03684	-2.49333
Cluster-3912.0_TRINITY_DN14093_c0_g1	Com_663_pos	0.357121	-0.461309	9.03684	-2.55278
Cluster-3912.0_TRINITY_DN14093_c0_g1	Com_397_pos	0.487334	-0.356936	9.03684	-3.03508
Cluster-3912.0_TRINITY_DN14093_c0_g1	Com_314_neg	0.270902	-0.537961	9.03684	-3.5314
Cluster-3912.0_TRINITY_DN14093_c0_g1	Com_91_neg	0.435909	-0.396902	9.03684	-4.05817
Cluster-3912.0_TRINITY_DN14093_c0_g1	Com_310_neg	0.266975	-0.541656	9.03684	-6.04599
Cluster-3912.0_TRINITY_DN14093_c0_g1	Com_78_neg	0.398987	-0.426543	9.03684	-8.10001
Cluster-3912.0_TRINITY_DN14093_c0_g1	Com_303_neg	0.396954	-0.428202	9.03684	-8.13937
Cluster-3912.0_TRINITY_DN14093_c0_g1	Com_77_neg	0.46272	-0.37589	9.03684	-9.02828
Cluster-3912.0_TRINITY_DN14093_c0_g1	Com_173_neg	0.406273	-0.420624	9.03684	-9.56545
Cluster-3912.0_TRINITY_DN14093_c0_g1	Com_172_neg	0.405728	-0.421066	9.03684	-9.59367
Cluster-3912.0_TRINITY_DN14093_c0_g1	Com_2_neg	0.31205	-0.5004	9.03684	-10.5361
Cluster-3912.0_TRINITY_DN14093_c0_g1	Com_229_neg	0.299426	-0.511713	9.03684	-10.6217
Cluster-3912.0_TRINITY_DN14093_c0_g1	Com_14_neg	0.397102	-0.428081	9.03684	-12.7231
Cluster-67362.2_TRINITY_DN12233_c0_g1	Com_628_pos	0.122867	-0.698218	-9.76616	1.95258
Cluster-67362.2_TRINITY_DN12233_c0_g1	Com_323_neg	0.177742	-0.632529	-9.76616	1.90832
Cluster-67362.2_TRINITY_DN12233_c0_g1	Com_297_neg	0.280108	-0.529379	-9.76616	1.78891
Cluster-67362.2_TRINITY_DN12233_c0_g1	Com_166_neg	0.0166167	-0.892817	-9.76616	1.53565
Cluster-67362.2_TRINITY_DN12233_c0_g1	Com_684_pos	0.128657	-0.690761	-9.76616	1.47085
Cluster-67362.2_TRINITY_DN12233_c0_g1	Com_611_pos	0.157754	-0.655294	-9.76616	1.43101
Cluster-67362.2_TRINITY_DN12233_c0_g1	Com_617_pos	0.16626	-0.645466	-9.76616	1.41287
Cluster-67362.2_TRINITY_DN12233_c0_g1	Com_320_neg	0.324184	-0.489685	-9.76616	1.28269
Cluster-67362.2_TRINITY_DN12233_c0_g1	Com_245_neg	0.219819	-0.587827	-9.76616	1.14771
Cluster-67362.2_TRINITY_DN12233_c0_g1	Com_388_pos	0.00988513	0.917683	-9.76616	-1.00632
Cluster-67362.2_TRINITY_DN12233_c0_g1	Com_506_pos	0.0269028	0.862909	-9.76616	-1.02189
Cluster-67362.2_TRINITY_DN12233_c0_g1	Com_616_pos	0.409469	0.418039	-9.76616	-1.04256
Cluster-67362.2_TRINITY_DN12233_c0_g1	Com_88_neg	0.213772	0.594021	-9.76616	-1.04567
Cluster-67362.2_TRINITY_DN12233_c0_g1	Com_444_pos	0.00264284	0.957726	-9.76616	-1.07891
Cluster-67362.2_TRINITY_DN12233_c0_g1	Com_6_neg	0.0446359	0.822144	-9.76616	-1.07903
Cluster-67362.2_TRINITY_DN12233_c0_g1	Com_138_neg	0.121745	0.69968	-9.76616	-1.08152
Cluster-67362.2_TRINITY_DN12233_c0_g1	Com_196_neg	0.0307982	0.853066	-9.76616	-1.08292
Cluster-67362.2_TRINITY_DN12233_c0_g1	Com_159_neg	0.351593	0.466004	-9.76616	-1.08908
Cluster-67362.2_TRINITY_DN12233_c0_g1	Com_67_neg	0.00318196	0.953582	-9.76616	-1.10383
Cluster-67362.2_TRINITY_DN12233_c0_g1	Com_651_pos	0.0119607	0.909323	-9.76616	-1.11801
Cluster-67362.2_TRINITY_DN12233_c0_g1	Com_609_pos	0.828692	0.114709	-9.76616	-1.12443
Cluster-67362.2_TRINITY_DN12233_c0_g1	Com_182_neg	0.213942	0.593846	-9.76616	-1.12542
Cluster-67362.2_TRINITY_DN12233_c0_g1	Com_700_pos	0.0114758	0.911209	-9.76616	-1.12586
Cluster-67362.2_TRINITY_DN12233_c0_g1	Com_518_pos	0.204682	0.603467	-9.76616	-1.13812
Cluster-67362.2_TRINITY_DN12233_c0_g1	Com_605_pos	0.00307702	0.95436	-9.76616	-1.16399
Cluster-67362.2_TRINITY_DN12233_c0_g1	Com_435_pos	0.0271282	0.862321	-9.76616	-1.16454
Cluster-67362.2_TRINITY_DN12233_c0_g1	Com_284_neg	0.3369	0.478612	-9.76616	-1.16932
Cluster-67362.2_TRINITY_DN12233_c0_g1	Com_250_neg	0.0493075	0.812757	-9.76616	-1.22759
Cluster-67362.2_TRINITY_DN12233_c0_g1	Com_116_neg	0.013236	0.904532	-9.76616	-1.2427
Cluster-67362.2_TRINITY_DN12233_c0_g1	Com_264_neg	0.00687403	0.931518	-9.76616	-1.28015
Cluster-67362.2_TRINITY_DN12233_c0_g1	Com_21_neg	0.0347003	0.843781	-9.76616	-1.30187
Cluster-67362.2_TRINITY_DN12233_c0_g1	Com_114_neg	0.0650131	0.783882	-9.76616	-1.33671
Cluster-67362.2_TRINITY_DN12233_c0_g1	Com_35_neg	0.00292151	0.955537	-9.76616	-1.36647
Cluster-67362.2_TRINITY_DN12233_c0_g1	Com_16_neg	0.220904	0.586722	-9.76616	-1.38232
Cluster-67362.2_TRINITY_DN12233_c0_g1	Com_292_neg	0.00902305	0.921405	-9.76616	-1.38899
Cluster-67362.2_TRINITY_DN12233_c0_g1	Com_128_neg	0.12809	0.691485	-9.76616	-1.40003
Cluster-67362.2_TRINITY_DN12233_c0_g1	Com_195_neg	0.0108222	0.913813	-9.76616	-1.40023
Cluster-67362.2_TRINITY_DN12233_c0_g1	Com_232_neg	0.00727025	0.929549	-9.76616	-1.44952
Cluster-67362.2_TRINITY_DN12233_c0_g1	Com_662_pos	0.711269	0.194957	-9.76616	-1.5274
Cluster-67362.2_TRINITY_DN12233_c0_g1	Com_98_neg	0.00629576	0.934495	-9.76616	-1.54753
Cluster-67362.2_TRINITY_DN12233_c0_g1	Com_193_neg	1.51938e-05	0.996816	-9.76616	-1.58487
Cluster-67362.2_TRINITY_DN12233_c0_g1	Com_36_neg	0.070554	0.77448	-9.76616	-1.63506
Cluster-67362.2_TRINITY_DN12233_c0_g1	Com_643_pos	6.07674e-05	0.993628	-9.76616	-1.64113
Cluster-67362.2_TRINITY_DN12233_c0_g1	Com_455_pos	0.077357	0.763384	-9.76616	-1.64701
Cluster-67362.2_TRINITY_DN12233_c0_g1	Com_105_neg	0.00471017	0.943427	-9.76616	-1.67508
Cluster-67362.2_TRINITY_DN12233_c0_g1	Com_161_neg	0.0805251	0.758368	-9.76616	-1.70374
Cluster-67362.2_TRINITY_DN12233_c0_g1	Com_714_pos	0.000860121	0.975957	-9.76616	-1.71038
Cluster-67362.2_TRINITY_DN12233_c0_g1	Com_112_neg	0.359583	0.459226	-9.76616	-1.75171
Cluster-67362.2_TRINITY_DN12233_c0_g1	Com_701_pos	0.105603	0.721416	-9.76616	-1.77865
Cluster-67362.2_TRINITY_DN12233_c0_g1	Com_414_pos	0.00821536	0.925052	-9.76616	-1.7977
Cluster-67362.2_TRINITY_DN12233_c0_g1	Com_621_pos	0.0150408	0.898119	-9.76616	-1.81932
Cluster-67362.2_TRINITY_DN12233_c0_g1	Com_315_neg	0.308351	0.503697	-9.76616	-2.1935
Cluster-67362.2_TRINITY_DN12233_c0_g1	Com_186_neg	0.00303424	0.954681	-9.76616	-2.49333
Cluster-67362.2_TRINITY_DN12233_c0_g1	Com_663_pos	0.0020359	0.962929	-9.76616	-2.55278
Cluster-67362.2_TRINITY_DN12233_c0_g1	Com_397_pos	0.0772406	0.76357	-9.76616	-3.03508
Cluster-67362.2_TRINITY_DN12233_c0_g1	Com_314_neg	0.0270838	0.862437	-9.76616	-3.5314
Cluster-67362.2_TRINITY_DN12233_c0_g1	Com_91_neg	0.0332647	0.847137	-9.76616	-4.05817
Cluster-67362.2_TRINITY_DN12233_c0_g1	Com_310_neg	0.00118248	0.97179	-9.76616	-6.04599
Cluster-67362.2_TRINITY_DN12233_c0_g1	Com_78_neg	0.241597	0.566062	-9.76616	-8.10001
Cluster-67362.2_TRINITY_DN12233_c0_g1	Com_303_neg	0.238751	0.568861	-9.76616	-8.13937
Cluster-67362.2_TRINITY_DN12233_c0_g1	Com_77_neg	0.345439	0.471261	-9.76616	-9.02828
Cluster-67362.2_TRINITY_DN12233_c0_g1	Com_173_neg	0.242889	0.564796	-9.76616	-9.56545
Cluster-67362.2_TRINITY_DN12233_c0_g1	Com_172_neg	0.241566	0.566093	-9.76616	-9.59367
Cluster-67362.2_TRINITY_DN12233_c0_g1	Com_2_neg	0.00706627	0.930556	-9.76616	-10.5361
Cluster-67362.2_TRINITY_DN12233_c0_g1	Com_229_neg	0.00472597	0.943332	-9.76616	-10.6217
Cluster-67362.2_TRINITY_DN12233_c0_g1	Com_14_neg	0.035518	0.841899	-9.76616	-12.7231
Cluster-91102.0_TRINITY_DN212268_c0_g1	Com_628_pos	0.141069	-0.675251	-9.3403	1.95258
Cluster-91102.0_TRINITY_DN212268_c0_g1	Com_323_neg	0.20278	-0.605466	-9.3403	1.90832
Cluster-91102.0_TRINITY_DN212268_c0_g1	Com_297_neg	0.297316	-0.513622	-9.3403	1.78891
Cluster-91102.0_TRINITY_DN212268_c0_g1	Com_166_neg	0.016375	-0.893614	-9.3403	1.53565
Cluster-91102.0_TRINITY_DN212268_c0_g1	Com_684_pos	0.174243	-0.636433	-9.3403	1.47085
Cluster-91102.0_TRINITY_DN212268_c0_g1	Com_611_pos	0.166925	-0.644707	-9.3403	1.43101
Cluster-91102.0_TRINITY_DN212268_c0_g1	Com_617_pos	0.210438	-0.597467	-9.3403	1.41287
Cluster-91102.0_TRINITY_DN212268_c0_g1	Com_320_neg	0.334339	-0.480829	-9.3403	1.28269
Cluster-91102.0_TRINITY_DN212268_c0_g1	Com_245_neg	0.225825	-0.581741	-9.3403	1.14771
Cluster-91102.0_TRINITY_DN212268_c0_g1	Com_388_pos	0.0354086	0.84215	-9.3403	-1.00632
Cluster-91102.0_TRINITY_DN212268_c0_g1	Com_506_pos	0.0155918	0.896236	-9.3403	-1.02189
Cluster-91102.0_TRINITY_DN212268_c0_g1	Com_616_pos	0.510593	0.339291	-9.3403	-1.04256
Cluster-91102.0_TRINITY_DN212268_c0_g1	Com_88_neg	0.306255	0.505572	-9.3403	-1.04567
Cluster-91102.0_TRINITY_DN212268_c0_g1	Com_444_pos	0.00435903	0.945597	-9.3403	-1.07891
Cluster-91102.0_TRINITY_DN212268_c0_g1	Com_6_neg	0.0750522	0.767092	-9.3403	-1.07903
Cluster-91102.0_TRINITY_DN212268_c0_g1	Com_138_neg	0.0453619	0.820656	-9.3403	-1.08152
Cluster-91102.0_TRINITY_DN212268_c0_g1	Com_196_neg	0.0050363	0.941482	-9.3403	-1.08292
Cluster-91102.0_TRINITY_DN212268_c0_g1	Com_159_neg	0.451681	0.384493	-9.3403	-1.08908
Cluster-91102.0_TRINITY_DN212268_c0_g1	Com_67_neg	0.00846855	0.92389	-9.3403	-1.10383
Cluster-91102.0_TRINITY_DN212268_c0_g1	Com_651_pos	0.0176227	0.889558	-9.3403	-1.11801
Cluster-91102.0_TRINITY_DN212268_c0_g1	Com_609_pos	0.850283	0.100146	-9.3403	-1.12443
Cluster-91102.0_TRINITY_DN212268_c0_g1	Com_182_neg	0.115294	0.708205	-9.3403	-1.12542
Cluster-91102.0_TRINITY_DN212268_c0_g1	Com_700_pos	0.0460539	0.819249	-9.3403	-1.12586
Cluster-91102.0_TRINITY_DN212268_c0_g1	Com_518_pos	0.120948	0.700722	-9.3403	-1.13812
Cluster-91102.0_TRINITY_DN212268_c0_g1	Com_605_pos	0.000120007	0.991042	-9.3403	-1.16399
Cluster-91102.0_TRINITY_DN212268_c0_g1	Com_435_pos	0.00741337	0.92885	-9.3403	-1.16454
Cluster-91102.0_TRINITY_DN212268_c0_g1	Com_284_neg	0.455767	0.381302	-9.3403	-1.16932
Cluster-91102.0_TRINITY_DN212268_c0_g1	Com_250_neg	0.0443426	0.822749	-9.3403	-1.22759
Cluster-91102.0_TRINITY_DN212268_c0_g1	Com_116_neg	0.0361058	0.840558	-9.3403	-1.2427
Cluster-91102.0_TRINITY_DN212268_c0_g1	Com_264_neg	0.00907657	0.921169	-9.3403	-1.28015
Cluster-91102.0_TRINITY_DN212268_c0_g1	Com_21_neg	0.123883	0.696899	-9.3403	-1.30187
Cluster-91102.0_TRINITY_DN212268_c0_g1	Com_114_neg	0.0197681	0.882893	-9.3403	-1.33671
Cluster-91102.0_TRINITY_DN212268_c0_g1	Com_35_neg	0.022676	0.87439	-9.3403	-1.36647
Cluster-91102.0_TRINITY_DN212268_c0_g1	Com_16_neg	0.110466	0.714724	-9.3403	-1.38232
Cluster-91102.0_TRINITY_DN212268_c0_g1	Com_292_neg	0.0052211	0.940407	-9.3403	-1.38899
Cluster-91102.0_TRINITY_DN212268_c0_g1	Com_128_neg	0.256167	0.551934	-9.3403	-1.40003
Cluster-91102.0_TRINITY_DN212268_c0_g1	Com_195_neg	0.000436771	0.982887	-9.3403	-1.40023
Cluster-91102.0_TRINITY_DN212268_c0_g1	Com_232_neg	0.0365784	0.839488	-9.3403	-1.44952
Cluster-91102.0_TRINITY_DN212268_c0_g1	Com_662_pos	0.869321	0.0873413	-9.3403	-1.5274
Cluster-91102.0_TRINITY_DN212268_c0_g1	Com_98_neg	0.00740054	0.928912	-9.3403	-1.54753
Cluster-91102.0_TRINITY_DN212268_c0_g1	Com_193_neg	0.00151202	0.96808	-9.3403	-1.58487
Cluster-91102.0_TRINITY_DN212268_c0_g1	Com_36_neg	0.0210875	0.878965	-9.3403	-1.63506
Cluster-91102.0_TRINITY_DN212268_c0_g1	Com_643_pos	0.00218561	0.961582	-9.3403	-1.64113
Cluster-91102.0_TRINITY_DN212268_c0_g1	Com_455_pos	0.0191633	0.884735	-9.3403	-1.64701
Cluster-91102.0_TRINITY_DN212268_c0_g1	Com_105_neg	0.0345697	0.844084	-9.3403	-1.67508
Cluster-91102.0_TRINITY_DN212268_c0_g1	Com_161_neg	0.0252316	0.867338	-9.3403	-1.70374
Cluster-91102.0_TRINITY_DN212268_c0_g1	Com_714_pos	0.00599996	0.93607	-9.3403	-1.71038
Cluster-91102.0_TRINITY_DN212268_c0_g1	Com_112_neg	0.516555	0.334807	-9.3403	-1.75171
Cluster-91102.0_TRINITY_DN212268_c0_g1	Com_701_pos	0.0506463	0.810144	-9.3403	-1.77865
Cluster-91102.0_TRINITY_DN212268_c0_g1	Com_414_pos	0.0257373	0.865983	-9.3403	-1.7977
Cluster-91102.0_TRINITY_DN212268_c0_g1	Com_621_pos	0.00228117	0.960745	-9.3403	-1.81932
Cluster-91102.0_TRINITY_DN212268_c0_g1	Com_315_neg	0.558576	0.303612	-9.3403	-2.1935
Cluster-91102.0_TRINITY_DN212268_c0_g1	Com_186_neg	0.00043159	0.982989	-9.3403	-2.49333
Cluster-91102.0_TRINITY_DN212268_c0_g1	Com_663_pos	0.00145335	0.968709	-9.3403	-2.55278
Cluster-91102.0_TRINITY_DN212268_c0_g1	Com_397_pos	0.0207015	0.880102	-9.3403	-3.03508
Cluster-91102.0_TRINITY_DN212268_c0_g1	Com_314_neg	0.104721	0.722644	-9.3403	-3.5314
Cluster-91102.0_TRINITY_DN212268_c0_g1	Com_91_neg	0.00656592	0.933089	-9.3403	-4.05817
Cluster-91102.0_TRINITY_DN212268_c0_g1	Com_310_neg	0.000149472	0.990001	-9.3403	-6.04599
Cluster-91102.0_TRINITY_DN212268_c0_g1	Com_78_neg	0.47687	0.364957	-9.3403	-8.10001
Cluster-91102.0_TRINITY_DN212268_c0_g1	Com_303_neg	0.472756	0.368125	-9.3403	-8.13937
Cluster-91102.0_TRINITY_DN212268_c0_g1	Com_77_neg	0.618632	0.260112	-9.3403	-9.02828
Cluster-91102.0_TRINITY_DN212268_c0_g1	Com_173_neg	0.479466	0.362961	-9.3403	-9.56545
Cluster-91102.0_TRINITY_DN212268_c0_g1	Com_172_neg	0.477604	0.364392	-9.3403	-9.59367
Cluster-91102.0_TRINITY_DN212268_c0_g1	Com_2_neg	0.00062607	0.9795	-9.3403	-10.5361
Cluster-91102.0_TRINITY_DN212268_c0_g1	Com_229_neg	0.000385166	0.983933	-9.3403	-10.6217
Cluster-91102.0_TRINITY_DN212268_c0_g1	Com_14_neg	0.00657532	0.93304	-9.3403	-12.7231
Cluster-42269.0_TRINITY_DN13349_c2_g1	Com_628_pos	0.0155689	-0.896314	-8.30677	1.95258
Cluster-42269.0_TRINITY_DN13349_c2_g1	Com_323_neg	0.307878	-0.50412	-8.30677	1.90832
Cluster-42269.0_TRINITY_DN13349_c2_g1	Com_297_neg	0.0986351	-0.731249	-8.30677	1.78891
Cluster-42269.0_TRINITY_DN13349_c2_g1	Com_166_neg	0.105734	-0.721234	-8.30677	1.53565
Cluster-42269.0_TRINITY_DN13349_c2_g1	Com_684_pos	0.114197	-0.709675	-8.30677	1.47085
Cluster-42269.0_TRINITY_DN13349_c2_g1	Com_611_pos	0.271867	-0.537057	-8.30677	1.43101
Cluster-42269.0_TRINITY_DN13349_c2_g1	Com_617_pos	0.111998	-0.712642	-8.30677	1.41287
Cluster-42269.0_TRINITY_DN13349_c2_g1	Com_320_neg	0.0214204	-0.877993	-8.30677	1.28269
Cluster-42269.0_TRINITY_DN13349_c2_g1	Com_245_neg	0.19249	-0.616411	-8.30677	1.14771
Cluster-42269.0_TRINITY_DN13349_c2_g1	Com_388_pos	0.150465	0.663896	-8.30677	-1.00632
Cluster-42269.0_TRINITY_DN13349_c2_g1	Com_506_pos	0.0672575	0.780032	-8.30677	-1.02189
Cluster-42269.0_TRINITY_DN13349_c2_g1	Com_616_pos	0.00186537	0.964525	-8.30677	-1.04256
Cluster-42269.0_TRINITY_DN13349_c2_g1	Com_88_neg	0.000152279	0.989907	-8.30677	-1.04567
Cluster-42269.0_TRINITY_DN13349_c2_g1	Com_444_pos	0.423807	0.406523	-8.30677	-1.07891
Cluster-42269.0_TRINITY_DN13349_c2_g1	Com_6_neg	0.106108	0.720715	-8.30677	-1.07903
Cluster-42269.0_TRINITY_DN13349_c2_g1	Com_138_neg	0.587066	0.282831	-8.30677	-1.08152
Cluster-42269.0_TRINITY_DN13349_c2_g1	Com_196_neg	0.625653	0.255098	-8.30677	-1.08292
Cluster-42269.0_TRINITY_DN13349_c2_g1	Com_159_neg	0.292435	0.518055	-8.30677	-1.08908
Cluster-42269.0_TRINITY_DN13349_c2_g1	Com_67_neg	0.076388	0.764937	-8.30677	-1.10383
Cluster-42269.0_TRINITY_DN13349_c2_g1	Com_651_pos	0.310432	0.501841	-8.30677	-1.11801
Cluster-42269.0_TRINITY_DN13349_c2_g1	Com_609_pos	0.0468116	0.817718	-8.30677	-1.12443
Cluster-42269.0_TRINITY_DN13349_c2_g1	Com_182_neg	0.488759	0.355848	-8.30677	-1.12542
Cluster-42269.0_TRINITY_DN13349_c2_g1	Com_700_pos	0.150228	0.664178	-8.30677	-1.12586
Cluster-42269.0_TRINITY_DN13349_c2_g1	Com_518_pos	0.162868	0.649359	-8.30677	-1.13812
Cluster-42269.0_TRINITY_DN13349_c2_g1	Com_605_pos	0.254595	0.553443	-8.30677	-1.16399
Cluster-42269.0_TRINITY_DN13349_c2_g1	Com_435_pos	0.379483	0.442574	-8.30677	-1.16454
Cluster-42269.0_TRINITY_DN13349_c2_g1	Com_284_neg	0.242362	0.565312	-8.30677	-1.16932
Cluster-42269.0_TRINITY_DN13349_c2_g1	Com_250_neg	0.0430445	0.825446	-8.30677	-1.22759
Cluster-42269.0_TRINITY_DN13349_c2_g1	Com_116_neg	0.0454241	0.82053	-8.30677	-1.2427
Cluster-42269.0_TRINITY_DN13349_c2_g1	Com_264_neg	0.340381	0.475607	-8.30677	-1.28015
Cluster-42269.0_TRINITY_DN13349_c2_g1	Com_21_neg	0.153962	0.659747	-8.30677	-1.30187
Cluster-42269.0_TRINITY_DN13349_c2_g1	Com_114_neg	0.423463	0.406798	-8.30677	-1.33671
Cluster-42269.0_TRINITY_DN13349_c2_g1	Com_35_neg	0.28265	0.52703	-8.30677	-1.36647
Cluster-42269.0_TRINITY_DN13349_c2_g1	Com_16_neg	0.310009	0.502217	-8.30677	-1.38232
Cluster-42269.0_TRINITY_DN13349_c2_g1	Com_292_neg	0.540465	0.316972	-8.30677	-1.38899
Cluster-42269.0_TRINITY_DN13349_c2_g1	Com_128_neg	0.046013	0.819332	-8.30677	-1.40003
Cluster-42269.0_TRINITY_DN13349_c2_g1	Com_195_neg	0.394919	0.429865	-8.30677	-1.40023
Cluster-42269.0_TRINITY_DN13349_c2_g1	Com_232_neg	0.1126	0.711827	-8.30677	-1.44952
Cluster-42269.0_TRINITY_DN13349_c2_g1	Com_662_pos	0.019856	0.882627	-8.30677	-1.5274
Cluster-42269.0_TRINITY_DN13349_c2_g1	Com_98_neg	0.163134	0.649053	-8.30677	-1.54753
Cluster-42269.0_TRINITY_DN13349_c2_g1	Com_193_neg	0.23981	0.567818	-8.30677	-1.58487
Cluster-42269.0_TRINITY_DN13349_c2_g1	Com_36_neg	0.272967	0.536026	-8.30677	-1.63506
Cluster-42269.0_TRINITY_DN13349_c2_g1	Com_643_pos	0.234902	0.572667	-8.30677	-1.64113
Cluster-42269.0_TRINITY_DN13349_c2_g1	Com_455_pos	0.620568	0.258728	-8.30677	-1.64701
Cluster-42269.0_TRINITY_DN13349_c2_g1	Com_105_neg	0.222592	0.585009	-8.30677	-1.67508
Cluster-42269.0_TRINITY_DN13349_c2_g1	Com_161_neg	0.283998	0.525786	-8.30677	-1.70374
Cluster-42269.0_TRINITY_DN13349_c2_g1	Com_714_pos	0.307468	0.504486	-8.30677	-1.71038
Cluster-42269.0_TRINITY_DN13349_c2_g1	Com_112_neg	0.00696816	0.931045	-8.30677	-1.75171
Cluster-42269.0_TRINITY_DN13349_c2_g1	Com_701_pos	0.345221	0.471448	-8.30677	-1.77865
Cluster-42269.0_TRINITY_DN13349_c2_g1	Com_414_pos	0.140187	0.676333	-8.30677	-1.7977
Cluster-42269.0_TRINITY_DN13349_c2_g1	Com_621_pos	0.575929	0.290921	-8.30677	-1.81932
Cluster-42269.0_TRINITY_DN13349_c2_g1	Com_315_neg	0.0957968	0.735342	-8.30677	-2.1935
Cluster-42269.0_TRINITY_DN13349_c2_g1	Com_186_neg	0.469069	0.370971	-8.30677	-2.49333
Cluster-42269.0_TRINITY_DN13349_c2_g1	Com_663_pos	0.432017	0.399986	-8.30677	-2.55278
Cluster-42269.0_TRINITY_DN13349_c2_g1	Com_397_pos	0.846638	0.102601	-8.30677	-3.03508
Cluster-42269.0_TRINITY_DN13349_c2_g1	Com_314_neg	0.139576	0.677085	-8.30677	-3.5314
Cluster-42269.0_TRINITY_DN13349_c2_g1	Com_91_neg	0.70674	0.198098	-8.30677	-4.05817
Cluster-42269.0_TRINITY_DN13349_c2_g1	Com_310_neg	0.39951	0.426117	-8.30677	-6.04599
Cluster-42269.0_TRINITY_DN13349_c2_g1	Com_78_neg	0.117599	0.705136	-8.30677	-8.10001
Cluster-42269.0_TRINITY_DN13349_c2_g1	Com_303_neg	0.116884	0.706084	-8.30677	-8.13937
Cluster-42269.0_TRINITY_DN13349_c2_g1	Com_77_neg	0.138629	0.678252	-8.30677	-9.02828
Cluster-42269.0_TRINITY_DN13349_c2_g1	Com_173_neg	0.123275	0.697687	-8.30677	-9.56545
Cluster-42269.0_TRINITY_DN13349_c2_g1	Com_172_neg	0.123287	0.697671	-8.30677	-9.59367
Cluster-42269.0_TRINITY_DN13349_c2_g1	Com_2_neg	0.515678	0.335465	-8.30677	-10.5361
Cluster-42269.0_TRINITY_DN13349_c2_g1	Com_229_neg	0.484451	0.35914	-8.30677	-10.6217
Cluster-42269.0_TRINITY_DN13349_c2_g1	Com_14_neg	0.701118	0.202002	-8.30677	-12.7231
Cluster-103928.0_TRINITY_DN61430_c0_g1	Com_628_pos	0.100932	-0.727974	-8.87891	1.95258
Cluster-103928.0_TRINITY_DN61430_c0_g1	Com_323_neg	0.638856	-0.245707	-8.87891	1.90832
Cluster-103928.0_TRINITY_DN61430_c0_g1	Com_297_neg	0.186809	-0.622557	-8.87891	1.78891
Cluster-103928.0_TRINITY_DN61430_c0_g1	Com_166_neg	0.389327	-0.434448	-8.87891	1.53565
Cluster-103928.0_TRINITY_DN61430_c0_g1	Com_684_pos	0.396782	-0.428342	-8.87891	1.47085
Cluster-103928.0_TRINITY_DN61430_c0_g1	Com_611_pos	0.553393	-0.307423	-8.87891	1.43101
Cluster-103928.0_TRINITY_DN61430_c0_g1	Com_617_pos	0.346711	-0.470172	-8.87891	1.41287
Cluster-103928.0_TRINITY_DN61430_c0_g1	Com_320_neg	0.0320958	-0.84992	-8.87891	1.28269
Cluster-103928.0_TRINITY_DN61430_c0_g1	Com_245_neg	0.360991	-0.458038	-8.87891	1.14771
Cluster-103928.0_TRINITY_DN61430_c0_g1	Com_388_pos	0.705967	0.198634	-8.87891	-1.00632
Cluster-103928.0_TRINITY_DN61430_c0_g1	Com_506_pos	0.216929	0.590779	-8.87891	-1.02189
Cluster-103928.0_TRINITY_DN61430_c0_g1	Com_616_pos	0.0245558	0.869168	-8.87891	-1.04256
Cluster-103928.0_TRINITY_DN61430_c0_g1	Com_88_neg	0.0652622	0.783452	-8.87891	-1.04567
Cluster-103928.0_TRINITY_DN61430_c0_g1	Com_444_pos	0.942969	-0.0380388	-8.87891	-1.07891
Cluster-103928.0_TRINITY_DN61430_c0_g1	Com_6_neg	0.474782	0.366564	-8.87891	-1.07903
Cluster-103928.0_TRINITY_DN61430_c0_g1	Com_138_neg	0.69896	0.203502	-8.87891	-1.08152
Cluster-103928.0_TRINITY_DN61430_c0_g1	Com_196_neg	0.973961	0.0173612	-8.87891	-1.08292
Cluster-103928.0_TRINITY_DN61430_c0_g1	Com_159_neg	0.627272	0.253944	-8.87891	-1.08908
Cluster-103928.0_TRINITY_DN61430_c0_g1	Com_67_neg	0.434225	0.398236	-8.87891	-1.10383
Cluster-103928.0_TRINITY_DN61430_c0_g1	Com_651_pos	0.851677	0.0992074	-8.87891	-1.11801
Cluster-103928.0_TRINITY_DN61430_c0_g1	Com_609_pos	0.00102513	0.973743	-8.87891	-1.12443
Cluster-103928.0_TRINITY_DN61430_c0_g1	Com_182_neg	0.501318	0.346298	-8.87891	-1.12542
Cluster-103928.0_TRINITY_DN61430_c0_g1	Com_700_pos	0.745871	0.171088	-8.87891	-1.12586
Cluster-103928.0_TRINITY_DN61430_c0_g1	Com_518_pos	0.128528	0.690926	-8.87891	-1.13812
Cluster-103928.0_TRINITY_DN61430_c0_g1	Com_605_pos	0.633523	0.249495	-8.87891	-1.16399
Cluster-103928.0_TRINITY_DN61430_c0_g1	Com_435_pos	0.683002	0.214628	-8.87891	-1.16454
Cluster-103928.0_TRINITY_DN61430_c0_g1	Com_284_neg	0.593687	0.27804	-8.87891	-1.16932
Cluster-103928.0_TRINITY_DN61430_c0_g1	Com_250_neg	0.176691	0.633698	-8.87891	-1.22759
Cluster-103928.0_TRINITY_DN61430_c0_g1	Com_116_neg	0.391394	0.432752	-8.87891	-1.2427
Cluster-103928.0_TRINITY_DN61430_c0_g1	Com_264_neg	0.894496	0.0704526	-8.87891	-1.28015
Cluster-103928.0_TRINITY_DN61430_c0_g1	Com_21_neg	0.853417	0.098036	-8.87891	-1.30187
Cluster-103928.0_TRINITY_DN61430_c0_g1	Com_114_neg	0.597788	0.275079	-8.87891	-1.33671
Cluster-103928.0_TRINITY_DN61430_c0_g1	Com_35_neg	0.981535	-0.0123109	-8.87891	-1.36647
Cluster-103928.0_TRINITY_DN61430_c0_g1	Com_16_neg	0.240035	0.567597	-8.87891	-1.38232
Cluster-103928.0_TRINITY_DN61430_c0_g1	Com_292_neg	0.888709	-0.0743307	-8.87891	-1.38899
Cluster-103928.0_TRINITY_DN61430_c0_g1	Com_128_neg	0.42311	0.40708	-8.87891	-1.40003
Cluster-103928.0_TRINITY_DN61430_c0_g1	Com_195_neg	0.742174	0.173629	-8.87891	-1.40023
Cluster-103928.0_TRINITY_DN61430_c0_g1	Com_232_neg	0.666087	0.226481	-8.87891	-1.44952
Cluster-103928.0_TRINITY_DN61430_c0_g1	Com_662_pos	0.0391586	0.833755	-8.87891	-1.5274
Cluster-103928.0_TRINITY_DN61430_c0_g1	Com_98_neg	0.557693	0.30426	-8.87891	-1.54753
Cluster-103928.0_TRINITY_DN61430_c0_g1	Com_193_neg	0.823465	0.118241	-8.87891	-1.58487
Cluster-103928.0_TRINITY_DN61430_c0_g1	Com_36_neg	0.359146	0.459596	-8.87891	-1.63506
Cluster-103928.0_TRINITY_DN61430_c0_g1	Com_643_pos	0.820846	0.120012	-8.87891	-1.64113
Cluster-103928.0_TRINITY_DN61430_c0_g1	Com_455_pos	0.796513	0.136506	-8.87891	-1.64701
Cluster-103928.0_TRINITY_DN61430_c0_g1	Com_105_neg	0.947167	0.0352363	-8.87891	-1.67508
Cluster-103928.0_TRINITY_DN61430_c0_g1	Com_161_neg	0.353911	0.464032	-8.87891	-1.70374
Cluster-103928.0_TRINITY_DN61430_c0_g1	Com_714_pos	0.960982	0.0260181	-8.87891	-1.71038
Cluster-103928.0_TRINITY_DN61430_c0_g1	Com_112_neg	0.110867	0.714177	-8.87891	-1.75171
Cluster-103928.0_TRINITY_DN61430_c0_g1	Com_701_pos	0.463585	0.375219	-8.87891	-1.77865
Cluster-103928.0_TRINITY_DN61430_c0_g1	Com_414_pos	0.643602	0.242343	-8.87891	-1.7977
Cluster-103928.0_TRINITY_DN61430_c0_g1	Com_621_pos	0.983274	-0.0111514	-8.87891	-1.81932
Cluster-103928.0_TRINITY_DN61430_c0_g1	Com_315_neg	0.580043	0.287928	-8.87891	-2.1935
Cluster-103928.0_TRINITY_DN61430_c0_g1	Com_186_neg	0.99264	-0.00490638	-8.87891	-2.49333
Cluster-103928.0_TRINITY_DN61430_c0_g1	Com_663_pos	0.977385	-0.0150778	-8.87891	-2.55278
Cluster-103928.0_TRINITY_DN61430_c0_g1	Com_397_pos	0.885322	-0.0766021	-8.87891	-3.03508
Cluster-103928.0_TRINITY_DN61430_c0_g1	Com_314_neg	0.815427	0.123679	-8.87891	-3.5314
Cluster-103928.0_TRINITY_DN61430_c0_g1	Com_91_neg	0.912522	-0.0583851	-8.87891	-4.05817
Cluster-103928.0_TRINITY_DN61430_c0_g1	Com_310_neg	0.943192	0.03789	-8.87891	-6.04599
Cluster-103928.0_TRINITY_DN61430_c0_g1	Com_78_neg	0.688129	0.211047	-8.87891	-8.10001
Cluster-103928.0_TRINITY_DN61430_c0_g1	Com_303_neg	0.687621	0.211402	-8.87891	-8.13937
Cluster-103928.0_TRINITY_DN61430_c0_g1	Com_77_neg	0.688758	0.210609	-8.87891	-9.02828
Cluster-103928.0_TRINITY_DN61430_c0_g1	Com_173_neg	0.703074	0.200643	-8.87891	-9.56545
Cluster-103928.0_TRINITY_DN61430_c0_g1	Com_172_neg	0.703793	0.200144	-8.87891	-9.59367
Cluster-103928.0_TRINITY_DN61430_c0_g1	Com_2_neg	0.996715	0.00218996	-8.87891	-10.5361
Cluster-103928.0_TRINITY_DN61430_c0_g1	Com_229_neg	0.985357	0.00976206	-8.87891	-10.6217
Cluster-103928.0_TRINITY_DN61430_c0_g1	Com_14_neg	0.939545	-0.040325	-8.87891	-12.7231
Cluster-106192.0_TRINITY_DN94355_c0_g1	Com_628_pos	0.0439877	-0.823482	-4.05409	1.95258
Cluster-106192.0_TRINITY_DN94355_c0_g1	Com_323_neg	0.246774	-0.561005	-4.05409	1.90832
Cluster-106192.0_TRINITY_DN94355_c0_g1	Com_297_neg	0.166284	-0.645439	-4.05409	1.78891
Cluster-106192.0_TRINITY_DN94355_c0_g1	Com_166_neg	0.0830965	-0.754362	-4.05409	1.53565
Cluster-106192.0_TRINITY_DN94355_c0_g1	Com_684_pos	0.0976951	-0.732599	-4.05409	1.47085
Cluster-106192.0_TRINITY_DN94355_c0_g1	Com_611_pos	0.222929	-0.584668	-4.05409	1.43101
Cluster-106192.0_TRINITY_DN94355_c0_g1	Com_617_pos	0.113782	-0.710234	-4.05409	1.41287
Cluster-106192.0_TRINITY_DN94355_c0_g1	Com_320_neg	0.110927	-0.714096	-4.05409	1.28269
Cluster-106192.0_TRINITY_DN94355_c0_g1	Com_245_neg	0.21898	-0.588682	-4.05409	1.14771
Cluster-106192.0_TRINITY_DN94355_c0_g1	Com_388_pos	0.0373712	0.837707	-4.05409	-1.00632
Cluster-106192.0_TRINITY_DN94355_c0_g1	Com_506_pos	0.0920521	0.740826	-4.05409	-1.02189
Cluster-106192.0_TRINITY_DN94355_c0_g1	Com_616_pos	0.0392204	0.83362	-4.05409	-1.04256
Cluster-106192.0_TRINITY_DN94355_c0_g1	Com_88_neg	0.00749089	0.928474	-4.05409	-1.04567
Cluster-106192.0_TRINITY_DN94355_c0_g1	Com_444_pos	0.20116	0.607173	-4.05409	-1.07891
Cluster-106192.0_TRINITY_DN94355_c0_g1	Com_6_neg	0.047711	0.815917	-4.05409	-1.07903
Cluster-106192.0_TRINITY_DN94355_c0_g1	Com_138_neg	0.607717	0.267933	-4.05409	-1.08152
Cluster-106192.0_TRINITY_DN94355_c0_g1	Com_196_neg	0.499715	0.347512	-4.05409	-1.08292
Cluster-106192.0_TRINITY_DN94355_c0_g1	Com_159_neg	0.200309	0.608073	-4.05409	-1.08908
Cluster-106192.0_TRINITY_DN94355_c0_g1	Com_67_neg	0.0333132	0.847022	-4.05409	-1.10383
Cluster-106192.0_TRINITY_DN94355_c0_g1	Com_651_pos	0.148661	0.666052	-4.05409	-1.11801
Cluster-106192.0_TRINITY_DN94355_c0_g1	Com_609_pos	0.254908	0.553142	-4.05409	-1.12443
Cluster-106192.0_TRINITY_DN94355_c0_g1	Com_182_neg	0.59315	0.278428	-4.05409	-1.12542
Cluster-106192.0_TRINITY_DN94355_c0_g1	Com_700_pos	0.029643	0.85592	-4.05409	-1.12586
Cluster-106192.0_TRINITY_DN94355_c0_g1	Com_518_pos	0.332949	0.482036	-4.05409	-1.13812
Cluster-106192.0_TRINITY_DN94355_c0_g1	Com_605_pos	0.180705	0.629248	-4.05409	-1.16399
Cluster-106192.0_TRINITY_DN94355_c0_g1	Com_435_pos	0.328053	0.486299	-4.05409	-1.16454
Cluster-106192.0_TRINITY_DN94355_c0_g1	Com_284_neg	0.153219	0.660625	-4.05409	-1.16932
Cluster-106192.0_TRINITY_DN94355_c0_g1	Com_250_neg	0.0705038	0.774564	-4.05409	-1.22759
Cluster-106192.0_TRINITY_DN94355_c0_g1	Com_116_neg	0.0142369	0.900927	-4.05409	-1.2427
Cluster-106192.0_TRINITY_DN94355_c0_g1	Com_264_neg	0.16805	0.643425	-4.05409	-1.28015
Cluster-106192.0_TRINITY_DN94355_c0_g1	Com_21_neg	0.016272	0.893955	-4.05409	-1.30187
Cluster-106192.0_TRINITY_DN94355_c0_g1	Com_114_neg	0.429644	0.401872	-4.05409	-1.33671
Cluster-106192.0_TRINITY_DN94355_c0_g1	Com_35_neg	0.0744032	0.768145	-4.05409	-1.36647
Cluster-106192.0_TRINITY_DN94355_c0_g1	Com_16_neg	0.491469	0.35378	-4.05409	-1.38232
Cluster-106192.0_TRINITY_DN94355_c0_g1	Com_292_neg	0.320582	0.49285	-4.05409	-1.38899
Cluster-106192.0_TRINITY_DN94355_c0_g1	Com_128_neg	0.00617278	0.935145	-4.05409	-1.40003
Cluster-106192.0_TRINITY_DN94355_c0_g1	Com_195_neg	0.314015	0.498655	-4.05409	-1.40023
Cluster-106192.0_TRINITY_DN94355_c0_g1	Com_232_neg	0.0215081	0.877738	-4.05409	-1.44952
Cluster-106192.0_TRINITY_DN94355_c0_g1	Com_662_pos	0.0896546	0.74439	-4.05409	-1.5274
Cluster-106192.0_TRINITY_DN94355_c0_g1	Com_98_neg	0.0950723	0.736396	-4.05409	-1.54753
Cluster-106192.0_TRINITY_DN94355_c0_g1	Com_193_neg	0.0936939	0.73841	-4.05409	-1.58487
Cluster-106192.0_TRINITY_DN94355_c0_g1	Com_36_neg	0.347538	0.469464	-4.05409	-1.63506
Cluster-106192.0_TRINITY_DN94355_c0_g1	Com_643_pos	0.0912731	0.741979	-4.05409	-1.64113
Cluster-106192.0_TRINITY_DN94355_c0_g1	Com_455_pos	0.602334	0.271804	-4.05409	-1.64701
Cluster-106192.0_TRINITY_DN94355_c0_g1	Com_105_neg	0.0448501	0.821704	-4.05409	-1.67508
Cluster-106192.0_TRINITY_DN94355_c0_g1	Com_161_neg	0.375185	0.446145	-4.05409	-1.70374
Cluster-106192.0_TRINITY_DN94355_c0_g1	Com_714_pos	0.118002	0.704602	-4.05409	-1.71038
Cluster-106192.0_TRINITY_DN94355_c0_g1	Com_112_neg	0.0184795	0.886852	-4.05409	-1.75171
Cluster-106192.0_TRINITY_DN94355_c0_g1	Com_701_pos	0.380641	0.441614	-4.05409	-1.77865
Cluster-106192.0_TRINITY_DN94355_c0_g1	Com_414_pos	0.0423636	0.826876	-4.05409	-1.7977
Cluster-106192.0_TRINITY_DN94355_c0_g1	Com_621_pos	0.408587	0.418752	-4.05409	-1.81932
Cluster-106192.0_TRINITY_DN94355_c0_g1	Com_315_neg	0.0188733	0.885628	-4.05409	-2.1935
Cluster-106192.0_TRINITY_DN94355_c0_g1	Com_186_neg	0.279366	0.530067	-4.05409	-2.49333
Cluster-106192.0_TRINITY_DN94355_c0_g1	Com_663_pos	0.224424	0.583155	-4.05409	-2.55278
Cluster-106192.0_TRINITY_DN94355_c0_g1	Com_397_pos	0.725455	0.185145	-4.05409	-3.03508
Cluster-106192.0_TRINITY_DN94355_c0_g1	Com_314_neg	0.0147336	0.899184	-4.05409	-3.5314
Cluster-106192.0_TRINITY_DN94355_c0_g1	Com_91_neg	0.548608	0.31095	-4.05409	-4.05817
Cluster-106192.0_TRINITY_DN94355_c0_g1	Com_310_neg	0.224865	0.58271	-4.05409	-6.04599
Cluster-106192.0_TRINITY_DN94355_c0_g1	Com_78_neg	0.017073	0.891327	-4.05409	-8.10001
Cluster-106192.0_TRINITY_DN94355_c0_g1	Com_303_neg	0.0167359	0.892426	-4.05409	-8.13937
Cluster-106192.0_TRINITY_DN94355_c0_g1	Com_77_neg	0.0303709	0.854116	-4.05409	-9.02828
Cluster-106192.0_TRINITY_DN94355_c0_g1	Com_173_neg	0.0183501	0.887257	-4.05409	-9.56545
Cluster-106192.0_TRINITY_DN94355_c0_g1	Com_172_neg	0.0182579	0.887546	-4.05409	-9.59367
Cluster-106192.0_TRINITY_DN94355_c0_g1	Com_2_neg	0.343372	0.473035	-4.05409	-10.5361
Cluster-106192.0_TRINITY_DN94355_c0_g1	Com_229_neg	0.309362	0.502794	-4.05409	-10.6217
Cluster-106192.0_TRINITY_DN94355_c0_g1	Com_14_neg	0.555893	0.305583	-4.05409	-12.7231
Cluster-36647.0_TRINITY_DN66725_c0_g1	Com_628_pos	0.0147367	-0.899173	-7.8522	1.95258
Cluster-36647.0_TRINITY_DN66725_c0_g1	Com_323_neg	0.349766	-0.467561	-7.8522	1.90832
Cluster-36647.0_TRINITY_DN66725_c0_g1	Com_297_neg	0.0918298	-0.741155	-7.8522	1.78891
Cluster-36647.0_TRINITY_DN66725_c0_g1	Com_166_neg	0.0887776	-0.745704	-7.8522	1.53565
Cluster-36647.0_TRINITY_DN66725_c0_g1	Com_684_pos	0.174663	-0.635962	-7.8522	1.47085
Cluster-36647.0_TRINITY_DN66725_c0_g1	Com_611_pos	0.274983	-0.534144	-7.8522	1.43101
Cluster-36647.0_TRINITY_DN66725_c0_g1	Com_617_pos	0.159333	-0.653452	-7.8522	1.41287
Cluster-36647.0_TRINITY_DN66725_c0_g1	Com_320_neg	0.0103068	-0.915921	-7.8522	1.28269
Cluster-36647.0_TRINITY_DN66725_c0_g1	Com_245_neg	0.178019	-0.632221	-7.8522	1.14771
Cluster-36647.0_TRINITY_DN66725_c0_g1	Com_388_pos	0.274112	0.534956	-7.8522	-1.00632
Cluster-36647.0_TRINITY_DN66725_c0_g1	Com_506_pos	0.0228919	0.87378	-7.8522	-1.02189
Cluster-36647.0_TRINITY_DN66725_c0_g1	Com_616_pos	0.0212486	0.878494	-7.8522	-1.04256
Cluster-36647.0_TRINITY_DN66725_c0_g1	Com_88_neg	0.0209349	0.879413	-7.8522	-1.04567
Cluster-36647.0_TRINITY_DN66725_c0_g1	Com_444_pos	0.463309	0.375433	-7.8522	-1.07891
Cluster-36647.0_TRINITY_DN66725_c0_g1	Com_6_neg	0.170528	0.640614	-7.8522	-1.07903
Cluster-36647.0_TRINITY_DN66725_c0_g1	Com_138_neg	0.302076	0.509324	-7.8522	-1.08152
Cluster-36647.0_TRINITY_DN66725_c0_g1	Com_196_neg	0.420228	0.409385	-7.8522	-1.08292
Cluster-36647.0_TRINITY_DN66725_c0_g1	Com_159_neg	0.450715	0.385249	-7.8522	-1.08908
Cluster-36647.0_TRINITY_DN66725_c0_g1	Com_67_neg	0.0983323	0.731683	-7.8522	-1.10383
Cluster-36647.0_TRINITY_DN66725_c0_g1	Com_651_pos	0.350891	0.466602	-7.8522	-1.11801
Cluster-36647.0_TRINITY_DN66725_c0_g1	Com_609_pos	0.0294719	0.856347	-7.8522	-1.12443
Cluster-36647.0_TRINITY_DN66725_c0_g1	Com_182_neg	0.226762	0.580799	-7.8522	-1.12542
Cluster-36647.0_TRINITY_DN66725_c0_g1	Com_700_pos	0.308157	0.503871	-7.8522	-1.12586
Cluster-36647.0_TRINITY_DN66725_c0_g1	Com_518_pos	0.02547	0.866697	-7.8522	-1.13812
Cluster-36647.0_TRINITY_DN66725_c0_g1	Com_605_pos	0.1804	0.629584	-7.8522	-1.16399
Cluster-36647.0_TRINITY_DN66725_c0_g1	Com_435_pos	0.236878	0.57071	-7.8522	-1.16454
Cluster-36647.0_TRINITY_DN66725_c0_g1	Com_284_neg	0.424944	0.405615	-7.8522	-1.16932
Cluster-36647.0_TRINITY_DN66725_c0_g1	Com_250_neg	0.0205841	0.88045	-7.8522	-1.22759
Cluster-36647.0_TRINITY_DN66725_c0_g1	Com_116_neg	0.10073	0.728262	-7.8522	-1.2427
Cluster-36647.0_TRINITY_DN66725_c0_g1	Com_264_neg	0.364342	0.455216	-7.8522	-1.28015
Cluster-36647.0_TRINITY_DN66725_c0_g1	Com_21_neg	0.436838	0.396167	-7.8522	-1.30187
Cluster-36647.0_TRINITY_DN66725_c0_g1	Com_114_neg	0.209922	0.598002	-7.8522	-1.33671
Cluster-36647.0_TRINITY_DN66725_c0_g1	Com_35_neg	0.465794	0.373507	-7.8522	-1.36647
Cluster-36647.0_TRINITY_DN66725_c0_g1	Com_16_neg	0.075306	0.766681	-7.8522	-1.38232
Cluster-36647.0_TRINITY_DN66725_c0_g1	Com_292_neg	0.510042	0.339706	-7.8522	-1.38899
Cluster-36647.0_TRINITY_DN66725_c0_g1	Com_128_neg	0.216868	0.590841	-7.8522	-1.40003
Cluster-36647.0_TRINITY_DN66725_c0_g1	Com_195_neg	0.248367	0.559458	-7.8522	-1.40023
Cluster-36647.0_TRINITY_DN66725_c0_g1	Com_232_neg	0.24931	0.558543	-7.8522	-1.44952
Cluster-36647.0_TRINITY_DN66725_c0_g1	Com_662_pos	0.0900295	0.74383	-7.8522	-1.5274
Cluster-36647.0_TRINITY_DN66725_c0_g1	Com_98_neg	0.159742	0.652977	-7.8522	-1.54753
Cluster-36647.0_TRINITY_DN66725_c0_g1	Com_193_neg	0.293473	0.51711	-7.8522	-1.58487
Cluster-36647.0_TRINITY_DN66725_c0_g1	Com_36_neg	0.0862107	0.749584	-7.8522	-1.63506
Cluster-36647.0_TRINITY_DN66725_c0_g1	Com_643_pos	0.294538	0.516142	-7.8522	-1.64113
Cluster-36647.0_TRINITY_DN66725_c0_g1	Com_455_pos	0.33422	0.480932	-7.8522	-1.64701
Cluster-36647.0_TRINITY_DN66725_c0_g1	Com_105_neg	0.429438	0.402035	-7.8522	-1.67508
Cluster-36647.0_TRINITY_DN66725_c0_g1	Com_161_neg	0.0873704	0.747825	-7.8522	-1.70374
Cluster-36647.0_TRINITY_DN66725_c0_g1	Com_714_pos	0.397641	0.427641	-7.8522	-1.71038
Cluster-36647.0_TRINITY_DN66725_c0_g1	Com_112_neg	0.084562	0.752104	-7.8522	-1.75171
Cluster-36647.0_TRINITY_DN66725_c0_g1	Com_701_pos	0.161156	0.651337	-7.8522	-1.77865
Cluster-36647.0_TRINITY_DN66725_c0_g1	Com_414_pos	0.227643	0.579913	-7.8522	-1.7977
Cluster-36647.0_TRINITY_DN66725_c0_g1	Com_621_pos	0.436332	0.396567	-7.8522	-1.81932
Cluster-36647.0_TRINITY_DN66725_c0_g1	Com_315_neg	0.443116	0.391215	-7.8522	-2.1935
Cluster-36647.0_TRINITY_DN66725_c0_g1	Com_186_neg	0.413366	0.414896	-7.8522	-2.49333
Cluster-36647.0_TRINITY_DN66725_c0_g1	Com_663_pos	0.428687	0.402632	-7.8522	-2.55278
Cluster-36647.0_TRINITY_DN66725_c0_g1	Com_397_pos	0.561086	0.30177	-7.8522	-3.03508
Cluster-36647.0_TRINITY_DN66725_c0_g1	Com_314_neg	0.397374	0.427859	-7.8522	-3.5314
Cluster-36647.0_TRINITY_DN66725_c0_g1	Com_91_neg	0.505827	0.342886	-7.8522	-4.05817
Cluster-36647.0_TRINITY_DN66725_c0_g1	Com_310_neg	0.365029	0.454638	-7.8522	-6.04599
Cluster-36647.0_TRINITY_DN66725_c0_g1	Com_78_neg	0.491766	0.353554	-7.8522	-8.10001
Cluster-36647.0_TRINITY_DN66725_c0_g1	Com_303_neg	0.489645	0.355171	-7.8522	-8.13937
Cluster-36647.0_TRINITY_DN66725_c0_g1	Com_77_neg	0.550938	0.309231	-7.8522	-9.02828
Cluster-36647.0_TRINITY_DN66725_c0_g1	Com_173_neg	0.504222	0.344099	-7.8522	-9.56545
Cluster-36647.0_TRINITY_DN66725_c0_g1	Com_172_neg	0.50398	0.344283	-7.8522	-9.59367
Cluster-36647.0_TRINITY_DN66725_c0_g1	Com_2_neg	0.410551	0.417166	-7.8522	-10.5361
Cluster-36647.0_TRINITY_DN66725_c0_g1	Com_229_neg	0.399347	0.42625	-7.8522	-10.6217
Cluster-36647.0_TRINITY_DN66725_c0_g1	Com_14_neg	0.486749	0.357383	-7.8522	-12.7231
Cluster-526.0_TRINITY_DN52238_c0_g3	Com_628_pos	0.0352457	0.842523	7.99499	1.95258
Cluster-526.0_TRINITY_DN52238_c0_g3	Com_323_neg	0.0947775	0.736825	7.99499	1.90832
Cluster-526.0_TRINITY_DN52238_c0_g3	Com_297_neg	0.156079	0.657255	7.99499	1.78891
Cluster-526.0_TRINITY_DN52238_c0_g3	Com_166_neg	0.0646086	0.784583	7.99499	1.53565
Cluster-526.0_TRINITY_DN52238_c0_g3	Com_684_pos	0.0740541	0.768713	7.99499	1.47085
Cluster-526.0_TRINITY_DN52238_c0_g3	Com_611_pos	0.384405	0.438502	7.99499	1.43101
Cluster-526.0_TRINITY_DN52238_c0_g3	Com_617_pos	0.0964009	0.734467	7.99499	1.41287
Cluster-526.0_TRINITY_DN52238_c0_g3	Com_320_neg	0.00419178	0.94666	7.99499	1.28269
Cluster-526.0_TRINITY_DN52238_c0_g3	Com_245_neg	0.273968	0.535091	7.99499	1.14771
Cluster-526.0_TRINITY_DN52238_c0_g3	Com_388_pos	0.148884	-0.665784	7.99499	-1.00632
Cluster-526.0_TRINITY_DN52238_c0_g3	Com_506_pos	0.0102235	-0.916266	7.99499	-1.02189
Cluster-526.0_TRINITY_DN52238_c0_g3	Com_616_pos	0.0297952	-0.855541	7.99499	-1.04256
Cluster-526.0_TRINITY_DN52238_c0_g3	Com_88_neg	0.0295398	-0.856178	7.99499	-1.04567
Cluster-526.0_TRINITY_DN52238_c0_g3	Com_444_pos	0.201209	-0.607122	7.99499	-1.07891
Cluster-526.0_TRINITY_DN52238_c0_g3	Com_6_neg	0.108515	-0.717393	7.99499	-1.07903
Cluster-526.0_TRINITY_DN52238_c0_g3	Com_138_neg	0.175988	-0.634482	7.99499	-1.08152
Cluster-526.0_TRINITY_DN52238_c0_g3	Com_196_neg	0.254382	-0.553648	7.99499	-1.08292
Cluster-526.0_TRINITY_DN52238_c0_g3	Com_159_neg	0.46641	-0.373029	7.99499	-1.08908
Cluster-526.0_TRINITY_DN52238_c0_g3	Com_67_neg	0.0455692	-0.820234	7.99499	-1.10383
Cluster-526.0_TRINITY_DN52238_c0_g3	Com_651_pos	0.235002	-0.572568	7.99499	-1.11801
Cluster-526.0_TRINITY_DN52238_c0_g3	Com_609_pos	0.0959797	-0.735077	7.99499	-1.12443
Cluster-526.0_TRINITY_DN52238_c0_g3	Com_182_neg	0.323134	-0.490606	7.99499	-1.12542
Cluster-526.0_TRINITY_DN52238_c0_g3	Com_700_pos	0.156091	-0.657242	7.99499	-1.12586
Cluster-526.0_TRINITY_DN52238_c0_g3	Com_518_pos	0.0682113	-0.778413	7.99499	-1.13812
Cluster-526.0_TRINITY_DN52238_c0_g3	Com_605_pos	0.0647048	-0.784416	7.99499	-1.16399
Cluster-526.0_TRINITY_DN52238_c0_g3	Com_435_pos	0.168055	-0.643419	7.99499	-1.16454
Cluster-526.0_TRINITY_DN52238_c0_g3	Com_284_neg	0.429903	-0.401665	7.99499	-1.16932
Cluster-526.0_TRINITY_DN52238_c0_g3	Com_250_neg	0.000577067	-0.980321	7.99499	-1.22759
Cluster-526.0_TRINITY_DN52238_c0_g3	Com_116_neg	0.0126657	-0.906646	7.99499	-1.2427
Cluster-526.0_TRINITY_DN52238_c0_g3	Com_264_neg	0.243512	-0.564187	7.99499	-1.28015
Cluster-526.0_TRINITY_DN52238_c0_g3	Com_21_neg	0.211465	-0.596402	7.99499	-1.30187
Cluster-526.0_TRINITY_DN52238_c0_g3	Com_114_neg	0.105235	-0.721929	7.99499	-1.33671
Cluster-526.0_TRINITY_DN52238_c0_g3	Com_35_neg	0.200752	-0.607605	7.99499	-1.36647
Cluster-526.0_TRINITY_DN52238_c0_g3	Com_16_neg	0.152982	-0.660905	7.99499	-1.38232
Cluster-526.0_TRINITY_DN52238_c0_g3	Com_292_neg	0.296655	-0.51422	7.99499	-1.38899
Cluster-526.0_TRINITY_DN52238_c0_g3	Com_128_neg	0.139945	-0.676631	7.99499	-1.40003
Cluster-526.0_TRINITY_DN52238_c0_g3	Com_195_neg	0.130045	-0.688995	7.99499	-1.40023
Cluster-526.0_TRINITY_DN52238_c0_g3	Com_232_neg	0.10958	-0.715933	7.99499	-1.44952
Cluster-526.0_TRINITY_DN52238_c0_g3	Com_662_pos	0.115336	-0.708149	7.99499	-1.5274
Cluster-526.0_TRINITY_DN52238_c0_g3	Com_98_neg	0.0330376	-0.847674	7.99499	-1.54753
Cluster-526.0_TRINITY_DN52238_c0_g3	Com_193_neg	0.128755	-0.690636	7.99499	-1.58487
Cluster-526.0_TRINITY_DN52238_c0_g3	Com_36_neg	0.0884043	-0.746265	7.99499	-1.63506
Cluster-526.0_TRINITY_DN52238_c0_g3	Com_643_pos	0.10682	-0.719729	7.99499	-1.64113
Cluster-526.0_TRINITY_DN52238_c0_g3	Com_455_pos	0.281229	-0.528342	7.99499	-1.64701
Cluster-526.0_TRINITY_DN52238_c0_g3	Com_105_neg	0.198094	-0.610422	7.99499	-1.67508
Cluster-526.0_TRINITY_DN52238_c0_g3	Com_161_neg	0.0545715	-0.802661	7.99499	-1.70374
Cluster-526.0_TRINITY_DN52238_c0_g3	Com_714_pos	0.196206	-0.612431	7.99499	-1.71038
Cluster-526.0_TRINITY_DN52238_c0_g3	Com_112_neg	0.0472534	-0.816831	7.99499	-1.75171
Cluster-526.0_TRINITY_DN52238_c0_g3	Com_701_pos	0.163333	-0.648824	7.99499	-1.77865
Cluster-526.0_TRINITY_DN52238_c0_g3	Com_414_pos	0.1176	-0.705135	7.99499	-1.7977
Cluster-526.0_TRINITY_DN52238_c0_g3	Com_621_pos	0.283549	-0.5262	7.99499	-1.81932
Cluster-526.0_TRINITY_DN52238_c0_g3	Com_315_neg	0.267766	-0.54091	7.99499	-2.1935
Cluster-526.0_TRINITY_DN52238_c0_g3	Com_186_neg	0.218784	-0.588881	7.99499	-2.49333
Cluster-526.0_TRINITY_DN52238_c0_g3	Com_663_pos	0.236736	-0.570851	7.99499	-2.55278
Cluster-526.0_TRINITY_DN52238_c0_g3	Com_397_pos	0.404253	-0.422262	7.99499	-3.03508
Cluster-526.0_TRINITY_DN52238_c0_g3	Com_314_neg	0.179669	-0.630392	7.99499	-3.5314
Cluster-526.0_TRINITY_DN52238_c0_g3	Com_91_neg	0.330574	-0.484101	7.99499	-4.05817
Cluster-526.0_TRINITY_DN52238_c0_g3	Com_310_neg	0.175946	-0.634529	7.99499	-6.04599
Cluster-526.0_TRINITY_DN52238_c0_g3	Com_78_neg	0.313567	-0.499052	7.99499	-8.10001
Cluster-526.0_TRINITY_DN52238_c0_g3	Com_303_neg	0.311357	-0.501017	7.99499	-8.13937
Cluster-526.0_TRINITY_DN52238_c0_g3	Com_77_neg	0.38309	-0.439589	7.99499	-9.02828
Cluster-526.0_TRINITY_DN52238_c0_g3	Com_173_neg	0.321773	-0.491802	7.99499	-9.56545
Cluster-526.0_TRINITY_DN52238_c0_g3	Com_172_neg	0.321225	-0.492284	7.99499	-9.59367
Cluster-526.0_TRINITY_DN52238_c0_g3	Com_2_neg	0.222442	-0.585161	7.99499	-10.5361
Cluster-526.0_TRINITY_DN52238_c0_g3	Com_229_neg	0.209559	-0.598378	7.99499	-10.6217
Cluster-526.0_TRINITY_DN52238_c0_g3	Com_14_neg	0.311899	-0.500535	7.99499	-12.7231
Cluster-70832.0_TRINITY_DN84951_c0_g2	Com_628_pos	0.0838967	-0.753127	-8.4286	1.95258
Cluster-70832.0_TRINITY_DN84951_c0_g2	Com_323_neg	0.298185	-0.512835	-8.4286	1.90832
Cluster-70832.0_TRINITY_DN84951_c0_g2	Com_297_neg	0.206847	-0.601202	-8.4286	1.78891
Cluster-70832.0_TRINITY_DN84951_c0_g2	Com_166_neg	0.0356896	-0.841506	-8.4286	1.53565
Cluster-70832.0_TRINITY_DN84951_c0_g2	Com_684_pos	0.241092	-0.566558	-8.4286	1.47085
Cluster-70832.0_TRINITY_DN84951_c0_g2	Com_611_pos	0.218592	-0.589078	-8.4286	1.43101
Cluster-70832.0_TRINITY_DN84951_c0_g2	Com_617_pos	0.246012	-0.561747	-8.4286	1.41287
Cluster-70832.0_TRINITY_DN84951_c0_g2	Com_320_neg	0.14393	-0.67176	-8.4286	1.28269
Cluster-70832.0_TRINITY_DN84951_c0_g2	Com_245_neg	0.203712	-0.604486	-8.4286	1.14771
Cluster-70832.0_TRINITY_DN84951_c0_g2	Com_388_pos	0.202403	0.605863	-8.4286	-1.00632
Cluster-70832.0_TRINITY_DN84951_c0_g2	Com_506_pos	0.00393443	0.948338	-8.4286	-1.02189
Cluster-70832.0_TRINITY_DN84951_c0_g2	Com_616_pos	0.343326	0.473073	-8.4286	-1.04256
Cluster-70832.0_TRINITY_DN84951_c0_g2	Com_88_neg	0.255049	0.553007	-8.4286	-1.04567
Cluster-70832.0_TRINITY_DN84951_c0_g2	Com_444_pos	0.133497	0.684639	-8.4286	-1.07891
Cluster-70832.0_TRINITY_DN84951_c0_g2	Com_6_neg	0.17	0.641212	-8.4286	-1.07903
Cluster-70832.0_TRINITY_DN84951_c0_g2	Com_138_neg	0.0245939	0.869064	-8.4286	-1.08152
Cluster-70832.0_TRINITY_DN84951_c0_g2	Com_196_neg	0.0344127	0.844448	-8.4286	-1.08292
Cluster-70832.0_TRINITY_DN84951_c0_g2	Com_159_neg	0.602526	0.271666	-8.4286	-1.08908
Cluster-70832.0_TRINITY_DN84951_c0_g2	Com_67_neg	0.0519036	0.807719	-8.4286	-1.10383
Cluster-70832.0_TRINITY_DN84951_c0_g2	Com_651_pos	0.134719	0.683109	-8.4286	-1.11801
Cluster-70832.0_TRINITY_DN84951_c0_g2	Com_609_pos	0.404521	0.422044	-8.4286	-1.12443
Cluster-70832.0_TRINITY_DN84951_c0_g2	Com_182_neg	0.0416714	0.82834	-8.4286	-1.12542
Cluster-70832.0_TRINITY_DN84951_c0_g2	Com_700_pos	0.253043	0.554936	-8.4286	-1.12586
Cluster-70832.0_TRINITY_DN84951_c0_g2	Com_518_pos	0.00752307	0.928319	-8.4286	-1.13812
Cluster-70832.0_TRINITY_DN84951_c0_g2	Com_605_pos	0.0155657	0.896325	-8.4286	-1.16399
Cluster-70832.0_TRINITY_DN84951_c0_g2	Com_435_pos	0.0213282	0.878262	-8.4286	-1.16454
Cluster-70832.0_TRINITY_DN84951_c0_g2	Com_284_neg	0.624384	0.256003	-8.4286	-1.16932
Cluster-70832.0_TRINITY_DN84951_c0_g2	Com_250_neg	0.022152	0.875882	-8.4286	-1.22759
Cluster-70832.0_TRINITY_DN84951_c0_g2	Com_116_neg	0.11457	0.709175	-8.4286	-1.2427
Cluster-70832.0_TRINITY_DN84951_c0_g2	Com_264_neg	0.114313	0.70952	-8.4286	-1.28015
Cluster-70832.0_TRINITY_DN84951_c0_g2	Com_21_neg	0.487034	0.357165	-8.4286	-1.30187
Cluster-70832.0_TRINITY_DN84951_c0_g2	Com_114_neg	0.0112448	0.912121	-8.4286	-1.33671
Cluster-70832.0_TRINITY_DN84951_c0_g2	Com_35_neg	0.265666	0.542891	-8.4286	-1.36647
Cluster-70832.0_TRINITY_DN84951_c0_g2	Com_16_neg	0.00603	0.935908	-8.4286	-1.38232
Cluster-70832.0_TRINITY_DN84951_c0_g2	Com_292_neg	0.113194	0.711025	-8.4286	-1.38899
Cluster-70832.0_TRINITY_DN84951_c0_g2	Com_128_neg	0.464964	0.37415	-8.4286	-1.40003
Cluster-70832.0_TRINITY_DN84951_c0_g2	Com_195_neg	0.0124817	0.907337	-8.4286	-1.40023
Cluster-70832.0_TRINITY_DN84951_c0_g2	Com_232_neg	0.213975	0.593812	-8.4286	-1.44952
Cluster-70832.0_TRINITY_DN84951_c0_g2	Com_662_pos	0.663718	0.228146	-8.4286	-1.5274
Cluster-70832.0_TRINITY_DN84951_c0_g2	Com_98_neg	0.0506243	0.810187	-8.4286	-1.54753
Cluster-70832.0_TRINITY_DN84951_c0_g2	Com_193_neg	0.0946099	0.73707	-8.4286	-1.58487
Cluster-70832.0_TRINITY_DN84951_c0_g2	Com_36_neg	0.000276862	0.986383	-8.4286	-1.63506
Cluster-70832.0_TRINITY_DN84951_c0_g2	Com_643_pos	0.100818	0.728137	-8.4286	-1.64113
Cluster-70832.0_TRINITY_DN84951_c0_g2	Com_455_pos	0.0165962	0.892884	-8.4286	-1.64701
Cluster-70832.0_TRINITY_DN84951_c0_g2	Com_105_neg	0.298953	0.512141	-8.4286	-1.67508
Cluster-70832.0_TRINITY_DN84951_c0_g2	Com_161_neg	0.00031022	0.985584	-8.4286	-1.70374
Cluster-70832.0_TRINITY_DN84951_c0_g2	Com_714_pos	0.151778	0.662334	-8.4286	-1.71038
Cluster-70832.0_TRINITY_DN84951_c0_g2	Com_112_neg	0.500695	0.346769	-8.4286	-1.75171
Cluster-70832.0_TRINITY_DN84951_c0_g2	Com_701_pos	0.020662	0.880219	-8.4286	-1.77865
Cluster-70832.0_TRINITY_DN84951_c0_g2	Com_414_pos	0.15068	0.663639	-8.4286	-1.7977
Cluster-70832.0_TRINITY_DN84951_c0_g2	Com_621_pos	0.0497661	0.811858	-8.4286	-1.81932
Cluster-70832.0_TRINITY_DN84951_c0_g2	Com_315_neg	0.916558	0.0556857	-8.4286	-2.1935
Cluster-70832.0_TRINITY_DN84951_c0_g2	Com_186_neg	0.0657741	0.78257	-8.4286	-2.49333
Cluster-70832.0_TRINITY_DN84951_c0_g2	Com_663_pos	0.095279	0.736095	-8.4286	-2.55278
Cluster-70832.0_TRINITY_DN84951_c0_g2	Com_397_pos	0.0547665	0.802296	-8.4286	-3.03508
Cluster-70832.0_TRINITY_DN84951_c0_g2	Com_314_neg	0.436621	0.396339	-8.4286	-3.5314
Cluster-70832.0_TRINITY_DN84951_c0_g2	Com_91_neg	0.0527621	0.806078	-8.4286	-4.05817
Cluster-70832.0_TRINITY_DN84951_c0_g2	Com_310_neg	0.0616699	0.789733	-8.4286	-6.04599
Cluster-70832.0_TRINITY_DN84951_c0_g2	Com_78_neg	0.892571	0.0717424	-8.4286	-8.10001
Cluster-70832.0_TRINITY_DN84951_c0_g2	Com_303_neg	0.888014	0.074797	-8.4286	-8.13937
Cluster-70832.0_TRINITY_DN84951_c0_g2	Com_77_neg	0.966985	-0.0220139	-8.4286	-9.02828
Cluster-70832.0_TRINITY_DN84951_c0_g2	Com_173_neg	0.902217	0.0652813	-8.4286	-9.56545
Cluster-70832.0_TRINITY_DN84951_c0_g2	Com_172_neg	0.900597	0.0663662	-8.4286	-9.59367
Cluster-70832.0_TRINITY_DN84951_c0_g2	Com_2_neg	0.0498186	0.811756	-8.4286	-10.5361
Cluster-70832.0_TRINITY_DN84951_c0_g2	Com_229_neg	0.0527102	0.806177	-8.4286	-10.6217
Cluster-70832.0_TRINITY_DN84951_c0_g2	Com_14_neg	0.0455972	0.820177	-8.4286	-12.7231
Cluster-93671.0_TRINITY_DN406_c0_g1	Com_628_pos	0.0898171	-0.744147	-9.1505	1.95258
Cluster-93671.0_TRINITY_DN406_c0_g1	Com_323_neg	0.20877	-0.599198	-9.1505	1.90832
Cluster-93671.0_TRINITY_DN406_c0_g1	Com_297_neg	0.231755	-0.575797	-9.1505	1.78891
Cluster-93671.0_TRINITY_DN406_c0_g1	Com_166_neg	0.0643464	-0.785038	-9.1505	1.53565
Cluster-93671.0_TRINITY_DN406_c0_g1	Com_684_pos	0.0935387	-0.738637	-9.1505	1.47085
Cluster-93671.0_TRINITY_DN406_c0_g1	Com_611_pos	0.211389	-0.596481	-9.1505	1.43101
Cluster-93671.0_TRINITY_DN406_c0_g1	Com_617_pos	0.121967	-0.69939	-9.1505	1.41287
Cluster-93671.0_TRINITY_DN406_c0_g1	Com_320_neg	0.228504	-0.579048	-9.1505	1.28269
Cluster-93671.0_TRINITY_DN406_c0_g1	Com_245_neg	0.2409	-0.566747	-9.1505	1.14771
Cluster-93671.0_TRINITY_DN406_c0_g1	Com_388_pos	0.0118783	0.909641	-9.1505	-1.00632
Cluster-93671.0_TRINITY_DN406_c0_g1	Com_506_pos	0.100393	0.72874	-9.1505	-1.02189
Cluster-93671.0_TRINITY_DN406_c0_g1	Com_616_pos	0.145788	0.669509	-9.1505	-1.04256
Cluster-93671.0_TRINITY_DN406_c0_g1	Com_88_neg	0.0517627	0.807989	-9.1505	-1.04567
Cluster-93671.0_TRINITY_DN406_c0_g1	Com_444_pos	0.0783998	0.761723	-9.1505	-1.07891
Cluster-93671.0_TRINITY_DN406_c0_g1	Com_6_neg	0.0412487	0.82924	-9.1505	-1.07903
Cluster-93671.0_TRINITY_DN406_c0_g1	Com_138_neg	0.507705	0.341469	-9.1505	-1.08152
Cluster-93671.0_TRINITY_DN406_c0_g1	Com_196_neg	0.326588	0.48758	-9.1505	-1.08292
Cluster-93671.0_TRINITY_DN406_c0_g1	Com_159_neg	0.225467	0.582103	-9.1505	-1.08908
Cluster-93671.0_TRINITY_DN406_c0_g1	Com_67_neg	0.0185478	0.886639	-9.1505	-1.10383
Cluster-93671.0_TRINITY_DN406_c0_g1	Com_651_pos	0.0740817	0.768668	-9.1505	-1.11801
Cluster-93671.0_TRINITY_DN406_c0_g1	Com_609_pos	0.529461	0.325152	-9.1505	-1.12443
Cluster-93671.0_TRINITY_DN406_c0_g1	Com_182_neg	0.559628	0.302839	-9.1505	-1.12542
Cluster-93671.0_TRINITY_DN406_c0_g1	Com_700_pos	0.00674535	0.93217	-9.1505	-1.12586
Cluster-93671.0_TRINITY_DN406_c0_g1	Com_518_pos	0.409373	0.418116	-9.1505	-1.13812
Cluster-93671.0_TRINITY_DN406_c0_g1	Com_605_pos	0.106073	0.720764	-9.1505	-1.16399
Cluster-93671.0_TRINITY_DN406_c0_g1	Com_435_pos	0.226482	0.58108	-9.1505	-1.16454
Cluster-93671.0_TRINITY_DN406_c0_g1	Com_284_neg	0.180798	0.629145	-9.1505	-1.16932
Cluster-93671.0_TRINITY_DN406_c0_g1	Com_250_neg	0.0884027	0.746267	-9.1505	-1.22759
Cluster-93671.0_TRINITY_DN406_c0_g1	Com_116_neg	0.00811808	0.925503	-9.1505	-1.2427
Cluster-93671.0_TRINITY_DN406_c0_g1	Com_264_neg	0.079046	0.760698	-9.1505	-1.28015
Cluster-93671.0_TRINITY_DN406_c0_g1	Com_21_neg	0.000863106	0.975916	-9.1505	-1.30187
Cluster-93671.0_TRINITY_DN406_c0_g1	Com_114_neg	0.350645	0.466811	-9.1505	-1.33671
Cluster-93671.0_TRINITY_DN406_c0_g1	Com_35_neg	0.0128886	0.905815	-9.1505	-1.36647
Cluster-93671.0_TRINITY_DN406_c0_g1	Com_16_neg	0.541184	0.316439	-9.1505	-1.38232
Cluster-93671.0_TRINITY_DN406_c0_g1	Com_292_neg	0.151662	0.662471	-9.1505	-1.38899
Cluster-93671.0_TRINITY_DN406_c0_g1	Com_128_neg	0.0123089	0.907992	-9.1505	-1.40003
Cluster-93671.0_TRINITY_DN406_c0_g1	Com_195_neg	0.20106	0.607279	-9.1505	-1.40023
Cluster-93671.0_TRINITY_DN406_c0_g1	Com_232_neg	0.00308359	0.954311	-9.1505	-1.44952
Cluster-93671.0_TRINITY_DN406_c0_g1	Com_662_pos	0.261179	0.547147	-9.1505	-1.5274
Cluster-93671.0_TRINITY_DN406_c0_g1	Com_98_neg	0.0544674	0.802856	-9.1505	-1.54753
Cluster-93671.0_TRINITY_DN406_c0_g1	Com_193_neg	0.0284154	0.859011	-9.1505	-1.58487
Cluster-93671.0_TRINITY_DN406_c0_g1	Com_36_neg	0.326731	0.487455	-9.1505	-1.63506
Cluster-93671.0_TRINITY_DN406_c0_g1	Com_643_pos	0.0266231	0.863641	-9.1505	-1.64113
Cluster-93671.0_TRINITY_DN406_c0_g1	Com_455_pos	0.46248	0.376076	-9.1505	-1.64701
Cluster-93671.0_TRINITY_DN406_c0_g1	Com_105_neg	0.00470339	0.943468	-9.1505	-1.67508
Cluster-93671.0_TRINITY_DN406_c0_g1	Com_161_neg	0.350729	0.46674	-9.1505	-1.70374
Cluster-93671.0_TRINITY_DN406_c0_g1	Com_714_pos	0.0337807	0.845923	-9.1505	-1.71038
Cluster-93671.0_TRINITY_DN406_c0_g1	Com_112_neg	0.0784856	0.761587	-9.1505	-1.75171
Cluster-93671.0_TRINITY_DN406_c0_g1	Com_701_pos	0.358269	0.460337	-9.1505	-1.77865
Cluster-93671.0_TRINITY_DN406_c0_g1	Com_414_pos	0.017127	0.891152	-9.1505	-1.7977
Cluster-93671.0_TRINITY_DN406_c0_g1	Com_621_pos	0.238576	0.569033	-9.1505	-1.81932
Cluster-93671.0_TRINITY_DN406_c0_g1	Com_315_neg	0.0281285	0.859743	-9.1505	-2.1935
Cluster-93671.0_TRINITY_DN406_c0_g1	Com_186_neg	0.133892	0.684144	-9.1505	-2.49333
Cluster-93671.0_TRINITY_DN406_c0_g1	Com_663_pos	0.0965731	0.734217	-9.1505	-2.55278
Cluster-93671.0_TRINITY_DN406_c0_g1	Com_397_pos	0.508496	0.340872	-9.1505	-3.03508
Cluster-93671.0_TRINITY_DN406_c0_g1	Com_314_neg	0.000513225	0.981445	-9.1505	-3.5314
Cluster-93671.0_TRINITY_DN406_c0_g1	Com_91_neg	0.344658	0.471931	-9.1505	-4.05817
Cluster-93671.0_TRINITY_DN406_c0_g1	Com_310_neg	0.101581	0.727055	-9.1505	-6.04599
Cluster-93671.0_TRINITY_DN406_c0_g1	Com_78_neg	0.0162434	0.89405	-9.1505	-8.10001
Cluster-93671.0_TRINITY_DN406_c0_g1	Com_303_neg	0.0157943	0.895552	-9.1505	-8.13937
Cluster-93671.0_TRINITY_DN406_c0_g1	Com_77_neg	0.036076	0.840626	-9.1505	-9.02828
Cluster-93671.0_TRINITY_DN406_c0_g1	Com_173_neg	0.0167606	0.892345	-9.1505	-9.56545
Cluster-93671.0_TRINITY_DN406_c0_g1	Com_172_neg	0.0165686	0.892975	-9.1505	-9.59367
Cluster-93671.0_TRINITY_DN406_c0_g1	Com_2_neg	0.184646	0.624918	-9.1505	-10.5361
Cluster-93671.0_TRINITY_DN406_c0_g1	Com_229_neg	0.159356	0.653426	-9.1505	-10.6217
Cluster-93671.0_TRINITY_DN406_c0_g1	Com_14_neg	0.357334	0.461128	-9.1505	-12.7231
Cluster-81170.4_TRINITY_DN1282_c0_g1	Com_628_pos	0.0760379	0.7655	1.28216	1.95258
Cluster-81170.4_TRINITY_DN1282_c0_g1	Com_323_neg	0.0406471	0.830529	1.28216	1.90832
Cluster-81170.4_TRINITY_DN1282_c0_g1	Com_297_neg	0.263943	0.544522	1.28216	1.78891
Cluster-81170.4_TRINITY_DN1282_c0_g1	Com_166_neg	0.0830863	0.754378	1.28216	1.53565
Cluster-81170.4_TRINITY_DN1282_c0_g1	Com_684_pos	0.0893815	0.744798	1.28216	1.47085
Cluster-81170.4_TRINITY_DN1282_c0_g1	Com_611_pos	0.44286	0.391416	1.28216	1.43101
Cluster-81170.4_TRINITY_DN1282_c0_g1	Com_617_pos	0.134091	0.683895	1.28216	1.41287
Cluster-81170.4_TRINITY_DN1282_c0_g1	Com_320_neg	0.0134303	0.903823	1.28216	1.28269
Cluster-81170.4_TRINITY_DN1282_c0_g1	Com_245_neg	0.389939	0.433946	1.28216	1.14771
Cluster-81170.4_TRINITY_DN1282_c0_g1	Com_388_pos	0.102164	-0.726233	1.28216	-1.00632
Cluster-81170.4_TRINITY_DN1282_c0_g1	Com_506_pos	0.0144298	-0.900247	1.28216	-1.02189
Cluster-81170.4_TRINITY_DN1282_c0_g1	Com_616_pos	0.0613598	-0.790283	1.28216	-1.04256
Cluster-81170.4_TRINITY_DN1282_c0_g1	Com_88_neg	0.0559776	-0.800041	1.28216	-1.04567
Cluster-81170.4_TRINITY_DN1282_c0_g1	Com_444_pos	0.117091	-0.705809	1.28216	-1.07891
Cluster-81170.4_TRINITY_DN1282_c0_g1	Com_6_neg	0.0763474	-0.765002	1.28216	-1.07903
Cluster-81170.4_TRINITY_DN1282_c0_g1	Com_138_neg	0.132178	-0.686297	1.28216	-1.08152
Cluster-81170.4_TRINITY_DN1282_c0_g1	Com_196_neg	0.197823	-0.61071	1.28216	-1.08292
Cluster-81170.4_TRINITY_DN1282_c0_g1	Com_159_neg	0.409902	-0.417689	1.28216	-1.08908
Cluster-81170.4_TRINITY_DN1282_c0_g1	Com_67_neg	0.0395788	-0.832839	1.28216	-1.10383
Cluster-81170.4_TRINITY_DN1282_c0_g1	Com_651_pos	0.178736	-0.631425	1.28216	-1.11801
Cluster-81170.4_TRINITY_DN1282_c0_g1	Com_609_pos	0.18129	-0.628602	1.28216	-1.12443
Cluster-81170.4_TRINITY_DN1282_c0_g1	Com_182_neg	0.422989	-0.407176	1.28216	-1.12542
Cluster-81170.4_TRINITY_DN1282_c0_g1	Com_700_pos	0.101645	-0.726965	1.28216	-1.12586
Cluster-81170.4_TRINITY_DN1282_c0_g1	Com_518_pos	0.132175	-0.686301	1.28216	-1.13812
Cluster-81170.4_TRINITY_DN1282_c0_g1	Com_605_pos	0.042721	-0.826124	1.28216	-1.16399
Cluster-81170.4_TRINITY_DN1282_c0_g1	Com_435_pos	0.1797	-0.630357	1.28216	-1.16454
Cluster-81170.4_TRINITY_DN1282_c0_g1	Com_284_neg	0.376461	-0.445083	1.28216	-1.16932
Cluster-81170.4_TRINITY_DN1282_c0_g1	Com_250_neg	0.00105544	-0.973355	1.28216	-1.22759
Cluster-81170.4_TRINITY_DN1282_c0_g1	Com_116_neg	0.00465401	-0.943769	1.28216	-1.2427
Cluster-81170.4_TRINITY_DN1282_c0_g1	Com_264_neg	0.193021	-0.61584	1.28216	-1.28015
Cluster-81170.4_TRINITY_DN1282_c0_g1	Com_21_neg	0.144718	-0.670804	1.28216	-1.30187
Cluster-81170.4_TRINITY_DN1282_c0_g1	Com_114_neg	0.07473	-0.767614	1.28216	-1.33671
Cluster-81170.4_TRINITY_DN1282_c0_g1	Com_35_neg	0.120479	-0.701337	1.28216	-1.36647
Cluster-81170.4_TRINITY_DN1282_c0_g1	Com_16_neg	0.218276	-0.5894	1.28216	-1.38232
Cluster-81170.4_TRINITY_DN1282_c0_g1	Com_292_neg	0.247528	-0.560272	1.28216	-1.38899
Cluster-81170.4_TRINITY_DN1282_c0_g1	Com_128_neg	0.108412	-0.717534	1.28216	-1.40003
Cluster-81170.4_TRINITY_DN1282_c0_g1	Com_195_neg	0.103259	-0.724691	1.28216	-1.40023
Cluster-81170.4_TRINITY_DN1282_c0_g1	Com_232_neg	0.0896071	-0.744461	1.28216	-1.44952
Cluster-81170.4_TRINITY_DN1282_c0_g1	Com_662_pos	0.158061	-0.654936	1.28216	-1.5274
Cluster-81170.4_TRINITY_DN1282_c0_g1	Com_98_neg	0.0106273	-0.914604	1.28216	-1.54753
Cluster-81170.4_TRINITY_DN1282_c0_g1	Com_193_neg	0.0903803	-0.743307	1.28216	-1.58487
Cluster-81170.4_TRINITY_DN1282_c0_g1	Com_36_neg	0.109196	-0.716459	1.28216	-1.63506
Cluster-81170.4_TRINITY_DN1282_c0_g1	Com_643_pos	0.0675037	-0.779613	1.28216	-1.64113
Cluster-81170.4_TRINITY_DN1282_c0_g1	Com_455_pos	0.287861	-0.522236	1.28216	-1.64701
Cluster-81170.4_TRINITY_DN1282_c0_g1	Com_105_neg	0.132948	-0.685328	1.28216	-1.67508
Cluster-81170.4_TRINITY_DN1282_c0_g1	Com_161_neg	0.0642457	-0.785213	1.28216	-1.70374
Cluster-81170.4_TRINITY_DN1282_c0_g1	Com_714_pos	0.149414	-0.66515	1.28216	-1.71038
Cluster-81170.4_TRINITY_DN1282_c0_g1	Com_112_neg	0.0565902	-0.79891	1.28216	-1.75171
Cluster-81170.4_TRINITY_DN1282_c0_g1	Com_701_pos	0.154091	-0.659595	1.28216	-1.77865
Cluster-81170.4_TRINITY_DN1282_c0_g1	Com_414_pos	0.0775983	-0.762999	1.28216	-1.7977
Cluster-81170.4_TRINITY_DN1282_c0_g1	Com_621_pos	0.234642	-0.572925	1.28216	-1.81932
Cluster-81170.4_TRINITY_DN1282_c0_g1	Com_315_neg	0.219056	-0.588604	1.28216	-2.1935
Cluster-81170.4_TRINITY_DN1282_c0_g1	Com_186_neg	0.163108	-0.649083	1.28216	-2.49333
Cluster-81170.4_TRINITY_DN1282_c0_g1	Com_663_pos	0.171752	-0.639233	1.28216	-2.55278
Cluster-81170.4_TRINITY_DN1282_c0_g1	Com_397_pos	0.349257	-0.467995	1.28216	-3.03508
Cluster-81170.4_TRINITY_DN1282_c0_g1	Com_314_neg	0.125575	-0.694712	1.28216	-3.5314
Cluster-81170.4_TRINITY_DN1282_c0_g1	Com_91_neg	0.27927	-0.530156	1.28216	-4.05817
Cluster-81170.4_TRINITY_DN1282_c0_g1	Com_310_neg	0.124743	-0.695786	1.28216	-6.04599
Cluster-81170.4_TRINITY_DN1282_c0_g1	Com_78_neg	0.26318	-0.545246	1.28216	-8.10001
Cluster-81170.4_TRINITY_DN1282_c0_g1	Com_303_neg	0.261019	-0.547299	1.28216	-8.13937
Cluster-81170.4_TRINITY_DN1282_c0_g1	Com_77_neg	0.334418	-0.480761	1.28216	-9.02828
Cluster-81170.4_TRINITY_DN1282_c0_g1	Com_173_neg	0.26945	-0.539325	1.28216	-9.56545
Cluster-81170.4_TRINITY_DN1282_c0_g1	Com_172_neg	0.268763	-0.539971	1.28216	-9.59367
Cluster-81170.4_TRINITY_DN1282_c0_g1	Com_2_neg	0.168222	-0.64323	1.28216	-10.5361
Cluster-81170.4_TRINITY_DN1282_c0_g1	Com_229_neg	0.155656	-0.657752	1.28216	-10.6217
Cluster-81170.4_TRINITY_DN1282_c0_g1	Com_14_neg	0.257313	-0.550837	1.28216	-12.7231
Cluster-74937.2_TRINITY_DN9135_c0_g1	Com_628_pos	0.0699588	-0.775473	-8.59357	1.95258
Cluster-74937.2_TRINITY_DN9135_c0_g1	Com_323_neg	0.233019	-0.574537	-8.59357	1.90832
Cluster-74937.2_TRINITY_DN9135_c0_g1	Com_297_neg	0.199967	-0.608435	-8.59357	1.78891
Cluster-74937.2_TRINITY_DN9135_c0_g1	Com_166_neg	0.0853882	-0.750838	-8.59357	1.53565
Cluster-74937.2_TRINITY_DN9135_c0_g1	Com_684_pos	0.0926889	-0.739887	-8.59357	1.47085
Cluster-74937.2_TRINITY_DN9135_c0_g1	Com_611_pos	0.234552	-0.573015	-8.59357	1.43101
Cluster-74937.2_TRINITY_DN9135_c0_g1	Com_617_pos	0.114672	-0.709038	-8.59357	1.41287
Cluster-74937.2_TRINITY_DN9135_c0_g1	Com_320_neg	0.167613	-0.643922	-8.59357	1.28269
Cluster-74937.2_TRINITY_DN9135_c0_g1	Com_245_neg	0.238736	-0.568876	-8.59357	1.14771
Cluster-74937.2_TRINITY_DN9135_c0_g1	Com_388_pos	0.026797	0.863185	-8.59357	-1.00632
Cluster-74937.2_TRINITY_DN9135_c0_g1	Com_506_pos	0.114598	0.709138	-8.59357	-1.02189
Cluster-74937.2_TRINITY_DN9135_c0_g1	Com_616_pos	0.0769795	0.763988	-8.59357	-1.04256
Cluster-74937.2_TRINITY_DN9135_c0_g1	Com_88_neg	0.0221764	0.875812	-8.59357	-1.04567
Cluster-74937.2_TRINITY_DN9135_c0_g1	Com_444_pos	0.152114	0.661934	-8.59357	-1.07891
Cluster-74937.2_TRINITY_DN9135_c0_g1	Com_6_neg	0.0512147	0.809044	-8.59357	-1.07903
Cluster-74937.2_TRINITY_DN9135_c0_g1	Com_138_neg	0.615176	0.262584	-8.59357	-1.08152
Cluster-74937.2_TRINITY_DN9135_c0_g1	Com_196_neg	0.460647	0.377501	-8.59357	-1.08292
Cluster-74937.2_TRINITY_DN9135_c0_g1	Com_159_neg	0.216754	0.590958	-8.59357	-1.08908
Cluster-74937.2_TRINITY_DN9135_c0_g1	Com_67_neg	0.0320574	0.850012	-8.59357	-1.10383
Cluster-74937.2_TRINITY_DN9135_c0_g1	Com_651_pos	0.125993	0.694173	-8.59357	-1.11801
Cluster-74937.2_TRINITY_DN9135_c0_g1	Com_609_pos	0.374791	0.446472	-8.59357	-1.12443
Cluster-74937.2_TRINITY_DN9135_c0_g1	Com_182_neg	0.624974	0.255583	-8.59357	-1.12542
Cluster-74937.2_TRINITY_DN9135_c0_g1	Com_700_pos	0.0183164	0.887362	-8.59357	-1.12586
Cluster-74937.2_TRINITY_DN9135_c0_g1	Com_518_pos	0.40662	0.420343	-8.59357	-1.13812
Cluster-74937.2_TRINITY_DN9135_c0_g1	Com_605_pos	0.166109	0.645638	-8.59357	-1.16399
Cluster-74937.2_TRINITY_DN9135_c0_g1	Com_435_pos	0.309857	0.502353	-8.59357	-1.16454
Cluster-74937.2_TRINITY_DN9135_c0_g1	Com_284_neg	0.167234	0.644355	-8.59357	-1.16932
Cluster-74937.2_TRINITY_DN9135_c0_g1	Com_250_neg	0.0898676	0.744071	-8.59357	-1.22759
Cluster-74937.2_TRINITY_DN9135_c0_g1	Com_116_neg	0.0122688	0.908144	-8.59357	-1.2427
Cluster-74937.2_TRINITY_DN9135_c0_g1	Com_264_neg	0.139268	0.677464	-8.59357	-1.28015
Cluster-74937.2_TRINITY_DN9135_c0_g1	Com_21_neg	0.00464349	0.943833	-8.59357	-1.30187
Cluster-74937.2_TRINITY_DN9135_c0_g1	Com_114_neg	0.438352	0.394971	-8.59357	-1.33671
Cluster-74937.2_TRINITY_DN9135_c0_g1	Com_35_neg	0.041304	0.829122	-8.59357	-1.36647
Cluster-74937.2_TRINITY_DN9135_c0_g1	Com_16_neg	0.56982	0.295377	-8.59357	-1.38232
Cluster-74937.2_TRINITY_DN9135_c0_g1	Com_292_neg	0.255245	0.552818	-8.59357	-1.38899
Cluster-74937.2_TRINITY_DN9135_c0_g1	Com_128_neg	0.00710068	0.930385	-8.59357	-1.40003
Cluster-74937.2_TRINITY_DN9135_c0_g1	Com_195_neg	0.293456	0.517126	-8.59357	-1.40023
Cluster-74937.2_TRINITY_DN9135_c0_g1	Com_232_neg	0.0106715	0.914424	-8.59357	-1.44952
Cluster-74937.2_TRINITY_DN9135_c0_g1	Com_662_pos	0.147086	0.667944	-8.59357	-1.5274
Cluster-74937.2_TRINITY_DN9135_c0_g1	Com_98_neg	0.0866344	0.74894	-8.59357	-1.54753
Cluster-74937.2_TRINITY_DN9135_c0_g1	Com_193_neg	0.066925	0.780598	-8.59357	-1.58487
Cluster-74937.2_TRINITY_DN9135_c0_g1	Com_36_neg	0.383229	0.439473	-8.59357	-1.63506
Cluster-74937.2_TRINITY_DN9135_c0_g1	Com_643_pos	0.06338	0.786723	-8.59357	-1.64113
Cluster-74937.2_TRINITY_DN9135_c0_g1	Com_455_pos	0.588651	0.281683	-8.59357	-1.64701
Cluster-74937.2_TRINITY_DN9135_c0_g1	Com_105_neg	0.0209235	0.879447	-8.59357	-1.67508
Cluster-74937.2_TRINITY_DN9135_c0_g1	Com_161_neg	0.407373	0.419733	-8.59357	-1.70374
Cluster-74937.2_TRINITY_DN9135_c0_g1	Com_714_pos	0.0791219	0.760578	-8.59357	-1.71038
Cluster-74937.2_TRINITY_DN9135_c0_g1	Com_112_neg	0.0345216	0.844195	-8.59357	-1.75171
Cluster-74937.2_TRINITY_DN9135_c0_g1	Com_701_pos	0.418134	0.411064	-8.59357	-1.77865
Cluster-74937.2_TRINITY_DN9135_c0_g1	Com_414_pos	0.0341383	0.845087	-8.59357	-1.7977
Cluster-74937.2_TRINITY_DN9135_c0_g1	Com_621_pos	0.361233	0.457833	-8.59357	-1.81932
Cluster-74937.2_TRINITY_DN9135_c0_g1	Com_315_neg	0.0137471	0.902676	-8.59357	-2.1935
Cluster-74937.2_TRINITY_DN9135_c0_g1	Com_186_neg	0.229898	0.577652	-8.59357	-2.49333
Cluster-74937.2_TRINITY_DN9135_c0_g1	Com_663_pos	0.178321	0.631886	-8.59357	-2.55278
Cluster-74937.2_TRINITY_DN9135_c0_g1	Com_397_pos	0.675907	0.219592	-8.59357	-3.03508
Cluster-74937.2_TRINITY_DN9135_c0_g1	Com_314_neg	0.00385797	0.948847	-8.59357	-3.5314
Cluster-74937.2_TRINITY_DN9135_c0_g1	Com_91_neg	0.492333	0.353122	-8.59357	-4.05817
Cluster-74937.2_TRINITY_DN9135_c0_g1	Com_310_neg	0.18245	0.627325	-8.59357	-6.04599
Cluster-74937.2_TRINITY_DN9135_c0_g1	Com_78_neg	0.00918447	0.920695	-8.59357	-8.10001
Cluster-74937.2_TRINITY_DN9135_c0_g1	Com_303_neg	0.00892172	0.921853	-8.59357	-8.13937
Cluster-74937.2_TRINITY_DN9135_c0_g1	Com_77_neg	0.0208161	0.879763	-8.59357	-9.02828
Cluster-74937.2_TRINITY_DN9135_c0_g1	Com_173_neg	0.00982267	0.917948	-8.59357	-9.56545
Cluster-74937.2_TRINITY_DN9135_c0_g1	Com_172_neg	0.00973011	0.918341	-8.59357	-9.59367
Cluster-74937.2_TRINITY_DN9135_c0_g1	Com_2_neg	0.294674	0.516018	-8.59357	-10.5361
Cluster-74937.2_TRINITY_DN9135_c0_g1	Com_229_neg	0.261782	0.546573	-8.59357	-10.6217
Cluster-74937.2_TRINITY_DN9135_c0_g1	Com_14_neg	0.504638	0.343785	-8.59357	-12.7231
Cluster-107122.0_TRINITY_DN2447_c0_g2	Com_628_pos	0.00731012	-0.929353	-7.69009	1.95258
Cluster-107122.0_TRINITY_DN2447_c0_g2	Com_323_neg	0.196633	-0.611976	-7.69009	1.90832
Cluster-107122.0_TRINITY_DN2447_c0_g2	Com_297_neg	0.0901042	-0.743718	-7.69009	1.78891
Cluster-107122.0_TRINITY_DN2447_c0_g2	Com_166_neg	0.0136549	-0.903008	-7.69009	1.53565
Cluster-107122.0_TRINITY_DN2447_c0_g2	Com_684_pos	0.0769138	-0.764093	-7.69009	1.47085
Cluster-107122.0_TRINITY_DN2447_c0_g2	Com_611_pos	0.154438	-0.659186	-7.69009	1.43101
Cluster-107122.0_TRINITY_DN2447_c0_g2	Com_617_pos	0.0843607	-0.752413	-7.69009	1.41287
Cluster-107122.0_TRINITY_DN2447_c0_g2	Com_320_neg	0.0364205	-0.839845	-7.69009	1.28269
Cluster-107122.0_TRINITY_DN2447_c0_g2	Com_245_neg	0.127342	-0.692442	-7.69009	1.14771
Cluster-107122.0_TRINITY_DN2447_c0_g2	Com_388_pos	0.0513978	0.808691	-7.69009	-1.00632
Cluster-107122.0_TRINITY_DN2447_c0_g2	Com_506_pos	0.00234853	0.960166	-7.69009	-1.02189
Cluster-107122.0_TRINITY_DN2447_c0_g2	Com_616_pos	0.0480404	0.815261	-7.69009	-1.04256
Cluster-107122.0_TRINITY_DN2447_c0_g2	Com_88_neg	0.0145396	0.899861	-7.69009	-1.04567
Cluster-107122.0_TRINITY_DN2447_c0_g2	Com_444_pos	0.129341	0.689889	-7.69009	-1.07891
Cluster-107122.0_TRINITY_DN2447_c0_g2	Com_6_neg	0.0423756	0.82685	-7.69009	-1.07903
Cluster-107122.0_TRINITY_DN2447_c0_g2	Com_138_neg	0.207336	0.600693	-7.69009	-1.08152
Cluster-107122.0_TRINITY_DN2447_c0_g2	Com_196_neg	0.190867	0.618159	-7.69009	-1.08292
Cluster-107122.0_TRINITY_DN2447_c0_g2	Com_159_neg	0.304455	0.507186	-7.69009	-1.08908
Cluster-107122.0_TRINITY_DN2447_c0_g2	Com_67_neg	0.00613245	0.93536	-7.69009	-1.10383
[truncated: 12,587 more rows]

## Sheet: LB_DEGs_DAMs_cor
DEGs	DAMs	P_value	Cor_value	DEGs_Log2FC	DAMs_Log2FC
Cluster-2940.0_TRINITY_DN22787_c0_g1	Com_546_pos	0.0340777	0.845228	12.1671	2.27939
Cluster-2940.0_TRINITY_DN22787_c0_g1	Com_149_neg	0.677441	0.218517	12.1671	2.14221
Cluster-2940.0_TRINITY_DN22787_c0_g1	Com_280_neg	0.0981333	0.731969	12.1671	1.80705
Cluster-2940.0_TRINITY_DN22787_c0_g1	Com_336_neg	0.0305173	0.853755	12.1671	1.69659
Cluster-2940.0_TRINITY_DN22787_c0_g1	Com_6_neg	0.495748	0.350524	12.1671	1.62609
Cluster-2940.0_TRINITY_DN22787_c0_g1	Com_293_neg	0.186795	0.622572	12.1671	1.60741
Cluster-2940.0_TRINITY_DN22787_c0_g1	Com_602_pos	0.229838	0.577712	12.1671	1.54051
Cluster-2940.0_TRINITY_DN22787_c0_g1	Com_644_pos	0.256493	0.551622	12.1671	1.5249
Cluster-2940.0_TRINITY_DN22787_c0_g1	Com_358_pos	0.178078	0.632155	12.1671	1.51509
Cluster-2940.0_TRINITY_DN22787_c0_g1	Com_188_neg	0.0696542	0.775983	12.1671	1.50042
Cluster-2940.0_TRINITY_DN22787_c0_g1	Com_83_neg	0.0695565	0.776147	12.1671	1.45751
Cluster-2940.0_TRINITY_DN22787_c0_g1	Com_416_pos	0.181921	0.627907	12.1671	1.42128
Cluster-2940.0_TRINITY_DN22787_c0_g1	Com_503_pos	0.430931	0.400849	12.1671	1.355
Cluster-2940.0_TRINITY_DN22787_c0_g1	Com_59_neg	0.441631	0.392384	12.1671	1.33442
Cluster-2940.0_TRINITY_DN22787_c0_g1	Com_201_neg	0.196971	0.611616	12.1671	1.33364
Cluster-2940.0_TRINITY_DN22787_c0_g1	Com_15_neg	0.288214	0.521912	12.1671	1.32236
Cluster-2940.0_TRINITY_DN22787_c0_g1	Com_267_neg	0.401161	0.424774	12.1671	1.30091
Cluster-2940.0_TRINITY_DN22787_c0_g1	Com_155_neg	0.361747	0.457401	12.1671	1.289
Cluster-2940.0_TRINITY_DN22787_c0_g1	Com_61_neg	0.472824	0.368072	12.1671	1.22112
Cluster-2940.0_TRINITY_DN22787_c0_g1	Com_337_neg	0.513266	0.337278	12.1671	1.21265
Cluster-2940.0_TRINITY_DN22787_c0_g1	Com_298_neg	0.124416	0.696208	12.1671	1.20423
Cluster-2940.0_TRINITY_DN22787_c0_g1	Com_71_neg	0.375882	0.445564	12.1671	1.19736
Cluster-2940.0_TRINITY_DN22787_c0_g1	Com_192_neg	0.593679	0.278046	12.1671	1.19402
Cluster-2940.0_TRINITY_DN22787_c0_g1	Com_199_neg	0.432314	0.399751	12.1671	1.18479
Cluster-2940.0_TRINITY_DN22787_c0_g1	Com_64_neg	0.404563	0.42201	12.1671	1.12433
Cluster-2940.0_TRINITY_DN22787_c0_g1	Com_128_neg	0.682225	0.21517	12.1671	1.09285
Cluster-2940.0_TRINITY_DN22787_c0_g1	Com_364_pos	0.107577	0.718683	12.1671	1.07645
Cluster-2940.0_TRINITY_DN22787_c0_g1	Com_193_neg	0.173792	0.636938	12.1671	1.05038
Cluster-2940.0_TRINITY_DN22787_c0_g1	Com_587_pos	0.257196	0.550948	12.1671	1.03964
Cluster-2940.0_TRINITY_DN22787_c0_g1	Com_284_neg	0.930058	0.046662	12.1671	1.02561
Cluster-2940.0_TRINITY_DN22787_c0_g1	Com_104_neg	0.296456	0.514401	12.1671	1.01612
Cluster-2940.0_TRINITY_DN22787_c0_g1	Com_324_neg	0.250549	0.557343	12.1671	1.00473
Cluster-2940.0_TRINITY_DN22787_c0_g1	Com_446_pos	0.172766	-0.638091	12.1671	-1.00637
Cluster-2940.0_TRINITY_DN22787_c0_g1	Com_699_pos	0.28413	-0.525664	12.1671	-1.02173
Cluster-2940.0_TRINITY_DN22787_c0_g1	Com_132_neg	0.175477	-0.635053	12.1671	-1.02479
Cluster-2940.0_TRINITY_DN22787_c0_g1	Com_31_neg	0.288558	-0.521597	12.1671	-1.02979
Cluster-2940.0_TRINITY_DN22787_c0_g1	Com_332_neg	0.62273	-0.257184	12.1671	-1.03797
Cluster-2940.0_TRINITY_DN22787_c0_g1	Com_75_neg	0.526698	-0.327213	12.1671	-1.0766
Cluster-2940.0_TRINITY_DN22787_c0_g1	Com_405_pos	0.208697	-0.599275	12.1671	-1.10955
Cluster-2940.0_TRINITY_DN22787_c0_g1	Com_89_neg	0.445975	-0.388967	12.1671	-1.11683
Cluster-2940.0_TRINITY_DN22787_c0_g1	Com_169_neg	0.433364	-0.398918	12.1671	-1.11878
Cluster-2940.0_TRINITY_DN22787_c0_g1	Com_675_pos	0.179574	-0.630498	12.1671	-1.12927
Cluster-2940.0_TRINITY_DN22787_c0_g1	Com_693_pos	0.250163	-0.557717	12.1671	-1.16587
Cluster-2940.0_TRINITY_DN22787_c0_g1	Com_67_neg	0.345711	-0.471028	12.1671	-1.18515
Cluster-2940.0_TRINITY_DN22787_c0_g1	Com_347_pos	0.161287	-0.651185	12.1671	-1.19353
Cluster-2940.0_TRINITY_DN22787_c0_g1	Com_341_neg	0.414677	-0.413841	12.1671	-1.21219
Cluster-2940.0_TRINITY_DN22787_c0_g1	Com_241_neg	0.438809	-0.394609	12.1671	-1.23502
Cluster-2940.0_TRINITY_DN22787_c0_g1	Com_127_neg	0.244863	-0.562867	12.1671	-1.23765
Cluster-2940.0_TRINITY_DN22787_c0_g1	Com_607_pos	0.258129	-0.550056	12.1671	-1.24701
Cluster-2940.0_TRINITY_DN22787_c0_g1	Com_101_neg	0.497032	-0.349548	12.1671	-1.28834
Cluster-2940.0_TRINITY_DN22787_c0_g1	Com_544_pos	0.460133	-0.3779	12.1671	-1.29767
Cluster-2940.0_TRINITY_DN22787_c0_g1	Com_385_pos	0.248864	-0.558976	12.1671	-1.38327
Cluster-2940.0_TRINITY_DN22787_c0_g1	Com_601_pos	0.240192	-0.567442	12.1671	-1.39838
Cluster-2940.0_TRINITY_DN22787_c0_g1	Com_331_neg	0.14367	-0.672076	12.1671	-1.40488
Cluster-2940.0_TRINITY_DN22787_c0_g1	Com_437_pos	0.501333	-0.346286	12.1671	-1.43435
Cluster-2940.0_TRINITY_DN22787_c0_g1	Com_375_pos	0.138491	-0.678422	12.1671	-1.43775
Cluster-2940.0_TRINITY_DN22787_c0_g1	Com_692_pos	0.240363	-0.567275	12.1671	-1.44067
Cluster-2940.0_TRINITY_DN22787_c0_g1	Com_625_pos	0.348289	-0.468822	12.1671	-1.47763
Cluster-2940.0_TRINITY_DN22787_c0_g1	Com_558_pos	0.338164	-0.477519	12.1671	-1.48831
Cluster-2940.0_TRINITY_DN22787_c0_g1	Com_509_pos	0.384881	-0.438109	12.1671	-1.49114
Cluster-2940.0_TRINITY_DN22787_c0_g1	Com_330_neg	0.208675	-0.599298	12.1671	-1.50237
Cluster-2940.0_TRINITY_DN22787_c0_g1	Com_326_neg	0.312939	-0.49961	12.1671	-1.58459
Cluster-2940.0_TRINITY_DN22787_c0_g1	Com_297_neg	0.429135	-0.402276	12.1671	-1.60771
Cluster-2940.0_TRINITY_DN22787_c0_g1	Com_604_pos	0.286703	-0.523298	12.1671	-1.62016
Cluster-2940.0_TRINITY_DN22787_c0_g1	Com_118_neg	0.46722	-0.372402	12.1671	-1.63932
Cluster-2940.0_TRINITY_DN22787_c0_g1	Com_518_pos	0.345633	-0.471095	12.1671	-1.64714
Cluster-2940.0_TRINITY_DN22787_c0_g1	Com_545_pos	0.451623	-0.384539	12.1671	-1.70212
Cluster-2940.0_TRINITY_DN22787_c0_g1	Com_442_pos	0.139469	-0.677216	12.1671	-1.8341
Cluster-2940.0_TRINITY_DN22787_c0_g1	Com_368_pos	0.280168	-0.529324	12.1671	-1.84447
Cluster-2940.0_TRINITY_DN22787_c0_g1	Com_322_neg	0.256064	-0.552033	12.1671	-1.84889
Cluster-2940.0_TRINITY_DN22787_c0_g1	Com_46_neg	0.212038	-0.59581	12.1671	-1.92613
Cluster-2940.0_TRINITY_DN22787_c0_g1	Com_404_pos	0.250066	-0.557811	12.1671	-2.06767
Cluster-2940.0_TRINITY_DN22787_c0_g1	Com_218_neg	0.390916	-0.433144	12.1671	-2.09797
Cluster-2940.0_TRINITY_DN22787_c0_g1	Com_214_neg	0.0966178	-0.734153	12.1671	-2.14349
Cluster-2940.0_TRINITY_DN22787_c0_g1	Com_19_neg	0.42663	-0.40427	12.1671	-2.15523
Cluster-2940.0_TRINITY_DN22787_c0_g1	Com_338_neg	0.513945	-0.336768	12.1671	-2.30857
Cluster-2940.0_TRINITY_DN22787_c0_g1	Com_634_pos	0.188891	-0.620296	12.1671	-2.81764
Cluster-2940.0_TRINITY_DN22787_c0_g1	Com_723_pos	0.391462	-0.432696	12.1671	-2.83428
Cluster-2940.0_TRINITY_DN22787_c0_g1	Com_397_pos	0.475867	-0.365729	12.1671	-2.85553
Cluster-2940.0_TRINITY_DN22787_c0_g1	Com_4_neg	0.469326	-0.370773	12.1671	-2.99344
Cluster-2940.0_TRINITY_DN22787_c0_g1	Com_185_neg	0.441542	-0.392454	12.1671	-3.4744
Cluster-2940.0_TRINITY_DN22787_c0_g1	Com_276_neg	0.419818	-0.409713	12.1671	-3.49156
Cluster-2940.0_TRINITY_DN22787_c0_g1	Com_305_neg	0.426639	-0.404263	12.1671	-3.72895
Cluster-2940.0_TRINITY_DN22787_c0_g1	Com_511_pos	0.439009	-0.394452	12.1671	-4.0515
Cluster-2940.0_TRINITY_DN22787_c0_g1	Com_315_neg	0.397151	-0.428041	12.1671	-4.09423
Cluster-2940.0_TRINITY_DN22787_c0_g1	Com_500_pos	0.439764	-0.393856	12.1671	-4.0997
Cluster-2537.0_TRINITY_DN2403_c4_g1	Com_546_pos	0.743273	0.172873	10.4579	2.27939
Cluster-2537.0_TRINITY_DN2403_c4_g1	Com_149_neg	0.183146	0.62656	10.4579	2.14221
Cluster-2537.0_TRINITY_DN2403_c4_g1	Com_280_neg	0.146457	0.668701	10.4579	1.80705
Cluster-2537.0_TRINITY_DN2403_c4_g1	Com_336_neg	0.253772	0.554235	10.4579	1.69659
Cluster-2537.0_TRINITY_DN2403_c4_g1	Com_6_neg	0.00249621	0.958924	10.4579	1.62609
Cluster-2537.0_TRINITY_DN2403_c4_g1	Com_293_neg	0.0185444	0.886649	10.4579	1.60741
Cluster-2537.0_TRINITY_DN2403_c4_g1	Com_602_pos	0.0334702	0.846652	10.4579	1.54051
Cluster-2537.0_TRINITY_DN2403_c4_g1	Com_644_pos	0.0358208	0.841207	10.4579	1.5249
Cluster-2537.0_TRINITY_DN2403_c4_g1	Com_358_pos	0.0588416	0.794798	10.4579	1.51509
Cluster-2537.0_TRINITY_DN2403_c4_g1	Com_188_neg	0.116847	0.706135	10.4579	1.50042
Cluster-2537.0_TRINITY_DN2403_c4_g1	Com_83_neg	0.128885	0.690471	10.4579	1.45751
Cluster-2537.0_TRINITY_DN2403_c4_g1	Com_416_pos	0.0877636	0.747231	10.4579	1.42128
Cluster-2537.0_TRINITY_DN2403_c4_g1	Com_503_pos	0.0021575	0.961831	10.4579	1.355
Cluster-2537.0_TRINITY_DN2403_c4_g1	Com_59_neg	0.0697421	0.775836	10.4579	1.33442
Cluster-2537.0_TRINITY_DN2403_c4_g1	Com_201_neg	0.0317303	0.8508	10.4579	1.33364
Cluster-2537.0_TRINITY_DN2403_c4_g1	Com_15_neg	0.117236	0.705617	10.4579	1.32236
Cluster-2537.0_TRINITY_DN2403_c4_g1	Com_267_neg	0.111741	0.71299	10.4579	1.30091
Cluster-2537.0_TRINITY_DN2403_c4_g1	Com_155_neg	0.0875954	0.747484	10.4579	1.289
Cluster-2537.0_TRINITY_DN2403_c4_g1	Com_61_neg	0.0916733	0.741386	10.4579	1.22112
Cluster-2537.0_TRINITY_DN2403_c4_g1	Com_337_neg	0.0985658	0.731348	10.4579	1.21265
Cluster-2537.0_TRINITY_DN2403_c4_g1	Com_298_neg	0.400224	0.425536	10.4579	1.20423
Cluster-2537.0_TRINITY_DN2403_c4_g1	Com_71_neg	0.148852	0.665823	10.4579	1.19736
Cluster-2537.0_TRINITY_DN2403_c4_g1	Com_192_neg	0.27394	0.535117	10.4579	1.19402
Cluster-2537.0_TRINITY_DN2403_c4_g1	Com_199_neg	0.118191	0.704351	10.4579	1.18479
Cluster-2537.0_TRINITY_DN2403_c4_g1	Com_64_neg	0.0628346	0.787679	10.4579	1.12433
Cluster-2537.0_TRINITY_DN2403_c4_g1	Com_128_neg	0.00776516	0.92716	10.4579	1.09285
Cluster-2537.0_TRINITY_DN2403_c4_g1	Com_364_pos	0.0351124	0.84283	10.4579	1.07645
Cluster-2537.0_TRINITY_DN2403_c4_g1	Com_193_neg	0.0396185	0.832752	10.4579	1.05038
Cluster-2537.0_TRINITY_DN2403_c4_g1	Com_587_pos	0.0353525	0.842278	10.4579	1.03964
Cluster-2537.0_TRINITY_DN2403_c4_g1	Com_284_neg	0.336188	0.479228	10.4579	1.02561
Cluster-2537.0_TRINITY_DN2403_c4_g1	Com_104_neg	0.312908	0.499637	10.4579	1.01612
Cluster-2537.0_TRINITY_DN2403_c4_g1	Com_324_neg	0.0308924	0.852836	10.4579	1.00473
Cluster-2537.0_TRINITY_DN2403_c4_g1	Com_446_pos	0.384649	-0.438301	10.4579	-1.00637
Cluster-2537.0_TRINITY_DN2403_c4_g1	Com_699_pos	0.466987	-0.372582	10.4579	-1.02173
Cluster-2537.0_TRINITY_DN2403_c4_g1	Com_132_neg	0.175802	-0.63469	10.4579	-1.02479
Cluster-2537.0_TRINITY_DN2403_c4_g1	Com_31_neg	0.180005	-0.630021	10.4579	-1.02979
Cluster-2537.0_TRINITY_DN2403_c4_g1	Com_332_neg	0.237698	-0.5699	10.4579	-1.03797
Cluster-2537.0_TRINITY_DN2403_c4_g1	Com_75_neg	0.187134	-0.622203	10.4579	-1.0766
Cluster-2537.0_TRINITY_DN2403_c4_g1	Com_405_pos	0.447187	-0.388014	10.4579	-1.10955
Cluster-2537.0_TRINITY_DN2403_c4_g1	Com_89_neg	0.476177	-0.365489	10.4579	-1.11683
Cluster-2537.0_TRINITY_DN2403_c4_g1	Com_169_neg	0.451851	-0.384361	10.4579	-1.11878
Cluster-2537.0_TRINITY_DN2403_c4_g1	Com_675_pos	0.402131	-0.423985	10.4579	-1.12927
Cluster-2537.0_TRINITY_DN2403_c4_g1	Com_693_pos	0.492798	-0.352768	10.4579	-1.16587
Cluster-2537.0_TRINITY_DN2403_c4_g1	Com_67_neg	0.453544	-0.383037	10.4579	-1.18515
Cluster-2537.0_TRINITY_DN2403_c4_g1	Com_347_pos	0.188299	-0.620937	10.4579	-1.19353
Cluster-2537.0_TRINITY_DN2403_c4_g1	Com_341_neg	0.529685	-0.324985	10.4579	-1.21219
Cluster-2537.0_TRINITY_DN2403_c4_g1	Com_241_neg	0.484995	-0.358724	10.4579	-1.23502
Cluster-2537.0_TRINITY_DN2403_c4_g1	Com_127_neg	0.441414	-0.392554	10.4579	-1.23765
Cluster-2537.0_TRINITY_DN2403_c4_g1	Com_607_pos	0.315717	-0.497146	10.4579	-1.24701
Cluster-2537.0_TRINITY_DN2403_c4_g1	Com_101_neg	0.464604	-0.374429	10.4579	-1.28834
Cluster-2537.0_TRINITY_DN2403_c4_g1	Com_544_pos	0.501773	-0.345953	10.4579	-1.29767
Cluster-2537.0_TRINITY_DN2403_c4_g1	Com_385_pos	0.225784	-0.581783	10.4579	-1.38327
Cluster-2537.0_TRINITY_DN2403_c4_g1	Com_601_pos	0.17518	-0.635385	10.4579	-1.39838
Cluster-2537.0_TRINITY_DN2403_c4_g1	Com_331_neg	0.120865	-0.700831	10.4579	-1.40488
Cluster-2537.0_TRINITY_DN2403_c4_g1	Com_437_pos	0.269512	-0.539266	10.4579	-1.43435
Cluster-2537.0_TRINITY_DN2403_c4_g1	Com_375_pos	0.212083	-0.595763	10.4579	-1.43775
Cluster-2537.0_TRINITY_DN2403_c4_g1	Com_692_pos	0.302401	-0.509032	10.4579	-1.44067
Cluster-2537.0_TRINITY_DN2403_c4_g1	Com_625_pos	0.469087	-0.370958	10.4579	-1.47763
Cluster-2537.0_TRINITY_DN2403_c4_g1	Com_558_pos	0.320138	-0.493241	10.4579	-1.48831
Cluster-2537.0_TRINITY_DN2403_c4_g1	Com_509_pos	0.51054	-0.339331	10.4579	-1.49114
Cluster-2537.0_TRINITY_DN2403_c4_g1	Com_330_neg	0.282281	-0.52737	10.4579	-1.50237
Cluster-2537.0_TRINITY_DN2403_c4_g1	Com_326_neg	0.293663	-0.516938	10.4579	-1.58459
Cluster-2537.0_TRINITY_DN2403_c4_g1	Com_297_neg	0.545257	-0.313425	10.4579	-1.60771
Cluster-2537.0_TRINITY_DN2403_c4_g1	Com_604_pos	0.260085	-0.548189	10.4579	-1.62016
Cluster-2537.0_TRINITY_DN2403_c4_g1	Com_118_neg	0.494246	-0.351666	10.4579	-1.63932
Cluster-2537.0_TRINITY_DN2403_c4_g1	Com_518_pos	0.423965	-0.406397	10.4579	-1.64714
Cluster-2537.0_TRINITY_DN2403_c4_g1	Com_545_pos	0.457823	-0.379699	10.4579	-1.70212
Cluster-2537.0_TRINITY_DN2403_c4_g1	Com_442_pos	0.253463	-0.554532	10.4579	-1.8341
Cluster-2537.0_TRINITY_DN2403_c4_g1	Com_368_pos	0.455205	-0.381739	10.4579	-1.84447
Cluster-2537.0_TRINITY_DN2403_c4_g1	Com_322_neg	0.396672	-0.428432	10.4579	-1.84889
Cluster-2537.0_TRINITY_DN2403_c4_g1	Com_46_neg	0.194185	-0.614592	10.4579	-1.92613
Cluster-2537.0_TRINITY_DN2403_c4_g1	Com_404_pos	0.398281	-0.427119	10.4579	-2.06767
Cluster-2537.0_TRINITY_DN2403_c4_g1	Com_218_neg	0.429645	-0.401871	10.4579	-2.09797
Cluster-2537.0_TRINITY_DN2403_c4_g1	Com_214_neg	0.0914157	-0.741768	10.4579	-2.14349
Cluster-2537.0_TRINITY_DN2403_c4_g1	Com_19_neg	0.627162	-0.254023	10.4579	-2.15523
Cluster-2537.0_TRINITY_DN2403_c4_g1	Com_338_neg	0.472733	-0.368142	10.4579	-2.30857
Cluster-2537.0_TRINITY_DN2403_c4_g1	Com_634_pos	0.274093	-0.534974	10.4579	-2.81764
Cluster-2537.0_TRINITY_DN2403_c4_g1	Com_723_pos	0.536526	-0.319894	10.4579	-2.83428
Cluster-2537.0_TRINITY_DN2403_c4_g1	Com_397_pos	0.492577	-0.352936	10.4579	-2.85553
Cluster-2537.0_TRINITY_DN2403_c4_g1	Com_4_neg	0.476921	-0.364917	10.4579	-2.99344
Cluster-2537.0_TRINITY_DN2403_c4_g1	Com_185_neg	0.50267	-0.345274	10.4579	-3.4744
Cluster-2537.0_TRINITY_DN2403_c4_g1	Com_276_neg	0.444669	-0.389993	10.4579	-3.49156
Cluster-2537.0_TRINITY_DN2403_c4_g1	Com_305_neg	0.468229	-0.371621	10.4579	-3.72895
Cluster-2537.0_TRINITY_DN2403_c4_g1	Com_511_pos	0.49609	-0.350264	10.4579	-4.0515
Cluster-2537.0_TRINITY_DN2403_c4_g1	Com_315_neg	0.473376	-0.367647	10.4579	-4.09423
Cluster-2537.0_TRINITY_DN2403_c4_g1	Com_500_pos	0.494743	-0.351288	10.4579	-4.0997
Cluster-41019.8_TRINITY_DN13345_c0_g1	Com_546_pos	0.0103232	0.915853	9.80112	2.27939
Cluster-41019.8_TRINITY_DN13345_c0_g1	Com_149_neg	0.86141	0.0926583	9.80112	2.14221
Cluster-41019.8_TRINITY_DN13345_c0_g1	Com_280_neg	0.190981	0.618037	9.80112	1.80705
Cluster-41019.8_TRINITY_DN13345_c0_g1	Com_336_neg	0.0700366	0.775343	9.80112	1.69659
Cluster-41019.8_TRINITY_DN13345_c0_g1	Com_6_neg	0.387624	0.435849	9.80112	1.62609
Cluster-41019.8_TRINITY_DN13345_c0_g1	Com_293_neg	0.105873	0.721041	9.80112	1.60741
Cluster-41019.8_TRINITY_DN13345_c0_g1	Com_602_pos	0.14043	0.676035	9.80112	1.54051
Cluster-41019.8_TRINITY_DN13345_c0_g1	Com_644_pos	0.252435	0.555522	9.80112	1.5249
Cluster-41019.8_TRINITY_DN13345_c0_g1	Com_358_pos	0.0691195	0.776881	9.80112	1.51509
Cluster-41019.8_TRINITY_DN13345_c0_g1	Com_188_neg	0.0894504	0.744695	9.80112	1.50042
Cluster-41019.8_TRINITY_DN13345_c0_g1	Com_83_neg	0.103905	0.723785	9.80112	1.45751
Cluster-41019.8_TRINITY_DN13345_c0_g1	Com_416_pos	0.0662866	0.78169	9.80112	1.42128
Cluster-41019.8_TRINITY_DN13345_c0_g1	Com_503_pos	0.296152	0.514676	9.80112	1.355
Cluster-41019.8_TRINITY_DN13345_c0_g1	Com_59_neg	0.35518	0.462954	9.80112	1.33442
Cluster-41019.8_TRINITY_DN13345_c0_g1	Com_201_neg	0.15704	0.656129	9.80112	1.33364
Cluster-41019.8_TRINITY_DN13345_c0_g1	Com_15_neg	0.233058	0.574499	9.80112	1.32236
Cluster-41019.8_TRINITY_DN13345_c0_g1	Com_267_neg	0.331049	0.483687	9.80112	1.30091
Cluster-41019.8_TRINITY_DN13345_c0_g1	Com_155_neg	0.248729	0.559107	9.80112	1.289
Cluster-41019.8_TRINITY_DN13345_c0_g1	Com_61_neg	0.371443	0.449265	9.80112	1.22112
Cluster-41019.8_TRINITY_DN13345_c0_g1	Com_337_neg	0.387774	0.435726	9.80112	1.21265
Cluster-41019.8_TRINITY_DN13345_c0_g1	Com_298_neg	0.0389787	0.834149	9.80112	1.20423
Cluster-41019.8_TRINITY_DN13345_c0_g1	Com_71_neg	0.313232	0.49935	9.80112	1.19736
Cluster-41019.8_TRINITY_DN13345_c0_g1	Com_192_neg	0.828642	0.114742	9.80112	1.19402
Cluster-41019.8_TRINITY_DN13345_c0_g1	Com_199_neg	0.394005	0.430613	9.80112	1.18479
Cluster-41019.8_TRINITY_DN13345_c0_g1	Com_64_neg	0.307731	0.504251	9.80112	1.12433
Cluster-41019.8_TRINITY_DN13345_c0_g1	Com_128_neg	0.591619	0.279535	9.80112	1.09285
Cluster-41019.8_TRINITY_DN13345_c0_g1	Com_364_pos	0.112475	0.711996	9.80112	1.07645
Cluster-41019.8_TRINITY_DN13345_c0_g1	Com_193_neg	0.112446	0.712036	9.80112	1.05038
Cluster-41019.8_TRINITY_DN13345_c0_g1	Com_587_pos	0.279667	0.529788	9.80112	1.03964
Cluster-41019.8_TRINITY_DN13345_c0_g1	Com_284_neg	0.929276	-0.0471844	9.80112	1.02561
Cluster-41019.8_TRINITY_DN13345_c0_g1	Com_104_neg	0.332946	0.482038	9.80112	1.01612
Cluster-41019.8_TRINITY_DN13345_c0_g1	Com_324_neg	0.273114	0.535889	9.80112	1.00473
Cluster-41019.8_TRINITY_DN13345_c0_g1	Com_446_pos	0.152696	-0.661244	9.80112	-1.00637
Cluster-41019.8_TRINITY_DN13345_c0_g1	Com_699_pos	0.298219	-0.512805	9.80112	-1.02173
Cluster-41019.8_TRINITY_DN13345_c0_g1	Com_132_neg	0.214369	-0.593406	9.80112	-1.02479
Cluster-41019.8_TRINITY_DN13345_c0_g1	Com_31_neg	0.234442	-0.573124	9.80112	-1.02979
Cluster-41019.8_TRINITY_DN13345_c0_g1	Com_332_neg	0.556336	-0.305258	9.80112	-1.03797
Cluster-41019.8_TRINITY_DN13345_c0_g1	Com_75_neg	0.546589	-0.31244	9.80112	-1.0766
Cluster-41019.8_TRINITY_DN13345_c0_g1	Com_405_pos	0.210611	-0.597287	9.80112	-1.10955
Cluster-41019.8_TRINITY_DN13345_c0_g1	Com_89_neg	0.460695	-0.377464	9.80112	-1.11683
Cluster-41019.8_TRINITY_DN13345_c0_g1	Com_169_neg	0.449781	-0.38598	9.80112	-1.11878
Cluster-41019.8_TRINITY_DN13345_c0_g1	Com_675_pos	0.171694	-0.639298	9.80112	-1.12927
Cluster-41019.8_TRINITY_DN13345_c0_g1	Com_693_pos	0.285548	-0.524359	9.80112	-1.16587
Cluster-41019.8_TRINITY_DN13345_c0_g1	Com_67_neg	0.340281	-0.475693	9.80112	-1.18515
Cluster-41019.8_TRINITY_DN13345_c0_g1	Com_347_pos	0.154264	-0.659391	9.80112	-1.19353
Cluster-41019.8_TRINITY_DN13345_c0_g1	Com_341_neg	0.431147	-0.400677	9.80112	-1.21219
Cluster-41019.8_TRINITY_DN13345_c0_g1	Com_241_neg	0.445261	-0.389527	9.80112	-1.23502
Cluster-41019.8_TRINITY_DN13345_c0_g1	Com_127_neg	0.259828	-0.548434	9.80112	-1.23765
Cluster-41019.8_TRINITY_DN13345_c0_g1	Com_607_pos	0.282543	-0.527128	9.80112	-1.24701
Cluster-41019.8_TRINITY_DN13345_c0_g1	Com_101_neg	0.517408	-0.334166	9.80112	-1.28834
Cluster-41019.8_TRINITY_DN13345_c0_g1	Com_544_pos	0.478357	-0.363814	9.80112	-1.29767
Cluster-41019.8_TRINITY_DN13345_c0_g1	Com_385_pos	0.216741	-0.590971	9.80112	-1.38327
Cluster-41019.8_TRINITY_DN13345_c0_g1	Com_601_pos	0.192585	-0.616309	9.80112	-1.39838
Cluster-41019.8_TRINITY_DN13345_c0_g1	Com_331_neg	0.18447	-0.62511	9.80112	-1.40488
Cluster-41019.8_TRINITY_DN13345_c0_g1	Com_437_pos	0.520793	-0.331628	9.80112	-1.43435
Cluster-41019.8_TRINITY_DN13345_c0_g1	Com_375_pos	0.112377	-0.712128	9.80112	-1.43775
Cluster-41019.8_TRINITY_DN13345_c0_g1	Com_692_pos	0.258129	-0.550056	9.80112	-1.44067
Cluster-41019.8_TRINITY_DN13345_c0_g1	Com_625_pos	0.37037	-0.450161	9.80112	-1.47763
Cluster-41019.8_TRINITY_DN13345_c0_g1	Com_558_pos	0.307583	-0.504384	9.80112	-1.48831
Cluster-41019.8_TRINITY_DN13345_c0_g1	Com_509_pos	0.38239	-0.440167	9.80112	-1.49114
Cluster-41019.8_TRINITY_DN13345_c0_g1	Com_330_neg	0.177026	-0.633325	9.80112	-1.50237
Cluster-41019.8_TRINITY_DN13345_c0_g1	Com_326_neg	0.305696	-0.506072	9.80112	-1.58459
Cluster-41019.8_TRINITY_DN13345_c0_g1	Com_297_neg	0.474009	-0.367159	9.80112	-1.60771
Cluster-41019.8_TRINITY_DN13345_c0_g1	Com_604_pos	0.307645	-0.504328	9.80112	-1.62016
Cluster-41019.8_TRINITY_DN13345_c0_g1	Com_118_neg	0.484107	-0.359403	9.80112	-1.63932
Cluster-41019.8_TRINITY_DN13345_c0_g1	Com_518_pos	0.35807	-0.460506	9.80112	-1.64714
Cluster-41019.8_TRINITY_DN13345_c0_g1	Com_545_pos	0.441014	-0.39287	9.80112	-1.70212
Cluster-41019.8_TRINITY_DN13345_c0_g1	Com_442_pos	0.160069	-0.652597	9.80112	-1.8341
Cluster-41019.8_TRINITY_DN13345_c0_g1	Com_368_pos	0.352477	-0.465251	9.80112	-1.84447
Cluster-41019.8_TRINITY_DN13345_c0_g1	Com_322_neg	0.255996	-0.552098	9.80112	-1.84889
Cluster-41019.8_TRINITY_DN13345_c0_g1	Com_46_neg	0.202855	-0.605387	9.80112	-1.92613
Cluster-41019.8_TRINITY_DN13345_c0_g1	Com_404_pos	0.256982	-0.551153	9.80112	-2.06767
Cluster-41019.8_TRINITY_DN13345_c0_g1	Com_218_neg	0.425084	-0.405504	9.80112	-2.09797
Cluster-41019.8_TRINITY_DN13345_c0_g1	Com_214_neg	0.110779	-0.714297	9.80112	-2.14349
Cluster-41019.8_TRINITY_DN13345_c0_g1	Com_19_neg	0.485453	-0.358374	9.80112	-2.15523
Cluster-41019.8_TRINITY_DN13345_c0_g1	Com_338_neg	0.519917	-0.332285	9.80112	-2.30857
Cluster-41019.8_TRINITY_DN13345_c0_g1	Com_634_pos	0.197671	-0.61087	9.80112	-2.81764
Cluster-41019.8_TRINITY_DN13345_c0_g1	Com_723_pos	0.424151	-0.406248	9.80112	-2.83428
Cluster-41019.8_TRINITY_DN13345_c0_g1	Com_397_pos	0.48033	-0.362299	9.80112	-2.85553
Cluster-41019.8_TRINITY_DN13345_c0_g1	Com_4_neg	0.478423	-0.363763	9.80112	-2.99344
Cluster-41019.8_TRINITY_DN13345_c0_g1	Com_185_neg	0.451416	-0.3847	9.80112	-3.4744
Cluster-41019.8_TRINITY_DN13345_c0_g1	Com_276_neg	0.424327	-0.406107	9.80112	-3.49156
Cluster-41019.8_TRINITY_DN13345_c0_g1	Com_305_neg	0.422877	-0.407266	9.80112	-3.72895
Cluster-41019.8_TRINITY_DN13345_c0_g1	Com_511_pos	0.445053	-0.389691	9.80112	-4.0515
Cluster-41019.8_TRINITY_DN13345_c0_g1	Com_315_neg	0.404358	-0.422176	9.80112	-4.09423
Cluster-41019.8_TRINITY_DN13345_c0_g1	Com_500_pos	0.446264	-0.38874	9.80112	-4.0997
Cluster-964.0_TRINITY_DN29_c0_g4	Com_546_pos	0.594558	0.277411	10.3802	2.27939
Cluster-964.0_TRINITY_DN29_c0_g4	Com_149_neg	0.483607	0.359787	10.3802	2.14221
Cluster-964.0_TRINITY_DN29_c0_g4	Com_280_neg	0.382139	0.440375	10.3802	1.80705
Cluster-964.0_TRINITY_DN29_c0_g4	Com_336_neg	0.431814	0.400148	10.3802	1.69659
Cluster-964.0_TRINITY_DN29_c0_g4	Com_6_neg	0.0172268	0.890829	10.3802	1.62609
Cluster-964.0_TRINITY_DN29_c0_g4	Com_293_neg	0.0255711	0.866427	10.3802	1.60741
Cluster-964.0_TRINITY_DN29_c0_g4	Com_602_pos	0.0401848	0.831525	10.3802	1.54051
Cluster-964.0_TRINITY_DN29_c0_g4	Com_644_pos	0.113723	0.710313	10.3802	1.5249
Cluster-964.0_TRINITY_DN29_c0_g4	Com_358_pos	0.0319605	0.850245	10.3802	1.51509
Cluster-964.0_TRINITY_DN29_c0_g4	Com_188_neg	0.233709	0.573851	10.3802	1.50042
Cluster-964.0_TRINITY_DN29_c0_g4	Com_83_neg	0.273363	0.535657	10.3802	1.45751
Cluster-964.0_TRINITY_DN29_c0_g4	Com_416_pos	0.0441711	0.823103	10.3802	1.42128
Cluster-964.0_TRINITY_DN29_c0_g4	Com_503_pos	0.00695595	0.931107	10.3802	1.355
Cluster-964.0_TRINITY_DN29_c0_g4	Com_59_neg	0.0998665	0.729489	10.3802	1.33442
Cluster-964.0_TRINITY_DN29_c0_g4	Com_201_neg	0.0724676	0.771312	10.3802	1.33364
Cluster-964.0_TRINITY_DN29_c0_g4	Com_15_neg	0.153968	0.65974	10.3802	1.32236
Cluster-964.0_TRINITY_DN29_c0_g4	Com_267_neg	0.147701	0.667203	10.3802	1.30091
Cluster-964.0_TRINITY_DN29_c0_g4	Com_155_neg	0.0866043	0.748986	10.3802	1.289
Cluster-964.0_TRINITY_DN29_c0_g4	Com_61_neg	0.111403	0.713448	10.3802	1.22112
Cluster-964.0_TRINITY_DN29_c0_g4	Com_337_neg	0.103355	0.724556	10.3802	1.21265
Cluster-964.0_TRINITY_DN29_c0_g4	Com_298_neg	0.256522	0.551594	10.3802	1.20423
Cluster-964.0_TRINITY_DN29_c0_g4	Com_71_neg	0.184889	0.624651	10.3802	1.19736
Cluster-964.0_TRINITY_DN29_c0_g4	Com_192_neg	0.639932	0.244944	10.3802	1.19402
Cluster-964.0_TRINITY_DN29_c0_g4	Com_199_neg	0.185025	0.624503	10.3802	1.18479
Cluster-964.0_TRINITY_DN29_c0_g4	Com_64_neg	0.0826555	0.755045	10.3802	1.12433
Cluster-964.0_TRINITY_DN29_c0_g4	Com_128_neg	0.0402545	0.831374	10.3802	1.09285
Cluster-964.0_TRINITY_DN29_c0_g4	Com_364_pos	0.11452	0.709242	10.3802	1.07645
Cluster-964.0_TRINITY_DN29_c0_g4	Com_193_neg	0.0582659	0.795842	10.3802	1.05038
Cluster-964.0_TRINITY_DN29_c0_g4	Com_587_pos	0.136778	0.680544	10.3802	1.03964
Cluster-964.0_TRINITY_DN29_c0_g4	Com_284_neg	0.604113	0.270524	10.3802	1.02561
Cluster-964.0_TRINITY_DN29_c0_g4	Com_104_neg	0.442916	0.391372	10.3802	1.01612
Cluster-964.0_TRINITY_DN29_c0_g4	Com_324_neg	0.130036	0.689007	10.3802	1.00473
Cluster-964.0_TRINITY_DN29_c0_g4	Com_446_pos	0.409485	-0.418026	10.3802	-1.00637
Cluster-964.0_TRINITY_DN29_c0_g4	Com_699_pos	0.543695	-0.31458	10.3802	-1.02173
Cluster-964.0_TRINITY_DN29_c0_g4	Com_132_neg	0.317754	-0.495344	10.3802	-1.02479
Cluster-964.0_TRINITY_DN29_c0_g4	Com_31_neg	0.209777	-0.598152	10.3802	-1.02979
Cluster-964.0_TRINITY_DN29_c0_g4	Com_332_neg	0.280193	-0.529301	10.3802	-1.03797
Cluster-964.0_TRINITY_DN29_c0_g4	Com_75_neg	0.313923	-0.498736	10.3802	-1.0766
Cluster-964.0_TRINITY_DN29_c0_g4	Com_405_pos	0.503295	-0.344801	10.3802	-1.10955
Cluster-964.0_TRINITY_DN29_c0_g4	Com_89_neg	0.560847	-0.301945	10.3802	-1.11683
Cluster-964.0_TRINITY_DN29_c0_g4	Com_169_neg	0.541954	-0.315869	10.3802	-1.11878
Cluster-964.0_TRINITY_DN29_c0_g4	Com_675_pos	0.446419	-0.388617	10.3802	-1.12927
Cluster-964.0_TRINITY_DN29_c0_g4	Com_693_pos	0.5968	-0.275793	10.3802	-1.16587
Cluster-964.0_TRINITY_DN29_c0_g4	Com_67_neg	0.508526	-0.340849	10.3802	-1.18515
Cluster-964.0_TRINITY_DN29_c0_g4	Com_347_pos	0.262141	-0.546233	10.3802	-1.19353
Cluster-964.0_TRINITY_DN29_c0_g4	Com_341_neg	0.605962	-0.269195	10.3802	-1.21219
Cluster-964.0_TRINITY_DN29_c0_g4	Com_241_neg	0.557038	-0.304742	10.3802	-1.23502
Cluster-964.0_TRINITY_DN29_c0_g4	Com_127_neg	0.52172	-0.330934	10.3802	-1.23765
Cluster-964.0_TRINITY_DN29_c0_g4	Com_607_pos	0.428036	-0.403151	10.3802	-1.24701
Cluster-964.0_TRINITY_DN29_c0_g4	Com_101_neg	0.560978	-0.301849	10.3802	-1.28834
Cluster-964.0_TRINITY_DN29_c0_g4	Com_544_pos	0.5875	-0.282516	10.3802	-1.29767
Cluster-964.0_TRINITY_DN29_c0_g4	Com_385_pos	0.270626	-0.53822	10.3802	-1.38327
Cluster-964.0_TRINITY_DN29_c0_g4	Com_601_pos	0.206007	-0.60208	10.3802	-1.39838
Cluster-964.0_TRINITY_DN29_c0_g4	Com_331_neg	0.264572	-0.543927	10.3802	-1.40488
Cluster-964.0_TRINITY_DN29_c0_g4	Com_437_pos	0.389929	-0.433954	10.3802	-1.43435
Cluster-964.0_TRINITY_DN29_c0_g4	Com_375_pos	0.248839	-0.558999	10.3802	-1.43775
Cluster-964.0_TRINITY_DN29_c0_g4	Com_692_pos	0.406201	-0.420683	10.3802	-1.44067
Cluster-964.0_TRINITY_DN29_c0_g4	Com_625_pos	0.559934	-0.302614	10.3802	-1.47763
Cluster-964.0_TRINITY_DN29_c0_g4	Com_558_pos	0.363152	-0.456217	10.3802	-1.48831
Cluster-964.0_TRINITY_DN29_c0_g4	Com_509_pos	0.56249	-0.30074	10.3802	-1.49114
Cluster-964.0_TRINITY_DN29_c0_g4	Com_330_neg	0.312655	-0.499862	10.3802	-1.50237
Cluster-964.0_TRINITY_DN29_c0_g4	Com_326_neg	0.36864	-0.451609	10.3802	-1.58459
Cluster-964.0_TRINITY_DN29_c0_g4	Com_297_neg	0.657594	-0.232458	10.3802	-1.60771
Cluster-964.0_TRINITY_DN29_c0_g4	Com_604_pos	0.374172	-0.446988	10.3802	-1.62016
Cluster-964.0_TRINITY_DN29_c0_g4	Com_118_neg	0.579872	-0.288052	10.3802	-1.63932
Cluster-964.0_TRINITY_DN29_c0_g4	Com_518_pos	0.508506	-0.340864	10.3802	-1.64714
Cluster-964.0_TRINITY_DN29_c0_g4	Com_545_pos	0.513374	-0.337198	10.3802	-1.70212
Cluster-964.0_TRINITY_DN29_c0_g4	Com_442_pos	0.364747	-0.454875	10.3802	-1.8341
Cluster-964.0_TRINITY_DN29_c0_g4	Com_368_pos	0.619323	-0.259617	10.3802	-1.84447
Cluster-964.0_TRINITY_DN29_c0_g4	Com_322_neg	0.461874	-0.376547	10.3802	-1.84889
Cluster-964.0_TRINITY_DN29_c0_g4	Com_46_neg	0.269426	-0.539347	10.3802	-1.92613
Cluster-964.0_TRINITY_DN29_c0_g4	Com_404_pos	0.473357	-0.367662	10.3802	-2.06767
Cluster-964.0_TRINITY_DN29_c0_g4	Com_218_neg	0.544411	-0.314051	10.3802	-2.09797
Cluster-964.0_TRINITY_DN29_c0_g4	Com_214_neg	0.195139	-0.613571	10.3802	-2.14349
Cluster-964.0_TRINITY_DN29_c0_g4	Com_19_neg	0.744446	-0.172067	10.3802	-2.15523
Cluster-964.0_TRINITY_DN29_c0_g4	Com_338_neg	0.550806	-0.309329	10.3802	-2.30857
Cluster-964.0_TRINITY_DN29_c0_g4	Com_634_pos	0.365519	-0.454226	10.3802	-2.81764
Cluster-964.0_TRINITY_DN29_c0_g4	Com_723_pos	0.632648	-0.250117	10.3802	-2.83428
Cluster-964.0_TRINITY_DN29_c0_g4	Com_397_pos	0.563064	-0.30032	10.3802	-2.85553
Cluster-964.0_TRINITY_DN29_c0_g4	Com_4_neg	0.555569	-0.305822	10.3802	-2.99344
Cluster-964.0_TRINITY_DN29_c0_g4	Com_185_neg	0.57634	-0.290622	10.3802	-3.4744
Cluster-964.0_TRINITY_DN29_c0_g4	Com_276_neg	0.519725	-0.332429	10.3802	-3.49156
Cluster-964.0_TRINITY_DN29_c0_g4	Com_305_neg	0.528992	-0.325501	10.3802	-3.72895
Cluster-964.0_TRINITY_DN29_c0_g4	Com_511_pos	0.565715	-0.298378	10.3802	-4.0515
Cluster-964.0_TRINITY_DN29_c0_g4	Com_315_neg	0.545813	-0.313014	10.3802	-4.09423
Cluster-964.0_TRINITY_DN29_c0_g4	Com_500_pos	0.565243	-0.298724	10.3802	-4.0997
Cluster-1093.0_TRINITY_DN310137_c0_g1	Com_546_pos	0.845725	0.103216	9.73143	2.27939
Cluster-1093.0_TRINITY_DN310137_c0_g1	Com_149_neg	0.020504	0.880688	9.73143	2.14221
Cluster-1093.0_TRINITY_DN310137_c0_g1	Com_280_neg	0.00255736	0.95842	9.73143	1.80705
Cluster-1093.0_TRINITY_DN310137_c0_g1	Com_336_neg	0.0615827	0.789888	9.73143	1.69659
Cluster-1093.0_TRINITY_DN310137_c0_g1	Com_6_neg	0.114557	0.709193	9.73143	1.62609
Cluster-1093.0_TRINITY_DN310137_c0_g1	Com_293_neg	0.162469	0.649819	9.73143	1.60741
Cluster-1093.0_TRINITY_DN310137_c0_g1	Com_602_pos	0.200001	0.608398	9.73143	1.54051
Cluster-1093.0_TRINITY_DN310137_c0_g1	Com_644_pos	0.0467869	0.817768	9.73143	1.5249
Cluster-1093.0_TRINITY_DN310137_c0_g1	Com_358_pos	0.356219	0.462073	9.73143	1.51509
Cluster-1093.0_TRINITY_DN310137_c0_g1	Com_188_neg	0.0521527	0.807242	9.73143	1.50042
Cluster-1093.0_TRINITY_DN310137_c0_g1	Com_83_neg	0.0355609	0.841801	9.73143	1.45751
Cluster-1093.0_TRINITY_DN310137_c0_g1	Com_416_pos	0.434545	0.397982	9.73143	1.42128
Cluster-1093.0_TRINITY_DN310137_c0_g1	Com_503_pos	0.159979	0.652702	9.73143	1.355
Cluster-1093.0_TRINITY_DN310137_c0_g1	Com_59_neg	0.223061	0.584534	9.73143	1.33442
Cluster-1093.0_TRINITY_DN310137_c0_g1	Com_201_neg	0.0921914	0.74062	9.73143	1.33364
Cluster-1093.0_TRINITY_DN310137_c0_g1	Com_15_neg	0.227515	0.580041	9.73143	1.32236
Cluster-1093.0_TRINITY_DN310137_c0_g1	Com_267_neg	0.248521	0.559308	9.73143	1.30091
Cluster-1093.0_TRINITY_DN310137_c0_g1	Com_155_neg	0.317157	0.495871	9.73143	1.289
Cluster-1093.0_TRINITY_DN310137_c0_g1	Com_61_neg	0.283807	0.525962	9.73143	1.22112
Cluster-1093.0_TRINITY_DN310137_c0_g1	Com_337_neg	0.343253	0.473136	9.73143	1.21265
Cluster-1093.0_TRINITY_DN310137_c0_g1	Com_298_neg	0.769343	0.155013	9.73143	1.20423
Cluster-1093.0_TRINITY_DN310137_c0_g1	Com_71_neg	0.277751	0.531566	9.73143	1.19736
Cluster-1093.0_TRINITY_DN310137_c0_g1	Com_192_neg	0.0166112	0.892835	9.73143	1.19402
Cluster-1093.0_TRINITY_DN310137_c0_g1	Com_199_neg	0.195725	0.612945	9.73143	1.18479
Cluster-1093.0_TRINITY_DN310137_c0_g1	Com_64_neg	0.235434	0.57214	9.73143	1.12433
Cluster-1093.0_TRINITY_DN310137_c0_g1	Com_128_neg	0.113022	0.711257	9.73143	1.09285
Cluster-1093.0_TRINITY_DN310137_c0_g1	Com_364_pos	0.0258914	0.865573	9.73143	1.07645
Cluster-1093.0_TRINITY_DN310137_c0_g1	Com_193_neg	0.156078	0.657257	9.73143	1.05038
Cluster-1093.0_TRINITY_DN310137_c0_g1	Com_587_pos	0.0219664	0.876414	9.73143	1.03964
Cluster-1093.0_TRINITY_DN310137_c0_g1	Com_284_neg	0.16041	0.652202	9.73143	1.02561
Cluster-1093.0_TRINITY_DN310137_c0_g1	Com_104_neg	0.217498	0.590196	9.73143	1.01612
Cluster-1093.0_TRINITY_DN310137_c0_g1	Com_324_neg	0.0183052	0.887397	9.73143	1.00473
Cluster-1093.0_TRINITY_DN310137_c0_g1	Com_446_pos	0.402779	-0.423459	9.73143	-1.00637
Cluster-1093.0_TRINITY_DN310137_c0_g1	Com_699_pos	0.391357	-0.432782	9.73143	-1.02173
Cluster-1093.0_TRINITY_DN310137_c0_g1	Com_132_neg	0.0868939	-0.748546	9.73143	-1.02479
Cluster-1093.0_TRINITY_DN310137_c0_g1	Com_31_neg	0.296172	-0.514658	9.73143	-1.02979
Cluster-1093.0_TRINITY_DN310137_c0_g1	Com_332_neg	0.389903	-0.433976	9.73143	-1.03797
Cluster-1093.0_TRINITY_DN310137_c0_g1	Com_75_neg	0.17556	-0.63496	9.73143	-1.0766
Cluster-1093.0_TRINITY_DN310137_c0_g1	Com_405_pos	0.393256	-0.431226	9.73143	-1.10955
Cluster-1093.0_TRINITY_DN310137_c0_g1	Com_89_neg	0.425288	-0.405341	9.73143	-1.11683
Cluster-1093.0_TRINITY_DN310137_c0_g1	Com_169_neg	0.398578	-0.426877	9.73143	-1.11878
Cluster-1093.0_TRINITY_DN310137_c0_g1	Com_675_pos	0.379318	-0.442711	9.73143	-1.12927
Cluster-1093.0_TRINITY_DN310137_c0_g1	Com_693_pos	0.35103	-0.466483	9.73143	-1.16587
Cluster-1093.0_TRINITY_DN310137_c0_g1	Com_67_neg	0.438846	-0.39458	9.73143	-1.18515
Cluster-1093.0_TRINITY_DN310137_c0_g1	Com_347_pos	0.186032	-0.623404	9.73143	-1.19353
Cluster-1093.0_TRINITY_DN310137_c0_g1	Com_341_neg	0.462429	-0.376116	9.73143	-1.21219
Cluster-1093.0_TRINITY_DN310137_c0_g1	Com_241_neg	0.45076	-0.385214	9.73143	-1.23502
Cluster-1093.0_TRINITY_DN310137_c0_g1	Com_127_neg	0.359608	-0.459206	9.73143	-1.23765
Cluster-1093.0_TRINITY_DN310137_c0_g1	Com_607_pos	0.236691	-0.570895	9.73143	-1.24701
Cluster-1093.0_TRINITY_DN310137_c0_g1	Com_101_neg	0.410606	-0.417121	9.73143	-1.28834
Cluster-1093.0_TRINITY_DN310137_c0_g1	Com_544_pos	0.441705	-0.392326	9.73143	-1.29767
Cluster-1093.0_TRINITY_DN310137_c0_g1	Com_385_pos	0.28884	-0.521339	9.73143	-1.38327
Cluster-1093.0_TRINITY_DN310137_c0_g1	Com_601_pos	0.277694	-0.53162	9.73143	-1.39838
Cluster-1093.0_TRINITY_DN310137_c0_g1	Com_331_neg	0.043267	-0.824981	9.73143	-1.40488
Cluster-1093.0_TRINITY_DN310137_c0_g1	Com_437_pos	0.244899	-0.562832	9.73143	-1.43435
Cluster-1093.0_TRINITY_DN310137_c0_g1	Com_375_pos	0.262786	-0.54562	9.73143	-1.43775
Cluster-1093.0_TRINITY_DN310137_c0_g1	Com_692_pos	0.236937	-0.570652	9.73143	-1.44067
Cluster-1093.0_TRINITY_DN310137_c0_g1	Com_625_pos	0.38594	-0.437236	9.73143	-1.47763
Cluster-1093.0_TRINITY_DN310137_c0_g1	Com_558_pos	0.378879	-0.443074	9.73143	-1.48831
Cluster-1093.0_TRINITY_DN310137_c0_g1	Com_509_pos	0.487148	-0.357078	9.73143	-1.49114
Cluster-1093.0_TRINITY_DN310137_c0_g1	Com_330_neg	0.343227	-0.473159	9.73143	-1.50237
Cluster-1093.0_TRINITY_DN310137_c0_g1	Com_326_neg	0.296612	-0.514259	9.73143	-1.58459
Cluster-1093.0_TRINITY_DN310137_c0_g1	Com_297_neg	0.41343	-0.414844	9.73143	-1.60771
Cluster-1093.0_TRINITY_DN310137_c0_g1	Com_604_pos	0.20415	-0.604025	9.73143	-1.62016
Cluster-1093.0_TRINITY_DN310137_c0_g1	Com_118_neg	0.439307	-0.394217	9.73143	-1.63932
Cluster-1093.0_TRINITY_DN310137_c0_g1	Com_518_pos	0.369723	-0.450702	9.73143	-1.64714
Cluster-1093.0_TRINITY_DN310137_c0_g1	Com_545_pos	0.468029	-0.371776	9.73143	-1.70212
Cluster-1093.0_TRINITY_DN310137_c0_g1	Com_442_pos	0.168466	-0.642952	9.73143	-1.8341
Cluster-1093.0_TRINITY_DN310137_c0_g1	Com_368_pos	0.24828	-0.559542	9.73143	-1.84447
Cluster-1093.0_TRINITY_DN310137_c0_g1	Com_322_neg	0.362779	-0.45653	9.73143	-1.84889
Cluster-1093.0_TRINITY_DN310137_c0_g1	Com_46_neg	0.201058	-0.607281	9.73143	-1.92613
Cluster-1093.0_TRINITY_DN310137_c0_g1	Com_404_pos	0.34503	-0.471611	9.73143	-2.06767
Cluster-1093.0_TRINITY_DN310137_c0_g1	Com_218_neg	0.334177	-0.48097	9.73143	-2.09797
Cluster-1093.0_TRINITY_DN310137_c0_g1	Com_214_neg	0.0521001	-0.807342	9.73143	-2.14349
Cluster-1093.0_TRINITY_DN310137_c0_g1	Com_19_neg	0.448875	-0.38669	9.73143	-2.15523
Cluster-1093.0_TRINITY_DN310137_c0_g1	Com_338_neg	0.451442	-0.38468	9.73143	-2.30857
Cluster-1093.0_TRINITY_DN310137_c0_g1	Com_634_pos	0.224664	-0.582913	9.73143	-2.81764
Cluster-1093.0_TRINITY_DN310137_c0_g1	Com_723_pos	0.426151	-0.404653	9.73143	-2.83428
Cluster-1093.0_TRINITY_DN310137_c0_g1	Com_397_pos	0.467196	-0.37242	9.73143	-2.85553
Cluster-1093.0_TRINITY_DN310137_c0_g1	Com_4_neg	0.442016	-0.392081	9.73143	-2.99344
Cluster-1093.0_TRINITY_DN310137_c0_g1	Com_185_neg	0.458683	-0.379028	9.73143	-3.4744
Cluster-1093.0_TRINITY_DN310137_c0_g1	Com_276_neg	0.417177	-0.411832	9.73143	-3.49156
Cluster-1093.0_TRINITY_DN310137_c0_g1	Com_305_neg	0.458196	-0.379408	9.73143	-3.72895
Cluster-1093.0_TRINITY_DN310137_c0_g1	Com_511_pos	0.461462	-0.376867	9.73143	-4.0515
Cluster-1093.0_TRINITY_DN310137_c0_g1	Com_315_neg	0.432745	-0.399409	9.73143	-4.09423
Cluster-1093.0_TRINITY_DN310137_c0_g1	Com_500_pos	0.459329	-0.378526	9.73143	-4.0997
Cluster-2170.0_TRINITY_DN304610_c0_g1	Com_546_pos	0.0578797	0.796546	9.18897	2.27939
Cluster-2170.0_TRINITY_DN304610_c0_g1	Com_149_neg	0.535177	0.320897	9.18897	2.14221
Cluster-2170.0_TRINITY_DN304610_c0_g1	Com_280_neg	0.0579826	0.796358	9.18897	1.80705
Cluster-2170.0_TRINITY_DN304610_c0_g1	Com_336_neg	0.0192786	0.884382	9.18897	1.69659
Cluster-2170.0_TRINITY_DN304610_c0_g1	Com_6_neg	0.333102	0.481903	9.18897	1.62609
Cluster-2170.0_TRINITY_DN304610_c0_g1	Com_293_neg	0.109122	0.71656	9.18897	1.60741
Cluster-2170.0_TRINITY_DN304610_c0_g1	Com_602_pos	0.14659	0.668541	9.18897	1.54051
Cluster-2170.0_TRINITY_DN304610_c0_g1	Com_644_pos	0.160695	0.651871	9.18897	1.5249
Cluster-2170.0_TRINITY_DN304610_c0_g1	Com_358_pos	0.117593	0.705143	9.18897	1.51509
Cluster-2170.0_TRINITY_DN304610_c0_g1	Com_188_neg	0.0381142	0.836054	9.18897	1.50042
Cluster-2170.0_TRINITY_DN304610_c0_g1	Com_83_neg	0.0384753	0.835256	9.18897	1.45751
Cluster-2170.0_TRINITY_DN304610_c0_g1	Com_416_pos	0.12761	0.692099	9.18897	1.42128
Cluster-2170.0_TRINITY_DN304610_c0_g1	Com_503_pos	0.283834	0.525937	9.18897	1.355
Cluster-2170.0_TRINITY_DN304610_c0_g1	Com_59_neg	0.324804	0.489141	9.18897	1.33442
Cluster-2170.0_TRINITY_DN304610_c0_g1	Com_201_neg	0.117796	0.704874	9.18897	1.33364
Cluster-2170.0_TRINITY_DN304610_c0_g1	Com_15_neg	0.211235	0.596641	9.18897	1.32236
Cluster-2170.0_TRINITY_DN304610_c0_g1	Com_267_neg	0.302819	0.508656	9.18897	1.30091
Cluster-2170.0_TRINITY_DN304610_c0_g1	Com_155_neg	0.267819	0.54086	9.18897	1.289
Cluster-2170.0_TRINITY_DN304610_c0_g1	Com_61_neg	0.358733	0.459945	9.18897	1.22112
Cluster-2170.0_TRINITY_DN304610_c0_g1	Com_337_neg	0.396516	0.428559	9.18897	1.21265
Cluster-2170.0_TRINITY_DN304610_c0_g1	Com_298_neg	0.122149	0.699153	9.18897	1.20423
Cluster-2170.0_TRINITY_DN304610_c0_g1	Com_71_neg	0.290549	0.519776	9.18897	1.19736
Cluster-2170.0_TRINITY_DN304610_c0_g1	Com_192_neg	0.480221	0.362382	9.18897	1.19402
Cluster-2170.0_TRINITY_DN304610_c0_g1	Com_199_neg	0.327608	0.486687	9.18897	1.18479
Cluster-2170.0_TRINITY_DN304610_c0_g1	Com_64_neg	0.293277	0.517289	9.18897	1.12433
Cluster-2170.0_TRINITY_DN304610_c0_g1	Com_128_neg	0.490582	0.354457	9.18897	1.09285
Cluster-2170.0_TRINITY_DN304610_c0_g1	Com_364_pos	0.0529687	0.805685	9.18897	1.07645
Cluster-2170.0_TRINITY_DN304610_c0_g1	Com_193_neg	0.105044	0.722195	9.18897	1.05038
Cluster-2170.0_TRINITY_DN304610_c0_g1	Com_587_pos	0.159206	0.653601	9.18897	1.03964
Cluster-2170.0_TRINITY_DN304610_c0_g1	Com_284_neg	0.798472	0.135176	9.18897	1.02561
Cluster-2170.0_TRINITY_DN304610_c0_g1	Com_104_neg	0.247004	0.560781	9.18897	1.01612
Cluster-2170.0_TRINITY_DN304610_c0_g1	Com_324_neg	0.152624	0.661329	9.18897	1.00473
Cluster-2170.0_TRINITY_DN304610_c0_g1	Com_446_pos	0.155284	-0.658189	9.18897	-1.00637
Cluster-2170.0_TRINITY_DN304610_c0_g1	Com_699_pos	0.261337	-0.546996	9.18897	-1.02173
Cluster-2170.0_TRINITY_DN304610_c0_g1	Com_132_neg	0.124882	-0.695606	9.18897	-1.02479
Cluster-2170.0_TRINITY_DN304610_c0_g1	Com_31_neg	0.22446	-0.583119	9.18897	-1.02979
Cluster-2170.0_TRINITY_DN304610_c0_g1	Com_332_neg	0.521277	-0.331266	9.18897	-1.03797
Cluster-2170.0_TRINITY_DN304610_c0_g1	Com_75_neg	0.419626	-0.409868	9.18897	-1.0766
Cluster-2170.0_TRINITY_DN304610_c0_g1	Com_405_pos	0.192847	-0.616027	9.18897	-1.10955
Cluster-2170.0_TRINITY_DN304610_c0_g1	Com_89_neg	0.406117	-0.420751	9.18897	-1.11683
Cluster-2170.0_TRINITY_DN304610_c0_g1	Com_169_neg	0.390736	-0.433292	9.18897	-1.11878
Cluster-2170.0_TRINITY_DN304610_c0_g1	Com_675_pos	0.162345	-0.649963	9.18897	-1.12927
Cluster-2170.0_TRINITY_DN304610_c0_g1	Com_693_pos	0.233007	-0.57455	9.18897	-1.16587
Cluster-2170.0_TRINITY_DN304610_c0_g1	Com_67_neg	0.315409	-0.497419	9.18897	-1.18515
Cluster-2170.0_TRINITY_DN304610_c0_g1	Com_347_pos	0.118737	-0.703629	9.18897	-1.19353
Cluster-2170.0_TRINITY_DN304610_c0_g1	Com_341_neg	0.386861	-0.436477	9.18897	-1.21219
Cluster-2170.0_TRINITY_DN304610_c0_g1	Com_241_neg	0.401915	-0.424161	9.18897	-1.23502
Cluster-2170.0_TRINITY_DN304610_c0_g1	Com_127_neg	0.222957	-0.584639	9.18897	-1.23765
Cluster-2170.0_TRINITY_DN304610_c0_g1	Com_607_pos	0.215637	-0.592103	9.18897	-1.24701
Cluster-2170.0_TRINITY_DN304610_c0_g1	Com_101_neg	0.448927	-0.38665	9.18897	-1.28834
Cluster-2170.0_TRINITY_DN304610_c0_g1	Com_544_pos	0.422684	-0.40742	9.18897	-1.29767
Cluster-2170.0_TRINITY_DN304610_c0_g1	Com_385_pos	0.198073	-0.610443	9.18897	-1.38327
Cluster-2170.0_TRINITY_DN304610_c0_g1	Com_601_pos	0.183498	-0.626174	9.18897	-1.39838
Cluster-2170.0_TRINITY_DN304610_c0_g1	Com_331_neg	0.0915669	-0.741544	9.18897	-1.40488
Cluster-2170.0_TRINITY_DN304610_c0_g1	Com_437_pos	0.416142	-0.412663	9.18897	-1.43435
Cluster-2170.0_TRINITY_DN304610_c0_g1	Com_375_pos	0.10527	-0.72188	9.18897	-1.43775
Cluster-2170.0_TRINITY_DN304610_c0_g1	Com_692_pos	0.199022	-0.609436	9.18897	-1.44067
Cluster-2170.0_TRINITY_DN304610_c0_g1	Com_625_pos	0.317824	-0.495282	9.18897	-1.47763
Cluster-2170.0_TRINITY_DN304610_c0_g1	Com_558_pos	0.289359	-0.520864	9.18897	-1.48831
Cluster-2170.0_TRINITY_DN304610_c0_g1	Com_509_pos	0.358825	-0.459867	9.18897	-1.49114
Cluster-2170.0_TRINITY_DN304610_c0_g1	Com_330_neg	0.17328	-0.637513	9.18897	-1.50237
Cluster-2170.0_TRINITY_DN304610_c0_g1	Com_326_neg	0.261357	-0.546978	9.18897	-1.58459
Cluster-2170.0_TRINITY_DN304610_c0_g1	Com_297_neg	0.399943	-0.425765	9.18897	-1.60771
Cluster-2170.0_TRINITY_DN304610_c0_g1	Com_604_pos	0.231236	-0.576315	9.18897	-1.62016
Cluster-2170.0_TRINITY_DN304610_c0_g1	Com_118_neg	0.427836	-0.40331	9.18897	-1.63932
Cluster-2170.0_TRINITY_DN304610_c0_g1	Com_518_pos	0.309232	-0.50291	9.18897	-1.64714
Cluster-2170.0_TRINITY_DN304610_c0_g1	Com_545_pos	0.410132	-0.417504	9.18897	-1.70212
Cluster-2170.0_TRINITY_DN304610_c0_g1	Com_442_pos	0.107689	-0.718529	9.18897	-1.8341
Cluster-2170.0_TRINITY_DN304610_c0_g1	Com_368_pos	0.251566	-0.556361	9.18897	-1.84447
Cluster-2170.0_TRINITY_DN304610_c0_g1	Com_322_neg	0.227737	-0.579818	9.18897	-1.84889
Cluster-2170.0_TRINITY_DN304610_c0_g1	Com_46_neg	0.160751	-0.651806	9.18897	-1.92613
Cluster-2170.0_TRINITY_DN304610_c0_g1	Com_404_pos	0.222163	-0.585443	9.18897	-2.06767
Cluster-2170.0_TRINITY_DN304610_c0_g1	Com_218_neg	0.348186	-0.46891	9.18897	-2.09797
Cluster-2170.0_TRINITY_DN304610_c0_g1	Com_214_neg	0.0543179	-0.803137	9.18897	-2.14349
Cluster-2170.0_TRINITY_DN304610_c0_g1	Com_19_neg	0.409464	-0.418043	9.18897	-2.15523
Cluster-2170.0_TRINITY_DN304610_c0_g1	Com_338_neg	0.466539	-0.372929	9.18897	-2.30857
Cluster-2170.0_TRINITY_DN304610_c0_g1	Com_634_pos	0.152248	-0.661776	9.18897	-2.81764
Cluster-2170.0_TRINITY_DN304610_c0_g1	Com_723_pos	0.36585	-0.453948	9.18897	-2.83428
Cluster-2170.0_TRINITY_DN304610_c0_g1	Com_397_pos	0.436273	-0.396614	9.18897	-2.85553
Cluster-2170.0_TRINITY_DN304610_c0_g1	Com_4_neg	0.427418	-0.403643	9.18897	-2.99344
Cluster-2170.0_TRINITY_DN304610_c0_g1	Com_185_neg	0.406981	-0.420051	9.18897	-3.4744
Cluster-2170.0_TRINITY_DN304610_c0_g1	Com_276_neg	0.378555	-0.443343	9.18897	-3.49156
Cluster-2170.0_TRINITY_DN304610_c0_g1	Com_305_neg	0.389195	-0.434558	9.18897	-3.72895
Cluster-2170.0_TRINITY_DN304610_c0_g1	Com_511_pos	0.403962	-0.422498	9.18897	-4.0515
Cluster-2170.0_TRINITY_DN304610_c0_g1	Com_315_neg	0.363003	-0.456342	9.18897	-4.09423
Cluster-2170.0_TRINITY_DN304610_c0_g1	Com_500_pos	0.404372	-0.422165	9.18897	-4.0997
Cluster-4241.0_TRINITY_DN1482_c0_g1	Com_546_pos	0.108742	0.717081	10.2388	2.27939
Cluster-4241.0_TRINITY_DN1482_c0_g1	Com_149_neg	0.547834	0.311521	10.2388	2.14221
Cluster-4241.0_TRINITY_DN1482_c0_g1	Com_280_neg	0.069804	0.775733	10.2388	1.80705
Cluster-4241.0_TRINITY_DN1482_c0_g1	Com_336_neg	0.0291446	0.857168	10.2388	1.69659
Cluster-4241.0_TRINITY_DN1482_c0_g1	Com_6_neg	0.647652	0.239476	10.2388	1.62609
Cluster-4241.0_TRINITY_DN1482_c0_g1	Com_293_neg	0.335299	0.479997	10.2388	1.60741
Cluster-4241.0_TRINITY_DN1482_c0_g1	Com_602_pos	0.383905	0.438915	10.2388	1.54051
Cluster-4241.0_TRINITY_DN1482_c0_g1	Com_644_pos	0.311965	0.500476	10.2388	1.5249
Cluster-4241.0_TRINITY_DN1482_c0_g1	Com_358_pos	0.373403	0.447629	10.2388	1.51509
Cluster-4241.0_TRINITY_DN1482_c0_g1	Com_188_neg	0.0918003	0.741199	10.2388	1.50042
Cluster-4241.0_TRINITY_DN1482_c0_g1	Com_83_neg	0.0791109	0.760596	10.2388	1.45751
Cluster-4241.0_TRINITY_DN1482_c0_g1	Com_416_pos	0.387615	0.435856	10.2388	1.42128
Cluster-4241.0_TRINITY_DN1482_c0_g1	Com_503_pos	0.618529	0.260185	10.2388	1.355
Cluster-4241.0_TRINITY_DN1482_c0_g1	Com_59_neg	0.572972	0.293076	10.2388	1.33442
Cluster-4241.0_TRINITY_DN1482_c0_g1	Com_201_neg	0.291297	0.519093	10.2388	1.33364
Cluster-4241.0_TRINITY_DN1482_c0_g1	Com_15_neg	0.394908	0.429873	10.2388	1.32236
Cluster-4241.0_TRINITY_DN1482_c0_g1	Com_267_neg	0.517443	0.33414	10.2388	1.30091
Cluster-4241.0_TRINITY_DN1482_c0_g1	Com_155_neg	0.529334	0.325246	10.2388	1.289
Cluster-4241.0_TRINITY_DN1482_c0_g1	Com_61_neg	0.617104	0.261204	10.2388	1.22112
Cluster-4241.0_TRINITY_DN1482_c0_g1	Com_337_neg	0.67944	0.217118	10.2388	1.21265
Cluster-4241.0_TRINITY_DN1482_c0_g1	Com_298_neg	0.294667	0.516024	10.2388	1.20423
Cluster-4241.0_TRINITY_DN1482_c0_g1	Com_71_neg	0.485396	0.358417	10.2388	1.19736
Cluster-4241.0_TRINITY_DN1482_c0_g1	Com_192_neg	0.430316	0.401337	10.2388	1.19402
Cluster-4241.0_TRINITY_DN1482_c0_g1	Com_199_neg	0.514308	0.336495	10.2388	1.18479
Cluster-4241.0_TRINITY_DN1482_c0_g1	Com_64_neg	0.550137	0.309822	10.2388	1.12433
Cluster-4241.0_TRINITY_DN1482_c0_g1	Com_128_neg	0.801036	0.133435	10.2388	1.09285
Cluster-4241.0_TRINITY_DN1482_c0_g1	Com_364_pos	0.149759	0.664739	10.2388	1.07645
Cluster-4241.0_TRINITY_DN1482_c0_g1	Com_193_neg	0.29587	0.514932	10.2388	1.05038
Cluster-4241.0_TRINITY_DN1482_c0_g1	Com_587_pos	0.287483	0.522582	10.2388	1.03964
Cluster-4241.0_TRINITY_DN1482_c0_g1	Com_284_neg	0.814158	0.124539	10.2388	1.02561
Cluster-4241.0_TRINITY_DN1482_c0_g1	Com_104_neg	0.310661	0.501636	10.2388	1.01612
Cluster-4241.0_TRINITY_DN1482_c0_g1	Com_324_neg	0.280859	0.528685	10.2388	1.00473
Cluster-4241.0_TRINITY_DN1482_c0_g1	Com_446_pos	0.241387	-0.566269	10.2388	-1.00637
Cluster-4241.0_TRINITY_DN1482_c0_g1	Com_699_pos	0.317716	-0.495378	10.2388	-1.02173
Cluster-4241.0_TRINITY_DN1482_c0_g1	Com_132_neg	0.188529	-0.620688	10.2388	-1.02479
Cluster-4241.0_TRINITY_DN1482_c0_g1	Com_31_neg	0.393354	-0.431146	10.2388	-1.02979
Cluster-4241.0_TRINITY_DN1482_c0_g1	Com_332_neg	0.718496	-0.189954	10.2388	-1.03797
Cluster-4241.0_TRINITY_DN1482_c0_g1	Com_75_neg	0.548004	-0.311396	10.2388	-1.0766
Cluster-4241.0_TRINITY_DN1482_c0_g1	Com_405_pos	0.254492	-0.553542	10.2388	-1.10955
Cluster-4241.0_TRINITY_DN1482_c0_g1	Com_89_neg	0.473378	-0.367646	10.2388	-1.11683
Cluster-4241.0_TRINITY_DN1482_c0_g1	Com_169_neg	0.459991	-0.378011	10.2388	-1.11878
Cluster-4241.0_TRINITY_DN1482_c0_g1	Com_675_pos	0.235197	-0.572375	10.2388	-1.12927
Cluster-4241.0_TRINITY_DN1482_c0_g1	Com_693_pos	0.264694	-0.543811	10.2388	-1.16587
Cluster-4241.0_TRINITY_DN1482_c0_g1	Com_67_neg	0.396208	-0.428811	10.2388	-1.18515
Cluster-4241.0_TRINITY_DN1482_c0_g1	Com_347_pos	0.217201	-0.5905	10.2388	-1.19353
Cluster-4241.0_TRINITY_DN1482_c0_g1	Com_341_neg	0.441479	-0.392504	10.2388	-1.21219
Cluster-4241.0_TRINITY_DN1482_c0_g1	Com_241_neg	0.474088	-0.367098	10.2388	-1.23502
Cluster-4241.0_TRINITY_DN1482_c0_g1	Com_127_neg	0.278263	-0.53109	10.2388	-1.23765
Cluster-4241.0_TRINITY_DN1482_c0_g1	Com_607_pos	0.283651	-0.526106	10.2388	-1.24701
Cluster-4241.0_TRINITY_DN1482_c0_g1	Com_101_neg	0.516832	-0.334599	10.2388	-1.28834
Cluster-4241.0_TRINITY_DN1482_c0_g1	Com_544_pos	0.483459	-0.3599	10.2388	-1.29767
Cluster-4241.0_TRINITY_DN1482_c0_g1	Com_385_pos	0.330855	-0.483856	10.2388	-1.38327
Cluster-4241.0_TRINITY_DN1482_c0_g1	Com_601_pos	0.339972	-0.47596	10.2388	-1.39838
Cluster-4241.0_TRINITY_DN1482_c0_g1	Com_331_neg	0.154371	-0.659265	10.2388	-1.40488
Cluster-4241.0_TRINITY_DN1482_c0_g1	Com_437_pos	0.52349	-0.32961	10.2388	-1.43435
Cluster-4241.0_TRINITY_DN1482_c0_g1	Com_375_pos	0.214979	-0.592779	10.2388	-1.43775
Cluster-4241.0_TRINITY_DN1482_c0_g1	Com_692_pos	0.27217	-0.536772	10.2388	-1.44067
Cluster-4241.0_TRINITY_DN1482_c0_g1	Com_625_pos	0.372922	-0.44803	10.2388	-1.47763
Cluster-4241.0_TRINITY_DN1482_c0_g1	Com_558_pos	0.414726	-0.413802	10.2388	-1.48831
Cluster-4241.0_TRINITY_DN1482_c0_g1	Com_509_pos	0.43068	-0.401048	10.2388	-1.49114
Cluster-4241.0_TRINITY_DN1482_c0_g1	Com_330_neg	0.290549	-0.519776	10.2388	-1.50237
Cluster-4241.0_TRINITY_DN1482_c0_g1	Com_326_neg	0.367484	-0.452577	10.2388	-1.58459
Cluster-4241.0_TRINITY_DN1482_c0_g1	Com_297_neg	0.429723	-0.401809	10.2388	-1.60771
Cluster-4241.0_TRINITY_DN1482_c0_g1	Com_604_pos	0.315503	-0.497335	10.2388	-1.62016
Cluster-4241.0_TRINITY_DN1482_c0_g1	Com_118_neg	0.491475	-0.353776	10.2388	-1.63932
Cluster-4241.0_TRINITY_DN1482_c0_g1	Com_518_pos	0.379539	-0.442527	10.2388	-1.64714
Cluster-4241.0_TRINITY_DN1482_c0_g1	Com_545_pos	0.502454	-0.345437	10.2388	-1.70212
Cluster-4241.0_TRINITY_DN1482_c0_g1	Com_442_pos	0.166745	-0.644912	10.2388	-1.8341
Cluster-4241.0_TRINITY_DN1482_c0_g1	Com_368_pos	0.263269	-0.545162	10.2388	-1.84447
Cluster-4241.0_TRINITY_DN1482_c0_g1	Com_322_neg	0.303971	-0.50762	10.2388	-1.84889
Cluster-4241.0_TRINITY_DN1482_c0_g1	Com_46_neg	0.270818	-0.538039	10.2388	-1.92613
Cluster-4241.0_TRINITY_DN1482_c0_g1	Com_404_pos	0.291312	-0.51908	10.2388	-2.06767
Cluster-4241.0_TRINITY_DN1482_c0_g1	Com_218_neg	0.403468	-0.422899	10.2388	-2.09797
Cluster-4241.0_TRINITY_DN1482_c0_g1	Com_214_neg	0.127833	-0.691814	10.2388	-2.14349
Cluster-4241.0_TRINITY_DN1482_c0_g1	Com_19_neg	0.414593	-0.413908	10.2388	-2.15523
Cluster-4241.0_TRINITY_DN1482_c0_g1	Com_338_neg	0.545929	-0.312928	10.2388	-2.30857
Cluster-4241.0_TRINITY_DN1482_c0_g1	Com_634_pos	0.228967	-0.578584	10.2388	-2.81764
Cluster-4241.0_TRINITY_DN1482_c0_g1	Com_723_pos	0.404509	-0.422054	10.2388	-2.83428
Cluster-4241.0_TRINITY_DN1482_c0_g1	Com_397_pos	0.511104	-0.338906	10.2388	-2.85553
Cluster-4241.0_TRINITY_DN1482_c0_g1	Com_4_neg	0.500748	-0.34673	10.2388	-2.99344
Cluster-4241.0_TRINITY_DN1482_c0_g1	Com_185_neg	0.473393	-0.367634	10.2388	-3.4744
Cluster-4241.0_TRINITY_DN1482_c0_g1	Com_276_neg	0.458086	-0.379493	10.2388	-3.49156
Cluster-4241.0_TRINITY_DN1482_c0_g1	Com_305_neg	0.472143	-0.368598	10.2388	-3.72895
Cluster-4241.0_TRINITY_DN1482_c0_g1	Com_511_pos	0.474567	-0.366729	10.2388	-4.0515
Cluster-4241.0_TRINITY_DN1482_c0_g1	Com_315_neg	0.433654	-0.398688	10.2388	-4.09423
Cluster-4241.0_TRINITY_DN1482_c0_g1	Com_500_pos	0.474876	-0.366491	10.2388	-4.0997
Cluster-73906.0_TRINITY_DN16550_c0_g1	Com_546_pos	0.162324	-0.649986	-2.20138	2.27939
Cluster-73906.0_TRINITY_DN16550_c0_g1	Com_149_neg	0.272115	-0.536824	-2.20138	2.14221
Cluster-73906.0_TRINITY_DN16550_c0_g1	Com_280_neg	0.0466876	-0.817968	-2.20138	1.80705
Cluster-73906.0_TRINITY_DN16550_c0_g1	Com_336_neg	0.0749785	-0.767211	-2.20138	1.69659
Cluster-73906.0_TRINITY_DN16550_c0_g1	Com_6_neg	0.0950027	-0.736497	-2.20138	1.62609
Cluster-73906.0_TRINITY_DN16550_c0_g1	Com_293_neg	0.0162505	-0.894026	-2.20138	1.60741
Cluster-73906.0_TRINITY_DN16550_c0_g1	Com_602_pos	0.128867	-0.690493	-2.20138	1.54051
Cluster-73906.0_TRINITY_DN16550_c0_g1	Com_644_pos	0.0215453	-0.87763	-2.20138	1.5249
Cluster-73906.0_TRINITY_DN16550_c0_g1	Com_358_pos	0.111208	-0.713713	-2.20138	1.51509
Cluster-73906.0_TRINITY_DN16550_c0_g1	Com_188_neg	0.0161248	-0.894445	-2.20138	1.50042
Cluster-73906.0_TRINITY_DN16550_c0_g1	Com_83_neg	0.0205226	-0.880632	-2.20138	1.45751
Cluster-73906.0_TRINITY_DN16550_c0_g1	Com_416_pos	0.134712	-0.683118	-2.20138	1.42128
Cluster-73906.0_TRINITY_DN16550_c0_g1	Com_503_pos	0.0764195	-0.764886	-2.20138	1.355
Cluster-73906.0_TRINITY_DN16550_c0_g1	Com_59_neg	0.0714897	-0.772926	-2.20138	1.33442
Cluster-73906.0_TRINITY_DN16550_c0_g1	Com_201_neg	0.0103534	-0.915728	-2.20138	1.33364
Cluster-73906.0_TRINITY_DN16550_c0_g1	Com_15_neg	0.0373078	-0.837849	-2.20138	1.32236
Cluster-73906.0_TRINITY_DN16550_c0_g1	Com_267_neg	0.0664487	-0.781412	-2.20138	1.30091
Cluster-73906.0_TRINITY_DN16550_c0_g1	Com_155_neg	0.0579949	-0.796335	-2.20138	1.289
Cluster-73906.0_TRINITY_DN16550_c0_g1	Com_61_neg	0.0875039	-0.747623	-2.20138	1.22112
Cluster-73906.0_TRINITY_DN16550_c0_g1	Com_337_neg	0.106203	-0.720584	-2.20138	1.21265
Cluster-73906.0_TRINITY_DN16550_c0_g1	Com_298_neg	0.250169	-0.557711	-2.20138	1.20423
Cluster-73906.0_TRINITY_DN16550_c0_g1	Com_71_neg	0.0660298	-0.782131	-2.20138	1.19736
Cluster-73906.0_TRINITY_DN16550_c0_g1	Com_192_neg	0.271752	-0.537164	-2.20138	1.19402
Cluster-73906.0_TRINITY_DN16550_c0_g1	Com_199_neg	0.0755269	-0.766324	-2.20138	1.18479
Cluster-73906.0_TRINITY_DN16550_c0_g1	Com_64_neg	0.0607583	-0.791354	-2.20138	1.12433
Cluster-73906.0_TRINITY_DN16550_c0_g1	Com_128_neg	0.166518	-0.645171	-2.20138	1.09285
Cluster-73906.0_TRINITY_DN16550_c0_g1	Com_364_pos	0.0126305	-0.906778	-2.20138	1.07645
Cluster-73906.0_TRINITY_DN16550_c0_g1	Com_193_neg	0.00945695	-0.919511	-2.20138	1.05038
Cluster-73906.0_TRINITY_DN16550_c0_g1	Com_587_pos	0.0262995	-0.864492	-2.20138	1.03964
Cluster-73906.0_TRINITY_DN16550_c0_g1	Com_284_neg	0.398894	-0.426619	-2.20138	1.02561
Cluster-73906.0_TRINITY_DN16550_c0_g1	Com_104_neg	0.0690046	-0.777074	-2.20138	1.01612
Cluster-73906.0_TRINITY_DN16550_c0_g1	Com_324_neg	0.0266776	-0.863498	-2.20138	1.00473
Cluster-73906.0_TRINITY_DN16550_c0_g1	Com_446_pos	0.0495437	0.812294	-2.20138	-1.00637
Cluster-73906.0_TRINITY_DN16550_c0_g1	Com_699_pos	0.155156	0.65834	-2.20138	-1.02173
Cluster-73906.0_TRINITY_DN16550_c0_g1	Com_132_neg	0.0854778	0.750701	-2.20138	-1.02479
Cluster-73906.0_TRINITY_DN16550_c0_g1	Com_31_neg	0.0490922	0.81318	-2.20138	-1.02979
Cluster-73906.0_TRINITY_DN16550_c0_g1	Com_332_neg	0.64409	0.241997	-2.20138	-1.03797
Cluster-73906.0_TRINITY_DN16550_c0_g1	Com_75_neg	0.30443	0.507208	-2.20138	-1.0766
Cluster-73906.0_TRINITY_DN16550_c0_g1	Com_405_pos	0.388002	0.435539	-2.20138	-1.10955
Cluster-73906.0_TRINITY_DN16550_c0_g1	Com_89_neg	0.28492	0.524937	-2.20138	-1.11683
Cluster-73906.0_TRINITY_DN16550_c0_g1	Com_169_neg	0.265876	0.542694	-2.20138	-1.11878
Cluster-73906.0_TRINITY_DN16550_c0_g1	Com_675_pos	0.0525922	0.806402	-2.20138	-1.12927
Cluster-73906.0_TRINITY_DN16550_c0_g1	Com_693_pos	0.163555	0.648568	-2.20138	-1.16587
Cluster-73906.0_TRINITY_DN16550_c0_g1	Com_67_neg	0.232585	0.57497	-2.20138	-1.18515
Cluster-73906.0_TRINITY_DN16550_c0_g1	Com_347_pos	0.0653452	0.783309	-2.20138	-1.19353
Cluster-73906.0_TRINITY_DN16550_c0_g1	Com_341_neg	0.298649	0.512416	-2.20138	-1.21219
Cluster-73906.0_TRINITY_DN16550_c0_g1	Com_241_neg	0.280575	0.528948	-2.20138	-1.23502
Cluster-73906.0_TRINITY_DN16550_c0_g1	Com_127_neg	0.412957	0.415225	-2.20138	-1.23765
Cluster-73906.0_TRINITY_DN16550_c0_g1	Com_607_pos	0.115359	0.708119	-2.20138	-1.24701
Cluster-73906.0_TRINITY_DN16550_c0_g1	Com_101_neg	0.314273	0.498426	-2.20138	-1.28834
Cluster-73906.0_TRINITY_DN16550_c0_g1	Com_544_pos	0.310053	0.502178	-2.20138	-1.29767
Cluster-73906.0_TRINITY_DN16550_c0_g1	Com_385_pos	0.152459	0.661525	-2.20138	-1.38327
Cluster-73906.0_TRINITY_DN16550_c0_g1	Com_601_pos	0.277061	0.532208	-2.20138	-1.39838
Cluster-73906.0_TRINITY_DN16550_c0_g1	Com_331_neg	0.0322751	0.84949	-2.20138	-1.40488
Cluster-73906.0_TRINITY_DN16550_c0_g1	Com_437_pos	0.160574	0.652012	-2.20138	-1.43435
Cluster-73906.0_TRINITY_DN16550_c0_g1	Com_375_pos	0.0225092	0.874863	-2.20138	-1.43775
Cluster-73906.0_TRINITY_DN16550_c0_g1	Com_692_pos	0.107579	0.71868	-2.20138	-1.44067
Cluster-73906.0_TRINITY_DN16550_c0_g1	Com_625_pos	0.221004	0.586621	-2.20138	-1.47763
Cluster-73906.0_TRINITY_DN16550_c0_g1	Com_558_pos	0.225992	0.581574	-2.20138	-1.48831
Cluster-73906.0_TRINITY_DN16550_c0_g1	Com_509_pos	0.272316	0.536635	-2.20138	-1.49114
Cluster-73906.0_TRINITY_DN16550_c0_g1	Com_330_neg	0.0460273	0.819303	-2.20138	-1.50237
Cluster-73906.0_TRINITY_DN16550_c0_g1	Com_326_neg	0.108592	0.717286	-2.20138	-1.58459
Cluster-73906.0_TRINITY_DN16550_c0_g1	Com_297_neg	0.234273	0.573291	-2.20138	-1.60771
Cluster-73906.0_TRINITY_DN16550_c0_g1	Com_604_pos	0.1072	0.719203	-2.20138	-1.62016
Cluster-73906.0_TRINITY_DN16550_c0_g1	Com_118_neg	0.316714	0.496263	-2.20138	-1.63932
Cluster-73906.0_TRINITY_DN16550_c0_g1	Com_518_pos	0.164086	0.647958	-2.20138	-1.64714
Cluster-73906.0_TRINITY_DN16550_c0_g1	Com_545_pos	0.29501	0.515713	-2.20138	-1.70212
Cluster-73906.0_TRINITY_DN16550_c0_g1	Com_442_pos	0.0352065	0.842613	-2.20138	-1.8341
Cluster-73906.0_TRINITY_DN16550_c0_g1	Com_368_pos	0.139452	0.677236	-2.20138	-1.84447
Cluster-73906.0_TRINITY_DN16550_c0_g1	Com_322_neg	0.21637	0.591351	-2.20138	-1.84889
Cluster-73906.0_TRINITY_DN16550_c0_g1	Com_46_neg	0.0281633	0.859654	-2.20138	-1.92613
Cluster-73906.0_TRINITY_DN16550_c0_g1	Com_404_pos	0.131548	0.687093	-2.20138	-2.06767
Cluster-73906.0_TRINITY_DN16550_c0_g1	Com_218_neg	0.207994	0.600007	-2.20138	-2.09797
Cluster-73906.0_TRINITY_DN16550_c0_g1	Com_214_neg	0.0647293	0.784374	-2.20138	-2.14349
Cluster-73906.0_TRINITY_DN16550_c0_g1	Com_19_neg	0.27824	0.531112	-2.20138	-2.15523
Cluster-73906.0_TRINITY_DN16550_c0_g1	Com_338_neg	0.32291	0.490803	-2.20138	-2.30857
Cluster-73906.0_TRINITY_DN16550_c0_g1	Com_634_pos	0.0685044	0.777917	-2.20138	-2.81764
Cluster-73906.0_TRINITY_DN16550_c0_g1	Com_723_pos	0.267344	0.541308	-2.20138	-2.83428
Cluster-73906.0_TRINITY_DN16550_c0_g1	Com_397_pos	0.320081	0.493291	-2.20138	-2.85553
Cluster-73906.0_TRINITY_DN16550_c0_g1	Com_4_neg	0.309969	0.502253	-2.20138	-2.99344
Cluster-73906.0_TRINITY_DN16550_c0_g1	Com_185_neg	0.299127	0.511984	-2.20138	-3.4744
Cluster-73906.0_TRINITY_DN16550_c0_g1	Com_276_neg	0.261267	0.547063	-2.20138	-3.49156
Cluster-73906.0_TRINITY_DN16550_c0_g1	Com_305_neg	0.215735	0.592003	-2.20138	-3.72895
Cluster-73906.0_TRINITY_DN16550_c0_g1	Com_511_pos	0.302055	0.509343	-2.20138	-4.0515
Cluster-73906.0_TRINITY_DN16550_c0_g1	Com_315_neg	0.209436	0.598506	-2.20138	-4.09423
Cluster-73906.0_TRINITY_DN16550_c0_g1	Com_500_pos	0.301248	0.51007	-2.20138	-4.0997
Cluster-46889.0_TRINITY_DN11115_c0_g1	Com_546_pos	0.385759	0.437386	3.1387	2.27939
Cluster-46889.0_TRINITY_DN11115_c0_g1	Com_149_neg	0.134094	0.683891	3.1387	2.14221
Cluster-46889.0_TRINITY_DN11115_c0_g1	Com_280_neg	0.00744123	0.928715	3.1387	1.80705
Cluster-46889.0_TRINITY_DN11115_c0_g1	Com_336_neg	0.0221316	0.87594	3.1387	1.69659
Cluster-46889.0_TRINITY_DN11115_c0_g1	Com_6_neg	0.0883926	0.746283	3.1387	1.62609
Cluster-46889.0_TRINITY_DN11115_c0_g1	Com_293_neg	0.0409834	0.829807	3.1387	1.60741
Cluster-46889.0_TRINITY_DN11115_c0_g1	Com_602_pos	0.0817297	0.756484	3.1387	1.54051
Cluster-46889.0_TRINITY_DN11115_c0_g1	Com_644_pos	0.0342548	0.844815	3.1387	1.5249
Cluster-46889.0_TRINITY_DN11115_c0_g1	Com_358_pos	0.0996649	0.729777	3.1387	1.51509
Cluster-46889.0_TRINITY_DN11115_c0_g1	Com_188_neg	0.0265244	0.8639	3.1387	1.50042
Cluster-46889.0_TRINITY_DN11115_c0_g1	Com_83_neg	0.021531	0.877672	3.1387	1.45751
Cluster-46889.0_TRINITY_DN11115_c0_g1	Com_416_pos	0.132926	0.685357	3.1387	1.42128
Cluster-46889.0_TRINITY_DN11115_c0_g1	Com_503_pos	0.0917861	0.741219	3.1387	1.355
Cluster-46889.0_TRINITY_DN11115_c0_g1	Com_59_neg	0.161861	0.650522	3.1387	1.33442
Cluster-46889.0_TRINITY_DN11115_c0_g1	Com_201_neg	0.037331	0.837797	3.1387	1.33364
Cluster-46889.0_TRINITY_DN11115_c0_g1	Com_15_neg	0.13335	0.684824	3.1387	1.32236
Cluster-46889.0_TRINITY_DN11115_c0_g1	Com_267_neg	0.176836	0.633537	3.1387	1.30091
Cluster-46889.0_TRINITY_DN11115_c0_g1	Com_155_neg	0.17724	0.633086	3.1387	1.289
Cluster-46889.0_TRINITY_DN11115_c0_g1	Com_61_neg	0.201564	0.606747	3.1387	1.22112
Cluster-46889.0_TRINITY_DN11115_c0_g1	Com_337_neg	0.242571	0.565108	3.1387	1.21265
Cluster-46889.0_TRINITY_DN11115_c0_g1	Com_298_neg	0.348363	0.468759	3.1387	1.20423
Cluster-46889.0_TRINITY_DN11115_c0_g1	Com_71_neg	0.192407	0.6165	3.1387	1.19736
Cluster-46889.0_TRINITY_DN11115_c0_g1	Com_192_neg	0.13494	0.682833	3.1387	1.19402
Cluster-46889.0_TRINITY_DN11115_c0_g1	Com_199_neg	0.16211	0.650234	3.1387	1.18479
Cluster-46889.0_TRINITY_DN11115_c0_g1	Com_64_neg	0.150248	0.664155	3.1387	1.12433
Cluster-46889.0_TRINITY_DN11115_c0_g1	Com_128_neg	0.126859	0.693061	3.1387	1.09285
Cluster-46889.0_TRINITY_DN11115_c0_g1	Com_364_pos	0.00148023	0.96842	3.1387	1.07645
Cluster-46889.0_TRINITY_DN11115_c0_g1	Com_193_neg	0.0553711	0.801168	3.1387	1.05038
Cluster-46889.0_TRINITY_DN11115_c0_g1	Com_587_pos	0.0186594	0.886291	3.1387	1.03964
Cluster-46889.0_TRINITY_DN11115_c0_g1	Com_284_neg	0.367351	0.452689	3.1387	1.02561
Cluster-46889.0_TRINITY_DN11115_c0_g1	Com_104_neg	0.196086	0.612559	3.1387	1.01612
Cluster-46889.0_TRINITY_DN11115_c0_g1	Com_324_neg	0.020838	0.879699	3.1387	1.00473
Cluster-46889.0_TRINITY_DN11115_c0_g1	Com_446_pos	0.246437	-0.561333	3.1387	-1.00637
Cluster-46889.0_TRINITY_DN11115_c0_g1	Com_699_pos	0.36115	-0.457904	3.1387	-1.02173
Cluster-46889.0_TRINITY_DN11115_c0_g1	Com_132_neg	0.033825	-0.845819	3.1387	-1.02479
Cluster-46889.0_TRINITY_DN11115_c0_g1	Com_31_neg	0.195524	-0.61316	3.1387	-1.02979
Cluster-46889.0_TRINITY_DN11115_c0_g1	Com_332_neg	0.326658	-0.487518	3.1387	-1.03797
Cluster-46889.0_TRINITY_DN11115_c0_g1	Com_75_neg	0.251918	-0.556021	3.1387	-1.0766
Cluster-46889.0_TRINITY_DN11115_c0_g1	Com_405_pos	0.200935	-0.607411	3.1387	-1.10955
Cluster-46889.0_TRINITY_DN11115_c0_g1	Com_89_neg	0.459144	-0.37867	3.1387	-1.11683
Cluster-46889.0_TRINITY_DN11115_c0_g1	Com_169_neg	0.432578	-0.399541	3.1387	-1.11878
Cluster-46889.0_TRINITY_DN11115_c0_g1	Com_675_pos	0.229603	-0.577947	3.1387	-1.12927
Cluster-46889.0_TRINITY_DN11115_c0_g1	Com_693_pos	0.337084	-0.478453	3.1387	-1.16587
Cluster-46889.0_TRINITY_DN11115_c0_g1	Com_67_neg	0.415273	-0.413361	3.1387	-1.18515
Cluster-46889.0_TRINITY_DN11115_c0_g1	Com_347_pos	0.135567	-0.68205	3.1387	-1.19353
Cluster-46889.0_TRINITY_DN11115_c0_g1	Com_341_neg	0.481433	-0.361452	3.1387	-1.21219
Cluster-46889.0_TRINITY_DN11115_c0_g1	Com_241_neg	0.471061	-0.369433	3.1387	-1.23502
Cluster-46889.0_TRINITY_DN11115_c0_g1	Com_127_neg	0.197786	-0.610748	3.1387	-1.23765
Cluster-46889.0_TRINITY_DN11115_c0_g1	Com_607_pos	0.234866	-0.572702	3.1387	-1.24701
Cluster-46889.0_TRINITY_DN11115_c0_g1	Com_101_neg	0.469439	-0.370686	3.1387	-1.28834
Cluster-46889.0_TRINITY_DN11115_c0_g1	Com_544_pos	0.481929	-0.361072	3.1387	-1.29767
Cluster-46889.0_TRINITY_DN11115_c0_g1	Com_385_pos	0.228478	-0.579075	3.1387	-1.38327
Cluster-46889.0_TRINITY_DN11115_c0_g1	Com_601_pos	0.161037	-0.651475	3.1387	-1.39838
Cluster-46889.0_TRINITY_DN11115_c0_g1	Com_331_neg	0.0435438	-0.824404	3.1387	-1.40488
Cluster-46889.0_TRINITY_DN11115_c0_g1	Com_437_pos	0.21628	-0.591444	3.1387	-1.43435
Cluster-46889.0_TRINITY_DN11115_c0_g1	Com_375_pos	0.108288	-0.717704	3.1387	-1.43775
Cluster-46889.0_TRINITY_DN11115_c0_g1	Com_692_pos	0.224249	-0.583332	3.1387	-1.44067
Cluster-46889.0_TRINITY_DN11115_c0_g1	Com_625_pos	0.394619	-0.43011	3.1387	-1.47763
Cluster-46889.0_TRINITY_DN11115_c0_g1	Com_558_pos	0.340631	-0.475391	3.1387	-1.48831
Cluster-46889.0_TRINITY_DN11115_c0_g1	Com_509_pos	0.473625	-0.367455	3.1387	-1.49114
Cluster-46889.0_TRINITY_DN11115_c0_g1	Com_330_neg	0.221017	-0.586608	3.1387	-1.50237
Cluster-46889.0_TRINITY_DN11115_c0_g1	Com_326_neg	0.272196	-0.536748	3.1387	-1.58459
Cluster-46889.0_TRINITY_DN11115_c0_g1	Com_297_neg	0.32119	-0.492315	3.1387	-1.60771
Cluster-46889.0_TRINITY_DN11115_c0_g1	Com_604_pos	0.212227	-0.595615	3.1387	-1.62016
Cluster-46889.0_TRINITY_DN11115_c0_g1	Com_118_neg	0.48166	-0.361278	3.1387	-1.63932
Cluster-46889.0_TRINITY_DN11115_c0_g1	Com_518_pos	0.363735	-0.455726	3.1387	-1.64714
Cluster-46889.0_TRINITY_DN11115_c0_g1	Com_545_pos	0.477302	-0.364624	3.1387	-1.70212
Cluster-46889.0_TRINITY_DN11115_c0_g1	Com_442_pos	0.0755476	-0.766291	3.1387	-1.8341
Cluster-46889.0_TRINITY_DN11115_c0_g1	Com_368_pos	0.282618	-0.527058	3.1387	-1.84447
Cluster-46889.0_TRINITY_DN11115_c0_g1	Com_322_neg	0.320236	-0.493154	3.1387	-1.84889
Cluster-46889.0_TRINITY_DN11115_c0_g1	Com_46_neg	0.1282	-0.691344	3.1387	-1.92613
Cluster-46889.0_TRINITY_DN11115_c0_g1	Com_404_pos	0.306112	-0.5057	3.1387	-2.06767
Cluster-46889.0_TRINITY_DN11115_c0_g1	Com_218_neg	0.371941	-0.448849	3.1387	-2.09797
Cluster-46889.0_TRINITY_DN11115_c0_g1	Com_214_neg	0.00761814	-0.927862	3.1387	-2.14349
Cluster-46889.0_TRINITY_DN11115_c0_g1	Com_19_neg	0.347903	-0.469152	3.1387	-2.15523
Cluster-46889.0_TRINITY_DN11115_c0_g1	Com_338_neg	0.499213	-0.347893	3.1387	-2.30857
Cluster-46889.0_TRINITY_DN11115_c0_g1	Com_634_pos	0.105192	-0.721988	3.1387	-2.81764
Cluster-46889.0_TRINITY_DN11115_c0_g1	Com_723_pos	0.453759	-0.382869	3.1387	-2.83428
Cluster-46889.0_TRINITY_DN11115_c0_g1	Com_397_pos	0.498489	-0.348443	3.1387	-2.85553
Cluster-46889.0_TRINITY_DN11115_c0_g1	Com_4_neg	0.478273	-0.363878	3.1387	-2.99344
Cluster-46889.0_TRINITY_DN11115_c0_g1	Com_185_neg	0.482598	-0.360559	3.1387	-3.4744
Cluster-46889.0_TRINITY_DN11115_c0_g1	Com_276_neg	0.434199	-0.398256	3.1387	-3.49156
Cluster-46889.0_TRINITY_DN11115_c0_g1	Com_305_neg	0.318164	-0.494982	3.1387	-3.72895
Cluster-46889.0_TRINITY_DN11115_c0_g1	Com_511_pos	0.481192	-0.361637	3.1387	-4.0515
Cluster-46889.0_TRINITY_DN11115_c0_g1	Com_315_neg	0.295554	-0.515219	3.1387	-4.09423
Cluster-46889.0_TRINITY_DN11115_c0_g1	Com_500_pos	0.480012	-0.362542	3.1387	-4.0997
Cluster-716.0_TRINITY_DN306422_c0_g1	Com_546_pos	0.246903	0.56088	8.34983	2.27939
Cluster-716.0_TRINITY_DN306422_c0_g1	Com_149_neg	0.313981	0.498685	8.34983	2.14221
Cluster-716.0_TRINITY_DN306422_c0_g1	Com_280_neg	0.0614089	0.790196	8.34983	1.80705
Cluster-716.0_TRINITY_DN306422_c0_g1	Com_336_neg	0.064871	0.784128	8.34983	1.69659
Cluster-716.0_TRINITY_DN306422_c0_g1	Com_6_neg	0.0376881	0.837	8.34983	1.62609
Cluster-716.0_TRINITY_DN306422_c0_g1	Com_293_neg	0.00717206	0.930032	8.34983	1.60741
Cluster-716.0_TRINITY_DN306422_c0_g1	Com_602_pos	0.0205411	0.880577	8.34983	1.54051
Cluster-716.0_TRINITY_DN306422_c0_g1	Com_644_pos	0.0357296	0.841415	8.34983	1.5249
Cluster-716.0_TRINITY_DN306422_c0_g1	Com_358_pos	0.0192025	0.884615	8.34983	1.51509
Cluster-716.0_TRINITY_DN306422_c0_g1	Com_188_neg	0.0292156	0.85699	8.34983	1.50042
Cluster-716.0_TRINITY_DN306422_c0_g1	Com_83_neg	0.035622	0.841661	8.34983	1.45751
Cluster-716.0_TRINITY_DN306422_c0_g1	Com_416_pos	0.0308652	0.852902	8.34983	1.42128
Cluster-716.0_TRINITY_DN306422_c0_g1	Com_503_pos	0.0238123	0.87121	8.34983	1.355
Cluster-716.0_TRINITY_DN306422_c0_g1	Com_59_neg	0.0975752	0.732771	8.34983	1.33442
Cluster-716.0_TRINITY_DN306422_c0_g1	Com_201_neg	0.0181623	0.887846	8.34983	1.33364
Cluster-716.0_TRINITY_DN306422_c0_g1	Com_15_neg	0.0875954	0.747484	8.34983	1.32236
Cluster-716.0_TRINITY_DN306422_c0_g1	Com_267_neg	0.118014	0.704585	8.34983	1.30091
Cluster-716.0_TRINITY_DN306422_c0_g1	Com_155_neg	0.0831806	0.754232	8.34983	1.289
Cluster-716.0_TRINITY_DN306422_c0_g1	Com_61_neg	0.121512	0.699985	8.34983	1.22112
Cluster-716.0_TRINITY_DN306422_c0_g1	Com_337_neg	0.135816	0.68174	8.34983	1.21265
Cluster-716.0_TRINITY_DN306422_c0_g1	Com_298_neg	0.145809	0.669483	8.34983	1.20423
Cluster-716.0_TRINITY_DN306422_c0_g1	Com_71_neg	0.135207	0.682499	8.34983	1.19736
Cluster-716.0_TRINITY_DN306422_c0_g1	Com_192_neg	0.359697	0.459131	8.34983	1.19402
Cluster-716.0_TRINITY_DN306422_c0_g1	Com_199_neg	0.137615	0.679505	8.34983	1.18479
Cluster-716.0_TRINITY_DN306422_c0_g1	Com_64_neg	0.0804696	0.758455	8.34983	1.12433
Cluster-716.0_TRINITY_DN306422_c0_g1	Com_128_neg	0.0911346	0.742185	8.34983	1.09285
Cluster-716.0_TRINITY_DN306422_c0_g1	Com_364_pos	0.00827122	0.924794	8.34983	1.07645
Cluster-716.0_TRINITY_DN306422_c0_g1	Com_193_neg	0.0156928	0.895895	8.34983	1.05038
Cluster-716.0_TRINITY_DN306422_c0_g1	Com_587_pos	0.0381969	0.835871	8.34983	1.03964
Cluster-716.0_TRINITY_DN306422_c0_g1	Com_284_neg	0.535249	0.320843	8.34983	1.02561
Cluster-716.0_TRINITY_DN306422_c0_g1	Com_104_neg	0.221249	0.586371	8.34983	1.01612
Cluster-716.0_TRINITY_DN306422_c0_g1	Com_324_neg	0.0337129	0.846082	8.34983	1.00473
Cluster-716.0_TRINITY_DN306422_c0_g1	Com_446_pos	0.187881	-0.621391	8.34983	-1.00637
Cluster-716.0_TRINITY_DN306422_c0_g1	Com_699_pos	0.29907	-0.512035	8.34983	-1.02173
Cluster-716.0_TRINITY_DN306422_c0_g1	Com_132_neg	0.0957526	-0.735406	8.34983	-1.02479
Cluster-716.0_TRINITY_DN306422_c0_g1	Com_31_neg	0.124033	-0.696704	8.34983	-1.02979
Cluster-716.0_TRINITY_DN306422_c0_g1	Com_332_neg	0.288535	-0.521619	8.34983	-1.03797
Cluster-716.0_TRINITY_DN306422_c0_g1	Com_75_neg	0.230372	-0.577178	8.34983	-1.0766
Cluster-716.0_TRINITY_DN306422_c0_g1	Com_405_pos	0.245499	-0.562247	8.34983	-1.10955
Cluster-716.0_TRINITY_DN306422_c0_g1	Com_89_neg	0.384718	-0.438244	8.34983	-1.11683
Cluster-716.0_TRINITY_DN306422_c0_g1	Com_169_neg	0.363967	-0.455531	8.34983	-1.11878
Cluster-716.0_TRINITY_DN306422_c0_g1	Com_675_pos	0.203594	-0.604609	8.34983	-1.12927
Cluster-716.0_TRINITY_DN306422_c0_g1	Com_693_pos	0.301034	-0.510263	8.34983	-1.16587
Cluster-716.0_TRINITY_DN306422_c0_g1	Com_67_neg	0.317685	-0.495406	8.34983	-1.18515
Cluster-716.0_TRINITY_DN306422_c0_g1	Com_347_pos	0.0884471	-0.746201	8.34983	-1.19353
Cluster-716.0_TRINITY_DN306422_c0_g1	Com_341_neg	0.402741	-0.423489	8.34983	-1.21219
Cluster-716.0_TRINITY_DN306422_c0_g1	Com_241_neg	0.384873	-0.438116	8.34983	-1.23502
Cluster-716.0_TRINITY_DN306422_c0_g1	Com_127_neg	0.264649	-0.543854	8.34983	-1.23765
Cluster-716.0_TRINITY_DN306422_c0_g1	Com_607_pos	0.203188	-0.605036	8.34983	-1.24701
Cluster-716.0_TRINITY_DN306422_c0_g1	Com_101_neg	0.403003	-0.423277	8.34983	-1.28834
Cluster-716.0_TRINITY_DN306422_c0_g1	Com_544_pos	0.40828	-0.419	8.34983	-1.29767
Cluster-716.0_TRINITY_DN306422_c0_g1	Com_385_pos	0.138085	-0.678924	8.34983	-1.38327
Cluster-716.0_TRINITY_DN306422_c0_g1	Com_601_pos	0.104524	-0.72292	8.34983	-1.39838
Cluster-716.0_TRINITY_DN306422_c0_g1	Com_331_neg	0.0576237	-0.797013	8.34983	-1.40488
Cluster-716.0_TRINITY_DN306422_c0_g1	Com_437_pos	0.277688	-0.531624	8.34983	-1.43435
Cluster-716.0_TRINITY_DN306422_c0_g1	Com_375_pos	0.086416	-0.749272	8.34983	-1.43775
Cluster-716.0_TRINITY_DN306422_c0_g1	Com_692_pos	0.186362	-0.623044	8.34983	-1.44067
Cluster-716.0_TRINITY_DN306422_c0_g1	Com_625_pos	0.334452	-0.480731	8.34983	-1.47763
Cluster-716.0_TRINITY_DN306422_c0_g1	Com_558_pos	0.230179	-0.577371	8.34983	-1.48831
Cluster-716.0_TRINITY_DN306422_c0_g1	Com_509_pos	0.371808	-0.44896	8.34983	-1.49114
Cluster-716.0_TRINITY_DN306422_c0_g1	Com_330_neg	0.150701	-0.663615	8.34983	-1.50237
Cluster-716.0_TRINITY_DN306422_c0_g1	Com_326_neg	0.208426	-0.599557	8.34983	-1.58459
Cluster-716.0_TRINITY_DN306422_c0_g1	Com_297_neg	0.426048	-0.404735	8.34983	-1.60771
Cluster-716.0_TRINITY_DN306422_c0_g1	Com_604_pos	0.183293	-0.626399	8.34983	-1.62016
Cluster-716.0_TRINITY_DN306422_c0_g1	Com_118_neg	0.406708	-0.420272	8.34983	-1.63932
Cluster-716.0_TRINITY_DN306422_c0_g1	Com_518_pos	0.304213	-0.507403	8.34983	-1.64714
Cluster-716.0_TRINITY_DN306422_c0_g1	Com_545_pos	0.370387	-0.450147	8.34983	-1.70212
Cluster-716.0_TRINITY_DN306422_c0_g1	Com_442_pos	0.115884	-0.707418	8.34983	-1.8341
Cluster-716.0_TRINITY_DN306422_c0_g1	Com_368_pos	0.303655	-0.507904	8.34983	-1.84447
Cluster-716.0_TRINITY_DN306422_c0_g1	Com_322_neg	0.241984	-0.565683	8.34983	-1.84889
Cluster-716.0_TRINITY_DN306422_c0_g1	Com_46_neg	0.110858	-0.714189	8.34983	-1.92613
Cluster-716.0_TRINITY_DN306422_c0_g1	Com_404_pos	0.241504	-0.566154	8.34983	-2.06767
Cluster-716.0_TRINITY_DN306422_c0_g1	Com_218_neg	0.334028	-0.481099	8.34983	-2.09797
Cluster-716.0_TRINITY_DN306422_c0_g1	Com_214_neg	0.0271753	-0.862199	8.34983	-2.14349
Cluster-716.0_TRINITY_DN306422_c0_g1	Com_19_neg	0.478607	-0.363621	8.34983	-2.15523
Cluster-716.0_TRINITY_DN306422_c0_g1	Com_338_neg	0.41302	-0.415174	8.34983	-2.30857
Cluster-716.0_TRINITY_DN306422_c0_g1	Com_634_pos	0.146141	-0.669082	8.34983	-2.81764
Cluster-716.0_TRINITY_DN306422_c0_g1	Com_723_pos	0.399002	-0.426532	8.34983	-2.83428
Cluster-716.0_TRINITY_DN306422_c0_g1	Com_397_pos	0.407056	-0.419991	8.34983	-2.85553
Cluster-716.0_TRINITY_DN306422_c0_g1	Com_4_neg	0.395134	-0.429689	8.34983	-2.99344
Cluster-716.0_TRINITY_DN306422_c0_g1	Com_185_neg	0.3979	-0.42743	8.34983	-3.4744
Cluster-716.0_TRINITY_DN306422_c0_g1	Com_276_neg	0.350464	-0.466966	8.34983	-3.49156
Cluster-716.0_TRINITY_DN306422_c0_g1	Com_305_neg	0.366362	-0.453518	8.34983	-3.72895
Cluster-716.0_TRINITY_DN306422_c0_g1	Com_511_pos	0.391731	-0.432475	8.34983	-4.0515
Cluster-716.0_TRINITY_DN306422_c0_g1	Com_315_neg	0.357668	-0.460846	8.34983	-4.09423
Cluster-716.0_TRINITY_DN306422_c0_g1	Com_500_pos	0.39137	-0.432771	8.34983	-4.0997
Cluster-81767.0_TRINITY_DN20736_c0_g1	Com_546_pos	0.356869	-0.461523	-9.20749	2.27939
Cluster-81767.0_TRINITY_DN20736_c0_g1	Com_149_neg	0.208001	-0.599999	-9.20749	2.14221
Cluster-81767.0_TRINITY_DN20736_c0_g1	Com_280_neg	0.101694	-0.726896	-9.20749	1.80705
Cluster-81767.0_TRINITY_DN20736_c0_g1	Com_336_neg	0.277582	-0.531723	-9.20749	1.69659
Cluster-81767.0_TRINITY_DN20736_c0_g1	Com_6_neg	0.085045	-0.751363	-9.20749	1.62609
Cluster-81767.0_TRINITY_DN20736_c0_g1	Com_293_neg	0.0761542	-0.765313	-9.20749	1.60741
Cluster-81767.0_TRINITY_DN20736_c0_g1	Com_602_pos	0.288173	-0.52195	-9.20749	1.54051
Cluster-81767.0_TRINITY_DN20736_c0_g1	Com_644_pos	0.0147742	-0.899042	-9.20749	1.5249
Cluster-81767.0_TRINITY_DN20736_c0_g1	Com_358_pos	0.42285	-0.407287	-9.20749	1.51509
Cluster-81767.0_TRINITY_DN20736_c0_g1	Com_188_neg	0.0149283	-0.898508	-9.20749	1.50042
Cluster-81767.0_TRINITY_DN20736_c0_g1	Com_83_neg	0.0235007	-0.872074	-9.20749	1.45751
Cluster-81767.0_TRINITY_DN20736_c0_g1	Com_416_pos	0.475292	-0.366171	-9.20749	1.42128
Cluster-81767.0_TRINITY_DN20736_c0_g1	Com_503_pos	0.0801862	-0.7589	-9.20749	1.355
Cluster-81767.0_TRINITY_DN20736_c0_g1	Com_59_neg	0.0277891	-0.860613	-9.20749	1.33442
Cluster-81767.0_TRINITY_DN20736_c0_g1	Com_201_neg	0.0127125	-0.906471	-9.20749	1.33364
Cluster-81767.0_TRINITY_DN20736_c0_g1	Com_15_neg	0.0185435	-0.886652	-9.20749	1.32236
Cluster-81767.0_TRINITY_DN20736_c0_g1	Com_267_neg	0.0226527	-0.874456	-9.20749	1.30091
Cluster-81767.0_TRINITY_DN20736_c0_g1	Com_155_neg	0.0379174	-0.83649	-9.20749	1.289
Cluster-81767.0_TRINITY_DN20736_c0_g1	Com_61_neg	0.0397335	-0.832503	-9.20749	1.22112
Cluster-81767.0_TRINITY_DN20736_c0_g1	Com_337_neg	0.0480022	-0.815337	-9.20749	1.21265
Cluster-81767.0_TRINITY_DN20736_c0_g1	Com_298_neg	0.519817	-0.332359	-9.20749	1.20423
Cluster-81767.0_TRINITY_DN20736_c0_g1	Com_71_neg	0.0234764	-0.872142	-9.20749	1.19736
Cluster-81767.0_TRINITY_DN20736_c0_g1	Com_192_neg	0.203996	-0.604187	-9.20749	1.19402
Cluster-81767.0_TRINITY_DN20736_c0_g1	Com_199_neg	0.0293312	-0.8567	-9.20749	1.18479
Cluster-81767.0_TRINITY_DN20736_c0_g1	Com_64_neg	0.0319187	-0.850346	-9.20749	1.12433
Cluster-81767.0_TRINITY_DN20736_c0_g1	Com_128_neg	0.145818	-0.669472	-9.20749	1.09285
Cluster-81767.0_TRINITY_DN20736_c0_g1	Com_364_pos	0.128497	-0.690965	-9.20749	1.07645
Cluster-81767.0_TRINITY_DN20736_c0_g1	Com_193_neg	0.0126914	-0.906549	-9.20749	1.05038
Cluster-81767.0_TRINITY_DN20736_c0_g1	Com_587_pos	0.0435653	-0.824359	-9.20749	1.03964
Cluster-81767.0_TRINITY_DN20736_c0_g1	Com_284_neg	0.176754	-0.633628	-9.20749	1.02561
Cluster-81767.0_TRINITY_DN20736_c0_g1	Com_104_neg	0.0104328	-0.915401	-9.20749	1.01612
Cluster-81767.0_TRINITY_DN20736_c0_g1	Com_324_neg	0.0215724	-0.877552	-9.20749	1.00473
Cluster-81767.0_TRINITY_DN20736_c0_g1	Com_446_pos	0.00997628	0.917299	-9.20749	-1.00637
Cluster-81767.0_TRINITY_DN20736_c0_g1	Com_699_pos	0.0122927	0.908053	-9.20749	-1.02173
Cluster-81767.0_TRINITY_DN20736_c0_g1	Com_132_neg	0.371307	0.449378	-9.20749	-1.02479
Cluster-81767.0_TRINITY_DN20736_c0_g1	Com_31_neg	0.00539024	0.93944	-9.20749	-1.02979
Cluster-81767.0_TRINITY_DN20736_c0_g1	Com_332_neg	0.949502	-0.0336778	-9.20749	-1.03797
Cluster-81767.0_TRINITY_DN20736_c0_g1	Com_75_neg	0.161051	0.651459	-9.20749	-1.0766
Cluster-81767.0_TRINITY_DN20736_c0_g1	Com_405_pos	0.980232	-0.0131797	-9.20749	-1.10955
Cluster-81767.0_TRINITY_DN20736_c0_g1	Com_89_neg	0.0527299	0.80614	-9.20749	-1.11683
Cluster-81767.0_TRINITY_DN20736_c0_g1	Com_169_neg	0.0458868	0.819588	-9.20749	-1.11878
Cluster-81767.0_TRINITY_DN20736_c0_g1	Com_675_pos	0.0264513	0.864092	-9.20749	-1.12927
Cluster-81767.0_TRINITY_DN20736_c0_g1	Com_693_pos	0.0204863	0.88074	-9.20749	-1.16587
Cluster-81767.0_TRINITY_DN20736_c0_g1	Com_67_neg	0.046315	0.81872	-9.20749	-1.18515
Cluster-81767.0_TRINITY_DN20736_c0_g1	Com_347_pos	0.0149377	0.898475	-9.20749	-1.19353
Cluster-81767.0_TRINITY_DN20736_c0_g1	Com_341_neg	0.0650211	0.783869	-9.20749	-1.21219
Cluster-81767.0_TRINITY_DN20736_c0_g1	Com_241_neg	0.0499074	0.811582	-9.20749	-1.23502
Cluster-81767.0_TRINITY_DN20736_c0_g1	Com_127_neg	0.94695	-0.0353816	-9.20749	-1.23765
Cluster-81767.0_TRINITY_DN20736_c0_g1	Com_607_pos	0.00935916	0.919934	-9.20749	-1.24701
Cluster-81767.0_TRINITY_DN20736_c0_g1	Com_101_neg	0.0635311	0.786459	-9.20749	-1.28834
Cluster-81767.0_TRINITY_DN20736_c0_g1	Com_544_pos	0.0643852	0.784971	-9.20749	-1.29767
Cluster-81767.0_TRINITY_DN20736_c0_g1	Com_385_pos	0.0658761	0.782395	-9.20749	-1.38327
Cluster-81767.0_TRINITY_DN20736_c0_g1	Com_601_pos	0.525555	0.328067	-9.20749	-1.39838
Cluster-81767.0_TRINITY_DN20736_c0_g1	Com_331_neg	0.0094441	0.919567	-9.20749	-1.40488
Cluster-81767.0_TRINITY_DN20736_c0_g1	Com_437_pos	0.18506	0.624465	-9.20749	-1.43435
Cluster-81767.0_TRINITY_DN20736_c0_g1	Com_375_pos	0.0541872	0.803383	-9.20749	-1.43775
Cluster-81767.0_TRINITY_DN20736_c0_g1	Com_692_pos	0.00950815	0.919291	-9.20749	-1.44067
Cluster-81767.0_TRINITY_DN20736_c0_g1	Com_625_pos	0.034305	0.844699	-9.20749	-1.47763
Cluster-81767.0_TRINITY_DN20736_c0_g1	Com_558_pos	0.0766136	0.764574	-9.20749	-1.48831
Cluster-81767.0_TRINITY_DN20736_c0_g1	Com_509_pos	0.0563878	0.799283	-9.20749	-1.49114
Cluster-81767.0_TRINITY_DN20736_c0_g1	Com_330_neg	0.00252892	0.958654	-9.20749	-1.50237
Cluster-81767.0_TRINITY_DN20736_c0_g1	Com_326_neg	0.00360029	0.9506	-9.20749	-1.58459
Cluster-81767.0_TRINITY_DN20736_c0_g1	Com_297_neg	0.35	0.467362	-9.20749	-1.60771
Cluster-81767.0_TRINITY_DN20736_c0_g1	Com_604_pos	0.00696696	0.931051	-9.20749	-1.62016
Cluster-81767.0_TRINITY_DN20736_c0_g1	Com_118_neg	0.0693264	0.776533	-9.20749	-1.63932
Cluster-81767.0_TRINITY_DN20736_c0_g1	Com_518_pos	0.0105492	0.914923	-9.20749	-1.64714
Cluster-81767.0_TRINITY_DN20736_c0_g1	Com_545_pos	0.06271	0.787898	-9.20749	-1.70212
Cluster-81767.0_TRINITY_DN20736_c0_g1	Com_442_pos	0.116913	0.706046	-9.20749	-1.8341
Cluster-81767.0_TRINITY_DN20736_c0_g1	Com_368_pos	0.00929639	0.920207	-9.20749	-1.84447
Cluster-81767.0_TRINITY_DN20736_c0_g1	Com_322_neg	0.0881097	0.746709	-9.20749	-1.84889
Cluster-81767.0_TRINITY_DN20736_c0_g1	Com_46_neg	0.00532138	0.939832	-9.20749	-1.92613
Cluster-81767.0_TRINITY_DN20736_c0_g1	Com_404_pos	0.0114382	0.911357	-9.20749	-2.06767
Cluster-81767.0_TRINITY_DN20736_c0_g1	Com_218_neg	0.0223941	0.87519	-9.20749	-2.09797
Cluster-81767.0_TRINITY_DN20736_c0_g1	Com_214_neg	0.371641	0.449099	-9.20749	-2.14349
Cluster-81767.0_TRINITY_DN20736_c0_g1	Com_19_neg	0.450724	0.385242	-9.20749	-2.15523
Cluster-81767.0_TRINITY_DN20736_c0_g1	Com_338_neg	0.0634605	0.786582	-9.20749	-2.30857
Cluster-81767.0_TRINITY_DN20736_c0_g1	Com_634_pos	0.216562	0.591154	-9.20749	-2.81764
Cluster-81767.0_TRINITY_DN20736_c0_g1	Com_723_pos	0.0463306	0.818688	-9.20749	-2.83428
Cluster-81767.0_TRINITY_DN20736_c0_g1	Com_397_pos	0.0694005	0.776409	-9.20749	-2.85553
Cluster-81767.0_TRINITY_DN20736_c0_g1	Com_4_neg	0.0659762	0.782223	-9.20749	-2.99344
Cluster-81767.0_TRINITY_DN20736_c0_g1	Com_185_neg	0.0609492	0.791014	-9.20749	-3.4744
Cluster-81767.0_TRINITY_DN20736_c0_g1	Com_276_neg	0.0472527	0.816833	-9.20749	-3.49156
Cluster-81767.0_TRINITY_DN20736_c0_g1	Com_305_neg	0.346593	0.470272	-9.20749	-3.72895
Cluster-81767.0_TRINITY_DN20736_c0_g1	Com_511_pos	0.0656337	0.782812	-9.20749	-4.0515
Cluster-81767.0_TRINITY_DN20736_c0_g1	Com_315_neg	0.36357	0.455865	-9.20749	-4.09423
Cluster-81767.0_TRINITY_DN20736_c0_g1	Com_500_pos	0.0649113	0.784059	-9.20749	-4.0997
Cluster-1697.0_TRINITY_DN2026_c2_g1	Com_546_pos	0.00920598	0.920601	8.93712	2.27939
Cluster-1697.0_TRINITY_DN2026_c2_g1	Com_149_neg	0.874025	0.0841825	8.93712	2.14221
Cluster-1697.0_TRINITY_DN2026_c2_g1	Com_280_neg	0.180854	0.629083	8.93712	1.80705
Cluster-1697.0_TRINITY_DN2026_c2_g1	Com_336_neg	0.0601335	0.792471	8.93712	1.69659
Cluster-1697.0_TRINITY_DN2026_c2_g1	Com_6_neg	0.522082	0.330663	8.93712	1.62609
Cluster-1697.0_TRINITY_DN2026_c2_g1	Com_293_neg	0.177015	0.633338	8.93712	1.60741
Cluster-1697.0_TRINITY_DN2026_c2_g1	Com_602_pos	0.217745	0.589944	8.93712	1.54051
Cluster-1697.0_TRINITY_DN2026_c2_g1	Com_644_pos	0.31229	0.500187	8.93712	1.5249
Cluster-1697.0_TRINITY_DN2026_c2_g1	Com_358_pos	0.134523	0.683354	8.93712	1.51509
Cluster-1697.0_TRINITY_DN2026_c2_g1	Com_188_neg	0.101825	0.726711	8.93712	1.50042
Cluster-1697.0_TRINITY_DN2026_c2_g1	Com_83_neg	0.110683	0.714428	8.93712	1.45751
Cluster-1697.0_TRINITY_DN2026_c2_g1	Com_416_pos	0.129538	0.68964	8.93712	1.42128
Cluster-1697.0_TRINITY_DN2026_c2_g1	Com_503_pos	0.429015	0.402372	8.93712	1.355
Cluster-1697.0_TRINITY_DN2026_c2_g1	Com_59_neg	0.453323	0.383209	8.93712	1.33442
Cluster-1697.0_TRINITY_DN2026_c2_g1	Com_201_neg	0.218203	0.589475	8.93712	1.33364
Cluster-1697.0_TRINITY_DN2026_c2_g1	Com_15_neg	0.296056	0.514763	8.93712	1.32236
Cluster-1697.0_TRINITY_DN2026_c2_g1	Com_267_neg	0.412175	0.415855	8.93712	1.30091
Cluster-1697.0_TRINITY_DN2026_c2_g1	Com_155_neg	0.340775	0.475268	8.93712	1.289
Cluster-1697.0_TRINITY_DN2026_c2_g1	Com_61_neg	0.472812	0.368082	8.93712	1.22112
Cluster-1697.0_TRINITY_DN2026_c2_g1	Com_337_neg	0.498937	0.348103	8.93712	1.21265
Cluster-1697.0_TRINITY_DN2026_c2_g1	Com_298_neg	0.0654437	0.783139	8.93712	1.20423
Cluster-1697.0_TRINITY_DN2026_c2_g1	Com_71_neg	0.383735	0.439056	8.93712	1.19736
Cluster-1697.0_TRINITY_DN2026_c2_g1	Com_192_neg	0.804433	0.131129	8.93712	1.19402
Cluster-1697.0_TRINITY_DN2026_c2_g1	Com_199_neg	0.468147	0.371685	8.93712	1.18479
Cluster-1697.0_TRINITY_DN2026_c2_g1	Com_64_neg	0.405789	0.421017	8.93712	1.12433
Cluster-1697.0_TRINITY_DN2026_c2_g1	Com_128_neg	0.736943	0.177227	8.93712	1.09285
Cluster-1697.0_TRINITY_DN2026_c2_g1	Com_364_pos	0.146158	0.669062	8.93712	1.07645
Cluster-1697.0_TRINITY_DN2026_c2_g1	Com_193_neg	0.172577	0.638304	8.93712	1.05038
Cluster-1697.0_TRINITY_DN2026_c2_g1	Com_587_pos	0.332182	0.482702	8.93712	1.03964
Cluster-1697.0_TRINITY_DN2026_c2_g1	Com_284_neg	0.908644	-0.0609793	8.93712	1.02561
Cluster-1697.0_TRINITY_DN2026_c2_g1	Com_104_neg	0.3459	0.470866	8.93712	1.01612
Cluster-1697.0_TRINITY_DN2026_c2_g1	Com_324_neg	0.325884	0.488195	8.93712	1.00473
Cluster-1697.0_TRINITY_DN2026_c2_g1	Com_446_pos	0.167311	-0.644267	8.93712	-1.00637
Cluster-1697.0_TRINITY_DN2026_c2_g1	Com_699_pos	0.30314	-0.508367	8.93712	-1.02173
Cluster-1697.0_TRINITY_DN2026_c2_g1	Com_132_neg	0.22915	-0.578401	8.93712	-1.02479
Cluster-1697.0_TRINITY_DN2026_c2_g1	Com_31_neg	0.288929	-0.521257	8.93712	-1.02979
Cluster-1697.0_TRINITY_DN2026_c2_g1	Com_332_neg	0.63807	-0.246265	8.93712	-1.03797
Cluster-1697.0_TRINITY_DN2026_c2_g1	Com_75_neg	0.600585	-0.273063	8.93712	-1.0766
Cluster-1697.0_TRINITY_DN2026_c2_g1	Com_405_pos	0.216084	-0.591644	8.93712	-1.10955
Cluster-1697.0_TRINITY_DN2026_c2_g1	Com_89_neg	0.475644	-0.3659	8.93712	-1.11683
Cluster-1697.0_TRINITY_DN2026_c2_g1	Com_169_neg	0.465732	-0.373554	8.93712	-1.11878
Cluster-1697.0_TRINITY_DN2026_c2_g1	Com_675_pos	0.181706	-0.628144	8.93712	-1.12927
Cluster-1697.0_TRINITY_DN2026_c2_g1	Com_693_pos	0.27891	-0.53049	8.93712	-1.16587
Cluster-1697.0_TRINITY_DN2026_c2_g1	Com_67_neg	0.357019	-0.461396	8.93712	-1.18515
Cluster-1697.0_TRINITY_DN2026_c2_g1	Com_347_pos	0.180085	-0.629932	8.93712	-1.19353
Cluster-1697.0_TRINITY_DN2026_c2_g1	Com_341_neg	0.438256	-0.395047	8.93712	-1.21219
Cluster-1697.0_TRINITY_DN2026_c2_g1	Com_241_neg	0.46156	-0.376791	8.93712	-1.23502
Cluster-1697.0_TRINITY_DN2026_c2_g1	Com_127_neg	0.263923	-0.544541	8.93712	-1.23765
Cluster-1697.0_TRINITY_DN2026_c2_g1	Com_607_pos	0.295829	-0.514969	8.93712	-1.24701
Cluster-1697.0_TRINITY_DN2026_c2_g1	Com_101_neg	0.535195	-0.320883	8.93712	-1.28834
Cluster-1697.0_TRINITY_DN2026_c2_g1	Com_544_pos	0.490572	-0.354464	8.93712	-1.29767
Cluster-1697.0_TRINITY_DN2026_c2_g1	Com_385_pos	0.25561	-0.552469	8.93712	-1.38327
Cluster-1697.0_TRINITY_DN2026_c2_g1	Com_601_pos	0.240364	-0.567273	8.93712	-1.39838
Cluster-1697.0_TRINITY_DN2026_c2_g1	Com_331_neg	0.201044	-0.607296	8.93712	-1.40488
Cluster-1697.0_TRINITY_DN2026_c2_g1	Com_437_pos	0.561447	-0.301505	8.93712	-1.43435
Cluster-1697.0_TRINITY_DN2026_c2_g1	Com_375_pos	0.138746	-0.678107	8.93712	-1.43775
Cluster-1697.0_TRINITY_DN2026_c2_g1	Com_692_pos	0.273284	-0.53573	8.93712	-1.44067
Cluster-1697.0_TRINITY_DN2026_c2_g1	Com_625_pos	0.376849	-0.44476	8.93712	-1.47763
Cluster-1697.0_TRINITY_DN2026_c2_g1	Com_558_pos	0.34455	-0.472023	8.93712	-1.48831
Cluster-1697.0_TRINITY_DN2026_c2_g1	Com_509_pos	0.395585	-0.42932	8.93712	-1.49114
Cluster-1697.0_TRINITY_DN2026_c2_g1	Com_330_neg	0.206333	-0.601739	8.93712	-1.50237
Cluster-1697.0_TRINITY_DN2026_c2_g1	Com_326_neg	0.336016	-0.479376	8.93712	-1.58459
Cluster-1697.0_TRINITY_DN2026_c2_g1	Com_297_neg	0.471093	-0.369408	8.93712	-1.60771
Cluster-1697.0_TRINITY_DN2026_c2_g1	Com_604_pos	0.330329	-0.484314	8.93712	-1.62016
Cluster-1697.0_TRINITY_DN2026_c2_g1	Com_118_neg	0.497987	-0.348823	8.93712	-1.63932
Cluster-1697.0_TRINITY_DN2026_c2_g1	Com_518_pos	0.371767	-0.448993	8.93712	-1.64714
Cluster-1697.0_TRINITY_DN2026_c2_g1	Com_545_pos	0.466436	-0.373009	8.93712	-1.70212
Cluster-1697.0_TRINITY_DN2026_c2_g1	Com_442_pos	0.169171	-0.642151	8.93712	-1.8341
Cluster-1697.0_TRINITY_DN2026_c2_g1	Com_368_pos	0.338477	-0.477249	8.93712	-1.84447
Cluster-1697.0_TRINITY_DN2026_c2_g1	Com_322_neg	0.269592	-0.539191	8.93712	-1.84889
Cluster-1697.0_TRINITY_DN2026_c2_g1	Com_46_neg	0.234454	-0.573112	8.93712	-1.92613
Cluster-1697.0_TRINITY_DN2026_c2_g1	Com_404_pos	0.267734	-0.54094	8.93712	-2.06767
Cluster-1697.0_TRINITY_DN2026_c2_g1	Com_218_neg	0.434391	-0.398104	8.93712	-2.09797
Cluster-1697.0_TRINITY_DN2026_c2_g1	Com_214_neg	0.131878	-0.686676	8.93712	-2.14349
Cluster-1697.0_TRINITY_DN2026_c2_g1	Com_19_neg	0.469992	-0.370259	8.93712	-2.15523
Cluster-1697.0_TRINITY_DN2026_c2_g1	Com_338_neg	0.542738	-0.315288	8.93712	-2.30857
Cluster-1697.0_TRINITY_DN2026_c2_g1	Com_634_pos	0.213586	-0.594213	8.93712	-2.81764
Cluster-1697.0_TRINITY_DN2026_c2_g1	Com_723_pos	0.423721	-0.406592	8.93712	-2.83428
Cluster-1697.0_TRINITY_DN2026_c2_g1	Com_397_pos	0.499036	-0.348027	8.93712	-2.85553
Cluster-1697.0_TRINITY_DN2026_c2_g1	Com_4_neg	0.496741	-0.349769	8.93712	-2.99344
Cluster-1697.0_TRINITY_DN2026_c2_g1	Com_185_neg	0.46505	-0.374083	8.93712	-3.4744
Cluster-1697.0_TRINITY_DN2026_c2_g1	Com_276_neg	0.443925	-0.390578	8.93712	-3.49156
Cluster-1697.0_TRINITY_DN2026_c2_g1	Com_305_neg	0.443314	-0.391059	8.93712	-3.72895
Cluster-1697.0_TRINITY_DN2026_c2_g1	Com_511_pos	0.460414	-0.377682	8.93712	-4.0515
Cluster-1697.0_TRINITY_DN2026_c2_g1	Com_315_neg	0.418689	-0.410618	8.93712	-4.09423
Cluster-1697.0_TRINITY_DN2026_c2_g1	Com_500_pos	0.461657	-0.376716	8.93712	-4.0997
Cluster-4246.0_TRINITY_DN64176_c0_g1	Com_546_pos	0.701253	0.201909	9.54881	2.27939
Cluster-4246.0_TRINITY_DN64176_c0_g1	Com_149_neg	0.0807108	0.758077	9.54881	2.14221
Cluster-4246.0_TRINITY_DN64176_c0_g1	Com_280_neg	0.00745133	0.928666	9.54881	1.80705
Cluster-4246.0_TRINITY_DN64176_c0_g1	Com_336_neg	0.0490998	0.813166	9.54881	1.69659
Cluster-4246.0_TRINITY_DN64176_c0_g1	Com_6_neg	0.401933	0.424146	9.54881	1.62609
Cluster-4246.0_TRINITY_DN64176_c0_g1	Com_293_neg	0.377663	0.444084	9.54881	1.60741
Cluster-4246.0_TRINITY_DN64176_c0_g1	Com_602_pos	0.423542	0.406734	9.54881	1.54051
Cluster-4246.0_TRINITY_DN64176_c0_g1	Com_644_pos	0.165286	0.64658	9.54881	1.5249
Cluster-4246.0_TRINITY_DN64176_c0_g1	Com_358_pos	0.600296	0.273272	9.54881	1.51509
Cluster-4246.0_TRINITY_DN64176_c0_g1	Com_188_neg	0.0898035	0.744167	9.54881	1.50042
Cluster-4246.0_TRINITY_DN64176_c0_g1	Com_83_neg	0.0605042	0.791808	9.54881	1.45751
Cluster-4246.0_TRINITY_DN64176_c0_g1	Com_416_pos	0.673391	0.221355	9.54881	1.42128
Cluster-4246.0_TRINITY_DN64176_c0_g1	Com_503_pos	0.473883	0.367256	9.54881	1.355
Cluster-4246.0_TRINITY_DN64176_c0_g1	Com_59_neg	0.461265	0.37702	9.54881	1.33442
Cluster-4246.0_TRINITY_DN64176_c0_g1	Com_201_neg	0.243257	0.564436	9.54881	1.33364
Cluster-4246.0_TRINITY_DN64176_c0_g1	Com_15_neg	0.393014	0.431424	9.54881	1.32236
Cluster-4246.0_TRINITY_DN64176_c0_g1	Com_267_neg	0.451389	0.384722	9.54881	1.30091
Cluster-4246.0_TRINITY_DN64176_c0_g1	Com_155_neg	0.562181	0.300967	9.54881	1.289
Cluster-4246.0_TRINITY_DN64176_c0_g1	Com_61_neg	0.534808	0.321171	9.54881	1.22112
Cluster-4246.0_TRINITY_DN64176_c0_g1	Com_337_neg	0.620411	0.25884	9.54881	1.21265
Cluster-4246.0_TRINITY_DN64176_c0_g1	Com_298_neg	0.835944	0.109812	9.54881	1.20423
Cluster-4246.0_TRINITY_DN64176_c0_g1	Com_71_neg	0.457934	0.379612	9.54881	1.19736
Cluster-4246.0_TRINITY_DN64176_c0_g1	Com_192_neg	0.0417056	0.828268	9.54881	1.19402
Cluster-4246.0_TRINITY_DN64176_c0_g1	Com_199_neg	0.37527	0.446074	9.54881	1.18479
Cluster-4246.0_TRINITY_DN64176_c0_g1	Com_64_neg	0.479735	0.362755	9.54881	1.12433
Cluster-4246.0_TRINITY_DN64176_c0_g1	Com_128_neg	0.412846	0.415315	9.54881	1.09285
Cluster-4246.0_TRINITY_DN64176_c0_g1	Com_364_pos	0.0967144	0.734013	9.54881	1.07645
Cluster-4246.0_TRINITY_DN64176_c0_g1	Com_193_neg	0.333339	0.481697	9.54881	1.05038
Cluster-4246.0_TRINITY_DN64176_c0_g1	Com_587_pos	0.111139	0.713808	9.54881	1.03964
Cluster-4246.0_TRINITY_DN64176_c0_g1	Com_284_neg	0.277999	0.531336	9.54881	1.02561
Cluster-4246.0_TRINITY_DN64176_c0_g1	Com_104_neg	0.266888	0.541738	9.54881	1.01612
Cluster-4246.0_TRINITY_DN64176_c0_g1	Com_324_neg	0.104716	0.722651	9.54881	1.00473
Cluster-4246.0_TRINITY_DN64176_c0_g1	Com_446_pos	0.428368	-0.402886	9.54881	-1.00637
Cluster-4246.0_TRINITY_DN64176_c0_g1	Com_699_pos	0.402774	-0.423462	9.54881	-1.02173
Cluster-4246.0_TRINITY_DN64176_c0_g1	Com_132_neg	0.134659	-0.683183	9.54881	-1.02479
Cluster-4246.0_TRINITY_DN64176_c0_g1	Com_31_neg	0.441612	-0.392399	9.54881	-1.02979
Cluster-4246.0_TRINITY_DN64176_c0_g1	Com_332_neg	0.596295	-0.276157	9.54881	-1.03797
Cluster-4246.0_TRINITY_DN64176_c0_g1	Com_75_neg	0.315688	-0.497171	9.54881	-1.0766
Cluster-4246.0_TRINITY_DN64176_c0_g1	Com_405_pos	0.396396	-0.428657	9.54881	-1.10955
Cluster-4246.0_TRINITY_DN64176_c0_g1	Com_89_neg	0.472616	-0.368233	9.54881	-1.11683
Cluster-4246.0_TRINITY_DN64176_c0_g1	Com_169_neg	0.449814	-0.385955	9.54881	-1.11878
Cluster-4246.0_TRINITY_DN64176_c0_g1	Com_675_pos	0.393985	-0.430628	9.54881	-1.12927
Cluster-4246.0_TRINITY_DN64176_c0_g1	Com_693_pos	0.337141	-0.478403	9.54881	-1.16587
Cluster-4246.0_TRINITY_DN64176_c0_g1	Com_67_neg	0.47888	-0.363412	9.54881	-1.18515
Cluster-4246.0_TRINITY_DN64176_c0_g1	Com_347_pos	0.260083	-0.548191	9.54881	-1.19353
Cluster-4246.0_TRINITY_DN64176_c0_g1	Com_341_neg	0.484666	-0.358976	9.54881	-1.21219
Cluster-4246.0_TRINITY_DN64176_c0_g1	Com_241_neg	0.497314	-0.349334	9.54881	-1.23502
Cluster-4246.0_TRINITY_DN64176_c0_g1	Com_127_neg	0.368566	-0.451671	9.54881	-1.23765
Cluster-4246.0_TRINITY_DN64176_c0_g1	Com_607_pos	0.282003	-0.527627	9.54881	-1.24701
Cluster-4246.0_TRINITY_DN64176_c0_g1	Com_101_neg	0.470629	-0.369766	9.54881	-1.28834
Cluster-4246.0_TRINITY_DN64176_c0_g1	Com_544_pos	0.482704	-0.360478	9.54881	-1.29767
Cluster-4246.0_TRINITY_DN64176_c0_g1	Com_385_pos	0.393632	-0.430918	9.54881	-1.38327
Cluster-4246.0_TRINITY_DN64176_c0_g1	Com_601_pos	0.408959	-0.418451	9.54881	-1.39838
Cluster-4246.0_TRINITY_DN64176_c0_g1	Com_331_neg	0.0880363	-0.746819	9.54881	-1.40488
Cluster-4246.0_TRINITY_DN64176_c0_g1	Com_437_pos	0.361366	-0.457721	9.54881	-1.43435
Cluster-4246.0_TRINITY_DN64176_c0_g1	Com_375_pos	0.340217	-0.475748	9.54881	-1.43775
Cluster-4246.0_TRINITY_DN64176_c0_g1	Com_692_pos	0.284892	-0.524963	9.54881	-1.44067
Cluster-4246.0_TRINITY_DN64176_c0_g1	Com_625_pos	0.40925	-0.418216	9.54881	-1.47763
Cluster-4246.0_TRINITY_DN64176_c0_g1	Com_558_pos	0.473831	-0.367296	9.54881	-1.48831
Cluster-4246.0_TRINITY_DN64176_c0_g1	Com_509_pos	0.516631	-0.33475	9.54881	-1.49114
Cluster-4246.0_TRINITY_DN64176_c0_g1	Com_330_neg	0.420064	-0.409516	9.54881	-1.50237
Cluster-4246.0_TRINITY_DN64176_c0_g1	Com_326_neg	0.379536	-0.44253	9.54881	-1.58459
Cluster-4246.0_TRINITY_DN64176_c0_g1	Com_297_neg	0.423035	-0.40714	9.54881	-1.60771
Cluster-4246.0_TRINITY_DN64176_c0_g1	Com_604_pos	0.273085	-0.535916	9.54881	-1.62016
Cluster-4246.0_TRINITY_DN64176_c0_g1	Com_118_neg	0.484882	-0.35881	9.54881	-1.63932
Cluster-4246.0_TRINITY_DN64176_c0_g1	Com_518_pos	0.410709	-0.417038	9.54881	-1.64714
Cluster-4246.0_TRINITY_DN64176_c0_g1	Com_545_pos	0.534218	-0.32161	9.54881	-1.70212
Cluster-4246.0_TRINITY_DN64176_c0_g1	Com_442_pos	0.200195	-0.608194	9.54881	-1.8341
Cluster-4246.0_TRINITY_DN64176_c0_g1	Com_368_pos	0.241197	-0.566455	9.54881	-1.84447
Cluster-4246.0_TRINITY_DN64176_c0_g1	Com_322_neg	0.395956	-0.429017	9.54881	-1.84889
Cluster-4246.0_TRINITY_DN64176_c0_g1	Com_46_neg	0.288434	-0.521711	9.54881	-1.92613
Cluster-4246.0_TRINITY_DN64176_c0_g1	Com_404_pos	0.372661	-0.448247	9.54881	-2.06767
Cluster-4246.0_TRINITY_DN64176_c0_g1	Com_218_neg	0.374399	-0.446798	9.54881	-2.09797
Cluster-4246.0_TRINITY_DN64176_c0_g1	Com_214_neg	0.107534	-0.718742	9.54881	-2.14349
Cluster-4246.0_TRINITY_DN64176_c0_g1	Com_19_neg	0.427227	-0.403795	9.54881	-2.15523
Cluster-4246.0_TRINITY_DN64176_c0_g1	Com_338_neg	0.51929	-0.332755	9.54881	-2.30857
Cluster-4246.0_TRINITY_DN64176_c0_g1	Com_634_pos	0.271934	-0.536993	9.54881	-2.81764
Cluster-4246.0_TRINITY_DN64176_c0_g1	Com_723_pos	0.434283	-0.39819	9.54881	-2.83428
Cluster-4246.0_TRINITY_DN64176_c0_g1	Com_397_pos	0.520763	-0.331651	9.54881	-2.85553
Cluster-4246.0_TRINITY_DN64176_c0_g1	Com_4_neg	0.496989	-0.349581	9.54881	-2.99344
Cluster-4246.0_TRINITY_DN64176_c0_g1	Com_185_neg	0.4987	-0.348282	9.54881	-3.4744
Cluster-4246.0_TRINITY_DN64176_c0_g1	Com_276_neg	0.473008	-0.36793	9.54881	-3.49156
Cluster-4246.0_TRINITY_DN64176_c0_g1	Com_305_neg	0.511975	-0.33825	9.54881	-3.72895
Cluster-4246.0_TRINITY_DN64176_c0_g1	Com_511_pos	0.504683	-0.343751	9.54881	-4.0515
Cluster-4246.0_TRINITY_DN64176_c0_g1	Com_315_neg	0.472903	-0.368012	9.54881	-4.09423
Cluster-4246.0_TRINITY_DN64176_c0_g1	Com_500_pos	0.502958	-0.345056	9.54881	-4.0997
Cluster-10497.5_TRINITY_DN14619_c0_g1	Com_546_pos	0.848674	0.10123	10.0175	2.27939
Cluster-10497.5_TRINITY_DN14619_c0_g1	Com_149_neg	0.288111	0.522007	10.0175	2.14221
Cluster-10497.5_TRINITY_DN14619_c0_g1	Com_280_neg	0.305286	0.50644	10.0175	1.80705
Cluster-10497.5_TRINITY_DN14619_c0_g1	Com_336_neg	0.43499	0.397629	10.0175	1.69659
Cluster-10497.5_TRINITY_DN14619_c0_g1	Com_6_neg	0.00580024	0.937154	10.0175	1.62609
Cluster-10497.5_TRINITY_DN14619_c0_g1	Com_293_neg	0.0363902	0.839913	10.0175	1.60741
Cluster-10497.5_TRINITY_DN14619_c0_g1	Com_602_pos	0.0526759	0.806243	10.0175	1.54051
Cluster-10497.5_TRINITY_DN14619_c0_g1	Com_644_pos	0.081733	0.756479	10.0175	1.5249
Cluster-10497.5_TRINITY_DN14619_c0_g1	Com_358_pos	0.0718499	0.77233	10.0175	1.51509
Cluster-10497.5_TRINITY_DN14619_c0_g1	Com_188_neg	0.228226	0.579327	10.0175	1.50042
Cluster-10497.5_TRINITY_DN14619_c0_g1	Com_83_neg	0.25467	0.553371	10.0175	1.45751
Cluster-10497.5_TRINITY_DN14619_c0_g1	Com_416_pos	0.0988504	0.730941	10.0175	1.42128
Cluster-10497.5_TRINITY_DN14619_c0_g1	Com_503_pos	0.00395207	0.948222	10.0175	1.355
Cluster-10497.5_TRINITY_DN14619_c0_g1	Com_59_neg	0.0887793	0.745701	10.0175	1.33442
Cluster-10497.5_TRINITY_DN14619_c0_g1	Com_201_neg	0.0678604	0.779007	10.0175	1.33364
Cluster-10497.5_TRINITY_DN14619_c0_g1	Com_15_neg	0.160422	0.652187	10.0175	1.32236
Cluster-10497.5_TRINITY_DN14619_c0_g1	Com_267_neg	0.141718	0.674456	10.0175	1.30091
Cluster-10497.5_TRINITY_DN14619_c0_g1	Com_155_neg	0.1025	0.725759	10.0175	1.289
Cluster-10497.5_TRINITY_DN14619_c0_g1	Com_61_neg	0.106356	0.720371	10.0175	1.22112
Cluster-10497.5_TRINITY_DN14619_c0_g1	Com_337_neg	0.104444	0.723031	10.0175	1.21265
Cluster-10497.5_TRINITY_DN14619_c0_g1	Com_298_neg	0.431652	0.400276	10.0175	1.20423
Cluster-10497.5_TRINITY_DN14619_c0_g1	Com_71_neg	0.186181	0.623241	10.0175	1.19736
Cluster-10497.5_TRINITY_DN14619_c0_g1	Com_192_neg	0.423845	0.406493	10.0175	1.19402
Cluster-10497.5_TRINITY_DN14619_c0_g1	Com_199_neg	0.158072	0.654922	10.0175	1.18479
Cluster-10497.5_TRINITY_DN14619_c0_g1	Com_64_neg	0.0797803	0.759539	10.0175	1.12433
Cluster-10497.5_TRINITY_DN14619_c0_g1	Com_128_neg	0.011253	0.912088	10.0175	1.09285
Cluster-10497.5_TRINITY_DN14619_c0_g1	Com_364_pos	0.0978994	0.732305	10.0175	1.07645
Cluster-10497.5_TRINITY_DN14619_c0_g1	Com_193_neg	0.0710194	0.773706	10.0175	1.05038
Cluster-10497.5_TRINITY_DN14619_c0_g1	Com_587_pos	0.0892694	0.744966	10.0175	1.03964
Cluster-10497.5_TRINITY_DN14619_c0_g1	Com_284_neg	0.412983	0.415204	10.0175	1.02561
Cluster-10497.5_TRINITY_DN14619_c0_g1	Com_104_neg	0.42072	0.408991	10.0175	1.01612
Cluster-10497.5_TRINITY_DN14619_c0_g1	Com_324_neg	0.0831028	0.754352	10.0175	1.00473
Cluster-10497.5_TRINITY_DN14619_c0_g1	Com_446_pos	0.480788	-0.361947	10.0175	-1.00637
Cluster-10497.5_TRINITY_DN14619_c0_g1	Com_699_pos	0.572653	-0.293309	10.0175	-1.02173
Cluster-10497.5_TRINITY_DN14619_c0_g1	Com_132_neg	0.288643	-0.521519	10.0175	-1.02479
Cluster-10497.5_TRINITY_DN14619_c0_g1	Com_31_neg	0.229724	-0.577826	10.0175	-1.02979
Cluster-10497.5_TRINITY_DN14619_c0_g1	Com_332_neg	0.258544	-0.54966	10.0175	-1.03797
Cluster-10497.5_TRINITY_DN14619_c0_g1	Com_75_neg	0.247291	-0.560502	10.0175	-1.0766
Cluster-10497.5_TRINITY_DN14619_c0_g1	Com_405_pos	0.556857	-0.304874	10.0175	-1.10955
Cluster-10497.5_TRINITY_DN14619_c0_g1	Com_89_neg	0.558359	-0.303771	10.0175	-1.11683
Cluster-10497.5_TRINITY_DN14619_c0_g1	Com_169_neg	0.536021	-0.320269	10.0175	-1.11878
Cluster-10497.5_TRINITY_DN14619_c0_g1	Com_675_pos	0.50747	-0.341646	10.0175	-1.12927
Cluster-10497.5_TRINITY_DN14619_c0_g1	Com_693_pos	0.619222	-0.25969	10.0175	-1.16587
Cluster-10497.5_TRINITY_DN14619_c0_g1	Com_67_neg	0.537674	-0.319042	10.0175	-1.18515
Cluster-10497.5_TRINITY_DN14619_c0_g1	Com_347_pos	0.278082	-0.531259	10.0175	-1.19353
Cluster-10497.5_TRINITY_DN14619_c0_g1	Com_341_neg	0.618346	-0.260316	10.0175	-1.21219
Cluster-10497.5_TRINITY_DN14619_c0_g1	Com_241_neg	0.563897	-0.299709	10.0175	-1.23502
Cluster-10497.5_TRINITY_DN14619_c0_g1	Com_127_neg	0.553312	-0.307482	10.0175	-1.23765
Cluster-10497.5_TRINITY_DN14619_c0_g1	Com_607_pos	0.423262	-0.406958	10.0175	-1.24701
Cluster-10497.5_TRINITY_DN14619_c0_g1	Com_101_neg	0.542632	-0.315367	10.0175	-1.28834
Cluster-10497.5_TRINITY_DN14619_c0_g1	Com_544_pos	0.584445	-0.284731	10.0175	-1.29767
Cluster-10497.5_TRINITY_DN14619_c0_g1	Com_385_pos	0.294394	-0.516273	10.0175	-1.38327
Cluster-10497.5_TRINITY_DN14619_c0_g1	Com_601_pos	0.231429	-0.576123	10.0175	-1.39838
Cluster-10497.5_TRINITY_DN14619_c0_g1	Com_331_neg	0.228616	-0.578936	10.0175	-1.40488
Cluster-10497.5_TRINITY_DN14619_c0_g1	Com_437_pos	0.338543	-0.477192	10.0175	-1.43435
Cluster-10497.5_TRINITY_DN14619_c0_g1	Com_375_pos	0.294478	-0.516196	10.0175	-1.43775
Cluster-10497.5_TRINITY_DN14619_c0_g1	Com_692_pos	0.407851	-0.419347	10.0175	-1.44067
Cluster-10497.5_TRINITY_DN14619_c0_g1	Com_625_pos	0.56932	-0.295743	10.0175	-1.47763
Cluster-10497.5_TRINITY_DN14619_c0_g1	Com_558_pos	0.386073	-0.437127	10.0175	-1.48831
Cluster-10497.5_TRINITY_DN14619_c0_g1	Com_509_pos	0.592296	-0.279046	10.0175	-1.49114
Cluster-10497.5_TRINITY_DN14619_c0_g1	Com_330_neg	0.359611	-0.459203	10.0175	-1.50237
Cluster-10497.5_TRINITY_DN14619_c0_g1	Com_326_neg	0.373811	-0.447288	10.0175	-1.58459
Cluster-10497.5_TRINITY_DN14619_c0_g1	Com_297_neg	0.647816	-0.23936	10.0175	-1.60771
Cluster-10497.5_TRINITY_DN14619_c0_g1	Com_604_pos	0.356189	-0.462099	10.0175	-1.62016
Cluster-10497.5_TRINITY_DN14619_c0_g1	Com_118_neg	0.575087	-0.291534	10.0175	-1.63932
Cluster-10497.5_TRINITY_DN14619_c0_g1	Com_518_pos	0.517412	-0.334164	10.0175	-1.64714
Cluster-10497.5_TRINITY_DN14619_c0_g1	Com_545_pos	0.525374	-0.328201	10.0175	-1.70212
Cluster-10497.5_TRINITY_DN14619_c0_g1	Com_442_pos	0.374597	-0.446634	10.0175	-1.8341
Cluster-10497.5_TRINITY_DN14619_c0_g1	Com_368_pos	0.596549	-0.275974	10.0175	-1.84447
Cluster-10497.5_TRINITY_DN14619_c0_g1	Com_322_neg	0.494891	-0.351176	10.0175	-1.84889
Cluster-10497.5_TRINITY_DN14619_c0_g1	Com_46_neg	0.276728	-0.532518	10.0175	-1.92613
Cluster-10497.5_TRINITY_DN14619_c0_g1	Com_404_pos	0.501981	-0.345795	10.0175	-2.06767
Cluster-10497.5_TRINITY_DN14619_c0_g1	Com_218_neg	0.52862	-0.325778	10.0175	-2.09797
Cluster-10497.5_TRINITY_DN14619_c0_g1	Com_214_neg	0.184548	-0.625024	10.0175	-2.14349
Cluster-10497.5_TRINITY_DN14619_c0_g1	Com_19_neg	0.739253	-0.175637	10.0175	-2.15523
Cluster-10497.5_TRINITY_DN14619_c0_g1	Com_338_neg	0.541394	-0.316284	10.0175	-2.30857
Cluster-10497.5_TRINITY_DN14619_c0_g1	Com_634_pos	0.379999	-0.442146	10.0175	-2.81764
Cluster-10497.5_TRINITY_DN14619_c0_g1	Com_723_pos	0.637969	-0.246337	10.0175	-2.83428
Cluster-10497.5_TRINITY_DN14619_c0_g1	Com_397_pos	0.56566	-0.298418	10.0175	-2.85553
Cluster-10497.5_TRINITY_DN14619_c0_g1	Com_4_neg	0.553014	-0.307702	10.0175	-2.99344
Cluster-10497.5_TRINITY_DN14619_c0_g1	Com_185_neg	0.583408	-0.285484	10.0175	-3.4744
Cluster-10497.5_TRINITY_DN14619_c0_g1	Com_276_neg	0.524091	-0.329161	10.0175	-3.49156
Cluster-10497.5_TRINITY_DN14619_c0_g1	Com_305_neg	0.542845	-0.31521	10.0175	-3.72895
Cluster-10497.5_TRINITY_DN14619_c0_g1	Com_511_pos	0.574964	-0.291624	10.0175	-4.0515
Cluster-10497.5_TRINITY_DN14619_c0_g1	Com_315_neg	0.558119	-0.303947	10.0175	-4.09423
Cluster-10497.5_TRINITY_DN14619_c0_g1	Com_500_pos	0.573737	-0.292519	10.0175	-4.0997
Cluster-37010.0_TRINITY_DN8960_c0_g1	Com_546_pos	0.110757	0.714327	2.7564	2.27939
Cluster-37010.0_TRINITY_DN8960_c0_g1	Com_149_neg	0.460931	0.37728	2.7564	2.14221
Cluster-37010.0_TRINITY_DN8960_c0_g1	Com_280_neg	0.0555375	0.800858	2.7564	1.80705
Cluster-37010.0_TRINITY_DN8960_c0_g1	Com_336_neg	0.0270226	0.862596	2.7564	1.69659
Cluster-37010.0_TRINITY_DN8960_c0_g1	Com_6_neg	0.127206	0.692616	2.7564	1.62609
Cluster-37010.0_TRINITY_DN8960_c0_g1	Com_293_neg	0.03264	0.848618	2.7564	1.60741
Cluster-37010.0_TRINITY_DN8960_c0_g1	Com_602_pos	0.0324268	0.849127	2.7564	1.54051
Cluster-37010.0_TRINITY_DN8960_c0_g1	Com_644_pos	0.0857209	0.75033	2.7564	1.5249
Cluster-37010.0_TRINITY_DN8960_c0_g1	Com_358_pos	0.0293457	0.856663	2.7564	1.51509
Cluster-37010.0_TRINITY_DN8960_c0_g1	Com_188_neg	0.0215636	0.877577	2.7564	1.50042
Cluster-37010.0_TRINITY_DN8960_c0_g1	Com_83_neg	0.0259232	0.865488	2.7564	1.45751
Cluster-37010.0_TRINITY_DN8960_c0_g1	Com_416_pos	0.0382406	0.835774	2.7564	1.42128
Cluster-37010.0_TRINITY_DN8960_c0_g1	Com_503_pos	0.0926266	0.739978	2.7564	1.355
Cluster-37010.0_TRINITY_DN8960_c0_g1	Com_59_neg	0.19254	0.616357	2.7564	1.33442
Cluster-37010.0_TRINITY_DN8960_c0_g1	Com_201_neg	0.0507474	0.809948	2.7564	1.33364
Cluster-37010.0_TRINITY_DN8960_c0_g1	Com_15_neg	0.145319	0.670075	2.7564	1.32236
Cluster-37010.0_TRINITY_DN8960_c0_g1	Com_267_neg	0.202986	0.605249	2.7564	1.30091
Cluster-37010.0_TRINITY_DN8960_c0_g1	Com_155_neg	0.15527	0.658205	2.7564	1.289
Cluster-37010.0_TRINITY_DN8960_c0_g1	Com_61_neg	0.224936	0.582638	2.7564	1.22112
Cluster-37010.0_TRINITY_DN8960_c0_g1	Com_337_neg	0.24608	0.56168	2.7564	1.21265
Cluster-37010.0_TRINITY_DN8960_c0_g1	Com_298_neg	0.076195	0.765247	2.7564	1.20423
Cluster-37010.0_TRINITY_DN8960_c0_g1	Com_71_neg	0.212412	0.595424	2.7564	1.19736
Cluster-37010.0_TRINITY_DN8960_c0_g1	Com_192_neg	0.467902	0.371874	2.7564	1.19402
Cluster-37010.0_TRINITY_DN8960_c0_g1	Com_199_neg	0.235813	0.571764	2.7564	1.18479
Cluster-37010.0_TRINITY_DN8960_c0_g1	Com_64_neg	0.165907	0.64587	2.7564	1.12433
Cluster-37010.0_TRINITY_DN8960_c0_g1	Com_128_neg	0.24262	0.56506	2.7564	1.09285
Cluster-37010.0_TRINITY_DN8960_c0_g1	Com_364_pos	0.0235085	0.872053	2.7564	1.07645
Cluster-37010.0_TRINITY_DN8960_c0_g1	Com_193_neg	0.0402217	0.831445	2.7564	1.05038
Cluster-37010.0_TRINITY_DN8960_c0_g1	Com_587_pos	0.09337	0.738885	2.7564	1.03964
Cluster-37010.0_TRINITY_DN8960_c0_g1	Com_284_neg	0.726833	0.184195	2.7564	1.02561
Cluster-37010.0_TRINITY_DN8960_c0_g1	Com_104_neg	0.259574	0.548676	2.7564	1.01612
Cluster-37010.0_TRINITY_DN8960_c0_g1	Com_324_neg	0.0793034	0.760291	2.7564	1.00473
Cluster-37010.0_TRINITY_DN8960_c0_g1	Com_446_pos	0.175705	-0.634798	2.7564	-1.00637
Cluster-37010.0_TRINITY_DN8960_c0_g1	Com_699_pos	0.258704	-0.549507	2.7564	-1.02173
Cluster-37010.0_TRINITY_DN8960_c0_g1	Com_132_neg	0.124916	-0.695562	2.7564	-1.02479
Cluster-37010.0_TRINITY_DN8960_c0_g1	Com_31_neg	0.167404	-0.644161	2.7564	-1.02979
Cluster-37010.0_TRINITY_DN8960_c0_g1	Com_332_neg	0.321818	-0.491763	2.7564	-1.03797
Cluster-37010.0_TRINITY_DN8960_c0_g1	Com_75_neg	0.268336	-0.540373	2.7564	-1.0766
Cluster-37010.0_TRINITY_DN8960_c0_g1	Com_405_pos	0.192689	-0.616197	2.7564	-1.10955
Cluster-37010.0_TRINITY_DN8960_c0_g1	Com_89_neg	0.357267	-0.461185	2.7564	-1.11683
Cluster-37010.0_TRINITY_DN8960_c0_g1	Com_169_neg	0.340943	-0.475123	2.7564	-1.11878
Cluster-37010.0_TRINITY_DN8960_c0_g1	Com_675_pos	0.199117	-0.609335	2.7564	-1.12927
Cluster-37010.0_TRINITY_DN8960_c0_g1	Com_693_pos	0.242375	-0.5653	2.7564	-1.16587
Cluster-37010.0_TRINITY_DN8960_c0_g1	Com_67_neg	0.273313	-0.535703	2.7564	-1.18515
Cluster-37010.0_TRINITY_DN8960_c0_g1	Com_347_pos	0.0744721	-0.768033	2.7564	-1.19353
Cluster-37010.0_TRINITY_DN8960_c0_g1	Com_341_neg	0.353282	-0.464566	2.7564	-1.21219
Cluster-37010.0_TRINITY_DN8960_c0_g1	Com_241_neg	0.354737	-0.46333	2.7564	-1.23502
Cluster-37010.0_TRINITY_DN8960_c0_g1	Com_127_neg	0.221925	-0.585685	2.7564	-1.23765
Cluster-37010.0_TRINITY_DN8960_c0_g1	Com_607_pos	0.186194	-0.623227	2.7564	-1.24701
Cluster-37010.0_TRINITY_DN8960_c0_g1	Com_101_neg	0.386987	-0.436374	2.7564	-1.28834
Cluster-37010.0_TRINITY_DN8960_c0_g1	Com_544_pos	0.375311	-0.446039	2.7564	-1.29767
Cluster-37010.0_TRINITY_DN8960_c0_g1	Com_385_pos	0.118764	-0.703595	2.7564	-1.38327
Cluster-37010.0_TRINITY_DN8960_c0_g1	Com_601_pos	0.0861078	-0.749741	2.7564	-1.39838
Cluster-37010.0_TRINITY_DN8960_c0_g1	Com_331_neg	0.0610785	-0.790783	2.7564	-1.40488
Cluster-37010.0_TRINITY_DN8960_c0_g1	Com_437_pos	0.396287	-0.428746	2.7564	-1.43435
Cluster-37010.0_TRINITY_DN8960_c0_g1	Com_375_pos	0.102959	-0.725113	2.7564	-1.43775
Cluster-37010.0_TRINITY_DN8960_c0_g1	Com_692_pos	0.167535	-0.644011	2.7564	-1.44067
Cluster-37010.0_TRINITY_DN8960_c0_g1	Com_625_pos	0.293378	-0.517197	2.7564	-1.47763
Cluster-37010.0_TRINITY_DN8960_c0_g1	Com_558_pos	0.203788	-0.604406	2.7564	-1.48831
Cluster-37010.0_TRINITY_DN8960_c0_g1	Com_509_pos	0.321594	-0.491959	2.7564	-1.49114
Cluster-37010.0_TRINITY_DN8960_c0_g1	Com_330_neg	0.157741	-0.655309	2.7564	-1.50237
Cluster-37010.0_TRINITY_DN8960_c0_g1	Com_326_neg	0.215723	-0.592014	2.7564	-1.58459
Cluster-37010.0_TRINITY_DN8960_c0_g1	Com_297_neg	0.483542	-0.359836	2.7564	-1.60771
Cluster-37010.0_TRINITY_DN8960_c0_g1	Com_604_pos	0.18539	-0.624104	2.7564	-1.62016
Cluster-37010.0_TRINITY_DN8960_c0_g1	Com_118_neg	0.375255	-0.446086	2.7564	-1.63932
Cluster-37010.0_TRINITY_DN8960_c0_g1	Com_518_pos	0.288458	-0.521689	2.7564	-1.64714
Cluster-37010.0_TRINITY_DN8960_c0_g1	Com_545_pos	0.343273	-0.47312	2.7564	-1.70212
Cluster-37010.0_TRINITY_DN8960_c0_g1	Com_442_pos	0.133628	-0.684475	2.7564	-1.8341
Cluster-37010.0_TRINITY_DN8960_c0_g1	Com_368_pos	0.27284	-0.536145	2.7564	-1.84447
Cluster-37010.0_TRINITY_DN8960_c0_g1	Com_322_neg	0.184292	-0.625305	2.7564	-1.84889
Cluster-37010.0_TRINITY_DN8960_c0_g1	Com_46_neg	0.142061	-0.674037	2.7564	-1.92613
Cluster-37010.0_TRINITY_DN8960_c0_g1	Com_404_pos	0.20538	-0.602736	2.7564	-2.06767
Cluster-37010.0_TRINITY_DN8960_c0_g1	Com_218_neg	0.318498	-0.494688	2.7564	-2.09797
Cluster-37010.0_TRINITY_DN8960_c0_g1	Com_214_neg	0.0318576	-0.850493	2.7564	-2.14349
Cluster-37010.0_TRINITY_DN8960_c0_g1	Com_19_neg	0.519783	-0.332386	2.7564	-2.15523
Cluster-37010.0_TRINITY_DN8960_c0_g1	Com_338_neg	0.398878	-0.426633	2.7564	-2.30857
Cluster-37010.0_TRINITY_DN8960_c0_g1	Com_634_pos	0.174947	-0.635645	2.7564	-2.81764
Cluster-37010.0_TRINITY_DN8960_c0_g1	Com_723_pos	0.350538	-0.466903	2.7564	-2.83428
Cluster-37010.0_TRINITY_DN8960_c0_g1	Com_397_pos	0.377372	-0.444326	2.7564	-2.85553
Cluster-37010.0_TRINITY_DN8960_c0_g1	Com_4_neg	0.36826	-0.451927	2.7564	-2.99344
Cluster-37010.0_TRINITY_DN8960_c0_g1	Com_185_neg	0.361032	-0.458003	2.7564	-3.4744
Cluster-37010.0_TRINITY_DN8960_c0_g1	Com_276_neg	0.324383	-0.48951	2.7564	-3.49156
Cluster-37010.0_TRINITY_DN8960_c0_g1	Com_305_neg	0.433444	-0.398855	2.7564	-3.72895
Cluster-37010.0_TRINITY_DN8960_c0_g1	Com_511_pos	0.353828	-0.464103	2.7564	-4.0515
Cluster-37010.0_TRINITY_DN8960_c0_g1	Com_315_neg	0.416272	-0.412559	2.7564	-4.09423
Cluster-37010.0_TRINITY_DN8960_c0_g1	Com_500_pos	0.354155	-0.463824	2.7564	-4.0997
Cluster-1999.0_TRINITY_DN5091_c3_g1	Com_546_pos	0.00314601	0.953847	9.0148	2.27939
Cluster-1999.0_TRINITY_DN5091_c3_g1	Com_149_neg	0.976256	-0.0158306	9.0148	2.14221
Cluster-1999.0_TRINITY_DN5091_c3_g1	Com_280_neg	0.279109	0.530306	9.0148	1.80705
Cluster-1999.0_TRINITY_DN5091_c3_g1	Com_336_neg	0.107748	0.718448	9.0148	1.69659
Cluster-1999.0_TRINITY_DN5091_c3_g1	Com_6_neg	0.482408	0.360705	9.0148	1.62609
Cluster-1999.0_TRINITY_DN5091_c3_g1	Com_293_neg	0.14477	0.670741	9.0148	1.60741
Cluster-1999.0_TRINITY_DN5091_c3_g1	Com_602_pos	0.181222	0.628677	9.0148	1.54051
Cluster-1999.0_TRINITY_DN5091_c3_g1	Com_644_pos	0.338685	0.47707	9.0148	1.5249
Cluster-1999.0_TRINITY_DN5091_c3_g1	Com_358_pos	0.0837855	0.753298	9.0148	1.51509
Cluster-1999.0_TRINITY_DN5091_c3_g1	Com_188_neg	0.136351	0.681074	9.0148	1.50042
Cluster-1999.0_TRINITY_DN5091_c3_g1	Com_83_neg	0.157785	0.655258	9.0148	1.45751
Cluster-1999.0_TRINITY_DN5091_c3_g1	Com_416_pos	0.0752867	0.766712	9.0148	1.42128
Cluster-1999.0_TRINITY_DN5091_c3_g1	Com_503_pos	0.369861	0.450587	9.0148	1.355
Cluster-1999.0_TRINITY_DN5091_c3_g1	Com_59_neg	0.422795	0.407332	9.0148	1.33442
Cluster-1999.0_TRINITY_DN5091_c3_g1	Com_201_neg	0.215488	0.592256	9.0148	1.33364
Cluster-1999.0_TRINITY_DN5091_c3_g1	Com_15_neg	0.282421	0.527241	9.0148	1.32236
Cluster-1999.0_TRINITY_DN5091_c3_g1	Com_267_neg	0.390603	0.433401	9.0148	1.30091
Cluster-1999.0_TRINITY_DN5091_c3_g1	Com_155_neg	0.290448	0.519868	9.0148	1.289
Cluster-1999.0_TRINITY_DN5091_c3_g1	Com_61_neg	0.431648	0.400279	9.0148	1.22112
Cluster-1999.0_TRINITY_DN5091_c3_g1	Com_337_neg	0.441799	0.392252	9.0148	1.21265
Cluster-1999.0_TRINITY_DN5091_c3_g1	Com_298_neg	0.0294034	0.856519	9.0148	1.20423
Cluster-1999.0_TRINITY_DN5091_c3_g1	Com_71_neg	0.365679	0.454092	9.0148	1.19736
Cluster-1999.0_TRINITY_DN5091_c3_g1	Com_192_neg	0.988146	0.00790299	9.0148	1.19402
Cluster-1999.0_TRINITY_DN5091_c3_g1	Com_199_neg	0.468762	0.371209	9.0148	1.18479
Cluster-1999.0_TRINITY_DN5091_c3_g1	Com_64_neg	0.367895	0.452233	9.0148	1.12433
Cluster-1999.0_TRINITY_DN5091_c3_g1	Com_128_neg	0.710233	0.195675	9.0148	1.09285
Cluster-1999.0_TRINITY_DN5091_c3_g1	Com_364_pos	0.173658	0.637089	9.0148	1.07645
Cluster-1999.0_TRINITY_DN5091_c3_g1	Com_193_neg	0.152569	0.661395	9.0148	1.05038
Cluster-1999.0_TRINITY_DN5091_c3_g1	Com_587_pos	0.378919	0.443042	9.0148	1.03964
Cluster-1999.0_TRINITY_DN5091_c3_g1	Com_284_neg	0.799384	-0.134556	9.0148	1.02561
Cluster-1999.0_TRINITY_DN5091_c3_g1	Com_104_neg	0.392049	0.432214	9.0148	1.01612
Cluster-1999.0_TRINITY_DN5091_c3_g1	Com_324_neg	0.372927	0.448025	9.0148	1.00473
Cluster-1999.0_TRINITY_DN5091_c3_g1	Com_446_pos	0.169046	-0.642294	9.0148	-1.00637
Cluster-1999.0_TRINITY_DN5091_c3_g1	Com_699_pos	0.329065	-0.485416	9.0148	-1.02173
Cluster-1999.0_TRINITY_DN5091_c3_g1	Com_132_neg	0.280356	-0.52915	9.0148	-1.02479
Cluster-1999.0_TRINITY_DN5091_c3_g1	Com_31_neg	0.274277	-0.534802	9.0148	-1.02979
Cluster-1999.0_TRINITY_DN5091_c3_g1	Com_332_neg	0.616211	-0.261843	9.0148	-1.03797
Cluster-1999.0_TRINITY_DN5091_c3_g1	Com_75_neg	0.639557	-0.24521	9.0148	-1.0766
Cluster-1999.0_TRINITY_DN5091_c3_g1	Com_405_pos	0.232863	-0.574693	9.0148	-1.10955
Cluster-1999.0_TRINITY_DN5091_c3_g1	Com_89_neg	0.502356	-0.345511	9.0148	-1.11683
Cluster-1999.0_TRINITY_DN5091_c3_g1	Com_169_neg	0.494241	-0.35167	9.0148	-1.11878
Cluster-1999.0_TRINITY_DN5091_c3_g1	Com_675_pos	0.191827	-0.617124	9.0148	-1.12927
Cluster-1999.0_TRINITY_DN5091_c3_g1	Com_693_pos	0.319127	-0.494132	9.0148	-1.16587
Cluster-1999.0_TRINITY_DN5091_c3_g1	Com_67_neg	0.370135	-0.450358	9.0148	-1.18515
Cluster-1999.0_TRINITY_DN5091_c3_g1	Com_347_pos	0.19502	-0.613698	9.0148	-1.19353
Cluster-1999.0_TRINITY_DN5091_c3_g1	Com_341_neg	0.464853	-0.374235	9.0148	-1.21219
Cluster-1999.0_TRINITY_DN5091_c3_g1	Com_241_neg	0.482372	-0.360733	9.0148	-1.23502
Cluster-1999.0_TRINITY_DN5091_c3_g1	Com_127_neg	0.290657	-0.519678	9.0148	-1.23765
Cluster-1999.0_TRINITY_DN5091_c3_g1	Com_607_pos	0.332754	-0.482205	9.0148	-1.24701
Cluster-1999.0_TRINITY_DN5091_c3_g1	Com_101_neg	0.56601	-0.298162	9.0148	-1.28834
Cluster-1999.0_TRINITY_DN5091_c3_g1	Com_544_pos	0.51903	-0.332949	9.0148	-1.29767
Cluster-1999.0_TRINITY_DN5091_c3_g1	Com_385_pos	0.254172	-0.553849	9.0148	-1.38327
Cluster-1999.0_TRINITY_DN5091_c3_g1	Com_601_pos	0.229115	-0.578436	9.0148	-1.39838
Cluster-1999.0_TRINITY_DN5091_c3_g1	Com_331_neg	0.255487	-0.552587	9.0148	-1.40488
Cluster-1999.0_TRINITY_DN5091_c3_g1	Com_437_pos	0.597272	-0.275452	9.0148	-1.43435
Cluster-1999.0_TRINITY_DN5091_c3_g1	Com_375_pos	0.138042	-0.678976	9.0148	-1.43775
Cluster-1999.0_TRINITY_DN5091_c3_g1	Com_692_pos	0.305483	-0.506264	9.0148	-1.44067
Cluster-1999.0_TRINITY_DN5091_c3_g1	Com_625_pos	0.408718	-0.418646	9.0148	-1.47763
Cluster-1999.0_TRINITY_DN5091_c3_g1	Com_558_pos	0.343433	-0.472982	9.0148	-1.48831
Cluster-1999.0_TRINITY_DN5091_c3_g1	Com_509_pos	0.409587	-0.417944	9.0148	-1.49114
Cluster-1999.0_TRINITY_DN5091_c3_g1	Com_330_neg	0.202951	-0.605286	9.0148	-1.50237
Cluster-1999.0_TRINITY_DN5091_c3_g1	Com_326_neg	0.351497	-0.466085	9.0148	-1.58459
Cluster-1999.0_TRINITY_DN5091_c3_g1	Com_297_neg	0.516941	-0.334517	9.0148	-1.60771
Cluster-1999.0_TRINITY_DN5091_c3_g1	Com_604_pos	0.366666	-0.453263	9.0148	-1.62016
Cluster-1999.0_TRINITY_DN5091_c3_g1	Com_118_neg	0.525706	-0.327954	9.0148	-1.63932
Cluster-1999.0_TRINITY_DN5091_c3_g1	Com_518_pos	0.397997	-0.427351	9.0148	-1.64714
Cluster-1999.0_TRINITY_DN5091_c3_g1	Com_545_pos	0.476271	-0.365417	9.0148	-1.70212
Cluster-1999.0_TRINITY_DN5091_c3_g1	Com_442_pos	0.202714	-0.605535	9.0148	-1.8341
Cluster-1999.0_TRINITY_DN5091_c3_g1	Com_368_pos	0.406706	-0.420273	9.0148	-1.84447
Cluster-1999.0_TRINITY_DN5091_c3_g1	Com_322_neg	0.286842	-0.52317	9.0148	-1.84889
Cluster-1999.0_TRINITY_DN5091_c3_g1	Com_46_neg	0.249315	-0.558538	9.0148	-1.92613
Cluster-1999.0_TRINITY_DN5091_c3_g1	Com_404_pos	0.289808	-0.520453	9.0148	-2.06767
Cluster-1999.0_TRINITY_DN5091_c3_g1	Com_218_neg	0.475851	-0.36574	9.0148	-2.09797
Cluster-1999.0_TRINITY_DN5091_c3_g1	Com_214_neg	0.163868	-0.648207	9.0148	-2.14349
Cluster-1999.0_TRINITY_DN5091_c3_g1	Com_19_neg	0.523473	-0.329623	9.0148	-2.15523
Cluster-1999.0_TRINITY_DN5091_c3_g1	Com_338_neg	0.563444	-0.300041	9.0148	-2.30857
Cluster-1999.0_TRINITY_DN5091_c3_g1	Com_634_pos	0.238917	-0.568697	9.0148	-2.81764
Cluster-1999.0_TRINITY_DN5091_c3_g1	Com_723_pos	0.461379	-0.376932	9.0148	-2.83428
Cluster-1999.0_TRINITY_DN5091_c3_g1	Com_397_pos	0.518281	-0.333511	9.0148	-2.85553
Cluster-1999.0_TRINITY_DN5091_c3_g1	Com_4_neg	0.519554	-0.332557	9.0148	-2.99344
Cluster-1999.0_TRINITY_DN5091_c3_g1	Com_185_neg	0.487773	-0.3566	9.0148	-3.4744
Cluster-1999.0_TRINITY_DN5091_c3_g1	Com_276_neg	0.464387	-0.374597	9.0148	-3.49156
Cluster-1999.0_TRINITY_DN5091_c3_g1	Com_305_neg	0.457533	-0.379925	9.0148	-3.72895
Cluster-1999.0_TRINITY_DN5091_c3_g1	Com_511_pos	0.480675	-0.362034	9.0148	-4.0515
Cluster-1999.0_TRINITY_DN5091_c3_g1	Com_315_neg	0.440255	-0.393468	9.0148	-4.09423
Cluster-1999.0_TRINITY_DN5091_c3_g1	Com_500_pos	0.482263	-0.360816	9.0148	-4.0997
Cluster-758.0_TRINITY_DN6261_c1_g1	Com_546_pos	0.0853505	0.750896	8.07867	2.27939
Cluster-758.0_TRINITY_DN6261_c1_g1	Com_149_neg	0.544273	0.314153	8.07867	2.14221
Cluster-758.0_TRINITY_DN6261_c1_g1	Com_280_neg	0.104394	0.723102	8.07867	1.80705
Cluster-758.0_TRINITY_DN6261_c1_g1	Com_336_neg	0.0582894	0.795799	8.07867	1.69659
Cluster-758.0_TRINITY_DN6261_c1_g1	Com_6_neg	0.123642	0.697211	8.07867	1.62609
Cluster-758.0_TRINITY_DN6261_c1_g1	Com_293_neg	0.0200101	0.882163	8.07867	1.60741
Cluster-758.0_TRINITY_DN6261_c1_g1	Com_602_pos	0.0395104	0.832988	8.07867	1.54051
Cluster-758.0_TRINITY_DN6261_c1_g1	Com_644_pos	0.091301	0.741938	8.07867	1.5249
Cluster-758.0_TRINITY_DN6261_c1_g1	Com_358_pos	0.0182196	0.887666	8.07867	1.51509
Cluster-758.0_TRINITY_DN6261_c1_g1	Com_188_neg	0.0402826	0.831314	8.07867	1.50042
Cluster-758.0_TRINITY_DN6261_c1_g1	Com_83_neg	0.0507948	0.809856	8.07867	1.45751
Cluster-758.0_TRINITY_DN6261_c1_g1	Com_416_pos	0.0232852	0.872676	8.07867	1.42128
Cluster-758.0_TRINITY_DN6261_c1_g1	Com_503_pos	0.0814522	0.756917	8.07867	1.355
Cluster-758.0_TRINITY_DN6261_c1_g1	Com_59_neg	0.165321	0.646541	8.07867	1.33442
Cluster-758.0_TRINITY_DN6261_c1_g1	Com_201_neg	0.0455002	0.820374	8.07867	1.33364
Cluster-758.0_TRINITY_DN6261_c1_g1	Com_15_neg	0.119315	0.702868	8.07867	1.32236
Cluster-758.0_TRINITY_DN6261_c1_g1	Com_267_neg	0.17305	0.637771	8.07867	1.30091
Cluster-758.0_TRINITY_DN6261_c1_g1	Com_155_neg	0.116178	0.707024	8.07867	1.289
Cluster-758.0_TRINITY_DN6261_c1_g1	Com_61_neg	0.186588	0.622797	8.07867	1.22112
Cluster-758.0_TRINITY_DN6261_c1_g1	Com_337_neg	0.199841	0.608568	8.07867	1.21265
Cluster-758.0_TRINITY_DN6261_c1_g1	Com_298_neg	0.0631441	0.787136	8.07867	1.20423
Cluster-758.0_TRINITY_DN6261_c1_g1	Com_71_neg	0.17892	0.631222	8.07867	1.19736
Cluster-758.0_TRINITY_DN6261_c1_g1	Com_192_neg	0.569515	0.2956	8.07867	1.19402
Cluster-758.0_TRINITY_DN6261_c1_g1	Com_199_neg	0.212742	0.595083	8.07867	1.18479
Cluster-758.0_TRINITY_DN6261_c1_g1	Com_64_neg	0.135713	0.681868	8.07867	1.12433
Cluster-758.0_TRINITY_DN6261_c1_g1	Com_128_neg	0.239339	0.568282	8.07867	1.09285
Cluster-758.0_TRINITY_DN6261_c1_g1	Com_364_pos	0.0281594	0.859664	8.07867	1.07645
Cluster-758.0_TRINITY_DN6261_c1_g1	Com_193_neg	0.0301008	0.854783	8.07867	1.05038
Cluster-758.0_TRINITY_DN6261_c1_g1	Com_587_pos	0.104164	0.723423	8.07867	1.03964
Cluster-758.0_TRINITY_DN6261_c1_g1	Com_284_neg	0.773749	0.152005	8.07867	1.02561
Cluster-758.0_TRINITY_DN6261_c1_g1	Com_104_neg	0.253202	0.554784	8.07867	1.01612
Cluster-758.0_TRINITY_DN6261_c1_g1	Com_324_neg	0.0980504	0.732088	8.07867	1.00473
Cluster-758.0_TRINITY_DN6261_c1_g1	Com_446_pos	0.150174	-0.664243	8.07867	-1.00637
Cluster-758.0_TRINITY_DN6261_c1_g1	Com_699_pos	0.281387	-0.528196	8.07867	-1.02173
Cluster-758.0_TRINITY_DN6261_c1_g1	Com_132_neg	0.128783	-0.6906	8.07867	-1.02479
Cluster-758.0_TRINITY_DN6261_c1_g1	Com_31_neg	0.143329	-0.67249	8.07867	-1.02979
Cluster-758.0_TRINITY_DN6261_c1_g1	Com_332_neg	0.371821	-0.448948	8.07867	-1.03797
Cluster-758.0_TRINITY_DN6261_c1_g1	Com_75_neg	0.340624	-0.475398	8.07867	-1.0766
Cluster-758.0_TRINITY_DN6261_c1_g1	Com_405_pos	0.210686	-0.597209	8.07867	-1.10955
Cluster-758.0_TRINITY_DN6261_c1_g1	Com_89_neg	0.401798	-0.424255	8.07867	-1.11683
Cluster-758.0_TRINITY_DN6261_c1_g1	Com_169_neg	0.385052	-0.437969	8.07867	-1.11878
Cluster-758.0_TRINITY_DN6261_c1_g1	Com_675_pos	0.168906	-0.642452	8.07867	-1.12927
Cluster-758.0_TRINITY_DN6261_c1_g1	Com_693_pos	0.2801	-0.529387	8.07867	-1.16587
Cluster-758.0_TRINITY_DN6261_c1_g1	Com_67_neg	0.307675	-0.504302	8.07867	-1.18515
Cluster-758.0_TRINITY_DN6261_c1_g1	Com_347_pos	0.0967399	-0.733976	8.07867	-1.19353
Cluster-758.0_TRINITY_DN6261_c1_g1	Com_341_neg	0.399782	-0.425896	8.07867	-1.21219
Cluster-758.0_TRINITY_DN6261_c1_g1	Com_241_neg	0.394061	-0.430567	8.07867	-1.23502
Cluster-758.0_TRINITY_DN6261_c1_g1	Com_127_neg	0.245131	-0.562606	8.07867	-1.23765
Cluster-758.0_TRINITY_DN6261_c1_g1	Com_607_pos	0.220232	-0.587406	8.07867	-1.24701
Cluster-758.0_TRINITY_DN6261_c1_g1	Com_101_neg	0.437797	-0.395409	8.07867	-1.28834
Cluster-758.0_TRINITY_DN6261_c1_g1	Com_544_pos	0.423841	-0.406495	8.07867	-1.29767
Cluster-758.0_TRINITY_DN6261_c1_g1	Com_385_pos	0.147592	-0.667334	8.07867	-1.38327
Cluster-758.0_TRINITY_DN6261_c1_g1	Com_601_pos	0.116281	-0.706888	8.07867	-1.39838
Cluster-758.0_TRINITY_DN6261_c1_g1	Com_331_neg	0.0925761	-0.740053	8.07867	-1.40488
Cluster-758.0_TRINITY_DN6261_c1_g1	Com_437_pos	0.361597	-0.457527	8.07867	-1.43435
Cluster-758.0_TRINITY_DN6261_c1_g1	Com_375_pos	0.0774036	-0.76331	8.07867	-1.43775
Cluster-758.0_TRINITY_DN6261_c1_g1	Com_692_pos	0.199346	-0.609092	8.07867	-1.44067
Cluster-758.0_TRINITY_DN6261_c1_g1	Com_625_pos	0.334363	-0.480809	8.07867	-1.47763
Cluster-758.0_TRINITY_DN6261_c1_g1	Com_558_pos	0.239339	-0.568282	8.07867	-1.48831
Cluster-758.0_TRINITY_DN6261_c1_g1	Com_509_pos	0.35772	-0.460802	8.07867	-1.49114
Cluster-758.0_TRINITY_DN6261_c1_g1	Com_330_neg	0.138966	-0.677835	8.07867	-1.50237
Cluster-758.0_TRINITY_DN6261_c1_g1	Com_326_neg	0.228556	-0.578996	8.07867	-1.58459
Cluster-758.0_TRINITY_DN6261_c1_g1	Com_297_neg	0.436268	-0.396618	8.07867	-1.60771
Cluster-758.0_TRINITY_DN6261_c1_g1	Com_604_pos	0.217553	-0.59014	8.07867	-1.62016
Cluster-758.0_TRINITY_DN6261_c1_g1	Com_118_neg	0.425208	-0.405404	8.07867	-1.63932
Cluster-758.0_TRINITY_DN6261_c1_g1	Com_518_pos	0.31002	-0.502208	8.07867	-1.64714
Cluster-758.0_TRINITY_DN6261_c1_g1	Com_545_pos	0.381324	-0.441049	8.07867	-1.70212
Cluster-758.0_TRINITY_DN6261_c1_g1	Com_442_pos	0.118831	-0.703505	8.07867	-1.8341
Cluster-758.0_TRINITY_DN6261_c1_g1	Com_368_pos	0.316074	-0.496829	8.07867	-1.84447
Cluster-758.0_TRINITY_DN6261_c1_g1	Com_322_neg	0.22845	-0.579103	8.07867	-1.84889
Cluster-758.0_TRINITY_DN6261_c1_g1	Com_46_neg	0.128371	-0.691126	8.07867	-1.92613
Cluster-758.0_TRINITY_DN6261_c1_g1	Com_404_pos	0.229582	-0.577969	8.07867	-2.06767
Cluster-758.0_TRINITY_DN6261_c1_g1	Com_218_neg	0.359209	-0.459543	8.07867	-2.09797
Cluster-758.0_TRINITY_DN6261_c1_g1	Com_214_neg	0.0445643	-0.822292	8.07867	-2.14349
Cluster-758.0_TRINITY_DN6261_c1_g1	Com_19_neg	0.474072	-0.367111	8.07867	-2.15523
Cluster-758.0_TRINITY_DN6261_c1_g1	Com_338_neg	0.442844	-0.391429	8.07867	-2.30857
Cluster-758.0_TRINITY_DN6261_c1_g1	Com_634_pos	0.149931	-0.664533	8.07867	-2.81764
Cluster-758.0_TRINITY_DN6261_c1_g1	Com_723_pos	0.396901	-0.428245	8.07867	-2.83428
Cluster-758.0_TRINITY_DN6261_c1_g1	Com_397_pos	0.422027	-0.407946	8.07867	-2.85553
Cluster-758.0_TRINITY_DN6261_c1_g1	Com_4_neg	0.414806	-0.413737	8.07867	-2.99344
Cluster-758.0_TRINITY_DN6261_c1_g1	Com_185_neg	0.404862	-0.421768	8.07867	-3.4744
Cluster-758.0_TRINITY_DN6261_c1_g1	Com_276_neg	0.364494	-0.455088	8.07867	-3.49156
Cluster-758.0_TRINITY_DN6261_c1_g1	Com_305_neg	0.372073	-0.448738	8.07867	-3.72895
Cluster-758.0_TRINITY_DN6261_c1_g1	Com_511_pos	0.397937	-0.4274	8.07867	-4.0515
Cluster-758.0_TRINITY_DN6261_c1_g1	Com_315_neg	0.360505	-0.458448	8.07867	-4.09423
Cluster-758.0_TRINITY_DN6261_c1_g1	Com_500_pos	0.398316	-0.427091	8.07867	-4.0997
Cluster-1652.0_TRINITY_DN88893_c0_g1	Com_546_pos	0.3726	0.448298	7.99284	2.27939
Cluster-1652.0_TRINITY_DN88893_c0_g1	Com_149_neg	0.132162	0.686318	7.99284	2.14221
Cluster-1652.0_TRINITY_DN88893_c0_g1	Com_280_neg	0.00400611	0.947866	7.99284	1.80705
Cluster-1652.0_TRINITY_DN88893_c0_g1	Com_336_neg	0.0188008	0.885853	7.99284	1.69659
Cluster-1652.0_TRINITY_DN88893_c0_g1	Com_6_neg	0.083087	0.754376	7.99284	1.62609
Cluster-1652.0_TRINITY_DN88893_c0_g1	Com_293_neg	0.0464936	0.818359	7.99284	1.60741
Cluster-1652.0_TRINITY_DN88893_c0_g1	Com_602_pos	0.0740284	0.768755	7.99284	1.54051
Cluster-1652.0_TRINITY_DN88893_c0_g1	Com_644_pos	0.0297637	0.85562	7.99284	1.5249
Cluster-1652.0_TRINITY_DN88893_c0_g1	Com_358_pos	0.116048	0.707198	7.99284	1.51509
Cluster-1652.0_TRINITY_DN88893_c0_g1	Com_188_neg	0.013078	0.905114	7.99284	1.50042
Cluster-1652.0_TRINITY_DN88893_c0_g1	Com_83_neg	0.010024	0.917099	7.99284	1.45751
Cluster-1652.0_TRINITY_DN88893_c0_g1	Com_416_pos	0.152465	0.661519	7.99284	1.42128
Cluster-1652.0_TRINITY_DN88893_c0_g1	Com_503_pos	0.08641	0.749281	7.99284	1.355
Cluster-1652.0_TRINITY_DN88893_c0_g1	Com_59_neg	0.153322	0.660503	7.99284	1.33442
Cluster-1652.0_TRINITY_DN88893_c0_g1	Com_201_neg	0.0334739	0.846644	7.99284	1.33364
Cluster-1652.0_TRINITY_DN88893_c0_g1	Com_15_neg	0.127657	0.692038	7.99284	1.32236
Cluster-1652.0_TRINITY_DN88893_c0_g1	Com_267_neg	0.167483	0.644071	7.99284	1.30091
Cluster-1652.0_TRINITY_DN88893_c0_g1	Com_155_neg	0.173429	0.637346	7.99284	1.289
Cluster-1652.0_TRINITY_DN88893_c0_g1	Com_61_neg	0.195801	0.612864	7.99284	1.22112
Cluster-1652.0_TRINITY_DN88893_c0_g1	Com_337_neg	0.23536	0.572213	7.99284	1.21265
Cluster-1652.0_TRINITY_DN88893_c0_g1	Com_298_neg	0.331771	0.48306	7.99284	1.20423
Cluster-1652.0_TRINITY_DN88893_c0_g1	Com_71_neg	0.183562	0.626104	7.99284	1.19736
Cluster-1652.0_TRINITY_DN88893_c0_g1	Com_192_neg	0.128708	0.690696	7.99284	1.19402
Cluster-1652.0_TRINITY_DN88893_c0_g1	Com_199_neg	0.156584	0.656663	7.99284	1.18479
Cluster-1652.0_TRINITY_DN88893_c0_g1	Com_64_neg	0.145154	0.670275	7.99284	1.12433
Cluster-1652.0_TRINITY_DN88893_c0_g1	Com_128_neg	0.129069	0.690237	7.99284	1.09285
Cluster-1652.0_TRINITY_DN88893_c0_g1	Com_364_pos	0.00399394	0.947946	7.99284	1.07645
Cluster-1652.0_TRINITY_DN88893_c0_g1	Com_193_neg	0.0494448	0.812488	7.99284	1.05038
Cluster-1652.0_TRINITY_DN88893_c0_g1	Com_587_pos	0.0195879	0.883439	7.99284	1.03964
Cluster-1652.0_TRINITY_DN88893_c0_g1	Com_284_neg	0.352907	0.464886	7.99284	1.02561
Cluster-1652.0_TRINITY_DN88893_c0_g1	Com_104_neg	0.175449	0.635083	7.99284	1.01612
Cluster-1652.0_TRINITY_DN88893_c0_g1	Com_324_neg	0.0161685	0.894299	7.99284	1.00473
Cluster-1652.0_TRINITY_DN88893_c0_g1	Com_446_pos	0.217847	-0.589839	7.99284	-1.00637
Cluster-1652.0_TRINITY_DN88893_c0_g1	Com_699_pos	0.280553	-0.528968	7.99284	-1.02173
Cluster-1652.0_TRINITY_DN88893_c0_g1	Com_132_neg	0.0567755	-0.798568	7.99284	-1.02479
Cluster-1652.0_TRINITY_DN88893_c0_g1	Com_31_neg	0.171608	-0.639395	7.99284	-1.02979
Cluster-1652.0_TRINITY_DN88893_c0_g1	Com_332_neg	0.341668	-0.474499	7.99284	-1.03797
Cluster-1652.0_TRINITY_DN88893_c0_g1	Com_75_neg	0.195062	-0.613653	7.99284	-1.0766
Cluster-1652.0_TRINITY_DN88893_c0_g1	Com_405_pos	0.244604	-0.563119	7.99284	-1.10955
Cluster-1652.0_TRINITY_DN88893_c0_g1	Com_89_neg	0.36185	-0.457313	7.99284	-1.11683
Cluster-1652.0_TRINITY_DN88893_c0_g1	Com_169_neg	0.338747	-0.477016	7.99284	-1.11878
Cluster-1652.0_TRINITY_DN88893_c0_g1	Com_675_pos	0.21599	-0.59174	7.99284	-1.12927
Cluster-1652.0_TRINITY_DN88893_c0_g1	Com_693_pos	0.255498	-0.552575	7.99284	-1.16587
Cluster-1652.0_TRINITY_DN88893_c0_g1	Com_67_neg	0.322451	-0.491206	7.99284	-1.18515
Cluster-1652.0_TRINITY_DN88893_c0_g1	Com_347_pos	0.0912399	-0.742029	7.99284	-1.19353
Cluster-1652.0_TRINITY_DN88893_c0_g1	Com_341_neg	0.379894	-0.442234	7.99284	-1.21219
Cluster-1652.0_TRINITY_DN88893_c0_g1	Com_241_neg	0.372735	-0.448186	7.99284	-1.23502
Cluster-1652.0_TRINITY_DN88893_c0_g1	Com_127_neg	0.245147	-0.56259	7.99284	-1.23765
Cluster-1652.0_TRINITY_DN88893_c0_g1	Com_607_pos	0.171074	-0.639998	7.99284	-1.24701
Cluster-1652.0_TRINITY_DN88893_c0_g1	Com_101_neg	0.371626	-0.449112	7.99284	-1.28834
Cluster-1652.0_TRINITY_DN88893_c0_g1	Com_544_pos	0.381386	-0.440997	7.99284	-1.29767
Cluster-1652.0_TRINITY_DN88893_c0_g1	Com_385_pos	0.167274	-0.644309	7.99284	-1.38327
Cluster-1652.0_TRINITY_DN88893_c0_g1	Com_601_pos	0.147078	-0.667953	7.99284	-1.39838
Cluster-1652.0_TRINITY_DN88893_c0_g1	Com_331_neg	0.0246306	-0.868964	7.99284	-1.40488
Cluster-1652.0_TRINITY_DN88893_c0_g1	Com_437_pos	0.243954	-0.563755	7.99284	-1.43435
Cluster-1652.0_TRINITY_DN88893_c0_g1	Com_375_pos	0.114491	-0.709281	7.99284	-1.43775
Cluster-1652.0_TRINITY_DN88893_c0_g1	Com_692_pos	0.161966	-0.6504	7.99284	-1.44067
Cluster-1652.0_TRINITY_DN88893_c0_g1	Com_625_pos	0.304586	-0.507068	7.99284	-1.47763
Cluster-1652.0_TRINITY_DN88893_c0_g1	Com_558_pos	0.260011	-0.54826	7.99284	-1.48831
Cluster-1652.0_TRINITY_DN88893_c0_g1	Com_509_pos	0.373737	-0.44735	7.99284	-1.49114
Cluster-1652.0_TRINITY_DN88893_c0_g1	Com_330_neg	0.186691	-0.622685	7.99284	-1.50237
Cluster-1652.0_TRINITY_DN88893_c0_g1	Com_326_neg	0.210025	-0.597895	7.99284	-1.58459
Cluster-1652.0_TRINITY_DN88893_c0_g1	Com_297_neg	0.36757	-0.452505	7.99284	-1.60771
Cluster-1652.0_TRINITY_DN88893_c0_g1	Com_604_pos	0.154469	-0.659149	7.99284	-1.62016
Cluster-1652.0_TRINITY_DN88893_c0_g1	Com_118_neg	0.38109	-0.441243	7.99284	-1.63932
Cluster-1652.0_TRINITY_DN88893_c0_g1	Com_518_pos	0.285414	-0.524483	7.99284	-1.64714
Cluster-1652.0_TRINITY_DN88893_c0_g1	Com_545_pos	0.378224	-0.443618	7.99284	-1.70212
Cluster-1652.0_TRINITY_DN88893_c0_g1	Com_442_pos	0.0904741	-0.743167	7.99284	-1.8341
Cluster-1652.0_TRINITY_DN88893_c0_g1	Com_368_pos	0.214604	-0.593165	7.99284	-1.84447
Cluster-1652.0_TRINITY_DN88893_c0_g1	Com_322_neg	0.240591	-0.56705	7.99284	-1.84889
Cluster-1652.0_TRINITY_DN88893_c0_g1	Com_46_neg	0.114223	-0.709641	7.99284	-1.92613
Cluster-1652.0_TRINITY_DN88893_c0_g1	Com_404_pos	0.231334	-0.576217	7.99284	-2.06767
Cluster-1652.0_TRINITY_DN88893_c0_g1	Com_218_neg	0.288319	-0.521817	7.99284	-2.09797
Cluster-1652.0_TRINITY_DN88893_c0_g1	Com_214_neg	0.0150814	-0.897979	7.99284	-2.14349
Cluster-1652.0_TRINITY_DN88893_c0_g1	Com_19_neg	0.403254	-0.423073	7.99284	-2.15523
Cluster-1652.0_TRINITY_DN88893_c0_g1	Com_338_neg	0.398853	-0.426653	7.99284	-2.30857
Cluster-1652.0_TRINITY_DN88893_c0_g1	Com_634_pos	0.132761	-0.685564	7.99284	-2.81764
Cluster-1652.0_TRINITY_DN88893_c0_g1	Com_723_pos	0.356165	-0.462119	7.99284	-2.83428
Cluster-1652.0_TRINITY_DN88893_c0_g1	Com_397_pos	0.396577	-0.42851	7.99284	-2.85553
Cluster-1652.0_TRINITY_DN88893_c0_g1	Com_4_neg	0.378573	-0.443329	7.99284	-2.99344
Cluster-1652.0_TRINITY_DN88893_c0_g1	Com_185_neg	0.381949	-0.440532	7.99284	-3.4744
Cluster-1652.0_TRINITY_DN88893_c0_g1	Com_276_neg	0.339969	-0.475962	7.99284	-3.49156
Cluster-1652.0_TRINITY_DN88893_c0_g1	Com_305_neg	0.366853	-0.453106	7.99284	-3.72895
Cluster-1652.0_TRINITY_DN88893_c0_g1	Com_511_pos	0.38047	-0.441756	7.99284	-4.0515
Cluster-1652.0_TRINITY_DN88893_c0_g1	Com_315_neg	0.345389	-0.471304	7.99284	-4.09423
Cluster-1652.0_TRINITY_DN88893_c0_g1	Com_500_pos	0.379467	-0.442587	7.99284	-4.0997
Cluster-22783.437_TRINITY_DN61500_c0_g1	Com_546_pos	0.647372	-0.239675	-21.802	2.27939
Cluster-22783.437_TRINITY_DN61500_c0_g1	Com_149_neg	0.99968	0.00021334	-21.802	2.14221
Cluster-22783.437_TRINITY_DN61500_c0_g1	Com_280_neg	0.389767	-0.434088	-21.802	1.80705
Cluster-22783.437_TRINITY_DN61500_c0_g1	Com_336_neg	0.114974	-0.708633	-21.802	1.69659
Cluster-22783.437_TRINITY_DN61500_c0_g1	Com_6_neg	0.850465	-0.100023	-21.802	1.62609
Cluster-22783.437_TRINITY_DN61500_c0_g1	Com_293_neg	0.756933	-0.163502	-21.802	1.60741
Cluster-22783.437_TRINITY_DN61500_c0_g1	Com_602_pos	0.169778	-0.641464	-21.802	1.54051
Cluster-22783.437_TRINITY_DN61500_c0_g1	Com_644_pos	0.974548	0.0169698	-21.802	1.5249
Cluster-22783.437_TRINITY_DN61500_c0_g1	Com_358_pos	0.179987	-0.63004	-21.802	1.51509
Cluster-22783.437_TRINITY_DN61500_c0_g1	Com_188_neg	0.63934	-0.245364	-21.802	1.50042
Cluster-22783.437_TRINITY_DN61500_c0_g1	Com_83_neg	0.583334	-0.285537	-21.802	1.45751
Cluster-22783.437_TRINITY_DN61500_c0_g1	Com_416_pos	0.180153	-0.629857	-21.802	1.42128
Cluster-22783.437_TRINITY_DN61500_c0_g1	Com_503_pos	0.825085	-0.117146	-21.802	1.355
Cluster-22783.437_TRINITY_DN61500_c0_g1	Com_59_neg	0.622135	0.257608	-21.802	1.33442
Cluster-22783.437_TRINITY_DN61500_c0_g1	Com_201_neg	0.996997	0.00200191	-21.802	1.33364
Cluster-22783.437_TRINITY_DN61500_c0_g1	Com_15_neg	0.630464	0.251671	-21.802	1.32236
Cluster-22783.437_TRINITY_DN61500_c0_g1	Com_267_neg	0.547435	0.311816	-21.802	1.30091
Cluster-22783.437_TRINITY_DN61500_c0_g1	Com_155_neg	0.653582	0.235287	-21.802	1.289
Cluster-22783.437_TRINITY_DN61500_c0_g1	Com_61_neg	0.560641	0.302096	-21.802	1.22112
Cluster-22783.437_TRINITY_DN61500_c0_g1	Com_337_neg	0.529091	0.325427	-21.802	1.21265
Cluster-22783.437_TRINITY_DN61500_c0_g1	Com_298_neg	0.222909	-0.584687	-21.802	1.20423
Cluster-22783.437_TRINITY_DN61500_c0_g1	Com_71_neg	0.506048	0.34272	-21.802	1.19736
Cluster-22783.437_TRINITY_DN61500_c0_g1	Com_192_neg	0.99131	-0.00579326	-21.802	1.19402
Cluster-22783.437_TRINITY_DN61500_c0_g1	Com_199_neg	0.547773	0.311566	-21.802	1.18479
Cluster-22783.437_TRINITY_DN61500_c0_g1	Com_64_neg	0.671123	0.222945	-21.802	1.12433
Cluster-22783.437_TRINITY_DN61500_c0_g1	Com_128_neg	0.949949	-0.0333796	-21.802	1.09285
Cluster-22783.437_TRINITY_DN61500_c0_g1	Com_364_pos	0.433262	-0.398999	-21.802	1.07645
Cluster-22783.437_TRINITY_DN61500_c0_g1	Com_193_neg	0.982045	0.0119705	-21.802	1.05038
Cluster-22783.437_TRINITY_DN61500_c0_g1	Com_587_pos	0.887291	-0.0752818	-21.802	1.03964
Cluster-22783.437_TRINITY_DN61500_c0_g1	Com_284_neg	0.429106	0.402299	-21.802	1.02561
Cluster-22783.437_TRINITY_DN61500_c0_g1	Com_104_neg	0.421878	0.408064	-21.802	1.01612
Cluster-22783.437_TRINITY_DN61500_c0_g1	Com_324_neg	0.872346	-0.0853099	-21.802	1.00473
Cluster-22783.437_TRINITY_DN61500_c0_g1	Com_446_pos	0.46521	-0.373959	-21.802	-1.00637
Cluster-22783.437_TRINITY_DN61500_c0_g1	Com_699_pos	0.555489	-0.305881	-21.802	-1.02173
Cluster-22783.437_TRINITY_DN61500_c0_g1	Com_132_neg	0.429143	0.40227	-21.802	-1.02479
Cluster-22783.437_TRINITY_DN61500_c0_g1	Com_31_neg	0.504839	-0.343633	-21.802	-1.02979
Cluster-22783.437_TRINITY_DN61500_c0_g1	Com_332_neg	0.0103206	0.915864	-21.802	-1.03797
Cluster-22783.437_TRINITY_DN61500_c0_g1	Com_75_neg	0.709327	0.196304	-21.802	-1.0766
Cluster-22783.437_TRINITY_DN61500_c0_g1	Com_405_pos	0.012957	0.905561	-21.802	-1.10955
Cluster-22783.437_TRINITY_DN61500_c0_g1	Com_89_neg	0.657689	-0.232391	-21.802	-1.11683
Cluster-22783.437_TRINITY_DN61500_c0_g1	Com_169_neg	0.662959	-0.228681	-21.802	-1.11878
Cluster-22783.437_TRINITY_DN61500_c0_g1	Com_675_pos	0.479886	-0.362639	-21.802	-1.12927
Cluster-22783.437_TRINITY_DN61500_c0_g1	Com_693_pos	0.688139	-0.21104	-21.802	-1.16587
Cluster-22783.437_TRINITY_DN61500_c0_g1	Com_67_neg	0.753143	-0.166099	-21.802	-1.18515
Cluster-22783.437_TRINITY_DN61500_c0_g1	Com_347_pos	0.894764	0.0702733	-21.802	-1.19353
Cluster-22783.437_TRINITY_DN61500_c0_g1	Com_341_neg	0.702248	-0.201217	-21.802	-1.21219
Cluster-22783.437_TRINITY_DN61500_c0_g1	Com_241_neg	0.632916	-0.249926	-21.802	-1.23502
Cluster-22783.437_TRINITY_DN61500_c0_g1	Com_127_neg	0.0130648	0.905162	-21.802	-1.23765
Cluster-22783.437_TRINITY_DN61500_c0_g1	Com_607_pos	0.759879	-0.161484	-21.802	-1.24701
Cluster-22783.437_TRINITY_DN61500_c0_g1	Com_101_neg	0.669055	-0.224397	-21.802	-1.28834
Cluster-22783.437_TRINITY_DN61500_c0_g1	Com_544_pos	0.675983	-0.219538	-21.802	-1.29767
Cluster-22783.437_TRINITY_DN61500_c0_g1	Com_385_pos	0.781872	0.146466	-21.802	-1.38327
Cluster-22783.437_TRINITY_DN61500_c0_g1	Com_601_pos	0.0553033	0.801294	-21.802	-1.39838
Cluster-22783.437_TRINITY_DN61500_c0_g1	Com_331_neg	0.819794	0.120724	-21.802	-1.40488
Cluster-22783.437_TRINITY_DN61500_c0_g1	Com_437_pos	0.605426	-0.26958	-21.802	-1.43435
Cluster-22783.437_TRINITY_DN61500_c0_g1	Com_375_pos	0.810953	-0.126709	-21.802	-1.43775
Cluster-22783.437_TRINITY_DN61500_c0_g1	Com_692_pos	0.800324	-0.133918	-21.802	-1.44067
Cluster-22783.437_TRINITY_DN61500_c0_g1	Com_625_pos	0.682504	-0.214975	-21.802	-1.47763
Cluster-22783.437_TRINITY_DN61500_c0_g1	Com_558_pos	0.955611	0.0296013	-21.802	-1.48831
Cluster-22783.437_TRINITY_DN61500_c0_g1	Com_509_pos	0.696852	-0.204969	-21.802	-1.49114
Cluster-22783.437_TRINITY_DN61500_c0_g1	Com_330_neg	0.48951	-0.355274	-21.802	-1.50237
Cluster-22783.437_TRINITY_DN61500_c0_g1	Com_326_neg	0.555512	-0.305864	-21.802	-1.58459
Cluster-22783.437_TRINITY_DN61500_c0_g1	Com_297_neg	0.654048	-0.234958	-21.802	-1.60771
Cluster-22783.437_TRINITY_DN61500_c0_g1	Com_604_pos	0.745269	-0.171502	-21.802	-1.62016
Cluster-22783.437_TRINITY_DN61500_c0_g1	Com_118_neg	0.698907	-0.20354	-21.802	-1.63932
Cluster-22783.437_TRINITY_DN61500_c0_g1	Com_518_pos	0.4972	-0.349421	-21.802	-1.64714
Cluster-22783.437_TRINITY_DN61500_c0_g1	Com_545_pos	0.701169	-0.201967	-21.802	-1.70212
Cluster-22783.437_TRINITY_DN61500_c0_g1	Com_442_pos	0.970649	-0.0195697	-21.802	-1.8341
Cluster-22783.437_TRINITY_DN61500_c0_g1	Com_368_pos	0.573274	-0.292856	-21.802	-1.84447
Cluster-22783.437_TRINITY_DN61500_c0_g1	Com_322_neg	0.861342	0.0927039	-21.802	-1.84889
Cluster-22783.437_TRINITY_DN61500_c0_g1	Com_46_neg	0.58103	-0.28721	-21.802	-1.92613
Cluster-22783.437_TRINITY_DN61500_c0_g1	Com_404_pos	0.674967	-0.22025	-21.802	-2.06767
Cluster-22783.437_TRINITY_DN61500_c0_g1	Com_218_neg	0.584868	-0.284424	-21.802	-2.09797
Cluster-22783.437_TRINITY_DN61500_c0_g1	Com_214_neg	0.116415	0.706708	-21.802	-2.14349
Cluster-22783.437_TRINITY_DN61500_c0_g1	Com_19_neg	0.741103	-0.174365	-21.802	-2.15523
Cluster-22783.437_TRINITY_DN61500_c0_g1	Com_338_neg	0.627374	-0.253871	-21.802	-2.30857
Cluster-22783.437_TRINITY_DN61500_c0_g1	Com_634_pos	0.957239	0.028515	-21.802	-2.81764
Cluster-22783.437_TRINITY_DN61500_c0_g1	Com_723_pos	0.635565	-0.248043	-21.802	-2.83428
Cluster-22783.437_TRINITY_DN61500_c0_g1	Com_397_pos	0.679736	-0.216911	-21.802	-2.85553
Cluster-22783.437_TRINITY_DN61500_c0_g1	Com_4_neg	0.692785	-0.207801	-21.802	-2.99344
Cluster-22783.437_TRINITY_DN61500_c0_g1	Com_185_neg	0.673023	-0.221612	-21.802	-3.4744
Cluster-22783.437_TRINITY_DN61500_c0_g1	Com_276_neg	0.686071	-0.212484	-21.802	-3.49156
Cluster-22783.437_TRINITY_DN61500_c0_g1	Com_305_neg	0.685939	-0.212576	-21.802	-3.72895
Cluster-22783.437_TRINITY_DN61500_c0_g1	Com_511_pos	0.703811	-0.200131	-21.802	-4.0515
Cluster-22783.437_TRINITY_DN61500_c0_g1	Com_315_neg	0.750622	-0.167828	-21.802	-4.09423
Cluster-22783.437_TRINITY_DN61500_c0_g1	Com_500_pos	0.701258	-0.201905	-21.802	-4.0997
Cluster-70955.2_TRINITY_DN4906_c0_g2	Com_546_pos	0.0942185	0.737642	7.90739	2.27939
Cluster-70955.2_TRINITY_DN4906_c0_g2	Com_149_neg	0.469529	0.370616	7.90739	2.14221
Cluster-70955.2_TRINITY_DN4906_c0_g2	Com_280_neg	0.0660273	0.782135	7.90739	1.80705
Cluster-70955.2_TRINITY_DN4906_c0_g2	Com_336_neg	0.0354971	0.841947	7.90739	1.69659
Cluster-70955.2_TRINITY_DN4906_c0_g2	Com_6_neg	0.135796	0.681764	7.90739	1.62609
Cluster-70955.2_TRINITY_DN4906_c0_g2	Com_293_neg	0.0263193	0.86444	7.90739	1.60741
Cluster-70955.2_TRINITY_DN4906_c0_g2	Com_602_pos	0.0485371	0.814276	7.90739	1.54051
Cluster-70955.2_TRINITY_DN4906_c0_g2	Com_644_pos	0.0810757	0.757505	7.90739	1.5249
Cluster-70955.2_TRINITY_DN4906_c0_g2	Com_358_pos	0.0312446	0.851977	7.90739	1.51509
Cluster-70955.2_TRINITY_DN4906_c0_g2	Com_188_neg	0.0276386	0.861	7.90739	1.50042
Cluster-70955.2_TRINITY_DN4906_c0_g2	Com_83_neg	0.0332822	0.847096	7.90739	1.45751
Cluster-70955.2_TRINITY_DN4906_c0_g2	Com_416_pos	0.0394875	0.833038	7.90739	1.42128
Cluster-70955.2_TRINITY_DN4906_c0_g2	Com_503_pos	0.0983407	0.731671	7.90739	1.355
Cluster-70955.2_TRINITY_DN4906_c0_g2	Com_59_neg	0.175663	0.634845	7.90739	1.33442
Cluster-70955.2_TRINITY_DN4906_c0_g2	Com_201_neg	0.0447566	0.821896	7.90739	1.33364
Cluster-70955.2_TRINITY_DN4906_c0_g2	Com_15_neg	0.122604	0.69856	7.90739	1.32236
Cluster-70955.2_TRINITY_DN4906_c0_g2	Com_267_neg	0.180015	0.63001	7.90739	1.30091
Cluster-70955.2_TRINITY_DN4906_c0_g2	Com_155_neg	0.13371	0.684372	7.90739	1.289
Cluster-70955.2_TRINITY_DN4906_c0_g2	Com_61_neg	0.201814	0.606483	7.90739	1.22112
Cluster-70955.2_TRINITY_DN4906_c0_g2	Com_337_neg	0.222195	0.585411	7.90739	1.21265
Cluster-70955.2_TRINITY_DN4906_c0_g2	Com_298_neg	0.0857283	0.750319	7.90739	1.20423
Cluster-70955.2_TRINITY_DN4906_c0_g2	Com_71_neg	0.184535	0.625039	7.90739	1.19736
Cluster-70955.2_TRINITY_DN4906_c0_g2	Com_192_neg	0.47621	0.365465	7.90739	1.19402
Cluster-70955.2_TRINITY_DN4906_c0_g2	Com_199_neg	0.21069	0.597205	7.90739	1.18479
Cluster-70955.2_TRINITY_DN4906_c0_g2	Com_64_neg	0.14837	0.6664	7.90739	1.12433
Cluster-70955.2_TRINITY_DN4906_c0_g2	Com_128_neg	0.249402	0.558453	7.90739	1.09285
Cluster-70955.2_TRINITY_DN4906_c0_g2	Com_364_pos	0.0203201	0.881235	7.90739	1.07645
Cluster-70955.2_TRINITY_DN4906_c0_g2	Com_193_neg	0.0341	0.845176	7.90739	1.05038
Cluster-70955.2_TRINITY_DN4906_c0_g2	Com_587_pos	0.0871247	0.748197	7.90739	1.03964
Cluster-70955.2_TRINITY_DN4906_c0_g2	Com_284_neg	0.714396	0.192791	7.90739	1.02561
Cluster-70955.2_TRINITY_DN4906_c0_g2	Com_104_neg	0.228444	0.579108	7.90739	1.01612
Cluster-70955.2_TRINITY_DN4906_c0_g2	Com_324_neg	0.0812863	0.757176	7.90739	1.00473
Cluster-70955.2_TRINITY_DN4906_c0_g2	Com_446_pos	0.146209	-0.669	7.90739	-1.00637
Cluster-70955.2_TRINITY_DN4906_c0_g2	Com_699_pos	0.264517	-0.543979	7.90739	-1.02173
Cluster-70955.2_TRINITY_DN4906_c0_g2	Com_132_neg	0.105568	-0.721466	7.90739	-1.02479
Cluster-70955.2_TRINITY_DN4906_c0_g2	Com_31_neg	0.147319	-0.667663	7.90739	-1.02979
Cluster-70955.2_TRINITY_DN4906_c0_g2	Com_332_neg	0.380961	-0.441349	7.90739	-1.03797
Cluster-70955.2_TRINITY_DN4906_c0_g2	Com_75_neg	0.321114	-0.492381	7.90739	-1.0766
Cluster-70955.2_TRINITY_DN4906_c0_g2	Com_405_pos	0.198389	-0.610108	7.90739	-1.10955
Cluster-70955.2_TRINITY_DN4906_c0_g2	Com_89_neg	0.38533	-0.437739	7.90739	-1.11683
Cluster-70955.2_TRINITY_DN4906_c0_g2	Com_169_neg	0.367778	-0.45233	7.90739	-1.11878
Cluster-70955.2_TRINITY_DN4906_c0_g2	Com_675_pos	0.160401	-0.652213	7.90739	-1.12927
Cluster-70955.2_TRINITY_DN4906_c0_g2	Com_693_pos	0.2552	-0.552862	7.90739	-1.16587
Cluster-70955.2_TRINITY_DN4906_c0_g2	Com_67_neg	0.297905	-0.513089	7.90739	-1.18515
Cluster-70955.2_TRINITY_DN4906_c0_g2	Com_347_pos	0.0881993	-0.746574	7.90739	-1.19353
Cluster-70955.2_TRINITY_DN4906_c0_g2	Com_341_neg	0.382814	-0.439816	7.90739	-1.21219
Cluster-70955.2_TRINITY_DN4906_c0_g2	Com_241_neg	0.380558	-0.441683	7.90739	-1.23502
Cluster-70955.2_TRINITY_DN4906_c0_g2	Com_127_neg	0.227882	-0.579672	7.90739	-1.23765
Cluster-70955.2_TRINITY_DN4906_c0_g2	Com_607_pos	0.199731	-0.608684	7.90739	-1.24701
Cluster-70955.2_TRINITY_DN4906_c0_g2	Com_101_neg	0.419548	-0.40993	7.90739	-1.28834
Cluster-70955.2_TRINITY_DN4906_c0_g2	Com_544_pos	0.406359	-0.420555	7.90739	-1.29767
Cluster-70955.2_TRINITY_DN4906_c0_g2	Com_385_pos	0.145737	-0.66957	7.90739	-1.38327
Cluster-70955.2_TRINITY_DN4906_c0_g2	Com_601_pos	0.118702	-0.703677	7.90739	-1.39838
Cluster-70955.2_TRINITY_DN4906_c0_g2	Com_331_neg	0.070765	-0.774129	7.90739	-1.40488
Cluster-70955.2_TRINITY_DN4906_c0_g2	Com_437_pos	0.34258	-0.473714	7.90739	-1.43435
Cluster-70955.2_TRINITY_DN4906_c0_g2	Com_375_pos	0.0753662	-0.766584	7.90739	-1.43775
Cluster-70955.2_TRINITY_DN4906_c0_g2	Com_692_pos	0.181263	-0.628632	7.90739	-1.44067
Cluster-70955.2_TRINITY_DN4906_c0_g2	Com_625_pos	0.314765	-0.497989	7.90739	-1.47763
Cluster-70955.2_TRINITY_DN4906_c0_g2	Com_558_pos	0.237274	-0.570318	7.90739	-1.48831
Cluster-70955.2_TRINITY_DN4906_c0_g2	Com_509_pos	0.347368	-0.46961	7.90739	-1.49114
Cluster-70955.2_TRINITY_DN4906_c0_g2	Com_330_neg	0.137879	-0.679179	7.90739	-1.50237
Cluster-70955.2_TRINITY_DN4906_c0_g2	Com_326_neg	0.218584	-0.589086	7.90739	-1.58459
Cluster-70955.2_TRINITY_DN4906_c0_g2	Com_297_neg	0.409125	-0.418317	7.90739	-1.60771
Cluster-70955.2_TRINITY_DN4906_c0_g2	Com_604_pos	0.198265	-0.61024	7.90739	-1.62016
Cluster-70955.2_TRINITY_DN4906_c0_g2	Com_118_neg	0.408201	-0.419064	7.90739	-1.63932
Cluster-70955.2_TRINITY_DN4906_c0_g2	Com_518_pos	0.29373	-0.516877	7.90739	-1.64714
Cluster-70955.2_TRINITY_DN4906_c0_g2	Com_545_pos	0.37372	-0.447364	7.90739	-1.70212
Cluster-70955.2_TRINITY_DN4906_c0_g2	Com_442_pos	0.101135	-0.727687	7.90739	-1.8341
Cluster-70955.2_TRINITY_DN4906_c0_g2	Com_368_pos	0.277743	-0.531573	7.90739	-1.84447
Cluster-70955.2_TRINITY_DN4906_c0_g2	Com_322_neg	0.216576	-0.591139	7.90739	-1.84889
Cluster-70955.2_TRINITY_DN4906_c0_g2	Com_46_neg	0.119633	-0.702449	7.90739	-1.92613
Cluster-70955.2_TRINITY_DN4906_c0_g2	Com_404_pos	0.215221	-0.592531	7.90739	-2.06767
Cluster-70955.2_TRINITY_DN4906_c0_g2	Com_218_neg	0.335362	-0.479943	7.90739	-2.09797
Cluster-70955.2_TRINITY_DN4906_c0_g2	Com_214_neg	0.0330342	-0.847682	7.90739	-2.14349
Cluster-70955.2_TRINITY_DN4906_c0_g2	Com_19_neg	0.442016	-0.392081	7.90739	-2.15523
Cluster-70955.2_TRINITY_DN4906_c0_g2	Com_338_neg	0.429845	-0.401711	7.90739	-2.30857
Cluster-70955.2_TRINITY_DN4906_c0_g2	Com_634_pos	0.135457	-0.682187	7.90739	-2.81764
Cluster-70955.2_TRINITY_DN4906_c0_g2	Com_723_pos	0.373894	-0.447219	7.90739	-2.83428
Cluster-70955.2_TRINITY_DN4906_c0_g2	Com_397_pos	0.409489	-0.418023	7.90739	-2.85553
Cluster-70955.2_TRINITY_DN4906_c0_g2	Com_4_neg	0.40047	-0.425336	7.90739	-2.99344
Cluster-70955.2_TRINITY_DN4906_c0_g2	Com_185_neg	0.390267	-0.433676	7.90739	-3.4744
Cluster-70955.2_TRINITY_DN4906_c0_g2	Com_276_neg	0.351332	-0.466226	7.90739	-3.49156
Cluster-70955.2_TRINITY_DN4906_c0_g2	Com_305_neg	0.362031	-0.457161	7.90739	-3.72895
Cluster-70955.2_TRINITY_DN4906_c0_g2	Com_511_pos	0.384657	-0.438294	7.90739	-4.0515
Cluster-70955.2_TRINITY_DN4906_c0_g2	Com_315_neg	0.34647	-0.470378	7.90739	-4.09423
Cluster-70955.2_TRINITY_DN4906_c0_g2	Com_500_pos	0.384868	-0.438121	7.90739	-4.0997
Cluster-40549.0_TRINITY_DN405_c3_g1	Com_546_pos	0.417604	0.411488	1.72717	2.27939
Cluster-40549.0_TRINITY_DN405_c3_g1	Com_149_neg	0.279679	0.529777	1.72717	2.14221
Cluster-40549.0_TRINITY_DN405_c3_g1	Com_280_neg	0.108658	0.717196	1.72717	1.80705
Cluster-40549.0_TRINITY_DN405_c3_g1	Com_336_neg	0.134677	0.683161	1.72717	1.69659
Cluster-40549.0_TRINITY_DN405_c3_g1	Com_6_neg	0.0153411	0.897089	1.72717	1.62609
Cluster-40549.0_TRINITY_DN405_c3_g1	Com_293_neg	0.00532715	0.939799	1.72717	1.60741
Cluster-40549.0_TRINITY_DN405_c3_g1	Com_602_pos	0.0192302	0.88453	1.72717	1.54051
Cluster-40549.0_TRINITY_DN405_c3_g1	Com_644_pos	0.0383412	0.835552	1.72717	1.5249
Cluster-40549.0_TRINITY_DN405_c3_g1	Com_358_pos	0.0152889	0.897267	1.72717	1.51509
Cluster-40549.0_TRINITY_DN405_c3_g1	Com_188_neg	0.0749902	0.767192	1.72717	1.50042
Cluster-40549.0_TRINITY_DN405_c3_g1	Com_83_neg	0.0858081	0.750197	1.72717	1.45751
Cluster-40549.0_TRINITY_DN405_c3_g1	Com_416_pos	0.0274929	0.861376	1.72717	1.42128
Cluster-40549.0_TRINITY_DN405_c3_g1	Com_503_pos	0.00856967	0.923431	1.72717	1.355
Cluster-40549.0_TRINITY_DN405_c3_g1	Com_59_neg	0.0846972	0.751896	1.72717	1.33442
Cluster-40549.0_TRINITY_DN405_c3_g1	Com_201_neg	0.0224227	0.875109	1.72717	1.33364
Cluster-40549.0_TRINITY_DN405_c3_g1	Com_15_neg	0.0985579	0.73136	1.72717	1.32236
Cluster-40549.0_TRINITY_DN405_c3_g1	Com_267_neg	0.116496	0.706601	1.72717	1.30091
Cluster-40549.0_TRINITY_DN405_c3_g1	Com_155_neg	0.0779712	0.762404	1.72717	1.289
Cluster-40549.0_TRINITY_DN405_c3_g1	Com_61_neg	0.105113	0.722098	1.72717	1.22112
Cluster-40549.0_TRINITY_DN405_c3_g1	Com_337_neg	0.11481	0.708853	1.72717	1.21265
Cluster-40549.0_TRINITY_DN405_c3_g1	Com_298_neg	0.21578	0.591957	1.72717	1.20423
Cluster-40549.0_TRINITY_DN405_c3_g1	Com_71_neg	0.142339	0.673697	1.72717	1.19736
Cluster-40549.0_TRINITY_DN405_c3_g1	Com_192_neg	0.359238	0.459518	1.72717	1.19402
Cluster-40549.0_TRINITY_DN405_c3_g1	Com_199_neg	0.131961	0.686571	1.72717	1.18479
Cluster-40549.0_TRINITY_DN405_c3_g1	Com_64_neg	0.0690285	0.777034	1.72717	1.12433
Cluster-40549.0_TRINITY_DN405_c3_g1	Com_128_neg	0.0404308	0.830994	1.72717	1.09285
Cluster-40549.0_TRINITY_DN405_c3_g1	Com_364_pos	0.0112807	0.911978	1.72717	1.07645
Cluster-40549.0_TRINITY_DN405_c3_g1	Com_193_neg	0.0222658	0.875556	1.72717	1.05038
Cluster-40549.0_TRINITY_DN405_c3_g1	Com_587_pos	0.036555	0.839541	1.72717	1.03964
Cluster-40549.0_TRINITY_DN405_c3_g1	Com_284_neg	0.487941	0.356472	1.72717	1.02561
Cluster-40549.0_TRINITY_DN405_c3_g1	Com_104_neg	0.284324	0.525486	1.72717	1.01612
Cluster-40549.0_TRINITY_DN405_c3_g1	Com_324_neg	0.037289	0.837891	1.72717	1.00473
Cluster-40549.0_TRINITY_DN405_c3_g1	Com_446_pos	0.283119	-0.526596	1.72717	-1.00637
Cluster-40549.0_TRINITY_DN405_c3_g1	Com_699_pos	0.431355	-0.400512	1.72717	-1.02173
Cluster-40549.0_TRINITY_DN405_c3_g1	Com_132_neg	0.101056	-0.727799	1.72717	-1.02479
Cluster-40549.0_TRINITY_DN405_c3_g1	Com_31_neg	0.157381	-0.65573	1.72717	-1.02979
Cluster-40549.0_TRINITY_DN405_c3_g1	Com_332_neg	0.235649	-0.571926	1.72717	-1.03797
Cluster-40549.0_TRINITY_DN405_c3_g1	Com_75_neg	0.251048	-0.556861	1.72717	-1.0766
Cluster-40549.0_TRINITY_DN405_c3_g1	Com_405_pos	0.272947	-0.536046	1.72717	-1.10955
Cluster-40549.0_TRINITY_DN405_c3_g1	Com_89_neg	0.496878	-0.349665	1.72717	-1.11683
Cluster-40549.0_TRINITY_DN405_c3_g1	Com_169_neg	0.47258	-0.36826	1.72717	-1.11878
Cluster-40549.0_TRINITY_DN405_c3_g1	Com_675_pos	0.29151	-0.518899	1.72717	-1.12927
Cluster-40549.0_TRINITY_DN405_c3_g1	Com_693_pos	0.447928	-0.387433	1.72717	-1.16587
Cluster-40549.0_TRINITY_DN405_c3_g1	Com_67_neg	0.438414	-0.394922	1.72717	-1.18515
Cluster-40549.0_TRINITY_DN405_c3_g1	Com_347_pos	0.156061	-0.657276	1.72717	-1.19353
Cluster-40549.0_TRINITY_DN405_c3_g1	Com_341_neg	0.532148	-0.32315	1.72717	-1.21219
Cluster-40549.0_TRINITY_DN405_c3_g1	Com_241_neg	0.499693	-0.347529	1.72717	-1.23502
Cluster-40549.0_TRINITY_DN405_c3_g1	Com_127_neg	0.281992	-0.527636	1.72717	-1.23765
Cluster-40549.0_TRINITY_DN405_c3_g1	Com_607_pos	0.301793	-0.509579	1.72717	-1.24701
Cluster-40549.0_TRINITY_DN405_c3_g1	Com_101_neg	0.504324	-0.344022	1.72717	-1.28834
Cluster-40549.0_TRINITY_DN405_c3_g1	Com_544_pos	0.524093	-0.329159	1.72717	-1.29767
Cluster-40549.0_TRINITY_DN405_c3_g1	Com_385_pos	0.205599	-0.602507	1.72717	-1.38327
Cluster-40549.0_TRINITY_DN405_c3_g1	Com_601_pos	0.124218	-0.696464	1.72717	-1.39838
Cluster-40549.0_TRINITY_DN405_c3_g1	Com_331_neg	0.104692	-0.722686	1.72717	-1.40488
Cluster-40549.0_TRINITY_DN405_c3_g1	Com_437_pos	0.259672	-0.548583	1.72717	-1.43435
Cluster-40549.0_TRINITY_DN405_c3_g1	Com_375_pos	0.123371	-0.697563	1.72717	-1.43775
Cluster-40549.0_TRINITY_DN405_c3_g1	Com_692_pos	0.283125	-0.526591	1.72717	-1.44067
Cluster-40549.0_TRINITY_DN405_c3_g1	Com_625_pos	0.460647	-0.377501	1.72717	-1.47763
Cluster-40549.0_TRINITY_DN405_c3_g1	Com_558_pos	0.314455	-0.498265	1.72717	-1.48831
Cluster-40549.0_TRINITY_DN405_c3_g1	Com_509_pos	0.50024	-0.347115	1.72717	-1.49114
Cluster-40549.0_TRINITY_DN405_c3_g1	Com_330_neg	0.222981	-0.584615	1.72717	-1.50237
Cluster-40549.0_TRINITY_DN405_c3_g1	Com_326_neg	0.289039	-0.521157	1.72717	-1.58459
Cluster-40549.0_TRINITY_DN405_c3_g1	Com_297_neg	0.448418	-0.387049	1.72717	-1.60771
Cluster-40549.0_TRINITY_DN405_c3_g1	Com_604_pos	0.262278	-0.546103	1.72717	-1.62016
Cluster-40549.0_TRINITY_DN405_c3_g1	Com_118_neg	0.519481	-0.332611	1.72717	-1.63932
Cluster-40549.0_TRINITY_DN405_c3_g1	Com_518_pos	0.41598	-0.412793	1.72717	-1.64714
Cluster-40549.0_TRINITY_DN405_c3_g1	Com_545_pos	0.475707	-0.365852	1.72717	-1.70212
Cluster-40549.0_TRINITY_DN405_c3_g1	Com_442_pos	0.155071	-0.658441	1.72717	-1.8341
Cluster-40549.0_TRINITY_DN405_c3_g1	Com_368_pos	0.435399	-0.397306	1.72717	-1.84447
Cluster-40549.0_TRINITY_DN405_c3_g1	Com_322_neg	0.357504	-0.460985	1.72717	-1.84889
Cluster-40549.0_TRINITY_DN405_c3_g1	Com_46_neg	0.154087	-0.6596	1.72717	-1.92613
Cluster-40549.0_TRINITY_DN405_c3_g1	Com_404_pos	0.361645	-0.457486	1.72717	-2.06767
Cluster-40549.0_TRINITY_DN405_c3_g1	Com_218_neg	0.443893	-0.390603	1.72717	-2.09797
Cluster-40549.0_TRINITY_DN405_c3_g1	Com_214_neg	0.0352158	-0.842592	1.72717	-2.14349
Cluster-40549.0_TRINITY_DN405_c3_g1	Com_19_neg	0.507025	-0.341982	1.72717	-2.15523
Cluster-40549.0_TRINITY_DN405_c3_g1	Com_338_neg	0.512699	-0.337705	1.72717	-2.30857
Cluster-40549.0_TRINITY_DN405_c3_g1	Com_634_pos	0.171083	-0.639988	1.72717	-2.81764
Cluster-40549.0_TRINITY_DN405_c3_g1	Com_723_pos	0.534787	-0.321186	1.72717	-2.83428
Cluster-40549.0_TRINITY_DN405_c3_g1	Com_397_pos	0.517358	-0.334204	1.72717	-2.85553
Cluster-40549.0_TRINITY_DN405_c3_g1	Com_4_neg	0.503246	-0.344838	1.72717	-2.99344
Cluster-40549.0_TRINITY_DN405_c3_g1	Com_185_neg	0.516502	-0.334847	1.72717	-3.4744
Cluster-40549.0_TRINITY_DN405_c3_g1	Com_276_neg	0.458838	-0.378908	1.72717	-3.49156
Cluster-40549.0_TRINITY_DN405_c3_g1	Com_305_neg	0.37355	-0.447506	1.72717	-3.72895
Cluster-40549.0_TRINITY_DN405_c3_g1	Com_511_pos	0.50891	-0.340559	1.72717	-4.0515
Cluster-40549.0_TRINITY_DN405_c3_g1	Com_315_neg	0.369455	-0.450926	1.72717	-4.09423
Cluster-40549.0_TRINITY_DN405_c3_g1	Com_500_pos	0.508165	-0.341121	1.72717	-4.0997
Cluster-3087.0_TRINITY_DN31925_c0_g1	Com_546_pos	0.204364	0.603801	7.7998	2.27939
Cluster-3087.0_TRINITY_DN31925_c0_g1	Com_149_neg	0.332868	0.482106	7.7998	2.14221
Cluster-3087.0_TRINITY_DN31925_c0_g1	Com_280_neg	0.0537054	0.80429	7.7998	1.80705
Cluster-3087.0_TRINITY_DN31925_c0_g1	Com_336_neg	0.0500248	0.811353	7.7998	1.69659
Cluster-3087.0_TRINITY_DN31925_c0_g1	Com_6_neg	0.0543537	0.80307	7.7998	1.62609
Cluster-3087.0_TRINITY_DN31925_c0_g1	Com_293_neg	0.00994606	0.917427	7.7998	1.60741
Cluster-3087.0_TRINITY_DN31925_c0_g1	Com_602_pos	0.0252459	0.867299	7.7998	1.54051
Cluster-3087.0_TRINITY_DN31925_c0_g1	Com_644_pos	0.0408906	0.830006	7.7998	1.5249
Cluster-3087.0_TRINITY_DN31925_c0_g1	Com_358_pos	0.0220444	0.87619	7.7998	1.51509
Cluster-3087.0_TRINITY_DN31925_c0_g1	Com_188_neg	0.0246197	0.868994	7.7998	1.50042
Cluster-3087.0_TRINITY_DN31925_c0_g1	Com_83_neg	0.029899	0.855283	7.7998	1.45751
Cluster-3087.0_TRINITY_DN31925_c0_g1	Com_416_pos	0.0335105	0.846557	7.7998	1.42128
Cluster-3087.0_TRINITY_DN31925_c0_g1	Com_503_pos	0.0366132	0.83941	7.7998	1.355
Cluster-3087.0_TRINITY_DN31925_c0_g1	Com_59_neg	0.112211	0.712353	7.7998	1.33442
Cluster-3087.0_TRINITY_DN31925_c0_g1	Com_201_neg	0.0212795	0.878404	7.7998	1.33364
Cluster-3087.0_TRINITY_DN31925_c0_g1	Com_15_neg	0.0925665	0.740067	7.7998	1.32236
Cluster-3087.0_TRINITY_DN31925_c0_g1	Com_267_neg	0.129092	0.690207	7.7998	1.30091
Cluster-3087.0_TRINITY_DN31925_c0_g1	Com_155_neg	0.0935884	0.738564	7.7998	1.289
Cluster-3087.0_TRINITY_DN31925_c0_g1	Com_61_neg	0.13758	0.679549	7.7998	1.22112
Cluster-3087.0_TRINITY_DN31925_c0_g1	Com_337_neg	0.154371	0.659265	7.7998	1.21265
Cluster-3087.0_TRINITY_DN31925_c0_g1	Com_298_neg	0.132264	0.68619	7.7998	1.20423
Cluster-3087.0_TRINITY_DN31925_c0_g1	Com_71_neg	0.143486	0.6723	7.7998	1.19736
Cluster-3087.0_TRINITY_DN31925_c0_g1	Com_192_neg	0.367151	0.452856	7.7998	1.19402
Cluster-3087.0_TRINITY_DN31925_c0_g1	Com_199_neg	0.14958	0.664951	7.7998	1.18479
Cluster-3087.0_TRINITY_DN31925_c0_g1	Com_64_neg	0.0933604	0.738899	7.7998	1.12433
Cluster-3087.0_TRINITY_DN31925_c0_g1	Com_128_neg	0.120017	0.701944	7.7998	1.09285
Cluster-3087.0_TRINITY_DN31925_c0_g1	Com_364_pos	0.0083257	0.924544	7.7998	1.07645
Cluster-3087.0_TRINITY_DN31925_c0_g1	Com_193_neg	0.0180952	0.888058	7.7998	1.05038
Cluster-3087.0_TRINITY_DN31925_c0_g1	Com_587_pos	0.0431505	0.825224	7.7998	1.03964
Cluster-3087.0_TRINITY_DN31925_c0_g1	Com_284_neg	0.563185	0.300231	7.7998	1.02561
Cluster-3087.0_TRINITY_DN31925_c0_g1	Com_104_neg	0.214802	0.592961	7.7998	1.01612
Cluster-3087.0_TRINITY_DN31925_c0_g1	Com_324_neg	0.0384691	0.835269	7.7998	1.00473
Cluster-3087.0_TRINITY_DN31925_c0_g1	Com_446_pos	0.173236	-0.637562	7.7998	-1.00637
Cluster-3087.0_TRINITY_DN31925_c0_g1	Com_699_pos	0.283967	-0.525814	7.7998	-1.02173
Cluster-3087.0_TRINITY_DN31925_c0_g1	Com_132_neg	0.0908571	-0.742597	7.7998	-1.02479
Cluster-3087.0_TRINITY_DN31925_c0_g1	Com_31_neg	0.126482	-0.693545	7.7998	-1.02979
Cluster-3087.0_TRINITY_DN31925_c0_g1	Com_332_neg	0.307198	-0.504728	7.7998	-1.03797
Cluster-3087.0_TRINITY_DN31925_c0_g1	Com_75_neg	0.243616	-0.564085	7.7998	-1.0766
Cluster-3087.0_TRINITY_DN31925_c0_g1	Com_405_pos	0.227974	-0.57958	7.7998	-1.10955
Cluster-3087.0_TRINITY_DN31925_c0_g1	Com_89_neg	0.378403	-0.44347	7.7998	-1.11683
Cluster-3087.0_TRINITY_DN31925_c0_g1	Com_169_neg	0.358201	-0.460395	7.7998	-1.11878
Cluster-3087.0_TRINITY_DN31925_c0_g1	Com_675_pos	0.187703	-0.621585	7.7998	-1.12927
Cluster-3087.0_TRINITY_DN31925_c0_g1	Com_693_pos	0.281652	-0.527951	7.7998	-1.16587
Cluster-3087.0_TRINITY_DN31925_c0_g1	Com_67_neg	0.307527	-0.504433	7.7998	-1.18515
Cluster-3087.0_TRINITY_DN31925_c0_g1	Com_347_pos	0.0836601	-0.753491	7.7998	-1.19353
Cluster-3087.0_TRINITY_DN31925_c0_g1	Com_341_neg	0.391499	-0.432666	7.7998	-1.21219
Cluster-3087.0_TRINITY_DN31925_c0_g1	Com_241_neg	0.377924	-0.443867	7.7998	-1.23502
Cluster-3087.0_TRINITY_DN31925_c0_g1	Com_127_neg	0.248848	-0.558991	7.7998	-1.23765
Cluster-3087.0_TRINITY_DN31925_c0_g1	Com_607_pos	0.19496	-0.613762	7.7998	-1.24701
Cluster-3087.0_TRINITY_DN31925_c0_g1	Com_101_neg	0.400187	-0.425567	7.7998	-1.28834
Cluster-3087.0_TRINITY_DN31925_c0_g1	Com_544_pos	0.401264	-0.42469	7.7998	-1.29767
Cluster-3087.0_TRINITY_DN31925_c0_g1	Com_385_pos	0.135942	-0.681583	7.7998	-1.38327
Cluster-3087.0_TRINITY_DN31925_c0_g1	Com_601_pos	0.104797	-0.722539	7.7998	-1.39838
Cluster-3087.0_TRINITY_DN31925_c0_g1	Com_331_neg	0.0543441	-0.803088	7.7998	-1.40488
Cluster-3087.0_TRINITY_DN31925_c0_g1	Com_437_pos	0.285476	-0.524426	7.7998	-1.43435
Cluster-3087.0_TRINITY_DN31925_c0_g1	Com_375_pos	0.0802065	-0.758868	7.7998	-1.43775
Cluster-3087.0_TRINITY_DN31925_c0_g1	Com_692_pos	0.178194	-0.632027	7.7998	-1.44067
Cluster-3087.0_TRINITY_DN31925_c0_g1	Com_625_pos	0.322572	-0.4911	7.7998	-1.47763
Cluster-3087.0_TRINITY_DN31925_c0_g1	Com_558_pos	0.227685	-0.57987	7.7998	-1.48831
Cluster-3087.0_TRINITY_DN31925_c0_g1	Com_509_pos	0.360578	-0.458386	7.7998	-1.49114
Cluster-3087.0_TRINITY_DN31925_c0_g1	Com_330_neg	0.143828	-0.671884	7.7998	-1.50237
Cluster-3087.0_TRINITY_DN31925_c0_g1	Com_326_neg	0.205252	-0.60287	7.7998	-1.58459
Cluster-3087.0_TRINITY_DN31925_c0_g1	Com_297_neg	0.413777	-0.414565	7.7998	-1.60771
Cluster-3087.0_TRINITY_DN31925_c0_g1	Com_604_pos	0.179679	-0.630381	7.7998	-1.62016
Cluster-3087.0_TRINITY_DN31925_c0_g1	Com_118_neg	0.40058	-0.425246	7.7998	-1.63932
Cluster-3087.0_TRINITY_DN31925_c0_g1	Com_518_pos	0.295077	-0.515652	7.7998	-1.64714
Cluster-3087.0_TRINITY_DN31925_c0_g1	Com_545_pos	0.366264	-0.453601	7.7998	-1.70212
Cluster-3087.0_TRINITY_DN31925_c0_g1	Com_442_pos	0.105712	-0.721265	7.7998	-1.8341
Cluster-3087.0_TRINITY_DN31925_c0_g1	Com_368_pos	0.286834	-0.523178	7.7998	-1.84447
Cluster-3087.0_TRINITY_DN31925_c0_g1	Com_322_neg	0.22995	-0.5776	7.7998	-1.84889
Cluster-3087.0_TRINITY_DN31925_c0_g1	Com_46_neg	0.107942	-0.718181	7.7998	-1.92613
Cluster-3087.0_TRINITY_DN31925_c0_g1	Com_404_pos	0.228798	-0.578753	7.7998	-2.06767
Cluster-3087.0_TRINITY_DN31925_c0_g1	Com_218_neg	0.326429	-0.487719	7.7998	-2.09797
Cluster-3087.0_TRINITY_DN31925_c0_g1	Com_214_neg	0.0245869	-0.869083	7.7998	-2.14349
Cluster-3087.0_TRINITY_DN31925_c0_g1	Com_19_neg	0.46092	-0.377288	7.7998	-2.15523
Cluster-3087.0_TRINITY_DN31925_c0_g1	Com_338_neg	0.411242	-0.416608	7.7998	-2.30857
Cluster-3087.0_TRINITY_DN31925_c0_g1	Com_634_pos	0.137382	-0.679794	7.7998	-2.81764
Cluster-3087.0_TRINITY_DN31925_c0_g1	Com_723_pos	0.3854	-0.437682	7.7998	-2.83428
Cluster-3087.0_TRINITY_DN31925_c0_g1	Com_397_pos	0.401955	-0.424128	7.7998	-2.85553
Cluster-3087.0_TRINITY_DN31925_c0_g1	Com_4_neg	0.390353	-0.433606	7.7998	-2.99344
Cluster-3087.0_TRINITY_DN31925_c0_g1	Com_185_neg	0.39001	-0.433887	7.7998	-3.4744
Cluster-3087.0_TRINITY_DN31925_c0_g1	Com_276_neg	0.3447	-0.471895	7.7998	-3.49156
Cluster-3087.0_TRINITY_DN31925_c0_g1	Com_305_neg	0.359976	-0.458895	7.7998	-3.72895
Cluster-3087.0_TRINITY_DN31925_c0_g1	Com_511_pos	0.38419	-0.43868	7.7998	-4.0515
Cluster-3087.0_TRINITY_DN31925_c0_g1	Com_315_neg	0.348899	-0.468301	7.7998	-4.09423
Cluster-3087.0_TRINITY_DN31925_c0_g1	Com_500_pos	0.383934	-0.438891	7.7998	-4.0997
Cluster-5278.0_TRINITY_DN49491_c2_g1	Com_546_pos	0.154421	0.659206	7.25818	2.27939
Cluster-5278.0_TRINITY_DN49491_c2_g1	Com_149_neg	0.413087	0.415121	7.25818	2.14221
Cluster-5278.0_TRINITY_DN49491_c2_g1	Com_280_neg	0.0712603	0.773306	7.25818	1.80705
Cluster-5278.0_TRINITY_DN49491_c2_g1	Com_336_neg	0.0523351	0.806893	7.25818	1.69659
Cluster-5278.0_TRINITY_DN49491_c2_g1	Com_6_neg	0.0726622	0.770991	7.25818	1.62609
Cluster-5278.0_TRINITY_DN49491_c2_g1	Com_293_neg	0.0124445	0.907478	7.25818	1.60741
Cluster-5278.0_TRINITY_DN49491_c2_g1	Com_602_pos	0.0253034	0.867144	7.25818	1.54051
Cluster-5278.0_TRINITY_DN49491_c2_g1	Com_644_pos	0.0573968	0.797428	7.25818	1.5249
Cluster-5278.0_TRINITY_DN49491_c2_g1	Com_358_pos	0.0176475	0.889479	7.25818	1.51509
Cluster-5278.0_TRINITY_DN49491_c2_g1	Com_188_neg	0.0286702	0.858365	7.25818	1.50042
Cluster-5278.0_TRINITY_DN49491_c2_g1	Com_83_neg	0.0359087	0.841007	7.25818	1.45751
Cluster-5278.0_TRINITY_DN49491_c2_g1	Com_416_pos	0.0259757	0.865349	7.25818	1.42128
Cluster-5278.0_TRINITY_DN49491_c2_g1	Com_503_pos	0.0471369	0.817065	7.25818	1.355
Cluster-5278.0_TRINITY_DN49491_c2_g1	Com_59_neg	0.129956	0.689109	7.25818	1.33442
Cluster-5278.0_TRINITY_DN49491_c2_g1	Com_201_neg	0.0287213	0.858235	7.25818	1.33364
Cluster-5278.0_TRINITY_DN49491_c2_g1	Com_15_neg	0.103148	0.724847	7.25818	1.32236
Cluster-5278.0_TRINITY_DN49491_c2_g1	Com_267_neg	0.145186	0.670236	7.25818	1.30091
Cluster-5278.0_TRINITY_DN49491_c2_g1	Com_155_neg	0.100749	0.728235	7.25818	1.289
Cluster-5278.0_TRINITY_DN49491_c2_g1	Com_61_neg	0.154481	0.659135	7.25818	1.22112
Cluster-5278.0_TRINITY_DN49491_c2_g1	Com_337_neg	0.169338	0.641962	7.25818	1.21265
Cluster-5278.0_TRINITY_DN49491_c2_g1	Com_298_neg	0.0962262	0.73472	7.25818	1.20423
Cluster-5278.0_TRINITY_DN49491_c2_g1	Com_71_neg	0.157657	0.655408	7.25818	1.19736
Cluster-5278.0_TRINITY_DN49491_c2_g1	Com_192_neg	0.447164	0.388032	7.25818	1.19402
Cluster-5278.0_TRINITY_DN49491_c2_g1	Com_199_neg	0.173859	0.636863	7.25818	1.18479
Cluster-5278.0_TRINITY_DN49491_c2_g1	Com_64_neg	0.107255	0.719127	7.25818	1.12433
Cluster-5278.0_TRINITY_DN49491_c2_g1	Com_128_neg	0.156002	0.657346	7.25818	1.09285
Cluster-5278.0_TRINITY_DN49491_c2_g1	Com_364_pos	0.0146545	0.899459	7.25818	1.07645
Cluster-5278.0_TRINITY_DN49491_c2_g1	Com_193_neg	0.0212892	0.878376	7.25818	1.05038
Cluster-5278.0_TRINITY_DN49491_c2_g1	Com_587_pos	0.0639724	0.785689	7.25818	1.03964
Cluster-5278.0_TRINITY_DN49491_c2_g1	Com_284_neg	0.647934	0.239277	7.25818	1.02561
Cluster-5278.0_TRINITY_DN49491_c2_g1	Com_104_neg	0.234706	0.572861	7.25818	1.01612
Cluster-5278.0_TRINITY_DN49491_c2_g1	Com_324_neg	0.0572347	0.797725	7.25818	1.00473
Cluster-5278.0_TRINITY_DN49491_c2_g1	Com_446_pos	0.167613	-0.643923	7.25818	-1.00637
Cluster-5278.0_TRINITY_DN49491_c2_g1	Com_699_pos	0.28056	-0.528961	7.25818	-1.02173
Cluster-5278.0_TRINITY_DN49491_c2_g1	Com_132_neg	0.108863	-0.716915	7.25818	-1.02479
Cluster-5278.0_TRINITY_DN49491_c2_g1	Com_31_neg	0.132875	-0.68542	7.25818	-1.02979
Cluster-5278.0_TRINITY_DN49491_c2_g1	Com_332_neg	0.317065	-0.495953	7.25818	-1.03797
Cluster-5278.0_TRINITY_DN49491_c2_g1	Com_75_neg	0.268081	-0.540613	7.25818	-1.0766
Cluster-5278.0_TRINITY_DN49491_c2_g1	Com_405_pos	0.220169	-0.58747	7.25818	-1.10955
Cluster-5278.0_TRINITY_DN49491_c2_g1	Com_89_neg	0.380388	-0.441824	7.25818	-1.11683
Cluster-5278.0_TRINITY_DN49491_c2_g1	Com_169_neg	0.361785	-0.457369	7.25818	-1.11878
Cluster-5278.0_TRINITY_DN49491_c2_g1	Com_675_pos	0.186167	-0.623257	7.25818	-1.12927
Cluster-5278.0_TRINITY_DN49491_c2_g1	Com_693_pos	0.278315	-0.531042	7.25818	-1.16587
Cluster-5278.0_TRINITY_DN49491_c2_g1	Com_67_neg	0.3006	-0.510654	7.25818	-1.18515
Cluster-5278.0_TRINITY_DN49491_c2_g1	Com_347_pos	0.0842642	-0.752561	7.25818	-1.19353
Cluster-5278.0_TRINITY_DN49491_c2_g1	Com_341_neg	0.387628	-0.435846	7.25818	-1.21219
Cluster-5278.0_TRINITY_DN49491_c2_g1	Com_241_neg	0.377253	-0.444424	7.25818	-1.23502
Cluster-5278.0_TRINITY_DN49491_c2_g1	Com_127_neg	0.246857	-0.560925	7.25818	-1.23765
Cluster-5278.0_TRINITY_DN49491_c2_g1	Com_607_pos	0.200963	-0.607381	7.25818	-1.24701
Cluster-5278.0_TRINITY_DN49491_c2_g1	Com_101_neg	0.406862	-0.420147	7.25818	-1.28834
Cluster-5278.0_TRINITY_DN49491_c2_g1	Com_544_pos	0.402534	-0.423657	7.25818	-1.29767
Cluster-5278.0_TRINITY_DN49491_c2_g1	Com_385_pos	0.132396	-0.686023	7.25818	-1.38327
Cluster-5278.0_TRINITY_DN49491_c2_g1	Com_601_pos	0.100341	-0.728813	7.25818	-1.39838
Cluster-5278.0_TRINITY_DN49491_c2_g1	Com_331_neg	0.0660122	-0.782161	7.25818	-1.40488
Cluster-5278.0_TRINITY_DN49491_c2_g1	Com_437_pos	0.322725	-0.490965	7.25818	-1.43435
Cluster-5278.0_TRINITY_DN49491_c2_g1	Com_375_pos	0.0821949	-0.75576	7.25818	-1.43775
Cluster-5278.0_TRINITY_DN49491_c2_g1	Com_692_pos	0.182398	-0.627382	7.25818	-1.44067
Cluster-5278.0_TRINITY_DN49491_c2_g1	Com_625_pos	0.321857	-0.491728	7.25818	-1.47763
Cluster-5278.0_TRINITY_DN49491_c2_g1	Com_558_pos	0.222587	-0.585014	7.25818	-1.48831
Cluster-5278.0_TRINITY_DN49491_c2_g1	Com_509_pos	0.352372	-0.465341	7.25818	-1.49114
Cluster-5278.0_TRINITY_DN49491_c2_g1	Com_330_neg	0.142866	-0.673054	7.25818	-1.50237
Cluster-5278.0_TRINITY_DN49491_c2_g1	Com_326_neg	0.211235	-0.596641	7.25818	-1.58459
Cluster-5278.0_TRINITY_DN49491_c2_g1	Com_297_neg	0.437523	-0.395626	7.25818	-1.60771
Cluster-5278.0_TRINITY_DN49491_c2_g1	Com_604_pos	0.190232	-0.618845	7.25818	-1.62016
Cluster-5278.0_TRINITY_DN49491_c2_g1	Com_118_neg	0.402198	-0.42393	7.25818	-1.63932
Cluster-5278.0_TRINITY_DN49491_c2_g1	Com_518_pos	0.298217	-0.512806	7.25818	-1.64714
Cluster-5278.0_TRINITY_DN49491_c2_g1	Com_545_pos	0.36358	-0.455857	7.25818	-1.70212
Cluster-5278.0_TRINITY_DN49491_c2_g1	Com_442_pos	0.116639	-0.70641	7.25818	-1.8341
Cluster-5278.0_TRINITY_DN49491_c2_g1	Com_368_pos	0.2982	-0.512821	7.25818	-1.84447
Cluster-5278.0_TRINITY_DN49491_c2_g1	Com_322_neg	0.22126	-0.58636	7.25818	-1.84889
Cluster-5278.0_TRINITY_DN49491_c2_g1	Com_46_neg	0.117855	-0.704797	7.25818	-1.92613
Cluster-5278.0_TRINITY_DN49491_c2_g1	Com_404_pos	0.225627	-0.581942	7.25818	-2.06767
Cluster-5278.0_TRINITY_DN49491_c2_g1	Com_218_neg	0.3349	-0.480343	7.25818	-2.09797
Cluster-5278.0_TRINITY_DN49491_c2_g1	Com_214_neg	0.0312055	-0.852072	7.25818	-2.14349
Cluster-5278.0_TRINITY_DN49491_c2_g1	Com_19_neg	0.48286	-0.360359	7.25818	-2.15523
Cluster-5278.0_TRINITY_DN49491_c2_g1	Com_338_neg	0.415352	-0.413298	7.25818	-2.30857
Cluster-5278.0_TRINITY_DN49491_c2_g1	Com_634_pos	0.148911	-0.665752	7.25818	-2.81764
Cluster-5278.0_TRINITY_DN49491_c2_g1	Com_723_pos	0.38467	-0.438283	7.25818	-2.83428
Cluster-5278.0_TRINITY_DN49491_c2_g1	Com_397_pos	0.401475	-0.424518	7.25818	-2.85553
Cluster-5278.0_TRINITY_DN49491_c2_g1	Com_4_neg	0.391701	-0.4325	7.25818	-2.99344
Cluster-5278.0_TRINITY_DN49491_c2_g1	Com_185_neg	0.388361	-0.435243	7.25818	-3.4744
Cluster-5278.0_TRINITY_DN49491_c2_g1	Com_276_neg	0.345116	-0.471538	7.25818	-3.49156
Cluster-5278.0_TRINITY_DN49491_c2_g1	Com_305_neg	0.376796	-0.444805	7.25818	-3.72895
Cluster-5278.0_TRINITY_DN49491_c2_g1	Com_511_pos	0.381656	-0.440774	7.25818	-4.0515
Cluster-5278.0_TRINITY_DN49491_c2_g1	Com_315_neg	0.36583	-0.453965	7.25818	-4.09423
Cluster-5278.0_TRINITY_DN49491_c2_g1	Com_500_pos	0.38168	-0.440754	7.25818	-4.0997
Cluster-77685.1_TRINITY_DN1774_c1_g1	Com_546_pos	0.192536	-0.616362	-1.4029	2.27939
Cluster-77685.1_TRINITY_DN1774_c1_g1	Com_149_neg	0.235882	-0.571696	-1.4029	2.14221
Cluster-77685.1_TRINITY_DN1774_c1_g1	Com_280_neg	0.0399997	-0.831925	-1.4029	1.80705
Cluster-77685.1_TRINITY_DN1774_c1_g1	Com_336_neg	0.0934252	-0.738804	-1.4029	1.69659
Cluster-77685.1_TRINITY_DN1774_c1_g1	Com_6_neg	0.166074	-0.645679	-1.4029	1.62609
Cluster-77685.1_TRINITY_DN1774_c1_g1	Com_293_neg	0.0638419	-0.785916	-1.4029	1.60741
Cluster-77685.1_TRINITY_DN1774_c1_g1	Com_602_pos	0.250848	-0.557055	-1.4029	1.54051
Cluster-77685.1_TRINITY_DN1774_c1_g1	Com_644_pos	0.0302827	-0.854333	-1.4029	1.5249
Cluster-77685.1_TRINITY_DN1774_c1_g1	Com_358_pos	0.276654	-0.532586	-1.4029	1.51509
Cluster-77685.1_TRINITY_DN1774_c1_g1	Com_188_neg	0.0133436	-0.904139	-1.4029	1.50042
Cluster-77685.1_TRINITY_DN1774_c1_g1	Com_83_neg	0.0155884	-0.896248	-1.4029	1.45751
Cluster-77685.1_TRINITY_DN1774_c1_g1	Com_416_pos	0.313567	-0.499052	-1.4029	1.42128
Cluster-77685.1_TRINITY_DN1774_c1_g1	Com_503_pos	0.154166	-0.659506	-1.4029	1.355
Cluster-77685.1_TRINITY_DN1774_c1_g1	Com_59_neg	0.0937581	-0.738316	-1.4029	1.33442
Cluster-77685.1_TRINITY_DN1774_c1_g1	Com_201_neg	0.0241541	-0.870267	-1.4029	1.33364
Cluster-77685.1_TRINITY_DN1774_c1_g1	Com_15_neg	0.04703	-0.817279	-1.4029	1.32236
Cluster-77685.1_TRINITY_DN1774_c1_g1	Com_267_neg	0.0775331	-0.763103	-1.4029	1.30091
Cluster-77685.1_TRINITY_DN1774_c1_g1	Com_155_neg	0.0908148	-0.74266	-1.4029	1.289
Cluster-77685.1_TRINITY_DN1774_c1_g1	Com_61_neg	0.113954	-0.710002	-1.4029	1.22112
Cluster-77685.1_TRINITY_DN1774_c1_g1	Com_337_neg	0.139512	-0.677163	-1.4029	1.21265
Cluster-77685.1_TRINITY_DN1774_c1_g1	Com_298_neg	0.382401	-0.440158	-1.4029	1.20423
[truncated: 18,899 more rows]

## Sheet: MM_DEGs_DAMs_cor
DEGs	DAMs	P_value	Cor_value	DEGs_Log2FC	DAMs_Log2FC
Cluster-56442.0_TRINITY_DN4647_c0_g3	Com_207_neg	0.323164	0.490579	2.1438	5.58263
Cluster-56442.0_TRINITY_DN4647_c0_g3	Com_477_pos	0.455259	0.381698	2.1438	4.70374
Cluster-56442.0_TRINITY_DN4647_c0_g3	Com_24_neg	0.477547	0.364436	2.1438	4.47764
Cluster-56442.0_TRINITY_DN4647_c0_g3	Com_125_neg	0.438445	0.394898	2.1438	4.2493
Cluster-56442.0_TRINITY_DN4647_c0_g3	Com_630_pos	0.456172	0.380985	2.1438	3.43633
Cluster-56442.0_TRINITY_DN4647_c0_g3	Com_368_pos	0.350566	0.466879	2.1438	3.42757
Cluster-56442.0_TRINITY_DN4647_c0_g3	Com_167_neg	0.410711	0.417036	2.1438	3.39173
Cluster-56442.0_TRINITY_DN4647_c0_g3	Com_185_neg	0.426492	0.404381	2.1438	3.32348
Cluster-56442.0_TRINITY_DN4647_c0_g3	Com_33_neg	0.431546	0.400361	2.1438	3.26968
Cluster-56442.0_TRINITY_DN4647_c0_g3	Com_298_neg	0.452613	0.383764	2.1438	3.25533
Cluster-56442.0_TRINITY_DN4647_c0_g3	Com_302_neg	0.0773973	0.76332	2.1438	3.16921
Cluster-56442.0_TRINITY_DN4647_c0_g3	Com_166_neg	0.466493	0.372964	2.1438	3.16563
Cluster-56442.0_TRINITY_DN4647_c0_g3	Com_194_neg	0.0836776	0.753464	2.1438	3.00405
Cluster-56442.0_TRINITY_DN4647_c0_g3	Com_68_neg	0.409227	0.418234	2.1438	2.72343
Cluster-56442.0_TRINITY_DN4647_c0_g3	Com_209_neg	0.457399	0.380029	2.1438	2.60968
Cluster-56442.0_TRINITY_DN4647_c0_g3	Com_276_neg	0.123229	0.697746	2.1438	2.59894
Cluster-56442.0_TRINITY_DN4647_c0_g3	Com_224_neg	0.421804	0.408124	2.1438	2.5669
Cluster-56442.0_TRINITY_DN4647_c0_g3	Com_334_neg	0.342106	0.474122	2.1438	2.40427
Cluster-56442.0_TRINITY_DN4647_c0_g3	Com_208_neg	0.308852	0.50325	2.1438	2.38227
Cluster-56442.0_TRINITY_DN4647_c0_g3	Com_216_neg	0.397464	0.427785	2.1438	2.33233
Cluster-56442.0_TRINITY_DN4647_c0_g3	Com_263_neg	0.0838401	0.753214	2.1438	2.32005
Cluster-56442.0_TRINITY_DN4647_c0_g3	Com_158_neg	0.294763	0.515938	2.1438	2.31207
Cluster-56442.0_TRINITY_DN4647_c0_g3	Com_163_neg	0.0579956	0.796334	2.1438	2.15536
Cluster-56442.0_TRINITY_DN4647_c0_g3	Com_589_pos	0.408874	0.41852	2.1438	2.0827
Cluster-56442.0_TRINITY_DN4647_c0_g3	Com_453_pos	0.13236	0.686069	2.1438	2.05536
Cluster-56442.0_TRINITY_DN4647_c0_g3	Com_119_neg	0.375209	0.446124	2.1438	2.00054
Cluster-56442.0_TRINITY_DN4647_c0_g3	Com_96_neg	0.447513	0.387759	2.1438	1.88224
Cluster-56442.0_TRINITY_DN4647_c0_g3	Com_151_neg	0.381379	0.441004	2.1438	1.87725
Cluster-56442.0_TRINITY_DN4647_c0_g3	Com_258_neg	0.369072	0.451247	2.1438	1.87049
Cluster-56442.0_TRINITY_DN4647_c0_g3	Com_35_neg	0.127266	0.692539	2.1438	1.85626
Cluster-56442.0_TRINITY_DN4647_c0_g3	Com_375_pos	0.390415	0.433555	2.1438	1.77312
Cluster-56442.0_TRINITY_DN4647_c0_g3	Com_425_pos	0.181802	0.628038	2.1438	1.70979
Cluster-56442.0_TRINITY_DN4647_c0_g3	Com_648_pos	0.236574	0.57101	2.1438	1.70968
Cluster-56442.0_TRINITY_DN4647_c0_g3	Com_186_neg	0.34764	0.469377	2.1438	1.70318
Cluster-56442.0_TRINITY_DN4647_c0_g3	Com_455_pos	0.0455135	0.820347	2.1438	1.69489
Cluster-56442.0_TRINITY_DN4647_c0_g3	Com_52_neg	0.386921	0.436428	2.1438	1.62809
Cluster-56442.0_TRINITY_DN4647_c0_g3	Com_44_neg	0.322448	0.491208	2.1438	1.60989
Cluster-56442.0_TRINITY_DN4647_c0_g3	Com_109_neg	0.365459	0.454277	2.1438	1.59977
Cluster-56442.0_TRINITY_DN4647_c0_g3	Com_84_neg	0.449776	0.385984	2.1438	1.58065
Cluster-56442.0_TRINITY_DN4647_c0_g3	Com_87_neg	0.439673	0.393928	2.1438	1.54176
Cluster-56442.0_TRINITY_DN4647_c0_g3	Com_196_neg	0.213778	0.594015	2.1438	1.50911
Cluster-56442.0_TRINITY_DN4647_c0_g3	Com_57_neg	0.343953	0.472535	2.1438	1.49869
Cluster-56442.0_TRINITY_DN4647_c0_g3	Com_4_neg	0.111307	0.713579	2.1438	1.49442
Cluster-56442.0_TRINITY_DN4647_c0_g3	Com_325_neg	0.127978	0.691628	2.1438	1.49326
Cluster-56442.0_TRINITY_DN4647_c0_g3	Com_678_pos	0.305914	0.505877	2.1438	1.47972
Cluster-56442.0_TRINITY_DN4647_c0_g3	Com_671_pos	0.183681	0.625974	2.1438	1.47246
Cluster-56442.0_TRINITY_DN4647_c0_g3	Com_300_neg	0.0592254	0.794104	2.1438	1.46116
Cluster-56442.0_TRINITY_DN4647_c0_g3	Com_308_neg	0.0687217	0.777551	2.1438	1.46054
Cluster-56442.0_TRINITY_DN4647_c0_g3	Com_423_pos	0.367553	0.452519	2.1438	1.42907
Cluster-56442.0_TRINITY_DN4647_c0_g3	Com_70_neg	0.0554083	0.801098	2.1438	1.40875
Cluster-56442.0_TRINITY_DN4647_c0_g3	Com_211_neg	0.383838	0.43897	2.1438	1.3422
Cluster-56442.0_TRINITY_DN4647_c0_g3	Com_153_neg	0.172734	0.638127	2.1438	1.33989
Cluster-56442.0_TRINITY_DN4647_c0_g3	Com_42_neg	0.443956	0.390553	2.1438	1.32463
Cluster-56442.0_TRINITY_DN4647_c0_g3	Com_223_neg	0.459491	0.3784	2.1438	1.30456
Cluster-56442.0_TRINITY_DN4647_c0_g3	Com_176_neg	0.0698062	0.775729	2.1438	1.27844
Cluster-56442.0_TRINITY_DN4647_c0_g3	Com_285_neg	0.414707	0.413817	2.1438	1.27163
Cluster-56442.0_TRINITY_DN4647_c0_g3	Com_117_neg	0.242682	0.564999	2.1438	1.26883
Cluster-56442.0_TRINITY_DN4647_c0_g3	Com_30_neg	0.0207175	0.880055	2.1438	1.23185
Cluster-56442.0_TRINITY_DN4647_c0_g3	Com_646_pos	0.349623	0.467683	2.1438	1.23027
Cluster-56442.0_TRINITY_DN4647_c0_g3	Com_26_neg	0.280565	0.528957	2.1438	1.18428
Cluster-56442.0_TRINITY_DN4647_c0_g3	Com_49_neg	0.263446	0.544994	2.1438	1.16397
Cluster-56442.0_TRINITY_DN4647_c0_g3	Com_252_neg	0.40726	0.419825	2.1438	1.15401
Cluster-56442.0_TRINITY_DN4647_c0_g3	Com_476_pos	0.254621	0.553418	2.1438	1.14836
Cluster-56442.0_TRINITY_DN4647_c0_g3	Com_195_neg	0.402046	0.424054	2.1438	1.11494
Cluster-56442.0_TRINITY_DN4647_c0_g3	Com_260_neg	0.096054	0.734969	2.1438	1.11322
Cluster-56442.0_TRINITY_DN4647_c0_g3	Com_218_neg	0.172565	0.638317	2.1438	1.1063
Cluster-56442.0_TRINITY_DN4647_c0_g3	Com_365_pos	0.270388	0.538443	2.1438	1.08855
Cluster-56442.0_TRINITY_DN4647_c0_g3	Com_286_neg	0.498909	0.348124	2.1438	1.05723
Cluster-56442.0_TRINITY_DN4647_c0_g3	Com_243_neg	0.143662	0.672086	2.1438	1.04716
Cluster-56442.0_TRINITY_DN4647_c0_g3	Com_241_neg	0.0365187	0.839623	2.1438	1.04127
Cluster-56442.0_TRINITY_DN4647_c0_g3	Com_275_neg	0.0086665	0.922994	2.1438	1.03853
Cluster-56442.0_TRINITY_DN4647_c0_g3	Com_433_pos	0.110825	-0.714234	2.1438	-1.02729
Cluster-56442.0_TRINITY_DN4647_c0_g3	Com_633_pos	0.0389776	-0.834152	2.1438	-1.03979
Cluster-56442.0_TRINITY_DN4647_c0_g3	Com_713_pos	0.0355507	-0.841824	2.1438	-1.04942
Cluster-56442.0_TRINITY_DN4647_c0_g3	Com_79_neg	0.335547	-0.479782	2.1438	-1.05573
Cluster-56442.0_TRINITY_DN4647_c0_g3	Com_140_neg	0.0764636	-0.764815	2.1438	-1.08987
Cluster-56442.0_TRINITY_DN4647_c0_g3	Com_177_neg	0.238027	-0.569575	2.1438	-1.15815
Cluster-56442.0_TRINITY_DN4647_c0_g3	Com_542_pos	0.0520738	-0.807393	2.1438	-1.17947
Cluster-56442.0_TRINITY_DN4647_c0_g3	Com_60_neg	0.169549	-0.641723	2.1438	-1.21974
Cluster-56442.0_TRINITY_DN4647_c0_g3	Com_437_pos	0.195641	-0.613034	2.1438	-1.30047
Cluster-56442.0_TRINITY_DN4647_c0_g3	Com_7_neg	0.188723	-0.620478	2.1438	-1.30309
Cluster-56442.0_TRINITY_DN4647_c0_g3	Com_23_neg	0.160293	-0.652337	2.1438	-1.31791
Cluster-56442.0_TRINITY_DN4647_c0_g3	Com_592_pos	0.177089	-0.633255	2.1438	-1.42643
Cluster-56442.0_TRINITY_DN4647_c0_g3	Com_493_pos	0.162627	-0.649637	2.1438	-1.49034
Cluster-56442.0_TRINITY_DN4647_c0_g3	Com_272_neg	0.281497	-0.528094	2.1438	-1.73526
Cluster-56442.0_TRINITY_DN4647_c0_g3	Com_271_neg	0.156114	-0.657214	2.1438	-1.76213
Cluster-56442.0_TRINITY_DN4647_c0_g3	Com_76_neg	0.3077	-0.504279	2.1438	-3.15303
Cluster-53746.0_TRINITY_DN461_c0_g2	Com_207_neg	0.318855	-0.494372	-7.54478	5.58263
Cluster-53746.0_TRINITY_DN461_c0_g2	Com_477_pos	0.435727	-0.397046	-7.54478	4.70374
Cluster-53746.0_TRINITY_DN461_c0_g2	Com_24_neg	0.457376	-0.380047	-7.54478	4.47764
Cluster-53746.0_TRINITY_DN461_c0_g2	Com_125_neg	0.428678	-0.40264	-7.54478	4.2493
Cluster-53746.0_TRINITY_DN461_c0_g2	Com_630_pos	0.436373	-0.396535	-7.54478	3.43633
Cluster-53746.0_TRINITY_DN461_c0_g2	Com_368_pos	0.338756	-0.477009	-7.54478	3.42757
Cluster-53746.0_TRINITY_DN461_c0_g2	Com_167_neg	0.4128	-0.415351	-7.54478	3.39173
Cluster-53746.0_TRINITY_DN461_c0_g2	Com_185_neg	0.427793	-0.403345	-7.54478	3.32348
Cluster-53746.0_TRINITY_DN461_c0_g2	Com_33_neg	0.412706	-0.415428	-7.54478	3.26968
Cluster-53746.0_TRINITY_DN461_c0_g2	Com_298_neg	0.437456	-0.395679	-7.54478	3.25533
Cluster-53746.0_TRINITY_DN461_c0_g2	Com_302_neg	0.257662	-0.550503	-7.54478	3.16921
Cluster-53746.0_TRINITY_DN461_c0_g2	Com_166_neg	0.494244	-0.351668	-7.54478	3.16563
Cluster-53746.0_TRINITY_DN461_c0_g2	Com_194_neg	0.208868	-0.599097	-7.54478	3.00405
Cluster-53746.0_TRINITY_DN461_c0_g2	Com_68_neg	0.376793	-0.444807	-7.54478	2.72343
Cluster-53746.0_TRINITY_DN461_c0_g2	Com_209_neg	0.446493	-0.388559	-7.54478	2.60968
Cluster-53746.0_TRINITY_DN461_c0_g2	Com_276_neg	0.242756	-0.564927	-7.54478	2.59894
Cluster-53746.0_TRINITY_DN461_c0_g2	Com_224_neg	0.397697	-0.427596	-7.54478	2.5669
Cluster-53746.0_TRINITY_DN461_c0_g2	Com_334_neg	0.403086	-0.423209	-7.54478	2.40427
Cluster-53746.0_TRINITY_DN461_c0_g2	Com_208_neg	0.395118	-0.429702	-7.54478	2.38227
Cluster-53746.0_TRINITY_DN461_c0_g2	Com_216_neg	0.402371	-0.42379	-7.54478	2.33233
Cluster-53746.0_TRINITY_DN461_c0_g2	Com_263_neg	0.22041	-0.587225	-7.54478	2.32005
Cluster-53746.0_TRINITY_DN461_c0_g2	Com_158_neg	0.339115	-0.476699	-7.54478	2.31207
Cluster-53746.0_TRINITY_DN461_c0_g2	Com_163_neg	0.163537	-0.648588	-7.54478	2.15536
Cluster-53746.0_TRINITY_DN461_c0_g2	Com_589_pos	0.419158	-0.410242	-7.54478	2.0827
Cluster-53746.0_TRINITY_DN461_c0_g2	Com_453_pos	0.202707	-0.605542	-7.54478	2.05536
Cluster-53746.0_TRINITY_DN461_c0_g2	Com_119_neg	0.377797	-0.443973	-7.54478	2.00054
Cluster-53746.0_TRINITY_DN461_c0_g2	Com_96_neg	0.433194	-0.399053	-7.54478	1.88224
Cluster-53746.0_TRINITY_DN461_c0_g2	Com_151_neg	0.380337	-0.441866	-7.54478	1.87725
Cluster-53746.0_TRINITY_DN461_c0_g2	Com_258_neg	0.3186	-0.494597	-7.54478	1.87049
Cluster-53746.0_TRINITY_DN461_c0_g2	Com_35_neg	0.160039	-0.652632	-7.54478	1.85626
Cluster-53746.0_TRINITY_DN461_c0_g2	Com_375_pos	0.360719	-0.458267	-7.54478	1.77312
Cluster-53746.0_TRINITY_DN461_c0_g2	Com_425_pos	0.177476	-0.632825	-7.54478	1.70979
Cluster-53746.0_TRINITY_DN461_c0_g2	Com_648_pos	0.279678	-0.529778	-7.54478	1.70968
Cluster-53746.0_TRINITY_DN461_c0_g2	Com_186_neg	0.368021	-0.452127	-7.54478	1.70318
Cluster-53746.0_TRINITY_DN461_c0_g2	Com_455_pos	0.0655159	-0.783015	-7.54478	1.69489
Cluster-53746.0_TRINITY_DN461_c0_g2	Com_52_neg	0.393254	-0.431227	-7.54478	1.62809
Cluster-53746.0_TRINITY_DN461_c0_g2	Com_44_neg	0.300303	-0.510922	-7.54478	1.60989
Cluster-53746.0_TRINITY_DN461_c0_g2	Com_109_neg	0.411295	-0.416565	-7.54478	1.59977
Cluster-53746.0_TRINITY_DN461_c0_g2	Com_84_neg	0.453099	-0.383384	-7.54478	1.58065
Cluster-53746.0_TRINITY_DN461_c0_g2	Com_87_neg	0.432971	-0.399229	-7.54478	1.54176
Cluster-53746.0_TRINITY_DN461_c0_g2	Com_196_neg	0.228545	-0.579007	-7.54478	1.50911
Cluster-53746.0_TRINITY_DN461_c0_g2	Com_57_neg	0.347902	-0.469153	-7.54478	1.49869
Cluster-53746.0_TRINITY_DN461_c0_g2	Com_4_neg	0.177836	-0.632424	-7.54478	1.49442
Cluster-53746.0_TRINITY_DN461_c0_g2	Com_325_neg	0.204009	-0.604173	-7.54478	1.49326
Cluster-53746.0_TRINITY_DN461_c0_g2	Com_678_pos	0.249704	-0.558161	-7.54478	1.47972
Cluster-53746.0_TRINITY_DN461_c0_g2	Com_671_pos	0.206547	-0.601515	-7.54478	1.47246
Cluster-53746.0_TRINITY_DN461_c0_g2	Com_300_neg	0.106148	-0.720659	-7.54478	1.46116
Cluster-53746.0_TRINITY_DN461_c0_g2	Com_308_neg	0.128352	-0.69115	-7.54478	1.46054
Cluster-53746.0_TRINITY_DN461_c0_g2	Com_423_pos	0.459548	-0.378356	-7.54478	1.42907
Cluster-53746.0_TRINITY_DN461_c0_g2	Com_70_neg	0.10401	-0.723639	-7.54478	1.40875
Cluster-53746.0_TRINITY_DN461_c0_g2	Com_211_neg	0.372457	-0.448418	-7.54478	1.3422
Cluster-53746.0_TRINITY_DN461_c0_g2	Com_153_neg	0.263544	-0.544901	-7.54478	1.33989
Cluster-53746.0_TRINITY_DN461_c0_g2	Com_42_neg	0.384691	-0.438267	-7.54478	1.32463
Cluster-53746.0_TRINITY_DN461_c0_g2	Com_223_neg	0.419874	-0.409669	-7.54478	1.30456
Cluster-53746.0_TRINITY_DN461_c0_g2	Com_176_neg	0.262046	-0.546322	-7.54478	1.27844
Cluster-53746.0_TRINITY_DN461_c0_g2	Com_285_neg	0.390706	-0.433316	-7.54478	1.27163
Cluster-53746.0_TRINITY_DN461_c0_g2	Com_117_neg	0.436069	-0.396776	-7.54478	1.26883
Cluster-53746.0_TRINITY_DN461_c0_g2	Com_30_neg	0.0735038	-0.769612	-7.54478	1.23185
Cluster-53746.0_TRINITY_DN461_c0_g2	Com_646_pos	0.32055	-0.492878	-7.54478	1.23027
Cluster-53746.0_TRINITY_DN461_c0_g2	Com_26_neg	0.301732	-0.509634	-7.54478	1.18428
Cluster-53746.0_TRINITY_DN461_c0_g2	Com_49_neg	0.275294	-0.533853	-7.54478	1.16397
Cluster-53746.0_TRINITY_DN461_c0_g2	Com_252_neg	0.418868	-0.410475	-7.54478	1.15401
Cluster-53746.0_TRINITY_DN461_c0_g2	Com_476_pos	0.376441	-0.4451	-7.54478	1.14836
Cluster-53746.0_TRINITY_DN461_c0_g2	Com_195_neg	0.402942	-0.423326	-7.54478	1.11494
Cluster-53746.0_TRINITY_DN461_c0_g2	Com_260_neg	0.0438448	-0.823779	-7.54478	1.11322
Cluster-53746.0_TRINITY_DN461_c0_g2	Com_218_neg	0.218095	-0.589586	-7.54478	1.1063
Cluster-53746.0_TRINITY_DN461_c0_g2	Com_365_pos	0.386889	-0.436454	-7.54478	1.08855
Cluster-53746.0_TRINITY_DN461_c0_g2	Com_286_neg	0.447373	-0.387868	-7.54478	1.05723
Cluster-53746.0_TRINITY_DN461_c0_g2	Com_243_neg	0.175641	-0.634869	-7.54478	1.04716
Cluster-53746.0_TRINITY_DN461_c0_g2	Com_241_neg	0.149179	-0.665432	-7.54478	1.04127
Cluster-53746.0_TRINITY_DN461_c0_g2	Com_275_neg	0.0104196	-0.915455	-7.54478	1.03853
Cluster-53746.0_TRINITY_DN461_c0_g2	Com_433_pos	0.292957	0.51758	-7.54478	-1.02729
Cluster-53746.0_TRINITY_DN461_c0_g2	Com_633_pos	0.0179289	0.888584	-7.54478	-1.03979
Cluster-53746.0_TRINITY_DN461_c0_g2	Com_713_pos	0.0375899	0.837219	-7.54478	-1.04942
Cluster-53746.0_TRINITY_DN461_c0_g2	Com_79_neg	0.494587	0.351407	-7.54478	-1.05573
Cluster-53746.0_TRINITY_DN461_c0_g2	Com_140_neg	0.0657149	0.782672	-7.54478	-1.08987
Cluster-53746.0_TRINITY_DN461_c0_g2	Com_177_neg	0.559373	0.303026	-7.54478	-1.15815
Cluster-53746.0_TRINITY_DN461_c0_g2	Com_542_pos	0.0459226	0.819515	-7.54478	-1.17947
Cluster-53746.0_TRINITY_DN461_c0_g2	Com_60_neg	0.249247	0.558604	-7.54478	-1.21974
Cluster-53746.0_TRINITY_DN461_c0_g2	Com_437_pos	0.564525	0.299249	-7.54478	-1.30047
Cluster-53746.0_TRINITY_DN461_c0_g2	Com_7_neg	0.300952	0.510336	-7.54478	-1.30309
Cluster-53746.0_TRINITY_DN461_c0_g2	Com_23_neg	0.245724	0.562028	-7.54478	-1.31791
Cluster-53746.0_TRINITY_DN461_c0_g2	Com_592_pos	0.304824	0.506854	-7.54478	-1.42643
Cluster-53746.0_TRINITY_DN461_c0_g2	Com_493_pos	0.322211	0.491417	-7.54478	-1.49034
Cluster-53746.0_TRINITY_DN461_c0_g2	Com_272_neg	0.578688	0.288913	-7.54478	-1.73526
Cluster-53746.0_TRINITY_DN461_c0_g2	Com_271_neg	0.295401	0.515358	-7.54478	-1.76213
Cluster-53746.0_TRINITY_DN461_c0_g2	Com_76_neg	0.617693	0.260783	-7.54478	-3.15303
Cluster-84449.0_TRINITY_DN23052_c0_g1	Com_207_neg	0.217928	0.589756	3.61046	5.58263
Cluster-84449.0_TRINITY_DN23052_c0_g1	Com_477_pos	0.381984	0.440503	3.61046	4.70374
Cluster-84449.0_TRINITY_DN23052_c0_g1	Com_24_neg	0.406743	0.420244	3.61046	4.47764
Cluster-84449.0_TRINITY_DN23052_c0_g1	Com_125_neg	0.393369	0.431133	3.61046	4.2493
Cluster-84449.0_TRINITY_DN23052_c0_g1	Com_630_pos	0.383806	0.438997	3.61046	3.43633
Cluster-84449.0_TRINITY_DN23052_c0_g1	Com_368_pos	0.266167	0.542418	3.61046	3.42757
Cluster-84449.0_TRINITY_DN23052_c0_g1	Com_167_neg	0.333116	0.48189	3.61046	3.39173
Cluster-84449.0_TRINITY_DN23052_c0_g1	Com_185_neg	0.357733	0.460791	3.61046	3.32348
Cluster-84449.0_TRINITY_DN23052_c0_g1	Com_33_neg	0.346201	0.470608	3.61046	3.26968
Cluster-84449.0_TRINITY_DN23052_c0_g1	Com_298_neg	0.374652	0.446588	3.61046	3.25533
Cluster-84449.0_TRINITY_DN23052_c0_g1	Com_302_neg	0.261769	0.546586	3.61046	3.16921
Cluster-84449.0_TRINITY_DN23052_c0_g1	Com_166_neg	0.387845	0.435667	3.61046	3.16563
Cluster-84449.0_TRINITY_DN23052_c0_g1	Com_194_neg	0.276049	0.533149	3.61046	3.00405
Cluster-84449.0_TRINITY_DN23052_c0_g1	Com_68_neg	0.308722	0.503366	3.61046	2.72343
Cluster-84449.0_TRINITY_DN23052_c0_g1	Com_209_neg	0.412432	0.415648	3.61046	2.60968
Cluster-84449.0_TRINITY_DN23052_c0_g1	Com_276_neg	0.315787	0.497084	3.61046	2.59894
Cluster-84449.0_TRINITY_DN23052_c0_g1	Com_224_neg	0.323776	0.490043	3.61046	2.5669
Cluster-84449.0_TRINITY_DN23052_c0_g1	Com_334_neg	0.165096	0.646798	3.61046	2.40427
Cluster-84449.0_TRINITY_DN23052_c0_g1	Com_208_neg	0.20559	0.602516	3.61046	2.38227
Cluster-84449.0_TRINITY_DN23052_c0_g1	Com_216_neg	0.293968	0.51666	3.61046	2.33233
Cluster-84449.0_TRINITY_DN23052_c0_g1	Com_263_neg	0.258828	0.549388	3.61046	2.32005
Cluster-84449.0_TRINITY_DN23052_c0_g1	Com_158_neg	0.230683	0.576867	3.61046	2.31207
Cluster-84449.0_TRINITY_DN23052_c0_g1	Com_163_neg	0.199556	0.60887	3.61046	2.15536
Cluster-84449.0_TRINITY_DN23052_c0_g1	Com_589_pos	0.308814	0.503284	3.61046	2.0827
Cluster-84449.0_TRINITY_DN23052_c0_g1	Com_453_pos	0.0823599	0.755504	3.61046	2.05536
Cluster-84449.0_TRINITY_DN23052_c0_g1	Com_119_neg	0.318628	0.494572	3.61046	2.00054
Cluster-84449.0_TRINITY_DN23052_c0_g1	Com_96_neg	0.369456	0.450925	3.61046	1.88224
Cluster-84449.0_TRINITY_DN23052_c0_g1	Com_151_neg	0.319599	0.493716	3.61046	1.87725
Cluster-84449.0_TRINITY_DN23052_c0_g1	Com_258_neg	0.231208	0.576343	3.61046	1.87049
Cluster-84449.0_TRINITY_DN23052_c0_g1	Com_35_neg	0.0233744	0.872426	3.61046	1.85626
Cluster-84449.0_TRINITY_DN23052_c0_g1	Com_375_pos	0.307052	0.504858	3.61046	1.77312
Cluster-84449.0_TRINITY_DN23052_c0_g1	Com_425_pos	0.0932742	0.739026	3.61046	1.70979
Cluster-84449.0_TRINITY_DN23052_c0_g1	Com_648_pos	0.156214	0.657098	3.61046	1.70968
Cluster-84449.0_TRINITY_DN23052_c0_g1	Com_186_neg	0.328202	0.486169	3.61046	1.70318
Cluster-84449.0_TRINITY_DN23052_c0_g1	Com_455_pos	0.0526596	0.806274	3.61046	1.69489
Cluster-84449.0_TRINITY_DN23052_c0_g1	Com_52_neg	0.280959	0.528591	3.61046	1.62809
Cluster-84449.0_TRINITY_DN23052_c0_g1	Com_44_neg	0.230865	0.576686	3.61046	1.60989
Cluster-84449.0_TRINITY_DN23052_c0_g1	Com_109_neg	0.253156	0.554827	3.61046	1.59977
Cluster-84449.0_TRINITY_DN23052_c0_g1	Com_84_neg	0.373395	0.447636	3.61046	1.58065
Cluster-84449.0_TRINITY_DN23052_c0_g1	Com_87_neg	0.361928	0.457247	3.61046	1.54176
Cluster-84449.0_TRINITY_DN23052_c0_g1	Com_196_neg	0.123086	0.697933	3.61046	1.50911
Cluster-84449.0_TRINITY_DN23052_c0_g1	Com_57_neg	0.244247	0.563468	3.61046	1.49869
Cluster-84449.0_TRINITY_DN23052_c0_g1	Com_4_neg	0.0809801	0.757655	3.61046	1.49442
Cluster-84449.0_TRINITY_DN23052_c0_g1	Com_325_neg	0.128388	0.691104	3.61046	1.49326
Cluster-84449.0_TRINITY_DN23052_c0_g1	Com_678_pos	0.194212	0.614562	3.61046	1.47972
Cluster-84449.0_TRINITY_DN23052_c0_g1	Com_671_pos	0.0471961	0.816946	3.61046	1.47246
Cluster-84449.0_TRINITY_DN23052_c0_g1	Com_300_neg	0.0456659	0.820037	3.61046	1.46116
Cluster-84449.0_TRINITY_DN23052_c0_g1	Com_308_neg	0.153328	0.660497	3.61046	1.46054
Cluster-84449.0_TRINITY_DN23052_c0_g1	Com_423_pos	0.160548	0.652042	3.61046	1.42907
Cluster-84449.0_TRINITY_DN23052_c0_g1	Com_70_neg	0.145191	0.670231	3.61046	1.40875
Cluster-84449.0_TRINITY_DN23052_c0_g1	Com_211_neg	0.260528	0.547767	3.61046	1.3422
Cluster-84449.0_TRINITY_DN23052_c0_g1	Com_153_neg	0.112943	0.711363	3.61046	1.33989
Cluster-84449.0_TRINITY_DN23052_c0_g1	Com_42_neg	0.326706	0.487476	3.61046	1.32463
Cluster-84449.0_TRINITY_DN23052_c0_g1	Com_223_neg	0.388226	0.435354	3.61046	1.30456
Cluster-84449.0_TRINITY_DN23052_c0_g1	Com_176_neg	0.249561	0.5583	3.61046	1.27844
Cluster-84449.0_TRINITY_DN23052_c0_g1	Com_285_neg	0.304174	0.507438	3.61046	1.27163
Cluster-84449.0_TRINITY_DN23052_c0_g1	Com_117_neg	0.551735	0.308644	3.61046	1.26883
Cluster-84449.0_TRINITY_DN23052_c0_g1	Com_30_neg	0.00360903	0.950539	3.61046	1.23185
Cluster-84449.0_TRINITY_DN23052_c0_g1	Com_646_pos	0.189029	0.620147	3.61046	1.23027
Cluster-84449.0_TRINITY_DN23052_c0_g1	Com_26_neg	0.218953	0.58871	3.61046	1.18428
Cluster-84449.0_TRINITY_DN23052_c0_g1	Com_49_neg	0.184409	0.625177	3.61046	1.16397
Cluster-84449.0_TRINITY_DN23052_c0_g1	Com_252_neg	0.361433	0.457665	3.61046	1.15401
Cluster-84449.0_TRINITY_DN23052_c0_g1	Com_476_pos	0.128136	0.691426	3.61046	1.14836
Cluster-84449.0_TRINITY_DN23052_c0_g1	Com_195_neg	0.286368	0.523606	3.61046	1.11494
Cluster-84449.0_TRINITY_DN23052_c0_g1	Com_260_neg	0.031467	0.851437	3.61046	1.11322
Cluster-84449.0_TRINITY_DN23052_c0_g1	Com_218_neg	0.101985	0.726485	3.61046	1.1063
Cluster-84449.0_TRINITY_DN23052_c0_g1	Com_365_pos	0.192773	0.616107	3.61046	1.08855
Cluster-84449.0_TRINITY_DN23052_c0_g1	Com_286_neg	0.409126	0.418316	3.61046	1.05723
Cluster-84449.0_TRINITY_DN23052_c0_g1	Com_243_neg	0.0421239	0.827382	3.61046	1.04716
Cluster-84449.0_TRINITY_DN23052_c0_g1	Com_241_neg	0.00952331	0.919225	3.61046	1.04127
Cluster-84449.0_TRINITY_DN23052_c0_g1	Com_275_neg	0.0161638	0.894315	3.61046	1.03853
Cluster-84449.0_TRINITY_DN23052_c0_g1	Com_433_pos	0.276362	-0.532858	3.61046	-1.02729
Cluster-84449.0_TRINITY_DN23052_c0_g1	Com_633_pos	0.0526978	-0.806201	3.61046	-1.03979
Cluster-84449.0_TRINITY_DN23052_c0_g1	Com_713_pos	0.0537737	-0.804161	3.61046	-1.04942
Cluster-84449.0_TRINITY_DN23052_c0_g1	Com_79_neg	0.322797	-0.490902	3.61046	-1.05573
Cluster-84449.0_TRINITY_DN23052_c0_g1	Com_140_neg	0.151008	-0.663249	3.61046	-1.08987
Cluster-84449.0_TRINITY_DN23052_c0_g1	Com_177_neg	0.38148	-0.44092	3.61046	-1.15815
Cluster-84449.0_TRINITY_DN23052_c0_g1	Com_542_pos	0.0257983	-0.865821	3.61046	-1.17947
Cluster-84449.0_TRINITY_DN23052_c0_g1	Com_60_neg	0.287589	-0.522485	3.61046	-1.21974
Cluster-84449.0_TRINITY_DN23052_c0_g1	Com_437_pos	0.227149	-0.580409	3.61046	-1.30047
Cluster-84449.0_TRINITY_DN23052_c0_g1	Com_7_neg	0.313121	-0.499448	3.61046	-1.30309
Cluster-84449.0_TRINITY_DN23052_c0_g1	Com_23_neg	0.281181	-0.528387	3.61046	-1.31791
Cluster-84449.0_TRINITY_DN23052_c0_g1	Com_592_pos	0.217445	-0.59025	3.61046	-1.42643
Cluster-84449.0_TRINITY_DN23052_c0_g1	Com_493_pos	0.212635	-0.595194	3.61046	-1.49034
Cluster-84449.0_TRINITY_DN23052_c0_g1	Com_272_neg	0.278865	-0.530532	3.61046	-1.73526
Cluster-84449.0_TRINITY_DN23052_c0_g1	Com_271_neg	0.189054	-0.620119	3.61046	-1.76213
Cluster-84449.0_TRINITY_DN23052_c0_g1	Com_76_neg	0.320638	-0.4928	3.61046	-3.15303
Cluster-23982.0_TRINITY_DN111307_c0_g1	Com_207_neg	0.328914	-0.485548	-12.3903	5.58263
Cluster-23982.0_TRINITY_DN111307_c0_g1	Com_477_pos	0.45	-0.385809	-12.3903	4.70374
Cluster-23982.0_TRINITY_DN111307_c0_g1	Com_24_neg	0.46772	-0.372015	-12.3903	4.47764
Cluster-23982.0_TRINITY_DN111307_c0_g1	Com_125_neg	0.446425	-0.388613	-12.3903	4.2493
Cluster-23982.0_TRINITY_DN111307_c0_g1	Com_630_pos	0.455327	-0.381645	-12.3903	3.43633
Cluster-23982.0_TRINITY_DN111307_c0_g1	Com_368_pos	0.351015	-0.466496	-12.3903	3.42757
Cluster-23982.0_TRINITY_DN111307_c0_g1	Com_167_neg	0.382148	-0.440367	-12.3903	3.39173
Cluster-23982.0_TRINITY_DN111307_c0_g1	Com_185_neg	0.40523	-0.421469	-12.3903	3.32348
Cluster-23982.0_TRINITY_DN111307_c0_g1	Com_33_neg	0.415978	-0.412794	-12.3903	3.26968
Cluster-23982.0_TRINITY_DN111307_c0_g1	Com_298_neg	0.447463	-0.387798	-12.3903	3.25533
Cluster-23982.0_TRINITY_DN111307_c0_g1	Com_302_neg	0.179835	-0.630208	-12.3903	3.16921
Cluster-23982.0_TRINITY_DN111307_c0_g1	Com_166_neg	0.413296	-0.414952	-12.3903	3.16563
Cluster-23982.0_TRINITY_DN111307_c0_g1	Com_194_neg	0.198499	-0.609991	-12.3903	3.00405
Cluster-23982.0_TRINITY_DN111307_c0_g1	Com_68_neg	0.389333	-0.434444	-12.3903	2.72343
Cluster-23982.0_TRINITY_DN111307_c0_g1	Com_209_neg	0.441273	-0.392666	-12.3903	2.60968
Cluster-23982.0_TRINITY_DN111307_c0_g1	Com_276_neg	0.295478	-0.515288	-12.3903	2.59894
Cluster-23982.0_TRINITY_DN111307_c0_g1	Com_224_neg	0.391593	-0.432589	-12.3903	2.5669
Cluster-23982.0_TRINITY_DN111307_c0_g1	Com_334_neg	0.409195	-0.418261	-12.3903	2.40427
Cluster-23982.0_TRINITY_DN111307_c0_g1	Com_208_neg	0.243094	-0.564596	-12.3903	2.38227
Cluster-23982.0_TRINITY_DN111307_c0_g1	Com_216_neg	0.33477	-0.480455	-12.3903	2.33233
Cluster-23982.0_TRINITY_DN111307_c0_g1	Com_263_neg	0.157393	-0.655716	-12.3903	2.32005
Cluster-23982.0_TRINITY_DN111307_c0_g1	Com_158_neg	0.274519	-0.534576	-12.3903	2.31207
Cluster-23982.0_TRINITY_DN111307_c0_g1	Com_163_neg	0.129208	-0.690059	-12.3903	2.15536
Cluster-23982.0_TRINITY_DN111307_c0_g1	Com_589_pos	0.368698	-0.45156	-12.3903	2.0827
Cluster-23982.0_TRINITY_DN111307_c0_g1	Com_453_pos	0.126644	-0.693337	-12.3903	2.05536
Cluster-23982.0_TRINITY_DN111307_c0_g1	Com_119_neg	0.372795	-0.448136	-12.3903	2.00054
Cluster-23982.0_TRINITY_DN111307_c0_g1	Com_96_neg	0.446682	-0.388411	-12.3903	1.88224
Cluster-23982.0_TRINITY_DN111307_c0_g1	Com_151_neg	0.373689	-0.44739	-12.3903	1.87725
Cluster-23982.0_TRINITY_DN111307_c0_g1	Com_258_neg	0.376176	-0.44532	-12.3903	1.87049
Cluster-23982.0_TRINITY_DN111307_c0_g1	Com_35_neg	0.168487	-0.642928	-12.3903	1.85626
Cluster-23982.0_TRINITY_DN111307_c0_g1	Com_375_pos	0.41114	-0.41669	-12.3903	1.77312
Cluster-23982.0_TRINITY_DN111307_c0_g1	Com_425_pos	0.212955	-0.594863	-12.3903	1.70979
Cluster-23982.0_TRINITY_DN111307_c0_g1	Com_648_pos	0.209537	-0.598401	-12.3903	1.70968
Cluster-23982.0_TRINITY_DN111307_c0_g1	Com_186_neg	0.320304	-0.493095	-12.3903	1.70318
Cluster-23982.0_TRINITY_DN111307_c0_g1	Com_455_pos	0.37957	-0.442502	-12.3903	1.69489
Cluster-23982.0_TRINITY_DN111307_c0_g1	Com_52_neg	0.363024	-0.456325	-12.3903	1.62809
Cluster-23982.0_TRINITY_DN111307_c0_g1	Com_44_neg	0.314426	-0.49829	-12.3903	1.60989
Cluster-23982.0_TRINITY_DN111307_c0_g1	Com_109_neg	0.303051	-0.508447	-12.3903	1.59977
Cluster-23982.0_TRINITY_DN111307_c0_g1	Com_84_neg	0.404083	-0.4224	-12.3903	1.58065
Cluster-23982.0_TRINITY_DN111307_c0_g1	Com_87_neg	0.418077	-0.411109	-12.3903	1.54176
Cluster-23982.0_TRINITY_DN111307_c0_g1	Com_196_neg	0.228506	-0.579047	-12.3903	1.50911
Cluster-23982.0_TRINITY_DN111307_c0_g1	Com_57_neg	0.333396	-0.481647	-12.3903	1.49869
Cluster-23982.0_TRINITY_DN111307_c0_g1	Com_4_neg	0.128143	-0.691417	-12.3903	1.49442
Cluster-23982.0_TRINITY_DN111307_c0_g1	Com_325_neg	0.117081	-0.705823	-12.3903	1.49326
Cluster-23982.0_TRINITY_DN111307_c0_g1	Com_678_pos	0.351826	-0.465805	-12.3903	1.47972
Cluster-23982.0_TRINITY_DN111307_c0_g1	Com_671_pos	0.17702	-0.633332	-12.3903	1.47246
Cluster-23982.0_TRINITY_DN111307_c0_g1	Com_300_neg	0.0951982	-0.736212	-12.3903	1.46116
Cluster-23982.0_TRINITY_DN111307_c0_g1	Com_308_neg	0.197375	-0.611186	-12.3903	1.46054
Cluster-23982.0_TRINITY_DN111307_c0_g1	Com_423_pos	0.412775	-0.415372	-12.3903	1.42907
Cluster-23982.0_TRINITY_DN111307_c0_g1	Com_70_neg	0.207222	-0.600811	-12.3903	1.40875
Cluster-23982.0_TRINITY_DN111307_c0_g1	Com_211_neg	0.382639	-0.439961	-12.3903	1.3422
Cluster-23982.0_TRINITY_DN111307_c0_g1	Com_153_neg	0.119504	-0.702619	-12.3903	1.33989
Cluster-23982.0_TRINITY_DN111307_c0_g1	Com_42_neg	0.456264	-0.380913	-12.3903	1.32463
Cluster-23982.0_TRINITY_DN111307_c0_g1	Com_223_neg	0.506678	-0.342244	-12.3903	1.30456
Cluster-23982.0_TRINITY_DN111307_c0_g1	Com_176_neg	0.169356	-0.641941	-12.3903	1.27844
Cluster-23982.0_TRINITY_DN111307_c0_g1	Com_285_neg	0.440319	-0.393418	-12.3903	1.27163
Cluster-23982.0_TRINITY_DN111307_c0_g1	Com_117_neg	0.44973	-0.386021	-12.3903	1.26883
Cluster-23982.0_TRINITY_DN111307_c0_g1	Com_30_neg	0.0528944	-0.805827	-12.3903	1.23185
Cluster-23982.0_TRINITY_DN111307_c0_g1	Com_646_pos	0.326526	-0.487634	-12.3903	1.23027
Cluster-23982.0_TRINITY_DN111307_c0_g1	Com_26_neg	0.299888	-0.511296	-12.3903	1.18428
Cluster-23982.0_TRINITY_DN111307_c0_g1	Com_49_neg	0.281354	-0.528226	-12.3903	1.16397
Cluster-23982.0_TRINITY_DN111307_c0_g1	Com_252_neg	0.442143	-0.391981	-12.3903	1.15401
Cluster-23982.0_TRINITY_DN111307_c0_g1	Com_476_pos	0.118229	-0.704301	-12.3903	1.14836
Cluster-23982.0_TRINITY_DN111307_c0_g1	Com_195_neg	0.348081	-0.469	-12.3903	1.11494
Cluster-23982.0_TRINITY_DN111307_c0_g1	Com_260_neg	0.308197	-0.503835	-12.3903	1.11322
Cluster-23982.0_TRINITY_DN111307_c0_g1	Com_218_neg	0.12592	-0.694267	-12.3903	1.1063
Cluster-23982.0_TRINITY_DN111307_c0_g1	Com_365_pos	0.219261	-0.588395	-12.3903	1.08855
Cluster-23982.0_TRINITY_DN111307_c0_g1	Com_286_neg	0.549961	-0.309952	-12.3903	1.05723
Cluster-23982.0_TRINITY_DN111307_c0_g1	Com_243_neg	0.187585	-0.621713	-12.3903	1.04716
Cluster-23982.0_TRINITY_DN111307_c0_g1	Com_241_neg	0.0365578	-0.839535	-12.3903	1.04127
Cluster-23982.0_TRINITY_DN111307_c0_g1	Com_275_neg	0.182316	-0.627472	-12.3903	1.03853
Cluster-23982.0_TRINITY_DN111307_c0_g1	Com_433_pos	0.199087	0.609367	-12.3903	-1.02729
Cluster-23982.0_TRINITY_DN111307_c0_g1	Com_633_pos	0.257893	0.550282	-12.3903	-1.03979
Cluster-23982.0_TRINITY_DN111307_c0_g1	Com_713_pos	0.166059	0.645696	-12.3903	-1.04942
Cluster-23982.0_TRINITY_DN111307_c0_g1	Com_79_neg	0.0823769	0.755477	-12.3903	-1.05573
Cluster-23982.0_TRINITY_DN111307_c0_g1	Com_140_neg	0.217911	0.589773	-12.3903	-1.08987
Cluster-23982.0_TRINITY_DN111307_c0_g1	Com_177_neg	0.0706363	0.774343	-12.3903	-1.15815
Cluster-23982.0_TRINITY_DN111307_c0_g1	Com_542_pos	0.300357	0.510873	-12.3903	-1.17947
Cluster-23982.0_TRINITY_DN111307_c0_g1	Com_60_neg	0.11244	0.712044	-12.3903	-1.21974
Cluster-23982.0_TRINITY_DN111307_c0_g1	Com_437_pos	0.0106725	0.91442	-12.3903	-1.30047
Cluster-23982.0_TRINITY_DN111307_c0_g1	Com_7_neg	0.103952	0.723719	-12.3903	-1.30309
Cluster-23982.0_TRINITY_DN111307_c0_g1	Com_23_neg	0.110346	0.714887	-12.3903	-1.31791
Cluster-23982.0_TRINITY_DN111307_c0_g1	Com_592_pos	0.049734	0.811921	-12.3903	-1.42643
Cluster-23982.0_TRINITY_DN111307_c0_g1	Com_493_pos	0.0380952	0.836096	-12.3903	-1.49034
Cluster-23982.0_TRINITY_DN111307_c0_g1	Com_272_neg	0.0329503	0.847881	-12.3903	-1.73526
Cluster-23982.0_TRINITY_DN111307_c0_g1	Com_271_neg	0.0376999	0.836974	-12.3903	-1.76213
Cluster-23982.0_TRINITY_DN111307_c0_g1	Com_76_neg	0.0415618	0.828573	-12.3903	-3.15303
Cluster-1325.0_TRINITY_DN158506_c0_g1	Com_207_neg	0.416994	0.411978	10.5218	5.58263
Cluster-1325.0_TRINITY_DN158506_c0_g1	Com_477_pos	0.572164	0.293666	10.5218	4.70374
Cluster-1325.0_TRINITY_DN158506_c0_g1	Com_24_neg	0.597058	0.275606	10.5218	4.47764
Cluster-1325.0_TRINITY_DN158506_c0_g1	Com_125_neg	0.554754	0.306421	10.5218	4.2493
Cluster-1325.0_TRINITY_DN158506_c0_g1	Com_630_pos	0.57292	0.293114	10.5218	3.43633
Cluster-1325.0_TRINITY_DN158506_c0_g1	Com_368_pos	0.453145	0.383349	10.5218	3.42757
Cluster-1325.0_TRINITY_DN158506_c0_g1	Com_167_neg	0.522896	0.330054	10.5218	3.39173
Cluster-1325.0_TRINITY_DN158506_c0_g1	Com_185_neg	0.54091	0.316642	10.5218	3.32348
Cluster-1325.0_TRINITY_DN158506_c0_g1	Com_33_neg	0.545425	0.313301	10.5218	3.26968
Cluster-1325.0_TRINITY_DN158506_c0_g1	Com_298_neg	0.568415	0.296404	10.5218	3.25533
Cluster-1325.0_TRINITY_DN158506_c0_g1	Com_302_neg	0.084843	0.751673	10.5218	3.16921
Cluster-1325.0_TRINITY_DN158506_c0_g1	Com_166_neg	0.584036	0.285028	10.5218	3.16563
Cluster-1325.0_TRINITY_DN158506_c0_g1	Com_194_neg	0.0971532	0.733379	10.5218	3.00405
Cluster-1325.0_TRINITY_DN158506_c0_g1	Com_68_neg	0.519409	0.332666	10.5218	2.72343
Cluster-1325.0_TRINITY_DN158506_c0_g1	Com_209_neg	0.577342	0.289892	10.5218	2.60968
Cluster-1325.0_TRINITY_DN158506_c0_g1	Com_276_neg	0.150436	0.663931	10.5218	2.59894
Cluster-1325.0_TRINITY_DN158506_c0_g1	Com_224_neg	0.534075	0.321716	10.5218	2.5669
Cluster-1325.0_TRINITY_DN158506_c0_g1	Com_334_neg	0.287153	0.522885	10.5218	2.40427
Cluster-1325.0_TRINITY_DN158506_c0_g1	Com_208_neg	0.399321	0.426271	10.5218	2.38227
Cluster-1325.0_TRINITY_DN158506_c0_g1	Com_216_neg	0.506112	0.342671	10.5218	2.33233
Cluster-1325.0_TRINITY_DN158506_c0_g1	Com_263_neg	0.105524	0.721527	10.5218	2.32005
Cluster-1325.0_TRINITY_DN158506_c0_g1	Com_158_neg	0.389742	0.434107	10.5218	2.31207
Cluster-1325.0_TRINITY_DN158506_c0_g1	Com_163_neg	0.0773578	0.763383	10.5218	2.15536
Cluster-1325.0_TRINITY_DN158506_c0_g1	Com_589_pos	0.518001	0.333721	10.5218	2.0827
Cluster-1325.0_TRINITY_DN158506_c0_g1	Com_453_pos	0.190763	0.618271	10.5218	2.05536
Cluster-1325.0_TRINITY_DN158506_c0_g1	Com_119_neg	0.483795	0.359643	10.5218	2.00054
Cluster-1325.0_TRINITY_DN158506_c0_g1	Com_96_neg	0.562407	0.300801	10.5218	1.88224
Cluster-1325.0_TRINITY_DN158506_c0_g1	Com_151_neg	0.490762	0.35432	10.5218	1.87725
Cluster-1325.0_TRINITY_DN158506_c0_g1	Com_258_neg	0.465151	0.374005	10.5218	1.87049
Cluster-1325.0_TRINITY_DN158506_c0_g1	Com_35_neg	0.14372	0.672015	10.5218	1.85626
Cluster-1325.0_TRINITY_DN158506_c0_g1	Com_375_pos	0.497923	0.348872	10.5218	1.77312
Cluster-1325.0_TRINITY_DN158506_c0_g1	Com_425_pos	0.246044	0.561715	10.5218	1.70979
Cluster-1325.0_TRINITY_DN158506_c0_g1	Com_648_pos	0.318304	0.494858	10.5218	1.70968
Cluster-1325.0_TRINITY_DN158506_c0_g1	Com_186_neg	0.456032	0.381094	10.5218	1.70318
Cluster-1325.0_TRINITY_DN158506_c0_g1	Com_455_pos	0.0344828	0.844285	10.5218	1.69489
Cluster-1325.0_TRINITY_DN158506_c0_g1	Com_52_neg	0.491457	0.353789	10.5218	1.62809
Cluster-1325.0_TRINITY_DN158506_c0_g1	Com_44_neg	0.420393	0.409253	10.5218	1.60989
Cluster-1325.0_TRINITY_DN158506_c0_g1	Com_109_neg	0.465819	0.373487	10.5218	1.59977
Cluster-1325.0_TRINITY_DN158506_c0_g1	Com_84_neg	0.567219	0.297278	10.5218	1.58065
Cluster-1325.0_TRINITY_DN158506_c0_g1	Com_87_neg	0.554964	0.306267	10.5218	1.54176
Cluster-1325.0_TRINITY_DN158506_c0_g1	Com_196_neg	0.286748	0.523257	10.5218	1.50911
Cluster-1325.0_TRINITY_DN158506_c0_g1	Com_57_neg	0.442824	0.391444	10.5218	1.49869
Cluster-1325.0_TRINITY_DN158506_c0_g1	Com_4_neg	0.165923	0.645851	10.5218	1.49442
Cluster-1325.0_TRINITY_DN158506_c0_g1	Com_325_neg	0.191177	0.617824	10.5218	1.49326
Cluster-1325.0_TRINITY_DN158506_c0_g1	Com_678_pos	0.394971	0.429822	10.5218	1.47972
Cluster-1325.0_TRINITY_DN158506_c0_g1	Com_671_pos	0.213127	0.594685	10.5218	1.47246
Cluster-1325.0_TRINITY_DN158506_c0_g1	Com_300_neg	0.0972244	0.733277	10.5218	1.46116
Cluster-1325.0_TRINITY_DN158506_c0_g1	Com_308_neg	0.103033	0.725009	10.5218	1.46054
Cluster-1325.0_TRINITY_DN158506_c0_g1	Com_423_pos	0.318518	0.49467	10.5218	1.42907
Cluster-1325.0_TRINITY_DN158506_c0_g1	Com_70_neg	0.0823521	0.755516	10.5218	1.40875
Cluster-1325.0_TRINITY_DN158506_c0_g1	Com_211_neg	0.484003	0.359483	10.5218	1.3422
Cluster-1325.0_TRINITY_DN158506_c0_g1	Com_153_neg	0.24134	0.566315	10.5218	1.33989
Cluster-1325.0_TRINITY_DN158506_c0_g1	Com_42_neg	0.554721	0.306445	10.5218	1.32463
Cluster-1325.0_TRINITY_DN158506_c0_g1	Com_223_neg	0.573783	0.292485	10.5218	1.30456
Cluster-1325.0_TRINITY_DN158506_c0_g1	Com_176_neg	0.0661192	0.781977	10.5218	1.27844
Cluster-1325.0_TRINITY_DN158506_c0_g1	Com_285_neg	0.519753	0.332408	10.5218	1.27163
Cluster-1325.0_TRINITY_DN158506_c0_g1	Com_117_neg	0.212562	0.595269	10.5218	1.26883
Cluster-1325.0_TRINITY_DN158506_c0_g1	Com_30_neg	0.0342188	0.844899	10.5218	1.23185
Cluster-1325.0_TRINITY_DN158506_c0_g1	Com_646_pos	0.435805	0.396984	10.5218	1.23027
Cluster-1325.0_TRINITY_DN158506_c0_g1	Com_26_neg	0.372242	0.448597	10.5218	1.18428
Cluster-1325.0_TRINITY_DN158506_c0_g1	Com_49_neg	0.349998	0.467364	10.5218	1.16397
Cluster-1325.0_TRINITY_DN158506_c0_g1	Com_252_neg	0.516184	0.335086	10.5218	1.15401
Cluster-1325.0_TRINITY_DN158506_c0_g1	Com_476_pos	0.323866	0.489964	10.5218	1.14836
Cluster-1325.0_TRINITY_DN158506_c0_g1	Com_195_neg	0.509029	0.340469	10.5218	1.11494
Cluster-1325.0_TRINITY_DN158506_c0_g1	Com_260_neg	0.0852032	0.751121	10.5218	1.11322
Cluster-1325.0_TRINITY_DN158506_c0_g1	Com_218_neg	0.239037	0.568579	10.5218	1.1063
Cluster-1325.0_TRINITY_DN158506_c0_g1	Com_365_pos	0.355476	0.462704	10.5218	1.08855
Cluster-1325.0_TRINITY_DN158506_c0_g1	Com_286_neg	0.61457	0.263019	10.5218	1.05723
Cluster-1325.0_TRINITY_DN158506_c0_g1	Com_243_neg	0.181908	0.627921	10.5218	1.04716
Cluster-1325.0_TRINITY_DN158506_c0_g1	Com_241_neg	0.0554431	0.801034	10.5218	1.04127
Cluster-1325.0_TRINITY_DN158506_c0_g1	Com_275_neg	0.0143853	0.900403	10.5218	1.03853
Cluster-1325.0_TRINITY_DN158506_c0_g1	Com_433_pos	0.141142	-0.675161	10.5218	-1.02729
Cluster-1325.0_TRINITY_DN158506_c0_g1	Com_633_pos	0.0611181	-0.790713	10.5218	-1.03979
Cluster-1325.0_TRINITY_DN158506_c0_g1	Com_713_pos	0.0618258	-0.789457	10.5218	-1.04942
Cluster-1325.0_TRINITY_DN158506_c0_g1	Com_79_neg	0.389043	-0.434682	10.5218	-1.05573
Cluster-1325.0_TRINITY_DN158506_c0_g1	Com_140_neg	0.0641136	-0.785443	10.5218	-1.08987
Cluster-1325.0_TRINITY_DN158506_c0_g1	Com_177_neg	0.295549	-0.515223	10.5218	-1.15815
Cluster-1325.0_TRINITY_DN158506_c0_g1	Com_542_pos	0.0636556	-0.786241	10.5218	-1.17947
Cluster-1325.0_TRINITY_DN158506_c0_g1	Com_60_neg	0.222495	-0.585108	10.5218	-1.21974
Cluster-1325.0_TRINITY_DN158506_c0_g1	Com_437_pos	0.225398	-0.582173	10.5218	-1.30047
Cluster-1325.0_TRINITY_DN158506_c0_g1	Com_7_neg	0.243337	-0.564358	10.5218	-1.30309
Cluster-1325.0_TRINITY_DN158506_c0_g1	Com_23_neg	0.212345	-0.595493	10.5218	-1.31791
Cluster-1325.0_TRINITY_DN158506_c0_g1	Com_592_pos	0.215819	-0.591916	10.5218	-1.42643
Cluster-1325.0_TRINITY_DN158506_c0_g1	Com_493_pos	0.200546	-0.607823	10.5218	-1.49034
Cluster-1325.0_TRINITY_DN158506_c0_g1	Com_272_neg	0.32603	-0.488067	10.5218	-1.73526
Cluster-1325.0_TRINITY_DN158506_c0_g1	Com_271_neg	0.192546	-0.616351	10.5218	-1.76213
Cluster-1325.0_TRINITY_DN158506_c0_g1	Com_76_neg	0.338168	-0.477516	10.5218	-3.15303
Cluster-58840.2_TRINITY_DN7280_c0_g2	Com_207_neg	0.663819	0.228075	12.174	5.58263
Cluster-58840.2_TRINITY_DN7280_c0_g2	Com_477_pos	0.984254	0.010498	12.174	4.70374
Cluster-58840.2_TRINITY_DN7280_c0_g2	Com_24_neg	0.979638	-0.0135758	12.174	4.47764
Cluster-58840.2_TRINITY_DN7280_c0_g2	Com_125_neg	0.951313	-0.0324697	12.174	4.2493
Cluster-58840.2_TRINITY_DN7280_c0_g2	Com_630_pos	0.988564	0.00762399	12.174	3.43633
Cluster-58840.2_TRINITY_DN7280_c0_g2	Com_368_pos	0.791452	0.139946	12.174	3.42757
Cluster-58840.2_TRINITY_DN7280_c0_g2	Com_167_neg	0.909525	0.0603901	12.174	3.39173
Cluster-58840.2_TRINITY_DN7280_c0_g2	Com_185_neg	0.961322	0.0257909	12.174	3.32348
Cluster-58840.2_TRINITY_DN7280_c0_g2	Com_33_neg	0.912	0.058734	12.174	3.26968
Cluster-58840.2_TRINITY_DN7280_c0_g2	Com_298_neg	0.96713	0.0219166	12.174	3.25533
Cluster-58840.2_TRINITY_DN7280_c0_g2	Com_302_neg	0.93461	0.0436209	12.174	3.16921
Cluster-58840.2_TRINITY_DN7280_c0_g2	Com_166_neg	0.985853	0.00943153	12.174	3.16563
Cluster-58840.2_TRINITY_DN7280_c0_g2	Com_194_neg	0.987044	0.00863735	12.174	3.00405
Cluster-58840.2_TRINITY_DN7280_c0_g2	Com_68_neg	0.821392	0.119643	12.174	2.72343
Cluster-58840.2_TRINITY_DN7280_c0_g2	Com_209_neg	0.930006	-0.0466965	12.174	2.60968
Cluster-58840.2_TRINITY_DN7280_c0_g2	Com_276_neg	0.874732	-0.0837075	12.174	2.59894
Cluster-58840.2_TRINITY_DN7280_c0_g2	Com_224_neg	0.850609	0.0999266	12.174	2.5669
Cluster-58840.2_TRINITY_DN7280_c0_g2	Com_334_neg	0.00100425	0.974012	12.174	2.40427
Cluster-58840.2_TRINITY_DN7280_c0_g2	Com_208_neg	0.647489	0.239592	12.174	2.38227
Cluster-58840.2_TRINITY_DN7280_c0_g2	Com_216_neg	0.792248	0.139404	12.174	2.33233
Cluster-58840.2_TRINITY_DN7280_c0_g2	Com_263_neg	0.992556	-0.00496273	12.174	2.32005
Cluster-58840.2_TRINITY_DN7280_c0_g2	Com_158_neg	0.778435	0.148808	12.174	2.31207
Cluster-58840.2_TRINITY_DN7280_c0_g2	Com_163_neg	0.902614	0.0650158	12.174	2.15536
Cluster-58840.2_TRINITY_DN7280_c0_g2	Com_589_pos	0.831061	0.113108	12.174	2.0827
Cluster-58840.2_TRINITY_DN7280_c0_g2	Com_453_pos	0.4725	0.368322	12.174	2.05536
Cluster-58840.2_TRINITY_DN7280_c0_g2	Com_119_neg	0.928817	0.0474913	12.174	2.00054
Cluster-58840.2_TRINITY_DN7280_c0_g2	Com_96_neg	0.960337	0.0264481	12.174	1.88224
Cluster-58840.2_TRINITY_DN7280_c0_g2	Com_151_neg	0.919604	0.0536487	12.174	1.87725
Cluster-58840.2_TRINITY_DN7280_c0_g2	Com_258_neg	0.605301	0.269669	12.174	1.87049
Cluster-58840.2_TRINITY_DN7280_c0_g2	Com_35_neg	0.0399392	0.832056	12.174	1.85626
Cluster-58840.2_TRINITY_DN7280_c0_g2	Com_375_pos	0.858084	0.0948956	12.174	1.77312
Cluster-58840.2_TRINITY_DN7280_c0_g2	Com_425_pos	0.396144	0.428863	12.174	1.70979
Cluster-58840.2_TRINITY_DN7280_c0_g2	Com_648_pos	0.589376	0.281158	12.174	1.70968
Cluster-58840.2_TRINITY_DN7280_c0_g2	Com_186_neg	0.999722	0.000185371	12.174	1.70318
Cluster-58840.2_TRINITY_DN7280_c0_g2	Com_455_pos	0.159955	0.65273	12.174	1.69489
Cluster-58840.2_TRINITY_DN7280_c0_g2	Com_52_neg	0.775713	0.150664	12.174	1.62809
Cluster-58840.2_TRINITY_DN7280_c0_g2	Com_44_neg	0.706395	0.198338	12.174	1.60989
Cluster-58840.2_TRINITY_DN7280_c0_g2	Com_109_neg	0.715022	0.192358	12.174	1.59977
Cluster-58840.2_TRINITY_DN7280_c0_g2	Com_84_neg	0.966508	0.022332	12.174	1.58065
Cluster-58840.2_TRINITY_DN7280_c0_g2	Com_87_neg	0.949944	0.0333828	12.174	1.54176
Cluster-58840.2_TRINITY_DN7280_c0_g2	Com_196_neg	0.484744	0.358916	12.174	1.50911
Cluster-58840.2_TRINITY_DN7280_c0_g2	Com_57_neg	0.725144	0.18536	12.174	1.49869
Cluster-58840.2_TRINITY_DN7280_c0_g2	Com_4_neg	0.522439	0.330396	12.174	1.49442
Cluster-58840.2_TRINITY_DN7280_c0_g2	Com_325_neg	0.696118	0.20548	12.174	1.49326
Cluster-58840.2_TRINITY_DN7280_c0_g2	Com_678_pos	0.58738	0.282603	12.174	1.47972
Cluster-58840.2_TRINITY_DN7280_c0_g2	Com_671_pos	0.0727614	0.770829	12.174	1.47246
Cluster-58840.2_TRINITY_DN7280_c0_g2	Com_300_neg	0.441632	0.392383	12.174	1.46116
Cluster-58840.2_TRINITY_DN7280_c0_g2	Com_308_neg	0.872788	0.085013	12.174	1.46054
Cluster-58840.2_TRINITY_DN7280_c0_g2	Com_423_pos	0.00148538	0.968364	12.174	1.42907
Cluster-58840.2_TRINITY_DN7280_c0_g2	Com_70_neg	0.84306	0.105013	12.174	1.40875
Cluster-58840.2_TRINITY_DN7280_c0_g2	Com_211_neg	0.703143	0.200595	12.174	1.3422
Cluster-58840.2_TRINITY_DN7280_c0_g2	Com_153_neg	0.521566	0.33105	12.174	1.33989
Cluster-58840.2_TRINITY_DN7280_c0_g2	Com_42_neg	0.815455	0.12366	12.174	1.32463
Cluster-58840.2_TRINITY_DN7280_c0_g2	Com_223_neg	0.993562	0.00429223	12.174	1.30456
Cluster-58840.2_TRINITY_DN7280_c0_g2	Com_176_neg	0.792955	0.138924	12.174	1.27844
Cluster-58840.2_TRINITY_DN7280_c0_g2	Com_285_neg	0.801584	0.133063	12.174	1.27163
Cluster-58840.2_TRINITY_DN7280_c0_g2	Com_117_neg	0.989411	0.00705915	12.174	1.26883
Cluster-58840.2_TRINITY_DN7280_c0_g2	Com_30_neg	0.148715	0.665987	12.174	1.23185
Cluster-58840.2_TRINITY_DN7280_c0_g2	Com_646_pos	0.463662	0.375159	12.174	1.23027
Cluster-58840.2_TRINITY_DN7280_c0_g2	Com_26_neg	0.762917	0.159406	12.174	1.18428
Cluster-58840.2_TRINITY_DN7280_c0_g2	Com_49_neg	0.657047	0.232843	12.174	1.16397
Cluster-58840.2_TRINITY_DN7280_c0_g2	Com_252_neg	0.991196	-0.00586935	12.174	1.15401
Cluster-58840.2_TRINITY_DN7280_c0_g2	Com_476_pos	0.363108	0.456254	12.174	1.14836
Cluster-58840.2_TRINITY_DN7280_c0_g2	Com_195_neg	0.757894	0.162843	12.174	1.11494
Cluster-58840.2_TRINITY_DN7280_c0_g2	Com_260_neg	0.00891514	0.921883	12.174	1.11322
Cluster-58840.2_TRINITY_DN7280_c0_g2	Com_218_neg	0.444381	0.390219	12.174	1.1063
Cluster-58840.2_TRINITY_DN7280_c0_g2	Com_365_pos	0.680693	0.216242	12.174	1.08855
Cluster-58840.2_TRINITY_DN7280_c0_g2	Com_286_neg	0.985018	0.00998828	12.174	1.05723
Cluster-58840.2_TRINITY_DN7280_c0_g2	Com_243_neg	0.16922	0.642096	12.174	1.04716
Cluster-58840.2_TRINITY_DN7280_c0_g2	Com_241_neg	0.179579	0.630491	12.174	1.04127
Cluster-58840.2_TRINITY_DN7280_c0_g2	Com_275_neg	0.281903	0.527719	12.174	1.03853
Cluster-58840.2_TRINITY_DN7280_c0_g2	Com_433_pos	0.917131	0.0553025	12.174	-1.02729
Cluster-58840.2_TRINITY_DN7280_c0_g2	Com_633_pos	0.463066	-0.375622	12.174	-1.03979
Cluster-58840.2_TRINITY_DN7280_c0_g2	Com_713_pos	0.526265	-0.327536	12.174	-1.04942
Cluster-58840.2_TRINITY_DN7280_c0_g2	Com_79_neg	0.581004	-0.28723	12.174	-1.05573
Cluster-58840.2_TRINITY_DN7280_c0_g2	Com_140_neg	0.270192	-0.538628	12.174	-1.08987
Cluster-58840.2_TRINITY_DN7280_c0_g2	Com_177_neg	0.916066	0.0560148	12.174	-1.15815
Cluster-58840.2_TRINITY_DN7280_c0_g2	Com_542_pos	0.199974	-0.608427	12.174	-1.17947
Cluster-58840.2_TRINITY_DN7280_c0_g2	Com_60_neg	0.927746	-0.0482064	12.174	-1.21974
Cluster-58840.2_TRINITY_DN7280_c0_g2	Com_437_pos	0.542863	-0.315196	12.174	-1.30047
Cluster-58840.2_TRINITY_DN7280_c0_g2	Com_7_neg	0.955947	-0.0293771	12.174	-1.30309
Cluster-58840.2_TRINITY_DN7280_c0_g2	Com_23_neg	0.939773	-0.0401728	12.174	-1.31791
Cluster-58840.2_TRINITY_DN7280_c0_g2	Com_592_pos	0.566635	-0.297705	12.174	-1.42643
Cluster-58840.2_TRINITY_DN7280_c0_g2	Com_493_pos	0.597694	-0.275147	12.174	-1.49034
Cluster-58840.2_TRINITY_DN7280_c0_g2	Com_272_neg	0.557157	-0.304654	12.174	-1.73526
Cluster-58840.2_TRINITY_DN7280_c0_g2	Com_271_neg	0.528122	-0.32615	12.174	-1.76213
Cluster-58840.2_TRINITY_DN7280_c0_g2	Com_76_neg	0.528997	-0.325498	12.174	-3.15303
Cluster-1789.0_TRINITY_DN7579_c0_g1	Com_207_neg	0.00582627	0.937012	11.5574	5.58263
Cluster-1789.0_TRINITY_DN7579_c0_g1	Com_477_pos	0.0161254	0.894443	11.5574	4.70374
Cluster-1789.0_TRINITY_DN7579_c0_g1	Com_24_neg	0.0189872	0.885277	11.5574	4.47764
Cluster-1789.0_TRINITY_DN7579_c0_g1	Com_125_neg	0.0157975	0.895541	11.5574	4.2493
Cluster-1789.0_TRINITY_DN7579_c0_g1	Com_630_pos	0.016276	0.893942	11.5574	3.43633
Cluster-1789.0_TRINITY_DN7579_c0_g1	Com_368_pos	0.00668678	0.932468	11.5574	3.42757
Cluster-1789.0_TRINITY_DN7579_c0_g1	Com_167_neg	0.0115218	0.911028	11.5574	3.39173
Cluster-1789.0_TRINITY_DN7579_c0_g1	Com_185_neg	0.0131909	0.904698	11.5574	3.32348
Cluster-1789.0_TRINITY_DN7579_c0_g1	Com_33_neg	0.0133533	0.904104	11.5574	3.26968
Cluster-1789.0_TRINITY_DN7579_c0_g1	Com_298_neg	0.0156774	0.895946	11.5574	3.25533
Cluster-1789.0_TRINITY_DN7579_c0_g1	Com_302_neg	0.282316	0.527338	11.5574	3.16921
Cluster-1789.0_TRINITY_DN7579_c0_g1	Com_166_neg	0.0178577	0.888809	11.5574	3.16563
Cluster-1789.0_TRINITY_DN7579_c0_g1	Com_194_neg	0.251294	0.556623	11.5574	3.00405
Cluster-1789.0_TRINITY_DN7579_c0_g1	Com_68_neg	0.0119353	0.909421	11.5574	2.72343
Cluster-1789.0_TRINITY_DN7579_c0_g1	Com_209_neg	0.0182708	0.887505	11.5574	2.60968
Cluster-1789.0_TRINITY_DN7579_c0_g1	Com_276_neg	0.164111	0.647929	11.5574	2.59894
Cluster-1789.0_TRINITY_DN7579_c0_g1	Com_224_neg	0.012962	0.905542	11.5574	2.5669
Cluster-1789.0_TRINITY_DN7579_c0_g1	Com_334_neg	0.796032	0.136832	11.5574	2.40427
Cluster-1789.0_TRINITY_DN7579_c0_g1	Com_208_neg	0.00638997	0.934001	11.5574	2.38227
Cluster-1789.0_TRINITY_DN7579_c0_g1	Com_216_neg	0.011788	0.90999	11.5574	2.33233
Cluster-1789.0_TRINITY_DN7579_c0_g1	Com_263_neg	0.176562	0.633842	11.5574	2.32005
Cluster-1789.0_TRINITY_DN7579_c0_g1	Com_158_neg	0.00362883	0.950403	11.5574	2.31207
Cluster-1789.0_TRINITY_DN7579_c0_g1	Com_163_neg	0.13832	0.678633	11.5574	2.15536
Cluster-1789.0_TRINITY_DN7579_c0_g1	Com_589_pos	0.0114992	0.911117	11.5574	2.0827
Cluster-1789.0_TRINITY_DN7579_c0_g1	Com_453_pos	0.000328509	0.985164	11.5574	2.05536
Cluster-1789.0_TRINITY_DN7579_c0_g1	Com_119_neg	0.00875567	0.922594	11.5574	2.00054
Cluster-1789.0_TRINITY_DN7579_c0_g1	Com_96_neg	0.0151196	0.897848	11.5574	1.88224
Cluster-1789.0_TRINITY_DN7579_c0_g1	Com_151_neg	0.00915208	0.920837	11.5574	1.87725
Cluster-1789.0_TRINITY_DN7579_c0_g1	Com_258_neg	0.0123903	0.907683	11.5574	1.87049
Cluster-1789.0_TRINITY_DN7579_c0_g1	Com_35_neg	0.0810128	0.757604	11.5574	1.85626
Cluster-1789.0_TRINITY_DN7579_c0_g1	Com_375_pos	0.0095645	0.919048	11.5574	1.77312
Cluster-1789.0_TRINITY_DN7579_c0_g1	Com_425_pos	0.00278062	0.95663	11.5574	1.70979
Cluster-1789.0_TRINITY_DN7579_c0_g1	Com_648_pos	0.00229815	0.960598	11.5574	1.70968
Cluster-1789.0_TRINITY_DN7579_c0_g1	Com_186_neg	0.00976868	0.918177	11.5574	1.70318
Cluster-1789.0_TRINITY_DN7579_c0_g1	Com_455_pos	0.282048	0.527585	11.5574	1.69489
Cluster-1789.0_TRINITY_DN7579_c0_g1	Com_52_neg	0.00974325	0.918285	11.5574	1.62809
Cluster-1789.0_TRINITY_DN7579_c0_g1	Com_44_neg	0.00604368	0.935835	11.5574	1.60989
Cluster-1789.0_TRINITY_DN7579_c0_g1	Com_109_neg	0.00936606	0.919904	11.5574	1.59977
Cluster-1789.0_TRINITY_DN7579_c0_g1	Com_84_neg	0.0158246	0.89545	11.5574	1.58065
Cluster-1789.0_TRINITY_DN7579_c0_g1	Com_87_neg	0.0142996	0.900705	11.5574	1.54176
Cluster-1789.0_TRINITY_DN7579_c0_g1	Com_196_neg	0.00221279	0.961342	11.5574	1.50911
Cluster-1789.0_TRINITY_DN7579_c0_g1	Com_57_neg	0.00662709	0.932774	11.5574	1.49869
Cluster-1789.0_TRINITY_DN7579_c0_g1	Com_4_neg	2.80865e-05	0.99567	11.5574	1.49442
Cluster-1789.0_TRINITY_DN7579_c0_g1	Com_325_neg	0.00118659	0.971741	11.5574	1.49326
Cluster-1789.0_TRINITY_DN7579_c0_g1	Com_678_pos	0.00675793	0.932106	11.5574	1.47972
Cluster-1789.0_TRINITY_DN7579_c0_g1	Com_671_pos	0.0756531	0.76612	11.5574	1.47246
Cluster-1789.0_TRINITY_DN7579_c0_g1	Com_300_neg	3.76029e-05	0.994989	11.5574	1.46116
Cluster-1789.0_TRINITY_DN7579_c0_g1	Com_308_neg	0.0245604	0.869155	11.5574	1.46054
Cluster-1789.0_TRINITY_DN7579_c0_g1	Com_423_pos	0.712094	0.194385	11.5574	1.42907
Cluster-1789.0_TRINITY_DN7579_c0_g1	Com_70_neg	0.0381359	0.836006	11.5574	1.40875
Cluster-1789.0_TRINITY_DN7579_c0_g1	Com_211_neg	0.010617	0.914646	11.5574	1.3422
Cluster-1789.0_TRINITY_DN7579_c0_g1	Com_153_neg	0.00194858	0.963738	11.5574	1.33989
Cluster-1789.0_TRINITY_DN7579_c0_g1	Com_42_neg	0.0155898	0.896243	11.5574	1.32463
Cluster-1789.0_TRINITY_DN7579_c0_g1	Com_223_neg	0.0175519	0.889784	11.5574	1.30456
Cluster-1789.0_TRINITY_DN7579_c0_g1	Com_176_neg	0.413036	0.415162	11.5574	1.27844
Cluster-1789.0_TRINITY_DN7579_c0_g1	Com_285_neg	0.0125542	0.907065	11.5574	1.27163
Cluster-1789.0_TRINITY_DN7579_c0_g1	Com_117_neg	0.879056	0.0808055	11.5574	1.26883
Cluster-1789.0_TRINITY_DN7579_c0_g1	Com_30_neg	0.0076683	0.927622	11.5574	1.23185
Cluster-1789.0_TRINITY_DN7579_c0_g1	Com_646_pos	0.0178348	0.888882	11.5574	1.23027
Cluster-1789.0_TRINITY_DN7579_c0_g1	Com_26_neg	0.0027683	0.956727	11.5574	1.18428
Cluster-1789.0_TRINITY_DN7579_c0_g1	Com_49_neg	0.00237961	0.959901	11.5574	1.16397
Cluster-1789.0_TRINITY_DN7579_c0_g1	Com_252_neg	0.0131983	0.904671	11.5574	1.15401
Cluster-1789.0_TRINITY_DN7579_c0_g1	Com_476_pos	0.0244546	0.869444	11.5574	1.14836
Cluster-1789.0_TRINITY_DN7579_c0_g1	Com_195_neg	0.0121853	0.908462	11.5574	1.11494
Cluster-1789.0_TRINITY_DN7579_c0_g1	Com_260_neg	0.306545	0.505312	11.5574	1.11322
Cluster-1789.0_TRINITY_DN7579_c0_g1	Com_218_neg	0.00437135	0.945519	11.5574	1.1063
Cluster-1789.0_TRINITY_DN7579_c0_g1	Com_365_pos	0.00408222	0.947368	11.5574	1.08855
Cluster-1789.0_TRINITY_DN7579_c0_g1	Com_286_neg	0.0227558	0.874164	11.5574	1.05723
Cluster-1789.0_TRINITY_DN7579_c0_g1	Com_243_neg	0.0169651	0.891678	11.5574	1.04716
Cluster-1789.0_TRINITY_DN7579_c0_g1	Com_241_neg	0.00804293	0.925853	11.5574	1.04127
Cluster-1789.0_TRINITY_DN7579_c0_g1	Com_275_neg	0.0321253	0.849849	11.5574	1.03853
Cluster-1789.0_TRINITY_DN7579_c0_g1	Com_433_pos	0.121476	-0.700031	11.5574	-1.02729
Cluster-1789.0_TRINITY_DN7579_c0_g1	Com_633_pos	0.0117219	-0.910247	11.5574	-1.03979
Cluster-1789.0_TRINITY_DN7579_c0_g1	Com_713_pos	0.00353157	-0.951078	11.5574	-1.04942
Cluster-1789.0_TRINITY_DN7579_c0_g1	Com_79_neg	0.278186	-0.531162	11.5574	-1.05573
Cluster-1789.0_TRINITY_DN7579_c0_g1	Com_140_neg	0.548652	-0.310918	11.5574	-1.08987
Cluster-1789.0_TRINITY_DN7579_c0_g1	Com_177_neg	0.175731	-0.634769	11.5574	-1.15815
Cluster-1789.0_TRINITY_DN7579_c0_g1	Com_542_pos	0.0385416	-0.83511	11.5574	-1.17947
Cluster-1789.0_TRINITY_DN7579_c0_g1	Com_60_neg	0.130916	-0.687891	11.5574	-1.21974
Cluster-1789.0_TRINITY_DN7579_c0_g1	Com_437_pos	0.262646	-0.545752	11.5574	-1.30047
Cluster-1789.0_TRINITY_DN7579_c0_g1	Com_7_neg	0.149324	-0.665258	11.5574	-1.30309
Cluster-1789.0_TRINITY_DN7579_c0_g1	Com_23_neg	0.121982	-0.699371	11.5574	-1.31791
Cluster-1789.0_TRINITY_DN7579_c0_g1	Com_592_pos	0.206731	-0.601324	11.5574	-1.42643
Cluster-1789.0_TRINITY_DN7579_c0_g1	Com_493_pos	0.193274	-0.615569	11.5574	-1.49034
Cluster-1789.0_TRINITY_DN7579_c0_g1	Com_272_neg	0.263444	-0.544995	11.5574	-1.73526
Cluster-1789.0_TRINITY_DN7579_c0_g1	Com_271_neg	0.185567	-0.623911	11.5574	-1.76213
Cluster-1789.0_TRINITY_DN7579_c0_g1	Com_76_neg	0.401634	-0.424389	11.5574	-3.15303
Cluster-910.0_TRINITY_DN1138_c3_g1	Com_207_neg	0.222701	0.584898	10.9299	5.58263
Cluster-910.0_TRINITY_DN1138_c3_g1	Com_477_pos	0.428017	0.403166	10.9299	4.70374
Cluster-910.0_TRINITY_DN1138_c3_g1	Com_24_neg	0.456223	0.380946	10.9299	4.47764
Cluster-910.0_TRINITY_DN1138_c3_g1	Com_125_neg	0.466692	0.372811	10.9299	4.2493
Cluster-910.0_TRINITY_DN1138_c3_g1	Com_630_pos	0.430952	0.400832	10.9299	3.43633
Cluster-910.0_TRINITY_DN1138_c3_g1	Com_368_pos	0.29303	0.517513	10.9299	3.42757
Cluster-910.0_TRINITY_DN1138_c3_g1	Com_167_neg	0.372791	0.448139	10.9299	3.39173
Cluster-910.0_TRINITY_DN1138_c3_g1	Com_185_neg	0.407481	0.419646	10.9299	3.32348
Cluster-910.0_TRINITY_DN1138_c3_g1	Com_33_neg	0.378626	0.443285	10.9299	3.26968
Cluster-910.0_TRINITY_DN1138_c3_g1	Com_298_neg	0.416656	0.41225	10.9299	3.25533
Cluster-910.0_TRINITY_DN1138_c3_g1	Com_302_neg	0.579476	0.28834	10.9299	3.16921
Cluster-910.0_TRINITY_DN1138_c3_g1	Com_166_neg	0.432475	0.399623	10.9299	3.16563
Cluster-910.0_TRINITY_DN1138_c3_g1	Com_194_neg	0.598388	0.274647	10.9299	3.00405
Cluster-910.0_TRINITY_DN1138_c3_g1	Com_68_neg	0.322943	0.490774	10.9299	2.72343
Cluster-910.0_TRINITY_DN1138_c3_g1	Com_209_neg	0.485523	0.35832	10.9299	2.60968
Cluster-910.0_TRINITY_DN1138_c3_g1	Com_276_neg	0.641753	0.243653	10.9299	2.59894
Cluster-910.0_TRINITY_DN1138_c3_g1	Com_224_neg	0.341914	0.474287	10.9299	2.5669
Cluster-910.0_TRINITY_DN1138_c3_g1	Com_334_neg	0.0613899	0.79023	10.9299	2.40427
Cluster-910.0_TRINITY_DN1138_c3_g1	Com_208_neg	0.215169	0.592584	10.9299	2.38227
Cluster-910.0_TRINITY_DN1138_c3_g1	Com_216_neg	0.305961	0.505836	10.9299	2.33233
Cluster-910.0_TRINITY_DN1138_c3_g1	Com_263_neg	0.567092	0.297371	10.9299	2.32005
Cluster-910.0_TRINITY_DN1138_c3_g1	Com_158_neg	0.275439	0.533718	10.9299	2.31207
Cluster-910.0_TRINITY_DN1138_c3_g1	Com_163_neg	0.471214	0.369314	10.9299	2.15536
Cluster-910.0_TRINITY_DN1138_c3_g1	Com_589_pos	0.327505	0.486777	10.9299	2.0827
Cluster-910.0_TRINITY_DN1138_c3_g1	Com_453_pos	0.109405	0.716172	10.9299	2.05536
Cluster-910.0_TRINITY_DN1138_c3_g1	Com_119_neg	0.376698	0.444885	10.9299	2.00054
Cluster-910.0_TRINITY_DN1138_c3_g1	Com_96_neg	0.411316	0.416548	10.9299	1.88224
Cluster-910.0_TRINITY_DN1138_c3_g1	Com_151_neg	0.372468	0.448408	10.9299	1.87725
Cluster-910.0_TRINITY_DN1138_c3_g1	Com_258_neg	0.206922	0.601125	10.9299	1.87049
Cluster-910.0_TRINITY_DN1138_c3_g1	Com_35_neg	0.00248985	0.958977	10.9299	1.85626
Cluster-910.0_TRINITY_DN1138_c3_g1	Com_375_pos	0.338179	0.477506	10.9299	1.77312
Cluster-910.0_TRINITY_DN1138_c3_g1	Com_425_pos	0.0887076	0.745809	10.9299	1.70979
Cluster-910.0_TRINITY_DN1138_c3_g1	Com_648_pos	0.173668	0.637078	10.9299	1.70968
Cluster-910.0_TRINITY_DN1138_c3_g1	Com_186_neg	0.42027	0.409352	10.9299	1.70318
Cluster-910.0_TRINITY_DN1138_c3_g1	Com_455_pos	0.0950254	0.736464	10.9299	1.69489
Cluster-910.0_TRINITY_DN1138_c3_g1	Com_52_neg	0.292436	0.518055	10.9299	1.62809
Cluster-910.0_TRINITY_DN1138_c3_g1	Com_44_neg	0.245144	0.562593	10.9299	1.60989
Cluster-910.0_TRINITY_DN1138_c3_g1	Com_109_neg	0.258234	0.549955	10.9299	1.59977
Cluster-910.0_TRINITY_DN1138_c3_g1	Com_84_neg	0.4165	0.412375	10.9299	1.58065
Cluster-910.0_TRINITY_DN1138_c3_g1	Com_87_neg	0.403279	0.423052	10.9299	1.54176
Cluster-910.0_TRINITY_DN1138_c3_g1	Com_196_neg	0.12515	0.695259	10.9299	1.50911
Cluster-910.0_TRINITY_DN1138_c3_g1	Com_57_neg	0.257042	0.551096	10.9299	1.49869
Cluster-910.0_TRINITY_DN1138_c3_g1	Com_4_neg	0.126028	0.694128	10.9299	1.49442
Cluster-910.0_TRINITY_DN1138_c3_g1	Com_325_neg	0.216108	0.59162	10.9299	1.49326
Cluster-910.0_TRINITY_DN1138_c3_g1	Com_678_pos	0.186139	0.623287	10.9299	1.47972
Cluster-910.0_TRINITY_DN1138_c3_g1	Com_671_pos	0.010567	0.91485	10.9299	1.47246
Cluster-910.0_TRINITY_DN1138_c3_g1	Com_300_neg	0.0908712	0.742576	10.9299	1.46116
Cluster-910.0_TRINITY_DN1138_c3_g1	Com_308_neg	0.353862	0.464074	10.9299	1.46054
Cluster-910.0_TRINITY_DN1138_c3_g1	Com_423_pos	0.0508969	0.809658	10.9299	1.42907
Cluster-910.0_TRINITY_DN1138_c3_g1	Com_70_neg	0.351981	0.465674	10.9299	1.40875
Cluster-910.0_TRINITY_DN1138_c3_g1	Com_211_neg	0.254907	0.553143	10.9299	1.3422
Cluster-910.0_TRINITY_DN1138_c3_g1	Com_153_neg	0.139077	0.677699	10.9299	1.33989
Cluster-910.0_TRINITY_DN1138_c3_g1	Com_42_neg	0.327258	0.486993	10.9299	1.32463
Cluster-910.0_TRINITY_DN1138_c3_g1	Com_223_neg	0.4363	0.396593	10.9299	1.30456
Cluster-910.0_TRINITY_DN1138_c3_g1	Com_176_neg	0.548594	0.31096	10.9299	1.27844
Cluster-910.0_TRINITY_DN1138_c3_g1	Com_285_neg	0.313017	0.499541	10.9299	1.27163
Cluster-910.0_TRINITY_DN1138_c3_g1	Com_117_neg	0.904389	0.0638277	10.9299	1.26883
Cluster-910.0_TRINITY_DN1138_c3_g1	Com_30_neg	0.00986958	0.917749	10.9299	1.23185
Cluster-910.0_TRINITY_DN1138_c3_g1	Com_646_pos	0.144613	0.670931	10.9299	1.23027
Cluster-910.0_TRINITY_DN1138_c3_g1	Com_26_neg	0.263708	0.544745	10.9299	1.18428
Cluster-910.0_TRINITY_DN1138_c3_g1	Com_49_neg	0.207588	0.600429	10.9299	1.16397
Cluster-910.0_TRINITY_DN1138_c3_g1	Com_252_neg	0.435424	0.397286	10.9299	1.15401
Cluster-910.0_TRINITY_DN1138_c3_g1	Com_476_pos	0.102687	0.725495	10.9299	1.14836
Cluster-910.0_TRINITY_DN1138_c3_g1	Com_195_neg	0.287914	0.522187	10.9299	1.11494
Cluster-910.0_TRINITY_DN1138_c3_g1	Com_260_neg	0.00946645	0.91947	10.9299	1.11322
Cluster-910.0_TRINITY_DN1138_c3_g1	Com_218_neg	0.111635	0.713133	10.9299	1.1063
Cluster-910.0_TRINITY_DN1138_c3_g1	Com_365_pos	0.224819	0.582756	10.9299	1.08855
Cluster-910.0_TRINITY_DN1138_c3_g1	Com_286_neg	0.441028	0.392859	10.9299	1.05723
Cluster-910.0_TRINITY_DN1138_c3_g1	Com_243_neg	0.0220582	0.876151	10.9299	1.04716
Cluster-910.0_TRINITY_DN1138_c3_g1	Com_241_neg	0.017694	0.88933	10.9299	1.04127
Cluster-910.0_TRINITY_DN1138_c3_g1	Com_275_neg	0.0639216	0.785777	10.9299	1.03853
Cluster-910.0_TRINITY_DN1138_c3_g1	Com_433_pos	0.581081	-0.287174	10.9299	-1.02729
Cluster-910.0_TRINITY_DN1138_c3_g1	Com_633_pos	0.12433	-0.696319	10.9299	-1.03979
Cluster-910.0_TRINITY_DN1138_c3_g1	Com_713_pos	0.138259	-0.678709	10.9299	-1.04942
Cluster-910.0_TRINITY_DN1138_c3_g1	Com_79_neg	0.364744	-0.454878	10.9299	-1.05573
Cluster-910.0_TRINITY_DN1138_c3_g1	Com_140_neg	0.249945	-0.557928	10.9299	-1.08987
Cluster-910.0_TRINITY_DN1138_c3_g1	Com_177_neg	0.62971	-0.252207	10.9299	-1.15815
Cluster-910.0_TRINITY_DN1138_c3_g1	Com_542_pos	0.0391762	-0.833717	10.9299	-1.17947
Cluster-910.0_TRINITY_DN1138_c3_g1	Com_60_neg	0.491402	-0.353832	10.9299	-1.21974
Cluster-910.0_TRINITY_DN1138_c3_g1	Com_437_pos	0.326695	-0.487486	10.9299	-1.30047
Cluster-910.0_TRINITY_DN1138_c3_g1	Com_7_neg	0.523567	-0.329552	10.9299	-1.30309
Cluster-910.0_TRINITY_DN1138_c3_g1	Com_23_neg	0.49208	-0.353315	10.9299	-1.31791
[truncated: 27,671 more rows]
