# Supplementary material for: Variation in metabolic pattern regulation under hypoxic conditions: a comparative study of rodents distributed at different altitudes
Source: Front Zool. 2025 Oct 1;22:27. doi: 10.1186/s12983-025-00582-2 (PMC12487112; doi:10.1186/s12983-025-00582-2)
Supplement: Supplementary file 13 — Supplementary Material13. [file 12983_2025_582_MOESM13_ESM.xlsx]

## Sheet: Legend_page
Table S12. Shared KEGG pathways between DAMs and DEGs in N. fuscus, L. brandtii, and M. musculus.
1. NF_shared_pathway: Shared KEGG pathways between DAMs and DEGs in N. fuscus
2. LB_shared_pathway: Shared KEGG pathways between DAMs and DEGs in L. brandtii
3. MM_shared_pathway: Shared KEGG pathways between DAMs and DEGs in M. musculus
Meaning of column headings or abbreviations:
Pathway: The name of KEGG pathway
Pathway ID: The id of KEGG pathway
Metabolite_Counts: The number of metabolites annotated to the KEGG pathway
Metabolites: The list of metabolites annotated to the KEGG pathway
C_IDs: Metabolite id in KEGG database
Gene_Counts: The number of genes annotated to the KEGG pathway
Genes: The list of genes annotated to the KEGG pathway
K_IDs: Gene id in KEGG database

## Sheet: NF_shared_pathway
Pathway	Pathway ID	Metabolite_Counts	Metabolites	C_IDs	Gene_Counts	Genes	K_IDs
Metabolic pathways	ko01100	15	Sucrose,Gluconolactone,5'-Adenylic acid,4-Pyridoxic acid,D-Galactonic acid,D-Gluconic acid,Trehalose,L-Cysteinesulfinic acid,Ribitol,Deoxyinosine,3-Methyl-2-oxobutanoic acid,Xylitol,L-2-Aminoadipic acid,L-Gulono-1,4-lactone,3'-Dephospho-CoA	C00020+C01083+C00379+C01040+C00882+C00089+C00198+C00847+C00880+C00257+C00606+C00474+C05512+C00141+C00956	14	Cluster-9016.1_TRINITY_DN10620_c0_g1;Cluster-90800.0_TRINITY_DN7848_c0_g1;Cluster-101176.0_TRINITY_DN1883_c2_g1;Cluster-260.0_TRINITY_DN134983_c0_g1;Cluster-469.0_TRINITY_DN85459_c0_g1;Cluster-51808.308_TRINITY_DN3816_c0_g2;Cluster-83610.3_TRINITY_DN24157_c0_g3;Cluster-66680.0_TRINITY_DN328_c1_g1;Cluster-45152.0_TRINITY_DN147_c11_g1;Cluster-62381.1_TRINITY_DN9054_c0_g1;Cluster-27460.0_TRINITY_DN1…	K01897+K02146+K13506+K00460+K01068+K01672+K01068+K01719+K01068+K01047+K00643+K03963+K01672+K13293
cGMP - PKG signaling pathway	ko04022	1	5'-Adenylic acid	C00020	3	Cluster-101880.0_TRINITY_DN222_c0_g1;Cluster-67772.0_TRINITY_DN127_c4_g1;Cluster-26171.0_TRINITY_DN95917_c0_g1	K01540+K04346+K04969
Carbohydrate digestion and absorption	ko04973	2	Maltotriose;Sucrose	C01835+C00089	1	Cluster-101880.0_TRINITY_DN222_c0_g1	K01540
PI3K-Akt signaling pathway	ko04151	1	5'-Adenylic acid	C00020	2	Cluster-67362.2_TRINITY_DN12233_c0_g1;Cluster-67362.11_TRINITY_DN129112_c1_g1	K06856+K06856
FoxO signaling pathway	ko04068	1	5'-Adenylic acid	C00020	2	Cluster-84517.0_TRINITY_DN2906_c0_g1;Cluster-109118.0_TRINITY_DN3418_c0_g2	K04402+K15618
Renin secretion	ko04924	1	5'-Adenylic acid	C00020	2	Cluster-69317.0_TRINITY_DN27809_c0_g1;Cluster-74877.0_TRINITY_DN519_c0_g1	K05030+K01283
Oxidative phosphorylation	ko00190	1	Succinic acid	C00042	2	Cluster-90800.0_TRINITY_DN7848_c0_g1;Cluster-76200.0_TRINITY_DN1360_c0_g1	K02146+K03963
cAMP signaling pathway	ko04024	1	5'-Adenylic acid	C00020	2	Cluster-101880.0_TRINITY_DN222_c0_g1;Cluster-97253.1_TRINITY_DN34965_c0_g1	K01540+K13293
Purine metabolism	ko00230	2	5'-Adenylic acid;Deoxyinosine	C00020+C05512	1	Cluster-97253.1_TRINITY_DN34965_c0_g1	K13293
Steroid hormone biosynthesis	ko00140	1	11beta-Hydroxytestosterone	C18075	1	Cluster-68409.0_TRINITY_DN6266_c0_g1	K07430
AMPK signaling pathway	ko04152	1	5'-Adenylic acid	C00020	1	Cluster-68486.0_TRINITY_DN1082_c3_g1	K07903

## Sheet: LB_shared_pathway
Pathway	Pathway ID	Metabolite_Counts	Metabolites	C_IDs	Gene_Counts	Genes	K_IDs
Metabolic pathways	ko01100	27	Com_15_neg;Com_19_neg;Com_71_neg;Com_101_neg;Com_104_neg;Com_132_neg;Com_169_neg;Com_188_neg;Com_192_neg;Com_199_neg;Com_201_neg;Com_267_neg;Com_276_neg;Com_280_neg;Com_293_neg;Com_297_neg;Com_322_neg;Com_368_pos;Com_404_pos;Com_437_pos;Com_442_pos;Com_500_pos;Com_503_pos;Com_546_pos;Com_625_pos;Com_644_pos;Com_693_pos	C00092+C00330+C00275+C00118+C00111+C00307+C02656+C00043+C00447+C00279+C00131+C00085+C00112+C00167+C00072+C05512+C00243+C01717+C00255+C00299+C01762+C00253+C00535+C00006+C00449+C00750+C00242	24	Cluster-37552.0_TRINITY_DN84124_c1_g5;Cluster-57270.0_TRINITY_DN147_c0_g2;Cluster-60299.0_TRINITY_DN26463_c0_g1;Cluster-36268.0_TRINITY_DN3554_c1_g1;Cluster-1067.0_TRINITY_DN138372_c0_g1;Cluster-72184.0_TRINITY_DN1259_c3_g1;Cluster-71126.0_TRINITY_DN2573_c0_g1;Cluster-61265.0_TRINITY_DN396_c1_g1;Cluster-3069.0_TRINITY_DN6843_c0_g1;Cluster-4246.0_TRINITY_DN64176_c0_g1;Cluster-1162.2_TRINITY_DN1646…	K00688+K00507+K13524+K06210+K03964+K01852+K16816+K01672+K00513+K00507+K00799+K18152+K13499+K00699+K00643+K01194+K10524+K01758+K14156+K01490+K07412+K02126+K07408+K01437
Purine metabolism	ko00230	6	Com_19_neg;Com_201_neg;Com_297_neg;Com_336_neg;Com_442_pos;Com_693_pos	C00330+C00131+C05512+C00104+C01762+C00242	1	Cluster-37010.0_TRINITY_DN8960_c0_g1	K01490
Nicotinate and nicotinamide metabolism	ko00760	3	Com_104_neg;Com_500_pos;Com_546_pos	C00111+C00253+C00006	3	Cluster-36268.0_TRINITY_DN3554_c1_g1;Cluster-3125.0_TRINITY_DN4330_c0_g1;Cluster-22783.694_TRINITY_DN1317_c0_g1	K06210+K18152+K10524
Pathways in cancer	ko05200	1	Com_503_pos	C00535	5	Cluster-36663.0_TRINITY_DN46862_c0_g1;Cluster-80861.0_TRINITY_DN30850_c0_g1;Cluster-1162.2_TRINITY_DN16467_c0_g1;Cluster-2605.0_TRINITY_DN1795_c0_g1;Cluster-82162.0_TRINITY_DN15179_c1_g1	K01558+K01357+K00799+K08878+K11101
Carbohydrate digestion and absorption	ko04973	3	Com_6_neg;Com_15_neg;Com_322_neg	C01835+C00092+C00243	2	Cluster-3909.0_TRINITY_DN206160_c0_g1;Cluster-2749.0_TRINITY_DN28900_c0_g2	K01539+K04851
Insulin resistance	ko04931	3	Com_15_neg;Com_188_neg;Com_267_neg	C00092+C00043+C00085	2	Cluster-37552.0_TRINITY_DN84124_c1_g5;Cluster-3963.0_TRINITY_DN62678_c0_g2	K00688+K07189
Aldosterone synthesis and secretion	ko04925	1	Com_546_pos	C00006	4	Cluster-3909.0_TRINITY_DN206160_c0_g1;Cluster-3069.0_TRINITY_DN6843_c0_g1;Cluster-2749.0_TRINITY_DN28900_c0_g2;Cluster-58106.0_TRINITY_DN11691_c0_g2	K01539+K00513+K04851+K09049
Biosynthesis of amino acids	ko01230	4	Com_104_neg;Com_193_neg;Com_199_neg;Com_625_pos	C00111+C05824+C00279+C00449	1	Cluster-30617.0_TRINITY_DN5300_c0_g1	K01758
Steroid hormone biosynthesis	ko00140	1	Com_503_pos	C00535	4	Cluster-3069.0_TRINITY_DN6843_c0_g1;Cluster-18698.0_TRINITY_DN44451_c0_g1;Cluster-10497.5_TRINITY_DN14619_c0_g1;Cluster-73906.0_TRINITY_DN16550_c0_g1	K00513+K00699+K07412+K07408
Glutathione metabolism	ko00480	3	Com_293_neg;Com_546_pos;Com_644_pos	C00072+C00006+C00750	1	Cluster-1162.2_TRINITY_DN16467_c0_g1	K00799
Starch and sucrose metabolism	ko00500	2	Com_15_neg;Com_267_neg	C00092+C00085	2	Cluster-37552.0_TRINITY_DN84124_c1_g5;Cluster-1093.0_TRINITY_DN310137_c0_g1	K00688+K01194
Thyroid hormone synthesis	ko04918	2	Com_15_neg;Com_546_pos	C00092+C00006	2	Cluster-3909.0_TRINITY_DN206160_c0_g1;Cluster-58106.0_TRINITY_DN11691_c0_g2	K01539+K09049
Insulin secretion	ko04911	1	Com_15_neg	C00092	3	Cluster-3909.0_TRINITY_DN206160_c0_g1;Cluster-2749.0_TRINITY_DN28900_c0_g2;Cluster-58106.0_TRINITY_DN11691_c0_g2	K01539+K04851+K09049
AMPK signaling pathway	ko04152	1	Com_267_neg	C00085	3	Cluster-57270.0_TRINITY_DN147_c0_g2;Cluster-3253.0_TRINITY_DN179981_c0_g1;Cluster-4246.0_TRINITY_DN64176_c0_g1	K00507+K04354+K00507
Bile secretion	ko04976	2	Com_385_pos;Com_644_pos	C06999+C00750	2	Cluster-3909.0_TRINITY_DN206160_c0_g1;Cluster-28770.0_TRINITY_DN14394_c0_g1	K01539+K13857
Glycerophospholipid metabolism	ko00564	2	Com_104_neg;Com_132_neg	C00111+C00307	1	Cluster-34109.0_TRINITY_DN20600_c1_g1	K14156
Pentose and glucuronate interconversions	ko00040	2	Com_104_neg;Com_280_neg	C00111+C00167	1	Cluster-18698.0_TRINITY_DN44451_c0_g1	K00699
Ascorbate and aldarate metabolism	ko00053	2	Com_280_neg;Com_293_neg	C00167+C00072	1	Cluster-18698.0_TRINITY_DN44451_c0_g1	K00699
Drug metabolism - other enzymes	ko00983	1	Com_509_pos	C07446	2	Cluster-1162.2_TRINITY_DN16467_c0_g1;Cluster-18698.0_TRINITY_DN44451_c0_g1	K00799+K00699
Glycerolipid metabolism	ko00561	1	Com_104_neg	C00111	1	Cluster-71126.0_TRINITY_DN2573_c0_g1	K16816
Choline metabolism in cancer	ko05231	1	Com_132_neg	C00307	1	Cluster-34109.0_TRINITY_DN20600_c1_g1	K14156
Ovarian Steroidogenesis	ko04913	1	Com_503_pos	C00535	1	Cluster-73906.0_TRINITY_DN16550_c0_g1	K07408
Glucagon signaling pathway	ko04922	1	Com_267_neg	C00085	1	Cluster-37552.0_TRINITY_DN84124_c1_g5	K00688
Propanoate metabolism	ko00640	1	Com_104_neg	C00111	1	Cluster-60299.0_TRINITY_DN26463_c0_g1	K13524
beta-Alanine metabolism	ko00410	1	Com_644_pos	C00750	1	Cluster-60299.0_TRINITY_DN26463_c0_g1	K13524
Tryptophan metabolism	ko00380	1	Com_368_pos	C01717	1	Cluster-73906.0_TRINITY_DN16550_c0_g1	K07408
Cysteine and methionine metabolism	ko00270	1	Com_193_neg	C05824	1	Cluster-30617.0_TRINITY_DN5300_c0_g1	K01758

## Sheet: MM_shared_pathway
Pathway	Pathway ID	Metabolite_Counts	Metabolites	C_IDs	Gene_Counts	Genes	K_IDs
Metabolic pathways	ko01100	27	Com_24_neg;Com_35_neg;Com_57_neg;Com_140_neg;Com_153_neg;Com_158_neg;Com_163_neg;Com_176_neg;Com_177_neg;Com_194_neg;Com_195_neg;Com_196_neg;Com_216_neg;Com_223_neg;Com_252_neg;Com_263_neg;Com_275_neg;Com_276_neg;Com_285_neg;Com_302_neg;Com_365_pos;Com_368_pos;Com_433_pos;Com_437_pos;Com_476_pos;Com_542_pos;Com_648_pos	C00493+C00379+C00499+C00380+C00637+C02814+C00224+C00159+C00364+C00361+C00880+C00257+C00530+C00158+C00137+C00008+C00035+C00112+C02226+C00004+C06231+C01717+C00144+C00299+C00328+C00019+C00086	19	Cluster-29486.0_TRINITY_DN10196_c0_g1;Cluster-33014.0_TRINITY_DN200832_c0_g1;Cluster-65793.0_TRINITY_DN13467_c0_g1;Cluster-28402.0_TRINITY_DN239590_c0_g1;Cluster-28999.1_TRINITY_DN7990_c0_g1;Cluster-84449.0_TRINITY_DN23052_c0_g1;Cluster-71735.0_TRINITY_DN18135_c0_g1;Cluster-66531.7_TRINITY_DN987_c1_g1;Cluster-66531.6_TRINITY_DN987_c1_g1;Cluster-82245.0_TRINITY_DN1295_c0_g1;Cluster-2490.0_TRINITY_…	K01672+K03878+K05858+K00071+K02256+K00553+K00502+K01897+K01897+K00814+K01590+K13646+K00383+K12407+K07249+K01897+K18494+K01640+K00560
Pyrimidine metabolism	ko00240	5	Com_140_neg;Com_177_neg;Com_276_neg;Com_437_pos;Com_648_pos	C00380+C00364+C00112+C00299+C00086	1	Cluster-44419.0_TRINITY_DN14758_c0_g2	K00560
Endocytosis	ko04144	1	Com_275_neg	C00035	5	Cluster-45148.0_TRINITY_DN6377_c0_g1;Cluster-15748.1_TRINITY_DN30958_c0_g1;Cluster-78818.0_TRINITY_DN5250_c0_g1;Cluster-66256.23_TRINITY_DN1037_c0_g1;Cluster-66256.40_TRINITY_DN7049_c0_g1	K04180+K06751+K05070+K06751+K06751
ABC transporters	ko02010	5	Com_35_neg;Com_42_neg;Com_176_neg;Com_252_neg;Com_648_pos	C00379+C00121+C00159+C00137+C00086	1	Cluster-53850.0_TRINITY_DN48161_c0_g2	K05680
Calcium signaling pathway	ko04020	1	Com_302_neg	C00004	5	Cluster-65793.0_TRINITY_DN13467_c0_g1;Cluster-66282.0_TRINITY_DN26550_c0_g1;Cluster-15246.0_TRINITY_DN48692_c0_g1;Cluster-910.0_TRINITY_DN1138_c3_g1;Cluster-2366.0_TRINITY_DN49244_c0_g1	K05858+K04851+K07190+K04963+K04962
Tryptophan metabolism	ko00380	4	Com_153_neg;Com_368_pos;Com_476_pos;Com_633_pos	C00637+C01717+C00328+C02693	1	Cluster-71735.0_TRINITY_DN18135_c0_g1	K00502
Rap1 signaling pathway	ko04015	1	Com_275_neg	C00035	3	Cluster-84812.0_TRINITY_DN1670_c0_g1;Cluster-65793.0_TRINITY_DN13467_c0_g1;Cluster-61965.0_TRINITY_DN10491_c0_g1	K05465+K05858+K02583
Aldosterone synthesis and secretion	ko04925	2	Com_7_neg;Com_302_neg	C14777+C00004	2	Cluster-65793.0_TRINITY_DN13467_c0_g1;Cluster-66282.0_TRINITY_DN26550_c0_g1	K05858+K04851
Oxidative phosphorylation	ko00190	2	Com_263_neg;Com_302_neg	C00008+C00004	2	Cluster-33014.0_TRINITY_DN200832_c0_g1;Cluster-28999.1_TRINITY_DN7990_c0_g1	K03878+K02256
Galactose metabolism	ko00052	3	Com_176_neg;Com_195_neg;Com_252_neg	C00159+C00880+C00137	1	Cluster-56442.0_TRINITY_DN4647_c0_g3	K12407
Carbon metabolism	ko01200	2	Com_196_neg;Com_223_neg	C00257+C00158	2	Cluster-82245.0_TRINITY_DN1295_c0_g1;Cluster-56442.0_TRINITY_DN4647_c0_g3	K00814+K12407
cGMP - PKG signaling pathway	ko04022	1	Com_433_pos	C00144	3	Cluster-65793.0_TRINITY_DN13467_c0_g1;Cluster-66282.0_TRINITY_DN26550_c0_g1;Cluster-2104.0_TRINITY_DN309954_c0_g1	K05858+K04851+K17751
FoxO signaling pathway	ko04068	1	Com_263_neg	C00008	3	Cluster-52941.0_TRINITY_DN2714_c0_g3;Cluster-78605.0_TRINITY_DN8453_c0_g1;Cluster-22946.1_TRINITY_DN1295_c0_g3	K10305+K04503+K06625
Biosynthesis of amino acids	ko01230	3	Com_24_neg;Com_223_neg;Com_542_pos	C00493+C00158+C00019	1	Cluster-82245.0_TRINITY_DN1295_c0_g1	K00814
Lysosome	ko04142	2	Com_176_neg;Com_263_neg	C00159+C00008	1	Cluster-62717.3_TRINITY_DN1834_c2_g1	K12307
Ras signaling pathway	ko04014	1	Com_275_neg	C00035	2	Cluster-84812.0_TRINITY_DN1670_c0_g1;Cluster-61965.0_TRINITY_DN10491_c0_g1	K05465+K02583
Antifolate resistance	ko01523	2	Com_177_neg;Com_433_pos	C00364+C00144	1	Cluster-44419.0_TRINITY_DN14758_c0_g2	K00560
Taste transduction	ko04742	2	Com_263_neg;Com_433_pos	C00008+C00144	1	Cluster-55846.0_TRINITY_DN3933_c1_g1	K04989
Parkinson disease	ko05012	1	Com_263_neg	C00008	2	Cluster-33014.0_TRINITY_DN200832_c0_g1;Cluster-28999.1_TRINITY_DN7990_c0_g1	K03878+K02256
AMPK signaling pathway	ko04152	1	Com_263_neg	C00008	2	Cluster-76417.0_TRINITY_DN7986_c0_g1;Cluster-78605.0_TRINITY_DN8453_c0_g1	K08765+K04503
Renin secretion	ko04924	1	Com_263_neg	C00008	2	Cluster-65793.0_TRINITY_DN13467_c0_g1;Cluster-66282.0_TRINITY_DN26550_c0_g1	K05858+K04851
2-Oxocarboxylic acid metabolism	ko01210	2	Com_223_neg;Com_285_neg	C00158+C02226	1	Cluster-82245.0_TRINITY_DN1295_c0_g1	K00814
Neuroactive ligand-receptor interaction	ko04080	1	Com_263_neg	C00008	2	Cluster-37120.0_TRINITY_DN14835_c0_g2;Cluster-26831.0_TRINITY_DN58133_c0_g1	K04320+K05222
Phosphatidylinositol signaling system	ko04070	1	Com_252_neg	C00137	1	Cluster-65793.0_TRINITY_DN13467_c0_g1	K05858
African trypanosomiasis	ko05143	1	Com_476_pos	C00328	1	Cluster-65793.0_TRINITY_DN13467_c0_g1	K05858
Platelet activation	ko04611	1	Com_263_neg	C00008	1	Cluster-65793.0_TRINITY_DN13467_c0_g1	K05858
Inositol phosphate metabolism	ko00562	1	Com_252_neg	C00137	1	Cluster-65793.0_TRINITY_DN13467_c0_g1	K05858
Arginine biosynthesis	ko00220	1	Com_648_pos	C00086	1	Cluster-82245.0_TRINITY_DN1295_c0_g1	K00814
Alanine, aspartate and glutamate metabolism	ko00250	1	Com_223_neg	C00158	1	Cluster-82245.0_TRINITY_DN1295_c0_g1	K00814
Tyrosine metabolism	ko00350	1	Com_216_neg	C00530	1	Cluster-84449.0_TRINITY_DN23052_c0_g1	K00553
Amino sugar and nucleotide sugar metabolism	ko00520	1	Com_176_neg	C00159	1	Cluster-56442.0_TRINITY_DN4647_c0_g3	K12407
Bile secretion	ko04976	1	Com_308_neg	C03990	1	Cluster-37344.0_TRINITY_DN214927_c0_g1	K08204
